# Supplementary material for: Transcriptome Analysis Reveals Key Genes Involved in Fatty Acid and Triacylglycerol Accumulation in Developing Sunflower Seeds
Source: Genes (Basel). 2025 Mar 29;16(4):393. doi: 10.3390/genes16040393 (PMC12026707; doi:10.3390/genes16040393)
Supplement: Supplementary file 1 [file genes-16-00393-s001.zip]

Archive with 8 entries (8 files):
- Supplementary figures.pdf
- Table S1 Primers used in this study.xlsx
- Table S2 Annotation information of 81676 genes.xlsx
- Table S3. Expression of 23396 differentially expressed genes per period and differential expression..xlsx
- Table S4. enrichment pathways and number of gene.xlsx
- Table S5. KEGG enrichment analysis of each module in WGCNA.xlsx
- Table S6. Enzyme or sproteins related to lipid accumulation in sunflower seeds.xlsx
- Table S7 -Transcription factors associated with lipid accumulation in sunflower seeds.xlsx
