# Supplementary material for: Transcriptome Analysis Reveals Key Genes Involved in Fatty Acid and Triacylglycerol Accumulation in Developing Sunflower Seeds
Source: Genes (Basel). 2025 Mar 29;16(4):393. doi: 10.3390/genes16040393 (PMC12026707; doi:10.3390/genes16040393)
Supplement: Supplementary file 1 [file genes-16-00393-s001.zip › Table S1 Primers used in this study.xlsx]

## Sheet: Sheet1
Table S1. Primers used in this study.
Gene name/Unigene ID	Forward primer （5'-3'）	Reverse primer （5'-3'）	Application
18S rRNA	CTACCACATCCAAGGAAGGCAG	CGACAGAAGGGACGAGTAAACC	Real-time PCR
gene17119	CGCCGCTGACTCTCTTTACA	CCGGCCCATTAGCTCTGAAA	Real-time PCR
gene21112	CACAAATGCAACTCGGTGGG	CAACATCCCACAAACAGCCG	Real-time PCR
gene80194	ACAAACATGGGTTCGGCTCT	AGTGCCACCAGCAATCATCA	Real-time PCR
gene34054	GCGTCCGGATATGCTTGTTG	ACCAAGGAGTCCAGCGTTTT	Real-time PCR
gene25657	ACGAGCTTGCTCGCATTACT	TCCCTTCACAATCTCGCCAC	Real-time PCR
gene2269	GCGACTGTTGAGACGATTGC	ACCACATCACTCCAAGCAGG	Real-time PCR
gene46285	TGCGTTAGAATCGTGGGCTT	GTCCGGAAGCAGCTTGATCT	Real-time PCR
gene37053	GAAAGGTTGAGGCCGCTTTG	GCCTTTAGCAGGGAAGCGTA	Real-time PCR
gene48724	CGCGTTGACATGAGGCAAAT	TTTCATCAGCGGCGATCGTA	Real-time PCR
gene55389	CGATGCCGGGATTTTAACCG	CGGTTGAGTCGTAGTGTGGT	Real-time PCR
gene1458	AAGTCCGGTGTCAGGTCAAC	TCCCCGCGTCAGAAATGAAA	Real-time PCR
gene38130	ACCAATCCATTGGACCCGTT	ACACTGCATCGAGAGAACCC	Real-time PCR
gene65038	ATTTGAGGGAAGCCGTTCGC	ATCAGCCCACCTACACTCGT	Real-time PCR
gene21368	GACGAAGACGGATTGCAAGG	AAACTGCGGTCTCTGCAACT	Real-time PCR
gene50246	TTACCAAATGCGCCCGAGAT	TTACCAAATGCGCCCGAGAT	Real-time PCR
gene77835	TTCAGCCCGGTATTGGTTCC	CGCAATCTTATCCCGAGCCA	Real-time PCR
