# Supplementary material for: Transcriptome Analysis Reveals Key Genes Involved in Fatty Acid and Triacylglycerol Accumulation in Developing Sunflower Seeds
Source: Genes (Basel). 2025 Mar 29;16(4):393. doi: 10.3390/genes16040393 (PMC12026707; doi:10.3390/genes16040393)
Supplement: Supplementary file 1 [file genes-16-00393-s001.zip › Table S2 Annotation information of 81676 genes.xlsx]

## Sheet: Sheet1
Table S2. Annotation information of the 81676 unigenes.
Gene ID	Gene Name	Gene Description	GO_id	GO_term	Go_description	KO_id	KO_name	Pathway_id	Pathway_definition	COG_id	COG_Functional Categories	NR_hit-name	NR_description	Swiss-Prot_hit-name	Swiss-Prot_description	Pfam_id	Domain	Domain description
gene50662	LOC110893951	extensin-2-like	------	------	------	------	------	------	------	------	------	XP_021995213.1	extensin-2-like [Helianthus annuus]	------	------	PF04554.10	Extensin_2	Extensin-like region
gene50663	LOC110892350	uncharacterized LOC110892350	------	------	------	------	------	------	------	COG2801;;ENOG410YQHW	L:Replication, recombination and repair;;S:Function unknown	XP_021995211.1	uncharacterized protein LOC110892350 [Helianthus annuus]	sp|O93209|POL_FFV;;	Pro-Pol polyprotein OS=Feline foamy virus OX=53182 GN=pol PE=3 SV=1;;	PF00665.23	rve	Integrase core domain
gene50664	LOC110892351	extensin-like	------	------	------	------	------	------	------	------	------	XP_021995212.1	extensin-like [Helianthus annuus]	------	------	PF04554.10	Extensin_2	Extensin-like region
gene50665	LOC110892352	extensin-2-like	------	------	------	------	------	------	------	------	------	OTG04001.1	hypothetical protein HannXRQ_Chr12g0357541 [Helianthus annuus]	------	------	PF04554.10	Extensin_2	Extensin-like region
gene50658	LOC110892347	uncharacterized LOC110892347	------	------	------	------	------	------	------	COG2801;;ENOG410ZGYJ;;ENOG410YQZ5	L:Replication, recombination and repair;;S:Function unknown;;S:Function unknown	XP_021995207.1	uncharacterized protein LOC110892347 [Helianthus annuus]	------	------	PF13650.3;;PF13975.3	Asp_protease_2;;gag-asp_proteas	Aspartyl protease;;gag-polyprotein putative aspartyl protease
gene50659	LOC110892348	extensin-2-like	------	------	------	------	------	------	------	------	------	XP_021995209.1	extensin-2-like [Helianthus annuus]	------	------	PF04554.10	Extensin_2	Extensin-like region
gene1864	LOC110869320	uncharacterized LOC110869320, transcript variant X1	------	------	------	K18491	ESX1	------	------	COG2801	L:Replication, recombination and repair	XP_021974311.1	uncharacterized protein LOC110869320 isoform X1 [Helianthus annuus]	------	------	PF03732.14;;PF05887.8	Retrotrans_gag;;Trypan_PARP	Retrotransposon gag protein;;Procyclic acidic repetitive protein
gene1863	LOC110869308	uncharacterized LOC110869308, transcript variant X1	------	------	------	------	------	------	------	------	------	------	------	------	------	------	------	------
gene50213	LOC110896201	probable LIM domain-containing serine/threonine-protein kinase DDB_G0286997	------	------	------	------	------	------	------	ENOG4111ACP;;ENOG410ZEZ6	S:Function unknown;;	XP_021999357.1	probable LIM domain-containing serine/threonine-protein kinase DDB_G0286997 [Helianthus annuus]	------	------	PF05553.8	DUF761	Cotton fibre expressed protein
gene66769	LOC110910985	phosphoribosylformylglycinamidine cyclo-ligase, chloroplastic/mitochondrial-like, transcript variant X2	GO:0006189;;GO:0005737;;GO:0005739;;GO:0009570;;GO:0004641;;GO:0005507;;GO:0005524	biological_process;;cellular_component;;cellular_component;;cellular_component;;molecular_function;;molecular_function;;molecular_function;;	BP:'de novo' IMP biosynthetic process;;CC:cytoplasm;;CC:mitochondrion;;CC:chloroplast stroma;;MF:phosphoribosylformylglycinamidine cyclo-ligase activity;;MF:copper ion binding;;MF:ATP binding;;	K01933	purM	map00230	Purine metabolism	COG0150	F:Nucleotide transport and metabolism	XP_022010096.1	phosphoribosylformylglycinamidine cyclo-ligase, chloroplastic/mitochondrial-like [Helianthus annuus]	sp|P52424|PUR5_VIGUN;;	Phosphoribosylformylglycinamidine cyclo-ligase, chloroplastic/mitochondrial OS=Vigna unguiculata OX=3917 GN=PUR5 PE=2 SV=1;;	PF02769.19	AIRS_C	AIR synthase related protein, C-terminal domain
gene70035	LOC110912860	cold-responsive protein kinase 1-like, transcript variant X2	GO:0000166;;GO:0004672	molecular_function;;molecular_function;;	MF:nucleotide binding;;MF:protein kinase activity;;	------	------	------	------	COG0515	T:Signal transduction mechanisms	OTF96482.1	putative protein kinase-like domain, Concanavalin A-like lectin/glucanase domain protein [Helianthus annuus]	sp|Q93YN1|CRPK1_ARATH;;	Cold-responsive protein kinase 1 OS=Arabidopsis thaliana OX=3702 GN=CRPK1 PE=1 SV=1;;	PF00069.22;;PF07714.14	Pkinase;;Pkinase_Tyr	Protein kinase domain;;Protein tyrosine kinase
gene50209	LOC110891537	uncharacterized LOC110891537, transcript variant X3	------	------	------	------	------	------	------	------	------	------	------	------	------	------	------	------
gene50211	LOC110893661	threonine synthase 1, chloroplastic-like, transcript variant X1	------	------	------	K01733	thrC	map00260;;map00750	Glycine, serine and threonine metabolism;;Vitamin B6 metabolism	COG0498	E:Amino acid transport and metabolism	XP_021996433.1	threonine synthase 1, chloroplastic-like isoform X1 [Helianthus annuus]	sp|Q9S7B5|THRC1_ARATH;;	Threonine synthase 1, chloroplastic OS=Arabidopsis thaliana OX=3702 GN=TS1 PE=1 SV=1;;	PF00291.22	PALP	Pyridoxal-phosphate dependent enzyme
gene50212	LOC110896254	uncharacterized LOC110896254, transcript variant X2	------	------	------	------	------	------	------	------	------	------	------	------	------	------	------	------
gene47393	LOC110890081	FACT complex subunit POB3-like	------	------	------	K09272	SSRP1	------	------	COG5165	B:Chromatin structure and dynamics	XP_021993341.1	FACT complex subunit POB3-like [Helianthus annuus]	sp|Q39601|SSRP1_CATRO;;	FACT complex subunit SSRP1 OS=Catharanthus roseus OX=4058 GN=SSRP1 PE=2 SV=1;;	PF08512.9	Rtt106	Histone chaperone Rttp106-like
gene50660	LOC110893949	extensin-3-like	------	------	------	------	------	------	------	------	------	XP_021995209.1	extensin-2-like [Helianthus annuus]	------	------	PF04554.10	Extensin_2	Extensin-like region
gene50661	LOC110892349	uncharacterized LOC110892349	------	------	------	------	------	------	------	COG2801;;ENOG410XXSN	L:Replication, recombination and repair;;S:Function unknown	XP_021995210.1	uncharacterized protein LOC110892349 [Helianthus annuus]	------	------	PF03732.14	Retrotrans_gag	Retrotransposon gag protein
gene47395	LOC110888099	protein FAR1-RELATED SEQUENCE 5-like	------	------	------	------	------	------	------	ENOG410Y5S3;;ENOG410ZJSX;;ENOG410YB4A	S:Function unknown;;	XP_021991331.1	protein FAR1-RELATED SEQUENCE 5-like [Helianthus annuus]	sp|Q9SZL8|FRS5_ARATH;;	Protein FAR1-RELATED SEQUENCE 5 OS=Arabidopsis thaliana OX=3702 GN=FRS5 PE=1 SV=1;;	PF10551.6;;PF03101.12	MULE;;FAR1	MULE transposase domain;;FAR1 DNA-binding domain
gene3544	LOC110879163	uncharacterized LOC110879163, transcript variant X2	------	------	------	------	------	------	------	------	------	------	------	------	------	------	------	------
gene3539	LOC110879145	uncharacterized LOC110879145, transcript variant X2	------	------	------	------	------	------	------	------	------	------	------	------	------	------	------	------
gene3540	LOC110879151	uncharacterized LOC110879151	------	------	------	------	------	------	------	------	------	------	------	------	------	------	------	------
gene3542	LOC110940019	uncharacterized LOC110940019	------	------	------	------	------	------	------	------	------	------	------	------	------	------	------	------
gene3543	LOC110879152	uncharacterized LOC110879152, transcript variant X2	------	------	------	------	------	------	------	------	------	------	------	------	------	------	------	------
gene66773	LOC110913408	protein NRT1/ PTR FAMILY 4.5-like	------	------	------	------	------	------	------	COG3104;;ENOG410XRQR	E:Amino acid transport and metabolism;;S:Function unknown	XP_022013933.1	protein NRT1/ PTR FAMILY 4.5-like [Helianthus annuus]	sp|Q93VV5|PTR16_ARATH;;	Protein NRT1/ PTR FAMILY 4.3 OS=Arabidopsis thaliana OX=3702 GN=NPF4.3 PE=2 SV=1;;	PF00854.18;;PF07690.13	PTR2;;MFS_1	POT family;;Major Facilitator Superfamily
gene19965	LOC110940479	DEAD-box ATP-dependent RNA helicase 53-like, transcript variant X1	------	------	------	------	------	------	------	COG0513	L:Replication, recombination and repair	XP_022037712.1	DEAD-box ATP-dependent RNA helicase 53-like [Helianthus annuus]	sp|Q9LUW5|RH53_ARATH;;	DEAD-box ATP-dependent RNA helicase 53, mitochondrial OS=Arabidopsis thaliana OX=3702 GN=RH53 PE=1 SV=1;;	PF00270.26;;PF00271.28;;PF16203.2	DEAD;;Helicase_C;;ERCC3_RAD25_C	DEAD/DEAH box helicase;;Helicase conserved C-terminal domain;;ERCC3/RAD25/XPB C-terminal helicase
gene50666	LOC110893952	probable LRR receptor-like serine/threonine-protein kinase At2g24230	GO:0016020	cellular_component;;	CC:membrane;;	------	------	------	------	COG4886	S:Function unknown	XP_021996802.1	probable LRR receptor-like serine/threonine-protein kinase At2g24230 [Helianthus annuus]	sp|C0LGK9|Y2242_ARATH;;	Probable LRR receptor-like serine/threonine-protein kinase At2g24230 OS=Arabidopsis thaliana OX=3702 GN=At2g24230 PE=2 SV=1;;	PF13855.3;;PF07714.14;;PF00069.22;;PF12799.4	LRR_8;;Pkinase_Tyr;;Pkinase;;LRR_4	Leucine rich repeat;;Protein tyrosine kinase;;Protein kinase domain;;Leucine Rich repeats
gene19966	LOC110940480	uncharacterized LOC110940480, transcript variant X1	------	------	------	------	------	------	------	------	------	------	------	------	------	------	------	------
gene19962	LOC110938779	uncharacterized LOC110938779	------	------	------	------	------	------	------	------	------	------	------	------	------	------	------	------
gene19961	LOC110940475	uncharacterized LOC110940475, transcript variant X8	------	------	------	------	------	------	------	------	------	------	------	------	------	------	------	------
gene19964	LOC110940477	probable flavin-containing monooxygenase 1	GO:0050662;;GO:0004497;;GO:0000166	molecular_function;;molecular_function;;molecular_function;;	MF:coenzyme binding;;MF:monooxygenase activity;;MF:nucleotide binding;;	K00485	FMO	------	------	COG2072	S:Function unknown	XP_022037711.1	probable flavin-containing monooxygenase 1 [Helianthus annuus]	sp|Q9LMA1|FMO1_ARATH;;	Probable flavin-containing monooxygenase 1 OS=Arabidopsis thaliana OX=3702 GN=FMO1 PE=2 SV=1;;	PF00743.16;;PF13738.3;;PF13434.3;;PF07992.11;;PF13450.3;;PF01946.14	FMO-like;;Pyr_redox_3;;K_oxygenase;;Pyr_redox_2;;NAD_binding_8;;Thi4	Flavin-binding monooxygenase-like;;Pyridine nucleotide-disulphide oxidoreductase;;L-lysine 6-monooxygenase;;Pyridine nucleotide-disulphide oxidoreductase;;NA;;Thi4 family
gene19963	LOC110940476	NAC transcription factor 32-like	GO:0045792;;GO:0006355;;GO:0009965;;GO:0048281;;GO:0005634;;GO:0003677	biological_process;;biological_process;;biological_process;;biological_process;;cellular_component;;molecular_function;;	BP:negative regulation of cell size;;BP:regulation of transcription, DNA-templated;;BP:leaf morphogenesis;;BP:inflorescence morphogenesis;;CC:nucleus;;MF:DNA binding;;	------	------	------	------	ENOG410Y9QS	S:Function unknown	XP_022037710.1	NAC transcription factor 32-like [Helianthus annuus]	sp|Q10S65|NAC22_ORYSJ;;	NAC domain-containing protein 22 OS=Oryza sativa subsp. japonica OX=39947 GN=NAC022 PE=2 SV=1;;	PF02365.12	NAM	No apical meristem
gene14410	LOC110936021	uncharacterized LOC110936021, transcript variant X2	------	------	------	------	------	------	------	COG0071	O:Posttranslational modification, protein turnover, chaperones	XP_022034059.1	uncharacterized protein LOC110936021 isoform X1 [Helianthus annuus]	sp|D5K211|RTM2A_ARATH;;	Inactive protein RESTRICTED TEV MOVEMENT 2 OS=Arabidopsis thaliana OX=3702 GN=RTM2 PE=3 SV=1;;	PF00011.18	HSP20	Hsp20/alpha crystallin family
gene14414	LOC110934493	uncharacterized LOC110934493	------	------	------	------	------	------	------	------	------	------	------	------	------	------	------	------
gene14415	LOC110933141	uncharacterized LOC110933141	------	------	------	------	------	------	------	COG2801;;ENOG410YBAH	L:Replication, recombination and repair;;S:Function unknown	XP_022032070.1	uncharacterized protein LOC110933141 [Helianthus annuus]	------	------	PF14223.3	Retrotran_gag_2	gag-polypeptide of LTR copia-type
gene14416	LOC110934494	isoflavone 2'-hydroxylase-like	------	------	------	------	------	------	------	COG2124	Q:Secondary metabolites biosynthesis, transport and catabolism	XP_022033191.1	isoflavone 2'-hydroxylase-like [Helianthus annuus]	sp|P93147|C81E1_GLYEC;;	Isoflavone 2'-hydroxylase OS=Glycyrrhiza echinata OX=46348 GN=CYP81E1 PE=1 SV=2;;	PF00067.19	p450	Cytochrome P450
gene14417	LOC110933142	cytochrome P450 81E8-like	------	------	------	------	------	------	------	COG2124	Q:Secondary metabolites biosynthesis, transport and catabolism	XP_022032071.1	cytochrome P450 81E8-like [Helianthus annuus]	sp|Q6WNQ8|C81E8_MEDTR;;	Cytochrome P450 81E8 OS=Medicago truncatula OX=3880 GN=CYP81E8 PE=2 SV=1;;	PF00067.19	p450	Cytochrome P450
gene40309	LOC110884257	sister chromatid cohesion protein PDS5-like, transcript variant X3	------	------	------	------	------	------	------	ENOG410YFEE;;ENOG410XQW7	S:Function unknown;;	XP_021987639.1	sister chromatid cohesion protein PDS5-like isoform X1 [Helianthus annuus]	sp|Q8VWI7|KN10A_ARATH;;	Kinesin-like protein KIN-10A OS=Arabidopsis thaliana OX=3702 GN=KIN10A PE=1 SV=1;;	------	------	------
gene33215	LOC110873720	transcription factor MYB61-like	------	------	------	K09422	MYBP	------	------	COG5147	K:Transcription	XP_021978415.1	transcription factor MYB61-like [Helianthus annuus]	sp|Q8LPH6|MYB86_ARATH;;	Transcription factor MYB86 OS=Arabidopsis thaliana OX=3702 GN=MYB86 PE=2 SV=1;;	PF00249.28;;PF13921.3	Myb_DNA-binding;;Myb_DNA-bind_6	Myb-like DNA-binding domain;;Myb-like DNA-binding domain
gene33214	LOC110873718	uncharacterized LOC110873718	------	------	------	------	------	------	------	------	------	------	------	------	------	------	------	------
gene33220	LOC110870558	ATP-dependent DNA helicase PIF1-like	------	------	------	------	------	------	------	ENOG410Y4KS;;COG0507;;ENOG410ZPZ0	S:Function unknown;;L:Replication, recombination and repair;;S:Function unknown	XP_021975431.1	ATP-dependent DNA helicase PIF1-like [Helianthus annuus]	sp|Q59RQ0|PIF1_CANAL;;	ATP-dependent DNA helicase PIF1 OS=Candida albicans;;	PF05970.11;;PF13604.3;;PF09848.6	PIF1;;AAA_30;;DUF2075	PIF1-like helicase;;AAA domain;;Uncharacterized conserved protein
gene33219	LOC110870557	uncharacterized LOC110870557	------	------	------	------	------	------	------	COG2801;;ENOG410YBAH	L:Replication, recombination and repair;;S:Function unknown	XP_021975430.1	uncharacterized protein LOC110870557 [Helianthus annuus]	------	------	PF14223.3	Retrotran_gag_2	gag-polypeptide of LTR copia-type
gene33218	LOC110873721	probable pectate lyase 18	GO:0045490;;GO:0030570;;GO:0046872	biological_process;;molecular_function;;molecular_function;;	BP:pectin catabolic process;;MF:pectate lyase activity;;MF:metal ion binding;;	K01728	pel	map00040	Pentose and glucuronate interconversions	COG3866	G:Carbohydrate transport and metabolism	XP_021978416.1	probable pectate lyase 18 [Helianthus annuus]	sp|Q9C5M8|PLY18_ARATH;;	Probable pectate lyase 18 OS=Arabidopsis thaliana OX=3702 GN=At4g24780 PE=2 SV=2;;	PF00544.16;;PF13229.3	Pec_lyase_C;;Beta_helix	Pectate lyase;;Right handed beta helix region
gene33217	LOC110870556	uncharacterized LOC110870556	------	------	------	------	------	------	------	ENOG411060J;;ENOG41105S9;;ENOG4111BDA	S:Function unknown;;	XP_021975429.1	uncharacterized protein LOC110870556 [Helianthus annuus]	------	------	------	------	------
gene40314	LOC110880833	translocator protein homolog	------	------	------	K05770	TSPO, BZRP	------	------	ENOG410YY8X;;ENOG4111AQ5	U:Intracellular trafficking, secretion, and vesicular transport;;S:Function unknown	XP_021984966.1	translocator protein homolog [Helianthus annuus]	sp|O82245|TSPO_ARATH;;	Translocator protein homolog OS=Arabidopsis thaliana OX=3702 GN=TSPO PE=1 SV=1;;	PF03073.12	TspO_MBR	TspO/MBR family
gene40315	LOC110880834	uncharacterized LOC110880834	------	------	------	------	------	------	------	COG2801	L:Replication, recombination and repair	XP_021984967.1	uncharacterized protein LOC110880834 [Helianthus annuus]	------	------	PF14223.3	Retrotran_gag_2	gag-polypeptide of LTR copia-type
gene33222	LOC110870560	putative F-box protein At3g24700	------	------	------	------	------	------	------	ENOG410ZQ9A;;ENOG410Z2HM;;ENOG410YV7Z;;ENOG410YVTQ;;ENOG411130V	S:Function unknown;;	XP_021975433.1	putative F-box protein At3g24700 [Helianthus annuus]	sp|Q9FK54|FB260_ARATH;;	F-box protein At5g18160 OS=Arabidopsis thaliana OX=3702 GN=At5g18160 PE=2 SV=1;;	PF08268.9;;PF00646.30	FBA_3;;F-box	F-box associated domain;;F-box domain
gene33221	LOC110870559	uncharacterized LOC110870559	------	------	------	------	------	------	------	COG0507;;ENOG410Y4KS;;ENOG410YCSE	L:Replication, recombination and repair;;S:Function unknown;;S:Function unknown	XP_021975432.1	uncharacterized protein LOC110870559 [Helianthus annuus]	------	------	PF14214.3	Helitron_like_N	Helitron helicase-like domain at N-terminus
gene45896	LOC110889277	uncharacterized LOC110889277	------	------	------	------	------	------	------	------	------	------	------	------	------	------	------	------
gene45895	LOC110889276	uncharacterized LOC110889276, transcript variant X1	------	------	------	------	------	------	------	ENOG41128JA	S:Function unknown	XP_021992475.1	uncharacterized protein LOC110889276 isoform X1 [Helianthus annuus]	------	------	------	------	------
gene45898	LOC110889279	uncharacterized LOC110889279, transcript variant X1	------	------	------	------	------	------	------	------	------	------	------	------	------	------	------	------
gene45897	LOC110889278	uncharacterized LOC110889278	------	------	------	------	------	------	------	------	------	XP_021992480.1	uncharacterized protein LOC110889278 [Helianthus annuus]	------	------	------	------	------
gene61240	LOC110905398	uncharacterized LOC110905398	------	------	------	------	------	------	------	------	------	------	------	------	------	------	------	------
gene61239	LOC110906591	uncharacterized LOC110906591	------	------	------	------	------	------	------	COG2801	L:Replication, recombination and repair	XP_022007393.1	uncharacterized protein LOC110906591 [Helianthus annuus]	------	------	PF08284.8;;PF13975.3;;PF13650.3	RVP_2;;gag-asp_proteas;;Asp_protease_2	Retroviral aspartyl protease;;gag-polyprotein putative aspartyl protease;;Aspartyl protease
gene61237	LOC110908260	uncharacterized LOC110908260, transcript variant X3	------	------	------	------	------	------	------	------	------	------	------	------	------	------	------	------
gene46773	LOC110887869	ATP-dependent DNA helicase pif1-like	------	------	------	------	------	------	------	COG0507;;ENOG410Y4KS;;ENOG410Y531;;ENOG410YDMC	L:Replication, recombination and repair;;S:Function unknown;;S:Function unknown;;S:Function unknown	XP_021991125.1	uncharacterized protein LOC110887869 [Helianthus annuus]	sp|Q9H611|PIF1_HUMAN;;	ATP-dependent DNA helicase PIF1 OS=Homo sapiens OX=9606 GN=PIF1 PE=1 SV=2;;	PF05970.11;;PF13604.3;;PF02689.11;;PF13191.3	PIF1;;AAA_30;;Herpes_Helicase;;AAA_16	PIF1-like helicase;;AAA domain;;Helicase;;AAA ATPase domain
gene46774	LOC110889765	uncharacterized LOC110889765, transcript variant X3	------	------	------	------	------	------	------	ENOG410ZQX4	S:Function unknown	XP_021993022.1	uncharacterized protein LOC110889765 [Helianthus annuus]	sp|Q86WB0|NIPA_HUMAN;;	Nuclear-interacting partner of ALK OS=Homo sapiens OX=9606 GN=ZC3HC1 PE=1 SV=1;;	PF07967.10	zf-C3HC	C3HC zinc finger-like
gene46769	LOC110889764	translation initiation factor IF-2, chloroplastic-like	GO:0006412;;GO:0044434;;GO:0003924;;GO:0000166	biological_process;;cellular_component;;molecular_function;;molecular_function;;	BP:translation;;CC:chloroplast part;;MF:GTPase activity;;MF:nucleotide binding;;	K02519	infB, MTIF2	------	------	COG0532	J:Translation, ribosomal structure and biogenesis	XP_021993021.1	translation initiation factor IF-2, chloroplastic-like [Helianthus annuus]	sp|Q9SHI1|IF2C_ARATH;;	Translation initiation factor IF-2, chloroplastic OS=Arabidopsis thaliana OX=3702 GN=At1g17220 PE=2 SV=2;;	PF00009.24;;PF11987.5;;PF01926.20;;PF03144.22;;PF00071.19;;PF04760.12	GTP_EFTU;;IF-2;;MMR_HSR1;;GTP_EFTU_D2;;Ras;;IF2_N	Elongation factor Tu GTP binding domain;;Translation-initiation factor 2;;50S ribosome-binding GTPase;;Elongation factor Tu domain 2;;Ras family;;Translation initiation factor IF-2, N-terminal region
gene46770	LOC110891825	uncharacterized LOC110891825	------	------	------	------	------	------	------	------	------	------	------	------	------	------	------	------
gene46771	LOC110891826	uncharacterized LOC110891826	------	------	------	------	------	------	------	------	------	------	------	------	------	------	------	------
gene46772	LOC110891827	uncharacterized LOC110891827	------	------	------	------	------	------	------	------	------	------	------	------	------	------	------	------
gene61110	LOC110905362	vacuolar protein sorting-associated protein 25-like, transcript variant X1	------	------	------	K12189	VPS25, EAP20	map04144	Endocytosis	ENOG4111F6Y	U:Intracellular trafficking, secretion, and vesicular transport	XP_022006860.1	vacuolar protein sorting-associated protein 25-like isoform X1 [Helianthus annuus]	sp|Q8VZC9|VPS25_ARATH;;	Vacuolar protein sorting-associated protein 25 OS=Arabidopsis thaliana OX=3702 GN=VPS25 PE=1 SV=1;;	PF05871.9	ESCRT-II	ESCRT-II complex subunit
gene70483	LOC110913077	transcription factor bHLH82-like, transcript variant X1	------	------	------	------	------	------	------	ENOG410YIUT;;ENOG410YQY7	S:Function unknown;;K:Transcription	OTF96724.1	hypothetical protein HannXRQ_Chr15g0497321 [Helianthus annuus]	sp|Q9FUA4|SPT_ARATH;;	Transcription factor SPATULA OS=Arabidopsis thaliana OX=3702 GN=SPT PE=1 SV=1;;	PF00010.23	HLH	Helix-loop-helix DNA-binding domain
gene46775	LOC110889767	CASP-like protein 2A1	GO:0016021;;GO:0016020;;GO:0005886	cellular_component;;cellular_component;;cellular_component;;	CC:integral component of membrane;;CC:membrane;;CC:plasma membrane;;	------	------	------	------	ENOG4112CWQ	S:Function unknown	XP_021993025.1	CASP-like protein 2A1 [Helianthus annuus]	sp|A7QBZ2|CSPLA_VITVI;;	CASP-like protein 2A1 OS=Vitis vinifera OX=29760 GN=VIT_01s0010g01870 PE=2 SV=1;;	PF04535.9	DUF588	Domain of unknown function
gene46776	LOC110891828	uncharacterized LOC110891828	------	------	------	------	------	------	------	------	------	------	------	------	------	------	------	------
gene70485	LOC110913079	uncharacterized LOC110913079	------	------	------	------	------	------	------	ENOG410XS4D	S:Function unknown	XP_022013638.1	uncharacterized protein LOC110913079 [Helianthus annuus]	------	------	------	------	------
gene70486	LOC110914666	uncharacterized LOC110914666	------	------	------	------	------	------	------	COG2801	L:Replication, recombination and repair	XP_022015141.1	uncharacterized protein LOC110914666 [Helianthus annuus]	------	------	PF14244.3;;PF14223.3	Retrotran_gag_3;;Retrotran_gag_2	gag-polypeptide of LTR copia-type;;gag-polypeptide of LTR copia-type
gene16798	LOC110935081	uncharacterized LOC110935081	------	------	------	------	------	------	------	------	------	------	------	------	------	------	------	------
gene16799	LOC110935082	uncharacterized LOC110935082	------	------	------	------	------	------	------	------	------	------	------	------	------	------	------	------
gene16800	LOC110937325	aquaporin PIP1-3	------	------	------	K09872	PIP	------	------	COG0580	G:Carbohydrate transport and metabolism	XP_022035417.1	aquaporin PIP1-3 [Helianthus annuus]	sp|Q08733|PIP13_ARATH;;	Aquaporin PIP1-3 OS=Arabidopsis thaliana OX=3702 GN=PIP1-3 PE=1 SV=1;;	PF00230.17	MIP	Major intrinsic protein
gene16801	LOC110935083	uncharacterized LOC110935083	------	------	------	------	------	------	------	------	------	------	------	------	------	------	------	------
gene16793	LOC110937322	LRR receptor-like serine/threonine-protein kinase FLS2	------	------	------	K13420	FLS2	map04016;;map04626	MAPK signaling pathway - plant;;Plant-pathogen interaction	COG4886	S:Function unknown	XP_022035416.1	LRR receptor-like serine/threonine-protein kinase FLS2 [Helianthus annuus]	sp|Q9FL28|FLS2_ARATH;;	LRR receptor-like serine/threonine-protein kinase FLS2 OS=Arabidopsis thaliana OX=3702 GN=FLS2 PE=1 SV=1;;	PF00069.22;;PF13855.3;;PF07714.14;;PF12799.4;;PF08263.9	Pkinase;;LRR_8;;Pkinase_Tyr;;LRR_4;;LRRNT_2	Protein kinase domain;;Leucine rich repeat;;Protein tyrosine kinase;;Leucine Rich repeats;;Leucine rich repeat N-terminal domain
gene16794	LOC110933921	uncharacterized LOC110933921	------	------	------	------	------	------	------	COG2801	L:Replication, recombination and repair	XP_022032813.1	uncharacterized protein LOC110933921 [Helianthus annuus]	sp|Q8I7P9|POL5_DROME;;	Retrovirus-related Pol polyprotein from transposon opus OS=Drosophila melanogaster OX=7227 GN=pol PE=3 SV=1;;	PF13456.3;;PF00075.21	RVT_3;;RNase_H	Reverse transcriptase-like;;RNase H
gene16795	LOC110933922	uncharacterized LOC110933922	------	------	------	------	------	------	------	ENOG4111SPB;;ENOG4111XVU	S:Function unknown;;	XP_022032814.1	uncharacterized protein LOC110933922 [Helianthus annuus]	------	------	PF04937.12	DUF659	Protein of unknown function
gene16796	LOC110935080	uncharacterized LOC110935080	------	------	------	------	------	------	------	------	------	XP_022033365.1	uncharacterized protein LOC110935080 [Helianthus annuus]	------	------	------	------	------
gene66313	LOC110910573	defensin-like protein 1	------	------	------	------	------	------	------	ENOG41119RB;;ENOG410YXD4	S:Function unknown;;	XP_022010890.1	defensin-like protein 1 [Helianthus annuus]	sp|Q07502|DEF_SOYBN;;	Defensin-like protein OS=Glycine max OX=3847 PE=3 SV=1;;	PF00304.17	Gamma-thionin	Gamma-thionin family
gene66312	LOC110914769	uncharacterized LOC110914769	------	------	------	------	------	------	------	------	------	------	------	------	------	------	------	------
gene16802	LOC110937326	uncharacterized LOC110937326	------	------	------	------	------	------	------	------	------	------	------	------	------	------	------	------
gene16803	LOC110933923	uncharacterized LOC110933923	------	------	------	------	------	------	------	COG2801	L:Replication, recombination and repair	XP_022032815.1	uncharacterized protein LOC110933923 [Helianthus annuus]	sp|P20825|POL2_DROME;;	Retrovirus-related Pol polyprotein from transposon 297 OS=Drosophila melanogaster OX=7227 GN=pol PE=3 SV=1;;	PF13456.3;;PF00665.23;;PF00078.24;;PF03732.14;;PF00075.21	RVT_3;;rve;;RVT_1;;Retrotrans_gag;;RNase_H	Reverse transcriptase-like;;Integrase core domain;;Reverse transcriptase;;Retrotransposon gag protein;;RNase H
gene42751	LOC110882332	uncharacterized LOC110882332	------	------	------	------	------	------	------	------	------	------	------	------	------	------	------	------
gene76638	LOC110922064	tubulin-folding cofactor A-like, transcript variant X2	GO:0007021;;GO:0007023;;GO:0005829;;GO:0048487	biological_process;;biological_process;;cellular_component;;molecular_function;;	BP:tubulin complex assembly;;BP:post-chaperonin tubulin folding pathway;;CC:cytosol;;MF:beta-tubulin binding;;	K17292	TBCA	------	------	ENOG4111Y9A	S:Function unknown	XP_022022077.1	tubulin-folding cofactor A-like [Helianthus annuus]	sp|O04350|TBCA_ARATH;;	Tubulin-folding cofactor A OS=Arabidopsis thaliana OX=3702 GN=TFCA PE=1 SV=2;;	PF02970.13	TBCA	Tubulin binding cofactor A
gene5675	LOC110915599	protein FATTY ACID EXPORT 2, chloroplastic, transcript variant X1	------	------	------	------	------	------	------	ENOG4112205	S:Function unknown	OTG33960.1	putative TMEM14 family [Helianthus annuus]	sp|Q94A32|FAX2_ARATH;;	Protein FATTY ACID EXPORT 2, chloroplastic OS=Arabidopsis thaliana OX=3702 GN=FAX2 PE=2 SV=1;;	PF03647.10	Tmemb_14	Transmembrane proteins 14C
gene5677	LOC110889789	26S proteasome regulatory subunit 4 homolog A-like	GO:0030163;;GO:0005737;;GO:0016787;;GO:0005524	biological_process;;cellular_component;;molecular_function;;molecular_function;;	BP:protein catabolic process;;CC:cytoplasm;;MF:hydrolase activity;;MF:ATP binding;;	K03062	PSMC1, RPT2	map03050	Proteasome	COG1222	O:Posttranslational modification, protein turnover, chaperones	XP_021993046.1	26S proteasome regulatory subunit 4 homolog A-like [Helianthus annuus]	sp|P46466|PRS4_ORYSJ;;	26S proteasome regulatory subunit 4 homolog OS=Oryza sativa subsp. japonica OX=39947 GN=TBP2 PE=2 SV=2;;	PF00004.26;;PF05673.10	AAA;;DUF815	ATPase family associated with various cellular activities;;Protein of unknown function
gene5676	LOC110889778	RING-H2 finger protein ATL38-like	------	------	------	K10664	ATL6S	------	------	ENOG41121N2	O:Posttranslational modification, protein turnover, chaperones	XP_021993038.1	RING-H2 finger protein ATL38-like [Helianthus annuus]	sp|Q8W571|ATL32_ARATH;;	RING-H2 finger protein ATL32 OS=Arabidopsis thaliana OX=3702 GN=ATL32 PE=2 SV=3;;	PF13639.3;;PF17123.2;;PF13923.3;;PF13445.3;;PF12678.4;;PF00097.22;;PF14634.3;;PF13920.3;;PF12861.4;;PF17120.2;;PF14447.3	zf-RING_2;;zf-RING_11;;zf-C3HC4_2;;zf-RING_UBOX;;zf-rbx1;;zf-C3HC4;;zf-RING_5;;zf-C3HC4_3;;zf-ANAPC11;;Zn_ribbon_17;;Prok-RING_4	Ring finger domain;;RING-like zinc finger;;Zinc finger, C3HC4 type;;RING-type zinc-finger;;RING-H2 zinc finger domain;;Zinc finger, C3HC4 type;;zinc-RING finger domain;;Zinc finger, C3HC4 type;;Anaphase-promoting complex subunit 11 RING-H2 finger;;Zinc-ribbon, C4HC2 type;;Prokaryotic RING finger family 4
gene5674	LOC110915588	purine permease 1-like	GO:0006810;;GO:0016021;;GO:0005215	biological_process;;cellular_component;;molecular_function;;	BP:transport;;CC:integral component of membrane;;MF:transporter activity;;	------	------	------	------	ENOG410Y9BB	U:Intracellular trafficking, secretion, and vesicular transport	XP_022016010.1	purine permease 1-like [Helianthus annuus]	sp|Q9FZ96|PUP1_ARATH;;	Purine permease 1 OS=Arabidopsis thaliana OX=3702 GN=PUP1 PE=1 SV=1;;	PF16913.2;;PF00892.17;;PF04142.12	PUNUT;;EamA;;Nuc_sug_transp	Purine nucleobase transmembrane transport;;EamA-like transporter family;;Nucleotide-sugar transporter
gene5673	LOC110889769	endoglucanase 9-like	------	------	------	K01179	E3.2.1.4	map00500	Starch and sucrose metabolism	ENOG410YB8F;;ENOG410XP0H	S:Function unknown;;U:Intracellular trafficking, secretion, and vesicular transport	XP_021993029.1	endoglucanase 9-like [Helianthus annuus]	sp|P0C1U4|GUN9_ORYSJ;;	Endoglucanase 9 OS=Oryza sativa subsp. japonica OX=39947 GN=GLU1 PE=2 SV=1;;	PF00759.16	Glyco_hydro_9	Glycosyl hydrolase family 9
gene5679	LOC110889795	vicilin-like seed storage protein At2g18540	------	------	------	------	------	------	------	------	------	XP_021993054.1	vicilin-like seed storage protein At2g18540 [Helianthus annuus]	------	------	------	------	------
gene5678	LOC110889791	ATP-dependent DNA helicase pif1-like	------	------	------	------	------	------	------	ENOG410ZPZ0;;COG0507;;ENOG410Y4KS;;ENOG410ZK9N;;ENOG410XW1I	S:Function unknown;;L:Replication, recombination and repair;;S:Function unknown;;S:Function unknown;;L:Replication, recombination and repair	XP_021993048.1	uncharacterized protein LOC110889791 [Helianthus annuus]	sp|Q6MHJ5|PIF1_BDEBA;;	ATP-dependent DNA helicase pif1 OS=Bdellovibrio bacteriovorus;;	PF05970.11;;PF13604.3;;PF13245.3	PIF1;;AAA_30;;AAA_19	PIF1-like helicase;;AAA domain;;Part of AAA domain
gene37981	LOC110879398	abscisic acid receptor PYL4-like	GO:0009738;;GO:0080163;;GO:0005737;;GO:0005634;;GO:0004864;;GO:0004872;;GO:0010427	biological_process;;biological_process;;cellular_component;;cellular_component;;molecular_function;;molecular_function;;molecular_function;;	BP:abscisic acid-activated signaling pathway;;BP:regulation of protein serine/threonine phosphatase activity;;CC:cytoplasm;;CC:nucleus;;MF:protein phosphatase inhibitor activity;;MF:receptor activity;;MF:abscisic acid binding;;	K14496	PYL	map04016;;map04075	MAPK signaling pathway - plant;;Plant hormone signal transduction	ENOG4111MYF;;ENOG4111D40	S:Function unknown;;	XP_021983541.1	abscisic acid receptor PYL4-like [Helianthus annuus]	sp|O80920|PYL4_ARATH;;	Abscisic acid receptor PYL4 OS=Arabidopsis thaliana OX=3702 GN=PYL4 PE=1 SV=1;;	PF10604.6;;PF03364.17;;PF00407.16	Polyketide_cyc2;;Polyketide_cyc;;Bet_v_1	Polyketide cyclase / dehydrase and lipid transport;;Polyketide cyclase / dehydrase and lipid transport;;Pathogenesis-related protein Bet v I family
gene37982	LOC110879399	protein BOBBER 1	------	------	------	------	------	------	------	ENOG410XQVU	S:Function unknown	XP_021983542.1	protein BOBBER 1 [Helianthus annuus]	sp|Q9LV09|BOB1_ARATH;;	Protein BOBBER 1 OS=Arabidopsis thaliana OX=3702 GN=BOB1 PE=1 SV=1;;	PF04969.13	CS	CS domain
gene37983	LOC110879401	G2/mitotic-specific cyclin C13-1-like	------	------	------	K06627	CCNA	------	------	COG5024	D:Cell cycle control, cell division, chromosome partitioning	XP_021983544.1	G2/mitotic-specific cyclin C13-1-like [Helianthus annuus]	sp|Q9FMH5|CCA31_ARATH;;	Putative cyclin-A3-1 OS=Arabidopsis thaliana OX=3702 GN=CYCA3-1 PE=3 SV=1;;	PF00134.20;;PF02984.16	Cyclin_N;;Cyclin_C	Cyclin, N-terminal domain;;Cyclin, C-terminal domain
gene37984	LOC110879400	cytochrome P450 81E8-like	------	------	------	------	------	------	------	COG2124	Q:Secondary metabolites biosynthesis, transport and catabolism	XP_021983543.1	cytochrome P450 81E8-like [Helianthus annuus]	sp|Q6WNQ8|C81E8_MEDTR;;	Cytochrome P450 81E8 OS=Medicago truncatula OX=3880 GN=CYP81E8 PE=2 SV=1;;	PF00067.19	p450	Cytochrome P450
gene37986	LOC110879402	F-box protein GID2-like	------	------	------	K14495	GID2, SLY1	map04075	Plant hormone signal transduction	ENOG410YPR2	S:Function unknown	XP_021983545.1	F-box protein GID2-like [Helianthus annuus]	sp|Q9STX3|GID2_ARATH;;	F-box protein GID2 OS=Arabidopsis thaliana OX=3702 GN=GID2 PE=1 SV=1;;	PF00646.30;;PF12937.4	F-box;;F-box-like	F-box domain;;F-box-like
gene37987	LOC110879403	uncharacterized LOC110879403, transcript variant X1	------	------	------	------	------	------	------	ENOG410XPGP	T:Signal transduction mechanisms	XP_021983546.1	uncharacterized protein LOC110879403 isoform X1 [Helianthus annuus]	sp|Q852L0|HD16N_ORYSJ;;	Casein kinase 1-like protein HD16 OS=Oryza sativa subsp. japonica OX=39947 GN=HD16 PE=1 SV=1;;	------	------	------
gene37988	LOC110876679	putative receptor protein kinase ZmPK1	------	------	------	------	------	------	------	COG0515	T:Signal transduction mechanisms	XP_021980535.1	putative receptor protein kinase ZmPK1 [Helianthus annuus]	sp|P17801|KPRO_MAIZE;;	Putative receptor protein kinase ZmPK1 OS=Zea mays OX=4577 GN=PK1 PE=2 SV=2;;	PF00069.22;;PF07714.14;;PF01453.21;;PF00954.17;;PF08276.8	Pkinase;;Pkinase_Tyr;;B_lectin;;S_locus_glycop;;PAN_2	Protein kinase domain;;Protein tyrosine kinase;;D-mannose binding lectin;;S-locus glycoprotein domain;;PAN-like domain
gene44317	LOC110886335	putative disease resistance protein At3g14460	------	------	------	------	------	------	------	COG4886;;COG2801;;ENOG4111HTF	U:Intracellular trafficking, secretion, and vesicular transport;;O:Posttranslational modification, protein turnover, chaperones	XP_022002777.1	putative disease resistance RPP13-like protein 1 [Helianthus annuus]	sp|Q9LRR4|R13L1_ARATH;;	Putative disease resistance RPP13-like protein 1 OS=Arabidopsis thaliana OX=3702 GN=RPPL1 PE=3 SV=1;;	PF12799.4	LRR_4	Leucine Rich repeats
gene44316	LOC110886337	uncharacterized LOC110886337	------	------	------	------	------	------	------	------	------	------	------	------	------	------	------	------
gene75990	LOC110925646	uncharacterized LOC110925646	------	------	------	------	------	------	------	------	------	XP_022025235.1	uncharacterized protein LOC110925646 [Helianthus annuus]	------	------	------	------	------
gene18058	LOC110938168	uncharacterized LOC110938168	------	------	------	------	------	------	------	------	------	------	------	------	------	------	------	------
gene44315	LOC110886333	uncharacterized LOC110886333	------	------	------	------	------	------	------	------	------	------	------	------	------	------	------	------
gene73428	LOC110919713	extensin-like	------	------	------	------	------	------	------	------	------	XP_022019666.1	extensin-like [Helianthus annuus]	------	------	------	------	------
gene73427	LOC110919712	uncharacterized LOC110919712	------	------	------	------	------	------	------	COG2801	L:Replication, recombination and repair	XP_022019665.1	uncharacterized protein LOC110919712 [Helianthus annuus]	------	------	PF03732.14	Retrotrans_gag	Retrotransposon gag protein
gene73426	LOC110919711	uncharacterized LOC110919711	------	------	------	------	------	------	------	ENOG410YIHT;;COG2801;;ENOG410Z2CD	S:Function unknown;;L:Replication, recombination and repair;;S:Function unknown	XP_022019664.1	uncharacterized protein LOC110919711 [Helianthus annuus]	------	------	PF00385.21	Chromo	Chromo
gene44771		-	------	------	------	------	------	------	------	------	------	------	------	------	------	------	------	------
gene73432	LOC110916390	uncharacterized LOC110916390	------	------	------	------	------	------	------	ENOG410ZASQ;;ENOG4111E42	S:Function unknown;;	XP_022016836.1	uncharacterized protein LOC110916390 [Helianthus annuus]	------	------	------	------	------
gene73431	LOC110919714	putative nuclease HARBI1	------	------	------	------	------	------	------	ENOG410Z1UH	S:Function unknown	XP_022019668.1	putative nuclease HARBI1 [Helianthus annuus]	------	------	PF04827.11;;PF13359.3	Plant_tran;;DDE_Tnp_4	Plant transposon protein;;DDE superfamily endonuclease
gene73430	LOC110916805	F-box/kelch-repeat protein At1g80440-like	------	------	------	------	------	------	------	ENOG4110X8D	S:Function unknown	XP_022017154.1	F-box/kelch-repeat protein At1g80440-like [Helianthus annuus]	sp|Q9P2G9|KLHL8_HUMAN;;	Kelch-like protein 8 OS=Homo sapiens OX=9606 GN=KLHL8 PE=1 SV=4;;	PF01344.22;;PF13964.3;;PF07646.12;;PF13418.3;;PF13854.3;;PF13415.3	Kelch_1;;Kelch_6;;Kelch_2;;Kelch_4;;Kelch_5;;Kelch_3	Kelch motif;;Kelch motif;;Kelch motif;;Galactose oxidase, central domain;;Kelch motif;;Galactose oxidase, central domain
gene73429	LOC110916224	uncharacterized LOC110916224	------	------	------	------	------	------	------	------	------	------	------	------	------	------	------	------
gene73434	LOC110916476	uncharacterized LOC110916476	------	------	------	------	------	------	------	------	------	------	------	------	------	------	------	------
gene73433	LOC110919715	proline-rich protein 36-like	------	------	------	------	------	------	------	------	------	XP_022019669.1	proline-rich protein 36-like [Helianthus annuus]	------	------	------	------	------
gene76633	LOC110923795	RNA polymerase II C-terminal domain phosphatase-like 3	------	------	------	K18999	CPL3_4	------	------	COG5190	K:Transcription	XP_022023546.1	RNA polymerase II C-terminal domain phosphatase-like 3 [Helianthus annuus]	sp|Q8LL04|CPL3_ARATH;;	RNA polymerase II C-terminal domain phosphatase-like 3 OS=Arabidopsis thaliana OX=3702 GN=CPL3 PE=1 SV=2;;	PF03031.15;;PF00533.23;;PF12738.4	NIF;;BRCT;;PTCB-BRCT	NLI interacting factor-like phosphatase;;BRCA1 C Terminus;;twin BRCT domain
gene65522	LOC110905142	ABC transporter C family member 10-like, transcript variant X1	------	------	------	K05666	ABCC2	map02010	ABC transporters	COG1132	V:Defense mechanisms	XP_022006717.1	ABC transporter C family member 10-like isoform X1 [Helianthus annuus]	sp|Q9LYS2|AB10C_ARATH;;	ABC transporter C family member 10 OS=Arabidopsis thaliana OX=3702 GN=ABCC10 PE=2 SV=2;;	PF00005.24;;PF00664.20;;PF13555.3	ABC_tran;;ABC_membrane;;AAA_29	ABC transporter;;ABC transporter transmembrane region;;P-loop containing region of AAA domain
gene65521	LOC110905146	acidic endochitinase-like	GO:0005975;;GO:0004568;;GO:0016787	biological_process;;molecular_function;;molecular_function;;	BP:carbohydrate metabolic process;;MF:chitinase activity;;MF:hydrolase activity;;	K01183	E3.2.1.14	map00520	Amino sugar and nucleotide sugar metabolism	ENOG4111GPA;;COG1412	G:Carbohydrate transport and metabolism;;S:Function unknown	XP_022006732.1	acidic endochitinase-like [Helianthus annuus]	sp|P36910|CHIE_BETVU;;	Acidic endochitinase SE2 OS=Beta vulgaris OX=161934 GN=SE2 PE=1 SV=1;;	PF00704.25	Glyco_hydro_18	Glycosyl hydrolases family 18
gene18050	LOC110934225	uncharacterized LOC110934225	------	------	------	------	------	------	------	ENOG4111K1M;;ENOG410YQ7P;;ENOG4111MC5	S:Function unknown;;	XP_022033099.1	uncharacterized protein LOC110934225 [Helianthus annuus]	------	------	------	------	------
gene76634	LOC110923086	protein TIFY 9-like	GO:0050896	biological_process;;	BP:response to stimulus;;	K13464	JAZ	map04075	Plant hormone signal transduction	ENOG410Z0XE	S:Function unknown	XP_022022957.1	protein TIFY 9-like [Helianthus annuus]	sp|Q93ZM9|TIF9_ARATH;;	Protein TIFY 9 OS=Arabidopsis thaliana OX=3702 GN=TIFY9 PE=1 SV=1;;	PF06200.11;;PF09425.7	tify;;CCT_2	tify domain;;Divergent CCT motif
gene69061	LOC110911290	uncharacterized LOC110911290	------	------	------	------	------	------	------	------	------	------	------	------	------	------	------	------
gene18051	LOC110938165	uncharacterized LOC110938165	------	------	------	------	------	------	------	------	------	XP_022010278.1	uncharacterized protein LOC110909844 [Helianthus annuus]	------	------	PF03078.12	ATHILA	ATHILA ORF-1 family
gene65523	LOC110905141	ABC transporter C family member 10-like	------	------	------	K05666	ABCC2	map02010	ABC transporters	COG1132	V:Defense mechanisms	XP_022006716.1	ABC transporter C family member 10-like [Helianthus annuus]	sp|Q9LYS2|AB10C_ARATH;;	ABC transporter C family member 10 OS=Arabidopsis thaliana OX=3702 GN=ABCC10 PE=2 SV=2;;	PF00005.24;;PF00664.20;;PF03308.13	ABC_tran;;ABC_membrane;;ArgK	ABC transporter;;ABC transporter transmembrane region;;ArgK protein
gene65524	LOC110905150	hydroxyproline O-galactosyltransferase HPGT1	------	------	------	K20854	HPGT, B3GALT9_10_11	------	------	ENOG410XV5H	V:Defense mechanisms	XP_022006735.1	hydroxyproline O-galactosyltransferase HPGT1 [Helianthus annuus]	sp|Q94F27|B3GTB_ARATH;;	Hydroxyproline O-galactosyltransferase HPGT1 OS=Arabidopsis thaliana OX=3702 GN=HPTG1 PE=1 SV=1;;	PF01762.18;;PF13334.3;;PF02434.13	Galactosyl_T;;DUF4094;;Fringe	Galactosyltransferase;;Domain of unknown function;;Fringe-like
gene18052	LOC110935340	IST1 homolog	GO:0015031	biological_process;;	BP:protein transport;;	K19476	IST1	map04144	Endocytosis	ENOG410YG52	S:Function unknown	XP_022033447.1	IST1 homolog [Helianthus annuus]	sp|P53990|IST1_HUMAN;;	IST1 homolog OS=Homo sapiens OX=9606 GN=IST1 PE=1 SV=1;;	PF03398.11	Ist1	Regulator of Vps4 activity in the MVB pathway
gene34532	LOC110875519	uncharacterized LOC110875519	------	------	------	------	------	------	------	COG2801;;ENOG410XY9C	L:Replication, recombination and repair;;S:Function unknown	XP_021979406.1	uncharacterized protein LOC110875519 [Helianthus annuus]	sp|P53849|GIS2_YEAST;;	Zinc finger protein GIS2 OS=Saccharomyces cerevisiae;;	PF00098.20;;PF03732.14	zf-CCHC;;Retrotrans_gag	Zinc knuckle;;Retrotransposon gag protein
gene18053	LOC110938166	uncharacterized LOC110938166	------	------	------	------	------	------	------	------	------	XP_022036329.1	uncharacterized protein LOC110938166 [Helianthus annuus]	------	------	------	------	------
gene18054	LOC110935341	uncharacterized LOC110935341	------	------	------	------	------	------	------	------	------	------	------	------	------	------	------	------
gene18055	LOC110938167	uncharacterized LOC110938167	------	------	------	------	------	------	------	------	------	------	------	------	------	------	------	------
gene18056	LOC110935342	uncharacterized LOC110935342	------	------	------	------	------	------	------	------	------	------	------	------	------	------	------	------
gene50668	LOC110892354	uncharacterized LOC110892354	------	------	------	------	------	------	------	------	------	XP_021995214.1	uncharacterized protein LOC110892354 [Helianthus annuus]	------	------	------	------	------
gene42759	LOC110885526	uncharacterized LOC110885526	------	------	------	------	------	------	------	------	------	------	------	------	------	------	------	------
gene36382		-	------	------	------	------	------	------	------	------	------	------	------	------	------	------	------	------
gene34451	LOC110877397	deacetylvindoline O-acetyltransferase-like	------	------	------	K13065	E2.3.1.133, HCT	map00941;;map00940;;map00945	Flavonoid biosynthesis;;Phenylpropanoid biosynthesis;;Stilbenoid, diarylheptanoid and gingerol biosynthesis	ENOG41116RK	S:Function unknown	XP_021981225.1	deacetylvindoline O-acetyltransferase-like [Helianthus annuus]	sp|Q9ZTK5|DAT_CATRO;;	Deacetylvindoline O-acetyltransferase OS=Catharanthus roseus OX=4058 GN=DAT PE=1 SV=1;;	PF02458.12	Transferase	Transferase family
gene34450	LOC110875479	TMV resistance protein N-like	------	------	------	------	------	------	------	ENOG4112BMQ;;ENOG410ZU4Z;;ENOG410YAXR;;COG4886	S:Function unknown;;	XP_021979369.1	TMV resistance protein N-like [Helianthus annuus]	sp|Q40392|TMVRN_NICGU;;	TMV resistance protein N OS=Nicotiana glutinosa OX=35889 GN=N PE=1 SV=1;;	PF00931.19;;PF01582.17;;PF01637.15;;PF13676.3;;PF13173.3	NB-ARC;;TIR;;ATPase_2;;TIR_2;;AAA_14	NB-ARC domain;;TIR domain;;ATPase domain predominantly from Archaea;;TIR domain;;AAA domain
gene34452	LOC110877399	uncharacterized LOC110877399, transcript variant X1	------	------	------	------	------	------	------	------	------	------	------	------	------	------	------	------
gene34454	LOC110877400	disease resistance protein RML1A-like	------	------	------	------	------	------	------	ENOG4112BMQ;;COG4886;;ENOG4111THG;;ENOG410ZU4Z	S:Function unknown;;	XP_021981226.1	disease resistance protein RML1A-like [Helianthus annuus]	sp|Q9SZ66|DSC1_ARATH;;	Disease resistance-like protein DSC1 OS=Arabidopsis thaliana OX=3702 GN=DSC1 PE=1 SV=1;;	PF01582.17;;PF00931.19;;PF13676.3;;PF01637.15	TIR;;NB-ARC;;TIR_2;;ATPase_2	TIR domain;;NB-ARC domain;;TIR domain;;ATPase domain predominantly from Archaea
gene34453	LOC110875480	disease resistance protein RML1A-like	------	------	------	------	------	------	------	ENOG4112BMQ;;ENOG4111THG	S:Function unknown;;	XP_021979370.1	disease resistance protein RML1A-like [Helianthus annuus]	sp|Q40392|TMVRN_NICGU;;	TMV resistance protein N OS=Nicotiana glutinosa OX=35889 GN=N PE=1 SV=1;;	PF01582.17;;PF00931.19;;PF13676.3;;PF01637.15	TIR;;NB-ARC;;TIR_2;;ATPase_2	TIR domain;;NB-ARC domain;;TIR domain;;ATPase domain predominantly from Archaea
gene34455	LOC110877401	uncharacterized LOC110877401, transcript variant X2	------	------	------	------	------	------	------	------	------	------	------	------	------	------	------	------
gene34456	LOC110877402	disease resistance protein RML1A-like, transcript variant X1	------	------	------	------	------	------	------	ENOG4112BMQ;;ENOG4111THG;;COG4886	S:Function unknown;;	XP_021981228.1	disease resistance protein RML1A-like isoform X1 [Helianthus annuus]	sp|Q9FID9|Y5389_ARATH;;	Probable receptor-like protein kinase At5g38990 OS=Arabidopsis thaliana OX=3702 GN=At5g38990 PE=2 SV=1;;	PF07714.14;;PF01582.17;;PF00069.22;;PF00931.19;;PF13676.3;;PF13855.3;;PF12799.4	Pkinase_Tyr;;TIR;;Pkinase;;NB-ARC;;TIR_2;;LRR_8;;LRR_4	Protein tyrosine kinase;;TIR domain;;Protein kinase domain;;NB-ARC domain;;TIR domain;;Leucine rich repeat;;Leucine Rich repeats
gene7690	LOC110926146	uncharacterized LOC110926146	------	------	------	K05294	PGAP1	map00563	Glycosylphosphatidylinositol (GPI)-anchor biosynthesis	ENOG410YD9N	U:Intracellular trafficking, secretion, and vesicular transport	OTG35185.1	putative hydrolase, acting on ester bonds [Helianthus annuus]	sp|Q2H102|BST1_CHAGB;;	GPI inositol-deacylase OS=Chaetomium globosum;;	PF07819.10;;PF12697.4	PGAP1;;Abhydrolase_6	PGAP1-like protein;;Alpha/beta hydrolase family
gene13007	LOC110930919	uncharacterized LOC110930919	------	------	------	------	------	------	------	------	------	------	------	------	------	------	------	------
gene13008	LOC110930920	uncharacterized LOC110930920	------	------	------	------	------	------	------	------	------	------	------	------	------	------	------	------
gene13004	LOC110930917	uncharacterized LOC110930917	------	------	------	------	------	------	------	ENOG4111K1M;;ENOG4111MC5	S:Function unknown;;	OTG19272.1	putative OTU domain, MULE transposase domain, FHY3/FAR1 family [Helianthus annuus]	------	------	------	------	------
gene13006	LOC110930918	anthocyanidin 3-O-glucosyltransferase 2-like	------	------	------	------	------	------	------	COG1819	S:Function unknown	XP_022030004.1	anthocyanidin 3-O-glucosyltransferase 2-like [Helianthus annuus]	sp|D3THI6|U7A15_MALDO;;	UDP-glycosyltransferase 71A15 OS=Malus domestica OX=3750 GN=UGT71A15 PE=1 SV=1;;	PF00201.15	UDPGT	UDP-glucoronosyl and UDP-glucosyl transferase
gene13000	LOC110930915	anthocyanidin 3-O-glucosyltransferase 2-like	------	------	------	------	------	------	------	COG1819	S:Function unknown	XP_022030002.1	anthocyanidin 3-O-glucosyltransferase 2-like [Helianthus annuus]	sp|Q2V6K0|UFOG6_FRAAN;;	UDP-glucose flavonoid 3-O-glucosyltransferase 6 OS=Fragaria ananassa OX=3747 GN=GT6 PE=1 SV=1;;	PF00201.15	UDPGT	UDP-glucoronosyl and UDP-glucosyl transferase
gene13002	LOC110928360	anthocyanidin 3-O-glucosyltransferase 2-like	------	------	------	------	------	------	------	COG1819	S:Function unknown	XP_022027088.1	anthocyanidin 3-O-glucosyltransferase 2-like [Helianthus annuus]	sp|Q66PF3|UFOG3_FRAAN;;	Putative UDP-glucose flavonoid 3-O-glucosyltransferase 3 OS=Fragaria ananassa OX=3747 GN=GT3 PE=2 SV=1;;	PF00201.15	UDPGT	UDP-glucoronosyl and UDP-glucosyl transferase
gene7685	LOC110926133	uncharacterized LOC110926133	------	------	------	------	------	------	------	------	------	------	------	------	------	------	------	------
gene7684	LOC110899246	uncharacterized LOC110899246	------	------	------	------	------	------	------	COG2801;;ENOG410YMI2	L:Replication, recombination and repair;;S:Function unknown	XP_022001828.1	uncharacterized protein LOC110899246 [Helianthus annuus]	------	------	PF08284.8;;PF00098.20;;PF02160.12	RVP_2;;zf-CCHC;;Peptidase_A3	Retroviral aspartyl protease;;Zinc knuckle;;Cauliflower mosaic virus peptidase
gene7686	LOC110926114	kinesin-like protein KIN-7K, chloroplastic, transcript variant X1	GO:0000166	molecular_function;;	MF:nucleotide binding;;	K11498	CENPE	------	------	COG5059	Z:Cytoskeleton	XP_022025555.1	kinesin-like protein KIN-7K, chloroplastic isoform X1 [Helianthus annuus]	sp|F4J8L3|KN7K_ARATH;;	Kinesin-like protein KIN-7K, chloroplastic OS=Arabidopsis thaliana OX=3702 GN=KIN7K PE=2 SV=1;;	PF00225.20;;PF16796.2;;PF01166.15	Kinesin;;Microtub_bd;;TSC22	Kinesin motor domain;;Microtubule binding;;TSC-22/dip/bun family
gene7687	LOC110907250	uncharacterized LOC110907250	------	------	------	------	------	------	------	------	------	------	------	------	------	------	------	------
gene7689	LOC110907256	protein phosphatase 2C 57-like, transcript variant X1	------	------	------	K04457	PPM1A, PP2CA	------	------	COG0631	L:Replication, recombination and repair	XP_022007957.1	protein phosphatase 2C 57-like [Helianthus annuus]	sp|P49599|P2C57_ARATH;;	Protein phosphatase 2C 57 OS=Arabidopsis thaliana OX=3702 GN=PPH1 PE=1 SV=2;;	------	------	------
gene12652	LOC110930673	phytepsin-like, transcript variant X1	GO:0044238;;GO:0071704;;GO:0008233	biological_process;;biological_process;;molecular_function;;	BP:primary metabolic process;;BP:organic substance metabolic process;;MF:peptidase activity;;	K08245	E3.4.23.40	------	------	ENOG410XNV7	O:Posttranslational modification, protein turnover, chaperones	OTG32636.1	putative aspartic peptidase A1 family, Saposin-like protein [Helianthus annuus]	sp|P42210|ASPR_HORVU;;	Phytepsin OS=Hordeum vulgare OX=4513 PE=1 SV=1;;	PF00026.20;;PF14543.3;;PF05184.12;;PF14541.3	Asp;;TAXi_N;;SapB_1;;TAXi_C	Eukaryotic aspartyl protease;;Xylanase inhibitor N-terminal;;Saposin-like type B, region 1;;Xylanase inhibitor C-terminal
gene12651	LOC110930672	WRKY transcription factor 6-like	------	------	------	------	------	------	------	ENOG410YDVM	K:Transcription	XP_022029716.1	WRKY transcription factor 6-like [Helianthus annuus]	sp|Q9C519|WRKY6_ARATH;;	WRKY transcription factor 6 OS=Arabidopsis thaliana OX=3702 GN=WRKY6 PE=1 SV=1;;	PF03106.12	WRKY	WRKY DNA -binding domain
gene12650	LOC110928311	ethylene-responsive transcription factor ERF039-like	------	------	------	K09286	EREBP	------	------	ENOG41118EY;;ENOG410YIZG;;ENOG410YRMB;;ENOG410YM26;;ENOG411144I	S:Function unknown;;K:Transcription;;K:Transcription;;K:Transcription;;K:Transcription	XP_022027072.1	ethylene-responsive transcription factor ERF039-like [Helianthus annuus]	sp|Q9LYD3|DREB3_ARATH;;	Dehydration-responsive element-binding protein 3 OS=Arabidopsis thaliana OX=3702 GN=DREB3 PE=2 SV=1;;	PF00847.17	AP2	AP2 domain
gene12649	LOC110932543	scarecrow-like protein 6	------	------	------	------	------	------	------	ENOG410YANM	S:Function unknown	XP_022031561.1	scarecrow-like protein 6 [Helianthus annuus]	sp|O81316|SCL6_ARATH;;	Scarecrow-like protein 6 OS=Arabidopsis thaliana OX=3702 GN=SCL6 PE=1 SV=1;;	PF03514.11	GRAS	GRAS domain family
gene12648	LOC110930671	probable glycosyltransferase At5g03795, transcript variant X1	GO:0016020	cellular_component;;	CC:membrane;;	------	------	------	------	ENOG410XTFH	S:Function unknown	XP_022029712.1	probable glycosyltransferase At5g03795 [Helianthus annuus]	sp|Q9FFN2|GLYT3_ARATH;;	Probable glycosyltransferase At5g03795 OS=Arabidopsis thaliana OX=3702 GN=At5g03795 PE=3 SV=2;;	PF03016.12	Exostosin	Exostosin family
gene27947	LOC110866832	zinc finger BED domain-containing protein RICESLEEPER 1-like	------	------	------	------	------	------	------	ENOG410XUA3;;ENOG410Y37V;;ENOG4111T8J	S:Function unknown;;	XP_021971675.1	zinc finger BED domain-containing protein RICESLEEPER 1-like [Helianthus annuus]	sp|B9FJG3|RSLE1_ORYSJ;;	Zinc finger BED domain-containing protein RICESLEEPER 1 OS=Oryza sativa subsp. japonica OX=39947 GN=Os05g0239150 PE=3 SV=1;;	PF14372.3	DUF4413	Domain of unknown function
gene33906	LOC110875255	glycine-rich cell wall structural protein-like	------	------	------	------	------	------	------	------	------	XP_021979144.1	glycine-rich cell wall structural protein-like [Helianthus annuus]	------	------	------	------	------
gene33907	LOC110877157	chloroplast processing peptidase-like	GO:0033108;;GO:0006627;;GO:0006465;;GO:0019538;;GO:0010027;;GO:0009535;;GO:0042720;;GO:0055035;;GO:0009507;;GO:0004252;;GO:0008233	biological_process;;biological_process;;biological_process;;biological_process;;biological_process;;cellular_component;;cellular_component;;cellular_component;;cellular_component;;molecular_function;;molecular_function;;	BP:mitochondrial respiratory chain complex assembly;;BP:protein processing involved in protein targeting to mitochondrion;;BP:signal peptide processing;;BP:protein metabolic process;;BP:thylakoid membrane organization;;CC:chloroplast thylakoid membrane;;CC:mitochondrial inner membrane peptidase complex;;CC:plastid thylakoid membrane;;CC:chloroplast;;MF:serine-type endopeptidase activity;;MF:pepti…	K03100	lepB	map03060	Protein export	COG0681	U:Intracellular trafficking, secretion, and vesicular transport	XP_021981016.1	chloroplast processing peptidase-like [Helianthus annuus]	sp|Q8H0W1|PLSP1_ARATH;;	Chloroplast processing peptidase OS=Arabidopsis thaliana OX=3702 GN=PLSP1 PE=2 SV=2;;	PF10502.6;;PF00717.20	Peptidase_S26;;Peptidase_S24	Signal peptidase, peptidase S26;;Peptidase S24-like
gene33908	LOC110874093	uncharacterized LOC110874093	GO:0016020	cellular_component;;	CC:membrane;;	------	------	------	------	ENOG4110790;;ENOG4111DZ7;;ENOG410YF3V	U:Intracellular trafficking, secretion, and vesicular transport;;S:Function unknown;;S:Function unknown	OTG13575.1	putative late embryogenesis abundant protein, LEA-14 [Helianthus annuus]	------	------	PF03168.10	LEA_2	Late embryogenesis abundant protein
gene33909	LOC110877158	protein LIKE COV 1-like	------	------	------	------	------	------	------	COG2928	S:Function unknown	XP_021981017.1	protein LIKE COV 1-like [Helianthus annuus]	sp|F4IUE7|COV1_ARATH;;	Protein CONTINUOUS VASCULAR RING 1 OS=Arabidopsis thaliana OX=3702 GN=COV1 PE=1 SV=2;;	PF04367.10	DUF502	Protein of unknown function
gene27952	LOC110868390	uncharacterized LOC110868390, transcript variant X1	------	------	------	------	------	------	------	------	------	XP_021973232.1	uncharacterized protein LOC110868390 isoform X1 [Helianthus annuus]	------	------	------	------	------
gene33905	LOC110877156	trihelix transcription factor ASIL2-like, transcript variant X3	------	------	------	------	------	------	------	ENOG410YYXY	K:Transcription	XP_021981013.1	trihelix transcription factor ASIL2-like [Helianthus annuus]	sp|Q9SYG2|ASIL1_ARATH;;	Trihelix transcription factor ASIL1 OS=Arabidopsis thaliana OX=3702 GN=ASIL1 PE=1 SV=1;;	PF13837.3;;PF10545.6;;PF12776.4	Myb_DNA-bind_4;;MADF_DNA_bdg;;Myb_DNA-bind_3	Myb/SANT-like DNA-binding domain;;Alcohol dehydrogenase transcription factor Myb/SANT-like;;Myb/SANT-like DNA-binding domain
gene12654	LOC110928312	ethylene-responsive transcription factor ERF038-like	------	------	------	K09286	EREBP	------	------	ENOG410YM26;;ENOG410ZM0H;;ENOG41118EY;;ENOG410YIZG;;ENOG41103NX;;ENOG410YK37	K:Transcription;;S:Function unknown;;K:Transcription;;K:Transcription;;S:Function unknown;;K:Transcription	XP_022027073.1	ethylene-responsive transcription factor ERF038-like [Helianthus annuus]	sp|Q39127|TINY_ARATH;;	Ethylene-responsive transcription factor TINY OS=Arabidopsis thaliana OX=3702 GN=TINY PE=2 SV=1;;	PF00847.17	AP2	AP2 domain
gene12653	LOC110932544	uncharacterized LOC110932544	------	------	------	K02908	RP-L30e, RPL30	map03010	Ribosome	COG1911	J:Translation, ribosomal structure and biogenesis	XP_022031562.1	uncharacterized protein LOC110932544 [Helianthus annuus]	sp|Q9M5M6|RL30_EUPES;;	60S ribosomal protein L30 OS=Euphorbia esula OX=3993 GN=RPL30 PE=3 SV=1;;	PF01248.23	Ribosomal_L7Ae	Ribosomal protein L7Ae/L30e/S12e/Gadd45 family
gene7267	LOC110906582	uncharacterized LOC110906582	------	------	------	------	------	------	------	------	------	------	------	------	------	------	------	------
gene40839	LOC110881093	uncharacterized LOC110881093	------	------	------	------	------	------	------	COG2801	L:Replication, recombination and repair	XP_021985156.1	uncharacterized protein LOC110881093 [Helianthus annuus]	------	------	PF14223.3;;PF03732.14	Retrotran_gag_2;;Retrotrans_gag	gag-polypeptide of LTR copia-type;;Retrotransposon gag protein
gene40837	LOC110881264	senescence associated gene 20-like	------	------	------	------	------	------	------	ENOG410YQYD;;ENOG41125QD	S:Function unknown;;	XP_021985274.1	senescence associated gene 20-like [Helianthus annuus]	sp|Q94AK6|SAG20_ARATH;;	Senescence associated gene 20 OS=Arabidopsis thaliana OX=3702 GN=SAG20 PE=2 SV=1;;	PF07107.8	WI12	Wound-induced protein WI12
gene40838	LOC110884538	uncharacterized LOC110884538, transcript variant X1	------	------	------	------	------	------	------	------	------	------	------	------	------	------	------	------
gene40835	LOC110881261	senescence associated gene 20-like	------	------	------	------	------	------	------	ENOG410YQYD	S:Function unknown	XP_021985271.1	senescence associated gene 20-like [Helianthus annuus]	sp|Q94AK6|SAG20_ARATH;;	Senescence associated gene 20 OS=Arabidopsis thaliana OX=3702 GN=SAG20 PE=2 SV=1;;	PF07107.8	WI12	Wound-induced protein WI12
gene40836	LOC110881092	uncharacterized LOC110881092	------	------	------	------	------	------	------	COG2801	L:Replication, recombination and repair	XP_021985155.1	uncharacterized protein LOC110881092 [Helianthus annuus]	------	------	PF08284.8;;PF03732.14;;PF00098.20	RVP_2;;Retrotrans_gag;;zf-CCHC	Retroviral aspartyl protease;;Retrotransposon gag protein;;Zinc knuckle
gene40833	LOC110884536	uncharacterized LOC110884536	------	------	------	K23222	HARBI1	------	------	ENOG411206Y	S:Function unknown	XP_021987950.1	uncharacterized protein LOC110884536 [Helianthus annuus]	------	------	PF13359.3;;PF04827.11	DDE_Tnp_4;;Plant_tran	DDE superfamily endonuclease;;Plant transposon protein
gene40834	LOC110881091	L10-interacting MYB domain-containing protein-like	------	------	------	------	------	------	------	ENOG410YDK1;;ENOG410YZWQ;;ENOG411206Y;;ENOG410YXN0;;COG3424;;ENOG410ZUMP	S:Function unknown;;Q:Secondary metabolites biosynthesis, transport and catabolism;;S:Function unknown	XP_021985153.1	L10-interacting MYB domain-containing protein-like [Helianthus annuus]	sp|Q9FFJ8|LIMYB_ARATH;;	L10-interacting MYB domain-containing protein OS=Arabidopsis thaliana OX=3702 GN=LIMYB PE=1 SV=1;;	PF12776.4	Myb_DNA-bind_3	Myb/SANT-like DNA-binding domain
gene55515	LOC110897632	uncharacterized LOC110897632	------	------	------	------	------	------	------	------	------	------	------	------	------	------	------	------
gene8485	LOC110928409	extensin-like	------	------	------	------	------	------	------	------	------	XP_022027116.1	extensin-like [Helianthus annuus]	------	------	------	------	------
gene8486	LOC110928461	translation machinery-associated protein 22-like	GO:0006413;;GO:0005840;;GO:0003743	biological_process;;cellular_component;;molecular_function;;	BP:translational initiation;;CC:ribosome;;MF:translation initiation factor activity;;	------	------	------	------	COG0023	S:Function unknown	XP_022027177.1	translation machinery-associated protein 22-like [Helianthus annuus]	sp|O42929|DENR_SCHPO;;	Translation machinery-associated protein 22 OS=Schizosaccharomyces pombe;;	PF01253.19	SUI1	Translation initiation factor SUI1
gene64702	LOC110904584	katanin p60 ATPase-containing subunit A1-like	GO:0051013;;GO:0005737;;GO:0005874;;GO:0008017;;GO:0008568;;GO:0005524	biological_process;;cellular_component;;cellular_component;;molecular_function;;molecular_function;;molecular_function;;	BP:microtubule severing;;CC:cytoplasm;;CC:microtubule;;MF:microtubule binding;;MF:microtubule-severing ATPase activity;;MF:ATP binding;;	K07767	KATNA1	------	------	ENOG410XPN7	O:Posttranslational modification, protein turnover, chaperones	XP_022006117.1	katanin p60 ATPase-containing subunit A1-like [Helianthus annuus]	sp|Q9SEX2|KTNA1_ARATH;;	Katanin p60 ATPase-containing subunit A1 OS=Arabidopsis thaliana OX=3702 GN=AAA1 PE=1 SV=1;;	PF00004.26;;PF09336.7;;PF05496.9;;PF13245.3	AAA;;Vps4_C;;RuvB_N;;AAA_19	ATPase family associated with various cellular activities;;Vps4 C terminal oligomerisation domain;;Holliday junction DNA helicase ruvB N-terminus;;Part of AAA domain
gene8482	LOC110927472	uncharacterized LOC110927472	------	------	------	------	------	------	------	------	------	XP_022008195.1	uncharacterized protein LOC110907536 [Helianthus annuus]	------	------	------	------	------
gene8483	LOC110928408	uncharacterized LOC110928408	------	------	------	------	------	------	------	ENOG410Y65V;;ENOG410YADE	S:Function unknown;;	XP_022027115.1	uncharacterized protein LOC110928408 [Helianthus annuus]	------	------	PF13966.3	zf-RVT	zinc-binding in reverse transcriptase
gene8480	LOC110928459	cytokinin dehydrogenase 3-like	GO:0009690;;GO:0055114;;GO:0016021;;GO:0050660;;GO:0016614;;GO:0019139	biological_process;;biological_process;;cellular_component;;molecular_function;;molecular_function;;molecular_function;;	BP:cytokinin metabolic process;;BP:oxidation-reduction process;;CC:integral component of membrane;;MF:flavin adenine dinucleotide binding;;MF:oxidoreductase activity, acting on CH-OH group of donors;;MF:cytokinin dehydrogenase activity;;	K00279	CKX	map00908	Zeatin biosynthesis	COG0277	C:Energy production and conversion	XP_022027175.1	cytokinin dehydrogenase 3-like [Helianthus annuus]	sp|Q9LTS3|CKX3_ARATH;;	Cytokinin dehydrogenase 3 OS=Arabidopsis thaliana OX=3702 GN=CKX3 PE=1 SV=1;;	PF09265.7;;PF01565.20	Cytokin-bind;;FAD_binding_4	Cytokinin dehydrogenase 1, FAD and cytokinin binding;;FAD binding domain
gene8481	LOC110927471	uncharacterized LOC110927471	------	------	------	------	------	------	------	------	------	------	------	------	------	------	------	------
gene8484	LOC110928460	uncharacterized LOC110928460, transcript variant X2	------	------	------	------	------	------	------	------	------	------	------	------	------	------	------	------
gene14947	LOC110934613	uncharacterized LOC110934613, transcript variant X1	------	------	------	------	------	------	------	------	------	------	------	------	------	------	------	------
gene14948	LOC110936313	uncharacterized LOC110936313, transcript variant X3	------	------	------	------	------	------	------	ENOG410Y762	S:Function unknown	XP_022034364.1	uncharacterized protein LOC110936313 [Helianthus annuus]	------	------	------	------	------
gene14949	LOC110936314	protein starmaker	------	------	------	------	------	------	------	ENOG41125BH	S:Function unknown	XP_022034367.1	protein starmaker [Helianthus annuus]	------	------	------	------	------
gene37657		-	------	------	------	------	------	------	------	------	------	------	------	------	------	------	------	------
gene5625	LOC110889503	uncharacterized LOC110889503	------	------	------	------	------	------	------	COG2801	L:Replication, recombination and repair	XP_021992735.1	uncharacterized protein LOC110889503 [Helianthus annuus]	------	------	PF08284.8;;PF02160.12;;PF13975.3;;PF00098.20	RVP_2;;Peptidase_A3;;gag-asp_proteas;;zf-CCHC	Retroviral aspartyl protease;;Cauliflower mosaic virus peptidase;;gag-polyprotein putative aspartyl protease;;Zinc knuckle
gene5626	LOC110889512	uncharacterized LOC110889512	------	------	------	------	------	------	------	ENOG410ZJGG	S:Function unknown	XP_021992748.1	uncharacterized protein LOC110889512 [Helianthus annuus]	------	------	PF10551.6;;PF00872.15	MULE;;Transposase_mut	MULE transposase domain;;Transposase, Mutator family
gene42525	LOC110882194	uncharacterized LOC110882194	------	------	------	------	------	------	------	------	------	------	------	------	------	------	------	------
gene42524	LOC110885410	F-box protein At3g12350	------	------	------	------	------	------	------	ENOG410YEK4;;ENOG41120F7	S:Function unknown;;	XP_021988792.1	F-box protein At3g12350 [Helianthus annuus]	sp|Q84WW1|FB140_ARATH;;	F-box protein At3g12350 OS=Arabidopsis thaliana OX=3702 GN=At3g12350 PE=2 SV=1;;	PF00646.30;;PF12937.4	F-box;;F-box-like	F-box domain;;F-box-like
gene42517	LOC110885406	adenylylsulfatase HINT1-like, transcript variant X1	GO:0003824	molecular_function;;	MF:catalytic activity;;	------	------	------	------	COG0537;;COG0537	F:Nucleotide transport and metabolism;;G:Carbohydrate transport and metabolism	XP_021988786.1	adenylylsulfatase HINT1-like isoform X1 [Helianthus annuus]	sp|Q8GUN2|HINT1_ARATH;;	Adenylylsulfatase HINT1 OS=Arabidopsis thaliana OX=3702 GN=HINT1 PE=1 SV=1;;	PF01230.20;;PF11969.5	HIT;;DcpS_C	HIT domain;;Scavenger mRNA decapping enzyme C-term binding
gene42519	LOC110885408	regulation of nuclear pre-mRNA domain-containing protein 1B-like	------	------	------	K15559	RTT103	------	------	ENOG410XRAP	G:Carbohydrate transport and metabolism	OTG11425.1	putative ENTH/VHS [Helianthus annuus]	sp|Q9NQG5|RPR1B_HUMAN;;	Regulation of nuclear pre-mRNA domain-containing protein 1B OS=Homo sapiens OX=9606 GN=RPRD1B PE=1 SV=1;;	PF04818.10	CTD_bind	RNA polymerase II-binding domain.
gene42518	LOC110885407	alpha-L-arabinofuranosidase 1-like	------	------	------	K01209	abfA	map00520	Amino sugar and nucleotide sugar metabolism	COG3534	G:Carbohydrate transport and metabolism	XP_021988789.1	alpha-L-arabinofuranosidase 1-like [Helianthus annuus]	sp|Q9SG80|ASD1_ARATH;;	Alpha-L-arabinofuranosidase 1 OS=Arabidopsis thaliana OX=3702 GN=ASD1 PE=1 SV=1;;	PF06964.9	Alpha-L-AF_C	Alpha-L-arabinofuranosidase C-terminal domain
gene42521	LOC110885409	SCY1-like protein 2	------	------	------	K17541	SCYL2	------	------	ENOG410XQ9T	T:Signal transduction mechanisms	XP_021988791.1	SCY1-like protein 2 [Helianthus annuus]	sp|Q6P3W7|SCYL2_HUMAN;;	SCY1-like protein 2 OS=Homo sapiens OX=9606 GN=SCYL2 PE=1 SV=1;;	PF00069.22;;PF07714.14	Pkinase;;Pkinase_Tyr	Protein kinase domain;;Protein tyrosine kinase
gene42520	LOC110882164	cold shock domain-containing protein 3-like	------	------	------	K09250	CNBP	------	------	------	------	XP_021985939.1	cold shock domain-containing protein 3-like [Helianthus annuus]	------	------	------	------	------
gene42523	LOC110885411	LIM domain-containing protein WLIM1-like	GO:0008270	molecular_function;;	MF:zinc ion binding;;	K09377	CSRP	------	------	ENOG410XWQ8;;COG5069	S:Function unknown;;	XP_021988793.1	LIM domain-containing protein WLIM1-like [Helianthus annuus]	sp|Q94JX5|WLIM1_ARATH;;	LIM domain-containing protein WLIM1 OS=Arabidopsis thaliana OX=3702 GN=WLIM1 PE=1 SV=1;;	PF00412.19	LIM	LIM domain
gene42522	LOC110882165	leucine-rich repeat extensin-like protein 5	------	------	------	------	------	------	------	------	------	XP_021985940.1	leucine-rich repeat extensin-like protein 5 [Helianthus annuus]	------	------	------	------	------
gene43492		-	------	------	------	------	------	------	------	------	------	------	------	------	------	------	------	------
gene13687	LOC110932841	putative receptor-like protein kinase At5g39000	------	------	------	------	------	------	------	COG0515;;ENOG410ZY1Z	T:Signal transduction mechanisms;;	XP_022031789.1	putative receptor-like protein kinase At5g39000 [Helianthus annuus]	sp|Q9FID8|Y5900_ARATH;;	Putative receptor-like protein kinase At5g39000 OS=Arabidopsis thaliana OX=3702 GN=At5g39000 PE=3 SV=1;;	PF07714.14;;PF00069.22	Pkinase_Tyr;;Pkinase	Protein tyrosine kinase;;Protein kinase domain
gene30849	LOC110872457	lysM domain receptor-like kinase 3	------	------	------	------	------	------	------	COG0515	T:Signal transduction mechanisms	XP_021976945.1	lysM domain receptor-like kinase 3 [Helianthus annuus]	sp|F4IB81|LYK3_ARATH;;	LysM domain receptor-like kinase 3 OS=Arabidopsis thaliana OX=3702 GN=LYK3 PE=2 SV=1;;	PF00069.22;;PF07714.14	Pkinase;;Pkinase_Tyr	Protein kinase domain;;Protein tyrosine kinase
gene33216	LOC110871478	uncharacterized LOC110871478, transcript variant X1	------	------	------	------	------	------	------	------	------	------	------	------	------	------	------	------
gene31020	LOC110869821	uncharacterized LOC110869821	------	------	------	------	------	------	------	ENOG41129UG	S:Function unknown	XP_021974730.1	uncharacterized protein LOC110869821 [Helianthus annuus]	------	------	PF05056.9	DUF674	Protein of unknown function
gene31021	LOC110870993	uncharacterized LOC110870993	------	------	------	------	------	------	------	ENOG41129UG	S:Function unknown	XP_021975699.1	uncharacterized protein LOC110870993 [Helianthus annuus]	------	------	PF05056.9	DUF674	Protein of unknown function
gene31019	LOC110872544	uncharacterized LOC110872544, transcript variant X2	------	------	------	------	------	------	------	------	------	------	------	------	------	------	------	------
gene31017	LOC110869819	uncharacterized LOC110869819	------	------	------	------	------	------	------	ENOG41129UG	S:Function unknown	XP_021974728.1	uncharacterized protein LOC110869819 [Helianthus annuus]	------	------	PF05056.9	DUF674	Protein of unknown function
gene31018	LOC110869820	uncharacterized LOC110869820	------	------	------	------	------	------	------	ENOG41129UG	S:Function unknown	XP_021974729.1	uncharacterized protein LOC110869820 [Helianthus annuus]	------	------	PF05056.9	DUF674	Protein of unknown function
gene31015	LOC110870992	uncharacterized LOC110870992	------	------	------	------	------	------	------	------	------	------	------	------	------	------	------	------
gene31016	LOC110869818	uncharacterized LOC110869818	------	------	------	K07466;bvg	RFA1, RPA1, rpa;	map03430;;map03440;;map03420;;map03030	Mismatch repair;;Homologous recombination;;Nucleotide excision repair;;DNA replication	COG1599;;ENOG410YU9U	L:Replication, recombination and repair;;S:Function unknown	XP_021974727.1	uncharacterized protein LOC110869818 [Helianthus annuus]	------	------	PF08646.7	Rep_fac-A_C	Replication factor-A C terminal domain
gene35810	LOC110874471	uncharacterized LOC110874471, transcript variant X1	------	------	------	------	------	------	------	------	------	------	------	------	------	------	------	------
gene31022	LOC110872545	uncharacterized LOC110872545	------	------	------	------	------	------	------	ENOG41129UG	S:Function unknown	XP_021977048.1	uncharacterized protein LOC110872546 isoform X1 [Helianthus annuus]	------	------	PF05056.9	DUF674	Protein of unknown function
gene31023	LOC110872546	uncharacterized LOC110872546, transcript variant X2	------	------	------	------	------	------	------	ENOG41129UG	S:Function unknown	XP_021977048.1	uncharacterized protein LOC110872546 isoform X1 [Helianthus annuus]	------	------	PF05056.9	DUF674	Protein of unknown function
gene40312	LOC110884260	stress-related protein-like	------	------	------	------	------	------	------	ENOG4111R2E	S:Function unknown	XP_021987646.1	stress-related protein-like [Helianthus annuus]	sp|Q9SW70|SRP_VITRI;;	Stress-related protein OS=Vitis riparia OX=96939 GN=SRP PE=2 SV=1;;	PF05755.9	REF	Rubber elongation factor protein
gene13686	LOC110932840	uncharacterized LOC110932840	------	------	------	------	------	------	------	COG2801;;ENOG410YBAH;;ENOG410ZQGU	L:Replication, recombination and repair;;S:Function unknown;;S:Function unknown	XP_022031788.1	uncharacterized protein LOC110932840 [Helianthus annuus]	------	------	PF14223.3;;PF03732.14	Retrotran_gag_2;;Retrotrans_gag	gag-polypeptide of LTR copia-type;;Retrotransposon gag protein
gene40313	LOC110880983	uncharacterized LOC110880983	------	------	------	------	------	------	------	------	------	------	------	------	------	------	------	------
gene7353		-	------	------	------	------	------	------	------	------	------	------	------	------	------	------	------	------
gene13685	LOC110932839	probable serine/threonine-protein kinase PIX13	GO:0000165;;GO:0004674	biological_process;;molecular_function;;	BP:MAPK cascade;;MF:protein serine/threonine kinase activity;;	------	------	------	------	COG0515	T:Signal transduction mechanisms	XP_022031787.1	probable serine/threonine-protein kinase PIX13 [Helianthus annuus]	sp|Q9SII6|PIX13_ARATH;;	Probable serine/threonine-protein kinase PIX13 OS=Arabidopsis thaliana OX=3702 GN=PIX13 PE=1 SV=2;;	PF00069.22;;PF07714.14	Pkinase;;Pkinase_Tyr	Protein kinase domain;;Protein tyrosine kinase
gene60343	LOC110900300	putative disease resistance RPP13-like protein 1	GO:0006952;;GO:0043531	biological_process;;molecular_function;;	BP:defense response;;MF:ADP binding;;	------	------	------	------	COG4886;;COG2319	S:Function unknown;;	OTG03565.1	putative NB-ARC, P-loop containing nucleoside triphosphate hydrolase [Helianthus annuus]	sp|Q9LRR4|R13L1_ARATH;;	Putative disease resistance RPP13-like protein 1 OS=Arabidopsis thaliana OX=3702 GN=RPPL1 PE=3 SV=1;;	PF00931.19;;PF13191.3;;PF13238.3;;PF13173.3;;PF13671.3;;PF07361.8	NB-ARC;;AAA_16;;AAA_18;;AAA_14;;AAA_33;;Cytochrom_B562	NB-ARC domain;;AAA ATPase domain;;AAA domain;;AAA domain;;AAA domain;;Cytochrome b562
gene10277	LOC110929355	cyclic nucleotide-gated ion channel 2-like	GO:0042391;;GO:0071805;;GO:0005887;;GO:0005249	biological_process;;biological_process;;cellular_component;;molecular_function;;	BP:regulation of membrane potential;;BP:potassium ion transmembrane transport;;CC:integral component of plasma membrane;;MF:voltage-gated potassium channel activity;;	K05391	CNGC	map04626	Plant-pathogen interaction	ENOG410XPSE	U:Intracellular trafficking, secretion, and vesicular transport	XP_022028199.1	cyclic nucleotide-gated ion channel 2-like [Helianthus annuus]	sp|O65718|CNGC2_ARATH;;	Cyclic nucleotide-gated ion channel 2 OS=Arabidopsis thaliana OX=3702 GN=CNGC2 PE=1 SV=1;;	PF00520.28;;PF00027.26	Ion_trans;;cNMP_binding	Ion transport protein;;Cyclic nucleotide-binding domain
gene10281	LOC110929356	serine/threonine-protein kinase-like protein CCR2	------	------	------	------	------	------	------	COG0515;;COG4886	L:Replication, recombination and repair;;S:Function unknown	XP_022028200.1	serine/threonine-protein kinase-like protein CCR2 [Helianthus annuus]	sp|O80963|ACCR2_ARATH;;	Serine/threonine-protein kinase-like protein CCR2 OS=Arabidopsis thaliana OX=3702 GN=CCR2 PE=1 SV=1;;	PF07714.14	Pkinase_Tyr	Protein tyrosine kinase
gene10280	LOC110931791	uncharacterized protein K02A2.6-like	------	------	------	------	------	------	------	COG2801	L:Replication, recombination and repair	XP_022030860.1	uncharacterized protein K02A2.6-like [Helianthus annuus]	sp|P20825|POL2_DROME;;	Retrovirus-related Pol polyprotein from transposon 297 OS=Drosophila melanogaster OX=7227 GN=pol PE=3 SV=1;;	PF13456.3;;PF00078.24;;PF00075.21	RVT_3;;RVT_1;;RNase_H	Reverse transcriptase-like;;Reverse transcriptase;;RNase H
gene10279	LOC110931790	glutamic acid-rich protein-like	------	------	------	------	------	------	------	------	------	XP_022030859.1	glutamic acid-rich protein-like [Helianthus annuus]	------	------	------	------	------
gene10278	LOC110931789	uncharacterized LOC110931789	------	------	------	------	------	------	------	ENOG4111K5V;;ENOG410Y65V;;ENOG410XS82;;ENOG410ZSHC;;ENOG4111SG9	S:Function unknown;;L:Replication, recombination and repair;;S:Function unknown	XP_022030858.1	uncharacterized protein LOC110931789 [Helianthus annuus]	------	------	------	------	------
gene50609	LOC110892327	trithorax group protein osa-like	------	------	------	------	------	------	------	------	------	XP_021995189.1	trithorax group protein osa-like [Helianthus annuus]	------	------	------	------	------
gene60146	LOC110900187	uncharacterized LOC110900187	------	------	------	------	------	------	------	------	------	------	------	------	------	------	------	------
gene60147	LOC110902244	uncharacterized LOC110902244	------	------	------	------	------	------	------	COG4886	S:Function unknown	XP_022004643.1	uncharacterized protein LOC110902244 [Helianthus annuus]	sp|Q9LRR4|R13L1_ARATH;;	Putative disease resistance RPP13-like protein 1 OS=Arabidopsis thaliana OX=3702 GN=RPPL1 PE=3 SV=1;;	PF00931.19;;PF01388.18;;PF12799.4;;PF13855.3	NB-ARC;;ARID;;LRR_4;;LRR_8	NB-ARC domain;;ARID/BRIGHT DNA binding domain;;Leucine Rich repeats;;Leucine rich repeat
gene60145	LOC110900188	uncharacterized LOC110900188	------	------	------	------	------	------	------	------	------	------	------	------	------	------	------	------
gene60144	LOC110900180	putative disease resistance RPP13-like protein 1, transcript variant X1	------	------	------	------	------	------	------	COG4886	S:Function unknown	XP_022002782.1	putative disease resistance RPP13-like protein 1 isoform X1 [Helianthus annuus]	sp|Q9LRR4|R13L1_ARATH;;	Putative disease resistance RPP13-like protein 1 OS=Arabidopsis thaliana OX=3702 GN=RPPL1 PE=3 SV=1;;	PF00931.19;;PF12799.4;;PF13855.3;;PF13191.3;;PF13173.3	NB-ARC;;LRR_4;;LRR_8;;AAA_16;;AAA_14	NB-ARC domain;;Leucine Rich repeats;;Leucine rich repeat;;AAA ATPase domain;;AAA domain
gene22850	LOC110942049	7-dehydrocholesterol reductase-like, transcript variant X1	GO:0055114;;GO:0016021;;GO:0016628	biological_process;;cellular_component;;molecular_function;;	BP:oxidation-reduction process;;CC:integral component of membrane;;MF:oxidoreductase activity, acting on the CH-CH group of donors, NAD or NADP as acceptor;;	K00213	DHCR7	map00100	Steroid biosynthesis	ENOG410XP67	I:Lipid transport and metabolism	XP_022039441.1	7-dehydrocholesterol reductase-like [Helianthus annuus]	sp|Q9LDU6|ST7R_ARATH;;	7-dehydrocholesterol reductase OS=Arabidopsis thaliana OX=3702 GN=DWF5 PE=1 SV=1;;	PF01222.14	ERG4_ERG24	Ergosterol biosynthesis ERG4/ERG24 family
gene22851	LOC110944058	uncharacterized LOC110944058	------	------	------	------	------	------	------	ENOG410Y65V;;ENOG41117PR;;ENOG410XS82;;ENOG410YADE	S:Function unknown;;	XP_022041471.1	uncharacterized protein LOC110944058 [Helianthus annuus]	------	------	PF13966.3	zf-RVT	zinc-binding in reverse transcriptase
gene22852	LOC110942050	probable disease resistance protein At1g61300, transcript variant X2	------	------	------	K13459	RPS2	map04626	Plant-pathogen interaction	COG4886	S:Function unknown	OTG26472.1	putative NB-ARC [Helianthus annuus]	sp|Q42484|RPS2_ARATH;;	Disease resistance protein RPS2 OS=Arabidopsis thaliana OX=3702 GN=RPS2 PE=1 SV=1;;	PF00931.19;;PF05729.9;;PF12799.4	NB-ARC;;NACHT;;LRR_4	NB-ARC domain;;NACHT domain;;Leucine Rich repeats
gene22853	LOC110939447	uncharacterized LOC110939447	------	------	------	------	------	------	------	------	------	------	------	------	------	------	------	------
gene22854	LOC110944059	uncharacterized protein K02A2.6-like	------	------	------	------	------	------	------	COG2801	L:Replication, recombination and repair	XP_022041472.1	uncharacterized protein K02A2.6-like [Helianthus annuus]	sp|P03360|POL_AVIRE;;	Gag-Pol polyprotein;;	PF00665.23	rve	Integrase core domain
gene22855	LOC110942054	uncharacterized LOC110942054	------	------	------	------	------	------	------	ENOG410XSNM	S:Function unknown	XP_022039445.1	uncharacterized protein LOC110942054 [Helianthus annuus]	sp|Q8H0W0|LPA3_ARATH;;	Protein LOW PSII ACCUMULATION 3, chloroplastic OS=Arabidopsis thaliana OX=3702 GN=LPA3 PE=1 SV=1;;	------	------	------
gene22856	LOC110942055	ATP-dependent zinc metalloprotease FTSH 11, chloroplastic/mitochondrial-like	GO:0006508;;GO:0016021;;GO:0004222;;GO:0005524	biological_process;;cellular_component;;molecular_function;;molecular_function;;	BP:proteolysis;;CC:integral component of membrane;;MF:metalloendopeptidase activity;;MF:ATP binding;;	K08955	YME1	------	------	COG0465	O:Posttranslational modification, protein turnover, chaperones	XP_022006747.1	ATP-dependent zinc metalloprotease FTSH 11, chloroplastic/mitochondrial-like [Helianthus annuus]	sp|Q9FGM0|FTSHB_ARATH;;	ATP-dependent zinc metalloprotease FTSH 11, chloroplastic/mitochondrial OS=Arabidopsis thaliana OX=3702 GN=FTSH11 PE=1 SV=1;;	PF01434.15	Peptidase_M41	Peptidase family M41
gene75461	LOC110915519	uncharacterized LOC110915519	------	------	------	------	------	------	------	------	------	------	------	------	------	------	------	------
gene75462	LOC110920401	uncharacterized LOC110920401	------	------	------	K08592	SENP1	------	------	COG5160;;ENOG410Z6NX	O:Posttranslational modification, protein turnover, chaperones;;S:Function unknown	XP_022032128.1	uncharacterized protein LOC110933200 [Helianthus annuus]	------	------	PF02902.16	Peptidase_C48	Ulp1 protease family, C-terminal catalytic domain
gene75463	LOC110920402	uncharacterized LOC110920402	------	------	------	------	------	------	------	ENOG4111MDI;;ENOG410Y985	S:Function unknown;;	XP_022020306.1	uncharacterized protein LOC110920402 [Helianthus annuus]	sp|Q9SSQ4|FRS6_ARATH;;	Protein FAR1-RELATED SEQUENCE 6 OS=Arabidopsis thaliana OX=3702 GN=FRS6 PE=2 SV=1;;	PF10551.6;;PF00872.15;;PF04434.14	MULE;;Transposase_mut;;SWIM	MULE transposase domain;;Transposase, Mutator family;;SWIM zinc finger
gene9828	LOC110929157	uncharacterized LOC110929157, transcript variant X2	------	------	------	------	------	------	------	------	------	------	------	------	------	------	------	------
gene9827	LOC110929156	uncharacterized LOC110929156, transcript variant X2	------	------	------	------	------	------	------	------	------	------	------	------	------	------	------	------
gene9825	LOC110929155	protein FAR1-RELATED SEQUENCE 5-like	------	------	------	------	------	------	------	ENOG410Y5S3;;ENOG410ZJSX;;ENOG410ZPZY	S:Function unknown;;	XP_021974775.1	protein FAR1-RELATED SEQUENCE 5-like [Helianthus annuus]	sp|Q9SZL8|FRS5_ARATH;;	Protein FAR1-RELATED SEQUENCE 5 OS=Arabidopsis thaliana OX=3702 GN=FRS5 PE=1 SV=1;;	------	------	------
gene9826	LOC110931581	uncharacterized LOC110931581	------	------	------	------	------	------	------	------	------	XP_022030658.1	uncharacterized protein LOC110931581 [Helianthus annuus]	------	------	------	------	------
gene9823	LOC110929153	uncharacterized LOC110929153, transcript variant X2	------	------	------	------	------	------	------	------	------	------	------	------	------	------	------	------
gene9824	LOC110931580	protein FAR1-RELATED SEQUENCE 5-like	------	------	------	------	------	------	------	ENOG410Y5S3;;ENOG410ZJSX	S:Function unknown;;	XP_022030657.1	protein FAR1-RELATED SEQUENCE 5-like [Helianthus annuus]	sp|Q9SZL8|FRS5_ARATH;;	Protein FAR1-RELATED SEQUENCE 5 OS=Arabidopsis thaliana OX=3702 GN=FRS5 PE=1 SV=1;;	PF10551.6;;PF03101.12	MULE;;FAR1	MULE transposase domain;;FAR1 DNA-binding domain
gene20314		-	------	------	------	------	------	------	------	------	------	------	------	------	------	------	------	------
gene9829	LOC110929158	glucan endo-1,3-beta-glucosidase 6-like	GO:0005975;;GO:0042973	biological_process;;molecular_function;;	BP:carbohydrate metabolic process;;MF:glucan endo-1,3-beta-D-glucosidase activity;;	K19893	GN5_6	map00500	Starch and sucrose metabolism	ENOG410YE7X	G:Carbohydrate transport and metabolism	XP_022027967.1	glucan endo-1,3-beta-glucosidase 6-like [Helianthus annuus]	sp|Q93Z08|E136_ARATH;;	Glucan endo-1,3-beta-glucosidase 6 OS=Arabidopsis thaliana OX=3702 GN=At5g58090 PE=1 SV=2;;	PF00332.15;;PF07983.10	Glyco_hydro_17;;X8	Glycosyl hydrolases family 17;;X8 domain
gene53127	LOC110893106	uncharacterized LOC110893106	------	------	------	------	------	------	------	ENOG410Z1UH;;ENOG410YRAA;;ENOG41105BS	S:Function unknown;;	XP_021995918.1	uncharacterized protein LOC110893106 [Helianthus annuus]	------	------	------	------	------
gene38195	LOC110874937	uncharacterized LOC110874937, transcript variant X1	------	------	------	------	------	------	------	------	------	------	------	------	------	------	------	------
gene38194	LOC110874936	uncharacterized LOC110874936, transcript variant X1	------	------	------	------	------	------	------	------	------	------	------	------	------	------	------	------
gene38193	LOC110874935	uncharacterized LOC110874935	------	------	------	------	------	------	------	------	------	XP_021978953.1	uncharacterized protein LOC110874935 [Helianthus annuus]	------	------	------	------	------
gene38192	LOC110874934	uncharacterized LOC110874934, transcript variant X1	------	------	------	------	------	------	------	------	------	------	------	------	------	------	------	------
gene61241	LOC110908261	CRIB domain-containing protein RIC4-like	------	------	------	------	------	------	------	ENOG4111EED;;ENOG410Z7Z7;;ENOG410YB3T	S:Function unknown;;	XP_022008868.1	CRIB domain-containing protein RIC4-like [Helianthus annuus]	sp|Q9FFD5|RIC4_ARATH;;	CRIB domain-containing protein RIC4 OS=Arabidopsis thaliana OX=3702 GN=RIC4 PE=1 SV=1;;	PF00786.25	PBD	P21-Rho-binding domain
gene58525	LOC110899273	TMV resistance protein N-like, transcript variant X1	------	------	------	------	------	------	------	COG4886;;ENOG4111THG;;ENOG4112BMQ	S:Function unknown;;	XP_022001845.1	TMV resistance protein N-like isoform X1 [Helianthus annuus]	sp|Q40392|TMVRN_NICGU;;	TMV resistance protein N OS=Nicotiana glutinosa OX=35889 GN=N PE=1 SV=1;;	PF01582.17;;PF00931.19;;PF13855.3;;PF12799.4;;PF13676.3	TIR;;NB-ARC;;LRR_8;;LRR_4;;TIR_2	TIR domain;;NB-ARC domain;;Leucine rich repeat;;Leucine Rich repeats;;TIR domain
gene38196	LOC110879536	cytochrome P450 CYP82D47-like	------	------	------	K23136	CYP82C4	------	------	COG2124	Q:Secondary metabolites biosynthesis, transport and catabolism	XP_021983695.1	cytochrome P450 CYP82D47-like [Helianthus annuus]	sp|O49858|C82A3_SOYBN;;	Cytochrome P450 82A3 OS=Glycine max OX=3847 GN=CYP82A3 PE=2 SV=1;;	PF00067.19	p450	Cytochrome P450
gene52853	LOC110895191	uncharacterized LOC110895191	------	------	------	------	------	------	------	------	------	------	------	------	------	------	------	------
gene52854	LOC110895192	uncharacterized LOC110895192, transcript variant X6	------	------	------	------	------	------	------	------	------	------	------	------	------	------	------	------
gene52851	LOC110895190	probable esterase KAI2	GO:0009704;;GO:0016787	biological_process;;molecular_function;;	BP:de-etiolation;;MF:hydrolase activity;;	------	------	------	------	COG0596	S:Function unknown	XP_021998158.1	probable esterase KAI2 [Helianthus annuus]	sp|Q9SZU7|KAI2_ARATH;;	Probable esterase KAI2 OS=Arabidopsis thaliana OX=3702 GN=KAI2 PE=1 SV=1;;	PF00561.17;;PF12697.4;;PF12146.5	Abhydrolase_1;;Abhydrolase_6;;Hydrolase_4	alpha/beta hydrolase fold;;Alpha/beta hydrolase family;;Serine aminopeptidase, S33
gene52852	LOC110893012	uncharacterized LOC110893012	------	------	------	------	------	------	------	ENOG4111K5V;;ENOG410Y65V;;ENOG410YADE;;ENOG410XS82;;ENOG4111MK6	S:Function unknown;;	XP_021995828.1	uncharacterized protein LOC110893012 [Helianthus annuus]	------	------	PF03372.20;;PF14529.3	Exo_endo_phos;;Exo_endo_phos_2	Endonuclease/Exonuclease/phosphatase family;;Endonuclease-reverse transcriptase
gene52849	LOC110896782	uncharacterized LOC110896782	------	------	------	------	------	------	------	------	------	------	------	------	------	------	------	------
gene52850	LOC110895188	uncharacterized LOC110895188	------	------	------	------	------	------	------	------	------	------	------	------	------	------	------	------
gene52846	LOC110895186	uncharacterized LOC110895186	------	------	------	------	------	------	------	------	------	------	------	------	------	------	------	------
gene52847	LOC110895187	uncharacterized LOC110895187	------	------	------	------	------	------	------	------	------	------	------	------	------	------	------	------
gene58560	LOC110899292	uncharacterized protein At4g15970-like	------	------	------	------	------	------	------	ENOG410YD0F;;ENOG41118UR;;ENOG410YBQJ	S:Function unknown;;	XP_022001865.1	uncharacterized protein At4g15970-like [Helianthus annuus]	sp|P0C042|Y4597_ARATH;;	Uncharacterized protein At4g15970 OS=Arabidopsis thaliana OX=3702 GN=At4g15970 PE=2 SV=1;;	PF03407.13	Nucleotid_trans	Nucleotide-diphospho-sugar transferase
gene58559	LOC110899291	uncharacterized LOC110899291	GO:0044464	cellular_component;;	CC:cell part;;	------	------	------	------	COG0687	E:Amino acid transport and metabolism	XP_022001864.1	uncharacterized protein LOC110899291 [Helianthus annuus]	sp|Q9I6J0|SPUE_PSEAE;;	Spermidine-binding periplasmic protein SpuE OS=Pseudomonas aeruginosa;;	PF13343.3;;PF13416.3;;PF01547.22;;PF13531.3	SBP_bac_6;;SBP_bac_8;;SBP_bac_1;;SBP_bac_11	Bacterial extracellular solute-binding protein;;Bacterial extracellular solute-binding protein;;Bacterial extracellular solute-binding protein;;Bacterial extracellular solute-binding protein
gene58562	LOC110901675	formin-like protein 6	------	------	------	------	------	------	------	------	------	XP_022004174.1	formin-like protein 6 [Helianthus annuus]	------	------	------	------	------
gene58561	LOC110901673	uncharacterized protein At4g15970-like	------	------	------	------	------	------	------	ENOG410YD0F;;ENOG41118UR;;ENOG410YBQJ	S:Function unknown;;	XP_022004173.1	uncharacterized protein At4g15970-like [Helianthus annuus]	sp|P0C042|Y4597_ARATH;;	Uncharacterized protein At4g15970 OS=Arabidopsis thaliana OX=3702 GN=At4g15970 PE=2 SV=1;;	PF03407.13	Nucleotid_trans	Nucleotide-diphospho-sugar transferase
gene45526	LOC110889069	G-box-binding factor 4-like, transcript variant X2	GO:0003677	molecular_function;;	MF:DNA binding;;	K14432	ABF	map04075	Plant hormone signal transduction	ENOG410ZKZR	K:Transcription	XP_021992259.1	G-box-binding factor 4-like [Helianthus annuus]	sp|P42777|GBF4_ARATH;;	G-box-binding factor 4 OS=Arabidopsis thaliana OX=3702 GN=GBF4 PE=1 SV=1;;	PF00170.18;;PF07716.12	bZIP_1;;bZIP_2	bZIP transcription factor;;Basic region leucine zipper
gene58563	LOC110901676	uncharacterized LOC110901676	------	------	------	------	------	------	------	------	------	XP_022004175.1	uncharacterized protein LOC110901676 [Helianthus annuus]	------	------	------	------	------
gene69666	LOC110912654	translation initiation factor IF-2, chloroplastic-like, transcript variant X3	GO:0006412;;GO:0044434;;GO:0003924;;GO:0000166	biological_process;;cellular_component;;molecular_function;;molecular_function;;	BP:translation;;CC:chloroplast part;;MF:GTPase activity;;MF:nucleotide binding;;	K02519	infB, MTIF2	------	------	COG0532	J:Translation, ribosomal structure and biogenesis	XP_022013112.1	translation initiation factor IF-2, chloroplastic-like [Helianthus annuus]	sp|Q9SHI1|IF2C_ARATH;;	Translation initiation factor IF-2, chloroplastic OS=Arabidopsis thaliana OX=3702 GN=At1g17220 PE=2 SV=2;;	PF00009.24;;PF11987.5;;PF01926.20;;PF03144.22;;PF00071.19;;PF03193.13;;PF04760.12	GTP_EFTU;;IF-2;;MMR_HSR1;;GTP_EFTU_D2;;Ras;;DUF258;;IF2_N	Elongation factor Tu GTP binding domain;;Translation-initiation factor 2;;50S ribosome-binding GTPase;;Elongation factor Tu domain 2;;Ras family;;Protein of unknown function, DUF258;;Translation initiation factor IF-2, N-terminal region
gene69665	LOC110914341	uncharacterized LOC110914341	------	------	------	------	------	------	------	ENOG410Y65V;;ENOG4111K5V;;ENOG410XS82	S:Function unknown;;	XP_022014833.1	uncharacterized protein LOC110914341 [Helianthus annuus]	------	------	PF13966.3	zf-RVT	zinc-binding in reverse transcriptase
gene69664	LOC110912653	ubiquitin carboxyl-terminal hydrolase 25-like	------	------	------	K11855	USP36_42	------	------	ENOG410XQ92	O:Posttranslational modification, protein turnover, chaperones	XP_022013111.1	ubiquitin carboxyl-terminal hydrolase 25-like [Helianthus annuus]	sp|Q9FPS2|UBP25_ARATH;;	Ubiquitin carboxyl-terminal hydrolase 25 OS=Arabidopsis thaliana OX=3702 GN=UBP25 PE=2 SV=1;;	PF00443.26;;PF13423.3	UCH;;UCH_1	Ubiquitin carboxyl-terminal hydrolase;;Ubiquitin carboxyl-terminal hydrolase
gene61104	LOC110908204	F-box/FBD/LRR-repeat protein At1g13570-like, transcript variant X2	------	------	------	------	------	------	------	ENOG411183N;;ENOG410YJZJ;;ENOG41117WJ;;ENOG410YZFH	S:Function unknown;;	XP_022008803.1	F-box/FBD/LRR-repeat protein At1g13570-like isoform X1 [Helianthus annuus]	sp|Q9FZ70|FDL1_ARATH;;	F-box/FBD/LRR-repeat protein At1g13570 OS=Arabidopsis thaliana OX=3702 GN=At1g13570 PE=2 SV=1;;	PF08387.7	FBD	FBD
gene8668	LOC110928566	protein SMG7-like, transcript variant X1	------	------	------	K14409	SMG7, EST1C	map03015	mRNA surveillance pathway	ENOG410XR9Z	T:Signal transduction mechanisms	XP_022027272.1	protein SMG7-like [Helianthus annuus]	sp|A9QM73|SMG7_ARATH;;	Protein SMG7 OS=Arabidopsis thaliana OX=3702 GN=SMG7 PE=2 SV=1;;	PF10373.6;;PF10374.6	EST1_DNA_bind;;EST1	Est1 DNA/RNA binding domain;;Telomerase activating protein Est1
gene61105	LOC110908206	serine/threonine-protein kinase SRK2E-like, transcript variant X1	GO:0006468;;GO:0035556;;GO:0005737;;GO:0005634;;GO:0004674;;GO:0005524	biological_process;;biological_process;;cellular_component;;cellular_component;;molecular_function;;molecular_function;;	BP:protein phosphorylation;;BP:intracellular signal transduction;;CC:cytoplasm;;CC:nucleus;;MF:protein serine/threonine kinase activity;;MF:ATP binding;;	K14498	SNRK2	map04016;;map04075	MAPK signaling pathway - plant;;Plant hormone signal transduction	COG0515	T:Signal transduction mechanisms	XP_022008806.1	serine/threonine-protein kinase SRK2E-like isoform X1 [Helianthus annuus]	sp|Q940H6|SRK2E_ARATH;;	Serine/threonine-protein kinase SRK2E OS=Arabidopsis thaliana OX=3702 GN=SRK2E PE=1 SV=1;;	PF00069.22;;PF07714.14	Pkinase;;Pkinase_Tyr	Protein kinase domain;;Protein tyrosine kinase
gene31500		-	------	------	------	------	------	------	------	------	------	------	------	------	------	------	------	------
gene8667	LOC110928565	phosphatidylinositol 4-phosphate 5-kinase 4-like	------	------	------	K00889	PIP5K	map04070;;map00562;;map04144	Phosphatidylinositol signaling system;;Inositol phosphate metabolism;;Endocytosis	COG5253	T:Signal transduction mechanisms	XP_022027271.1	phosphatidylinositol 4-phosphate 5-kinase 4-like [Helianthus annuus]	sp|Q9SLG9|PI5K5_ARATH;;	Phosphatidylinositol 4-phosphate 5-kinase 5 OS=Arabidopsis thaliana OX=3702 GN=PIP5K5 PE=2 SV=1;;	PF01504.15;;PF02493.17	PIP5K;;MORN	Phosphatidylinositol-4-phosphate 5-Kinase;;MORN repeat
gene61106	LOC110908207	probable disease resistance protein At5g66900	------	------	------	------	------	------	------	COG4886;;ENOG410ZGHQ;;ENOG410Y7SX;;ENOG410Y62G	S:Function unknown;;	XP_022008808.1	probable disease resistance protein At5g66900 [Helianthus annuus]	sp|Q9FKZ1|DRL42_ARATH;;	Probable disease resistance protein At5g66900 OS=Arabidopsis thaliana OX=3702 GN=At5g66900 PE=3 SV=1;;	PF00931.19;;PF05659.8;;PF13401.3	NB-ARC;;RPW8;;AAA_22	NB-ARC domain;;Arabidopsis broad-spectrum mildew resistance protein RPW8;;AAA domain
gene61107	LOC110908208	reticulon-like protein B13	GO:0016020;;GO:0005783	cellular_component;;cellular_component;;	CC:membrane;;CC:endoplasmic reticulum;;	K20721	RTN1	------	------	ENOG410XPKH	S:Function unknown	XP_022008809.1	reticulon-like protein B13 [Helianthus annuus]	sp|O64837|RTNLM_ARATH;;	Reticulon-like protein B13 OS=Arabidopsis thaliana OX=3702 GN=RTNLB13 PE=2 SV=1;;	PF02453.14	Reticulon	Reticulon
gene13561	LOC110935596	pentatricopeptide repeat-containing protein At3g46870	GO:0009987	biological_process;;	BP:cellular process;;	------	------	------	------	ENOG410YN71	S:Function unknown	XP_022033658.1	pentatricopeptide repeat-containing protein At3g46870 [Helianthus annuus]	sp|Q9LVW6|THA8_ARATH;;	Protein THYLAKOID ASSEMBLY 8, chloroplastic OS=Arabidopsis thaliana OX=3702 GN=THA8 PE=2 SV=1;;	------	------	------
gene13562	TRNAS-CGA	tRNA-Ser	------	------	------	------	------	------	------	------	------	------	------	------	------	------	------	------
gene13557	LOC110932783	protein NRT1/ PTR FAMILY 1.2-like	GO:0016020	cellular_component;;	CC:membrane;;	------	------	------	------	COG3104	E:Amino acid transport and metabolism	XP_022031731.1	protein NRT1/ PTR FAMILY 1.2-like [Helianthus annuus]	sp|Q9M817|PTR6_ARATH;;	Protein NRT1/ PTR FAMILY 1.2 OS=Arabidopsis thaliana OX=3702 GN=NPF1.2 PE=1 SV=1;;	PF00854.18;;PF07690.13	PTR2;;MFS_1	POT family;;Major Facilitator Superfamily
gene13558	LOC110935594	peroxisome biogenesis protein 2-like	GO:0006635;;GO:0016558;;GO:0006513;;GO:0009640;;GO:0005829;;GO:0005777;;GO:0009506;;GO:0008270;;GO:0004842	biological_process;;biological_process;;biological_process;;biological_process;;cellular_component;;cellular_component;;cellular_component;;molecular_function;;molecular_function;;	BP:fatty acid beta-oxidation;;BP:protein import into peroxisome matrix;;BP:protein monoubiquitination;;BP:photomorphogenesis;;CC:cytosol;;CC:peroxisome;;CC:plasmodesma;;MF:zinc ion binding;;MF:ubiquitin-protein transferase activity;;	K06664	PEX2, PXMP3	map04146	Peroxisome	ENOG41107WE	O:Posttranslational modification, protein turnover, chaperones	XP_022033657.1	peroxisome biogenesis protein 2-like [Helianthus annuus]	sp|Q9CA86|PEX2_ARATH;;	Peroxisome biogenesis protein 2 OS=Arabidopsis thaliana OX=3702 GN=PEX2 PE=1 SV=1;;	PF04757.11	Pex2_Pex12	Pex2 / Pex12 amino terminal region
gene13559	LOC110935595	uncharacterized LOC110935595	------	------	------	------	------	------	------	------	------	------	------	------	------	------	------	------
gene13560	LOC110932784	transcription factor GTE7-like	------	------	------	------	------	------	------	COG5076;;COG5076	B:Chromatin structure and dynamics;;K:Transcription	XP_022031732.1	transcription factor GTE7-like [Helianthus annuus]	sp|Q7Y214|GTE7_ARATH;;	Transcription factor GTE7 OS=Arabidopsis thaliana OX=3702 GN=GTE7 PE=2 SV=1;;	PF17035.2	BET	Bromodomain extra-terminal - transcription regulation
gene61219	LOC110908255	uncharacterized LOC110908255	GO:0016020	cellular_component;;	CC:membrane;;	------	------	------	------	ENOG410Y09R	S:Function unknown	XP_022008862.1	uncharacterized protein LOC110908255 [Helianthus annuus]	------	------	------	------	------
gene61109	LOC110905360	transcription factor BEE 1-like	------	------	------	------	------	------	------	ENOG410YIJY;;COG0515	K:Transcription;;	XP_022006859.1	transcription factor BEE 1-like [Helianthus annuus]	sp|Q8GWK7|BEE3_ARATH;;	Transcription factor BEE 3 OS=Arabidopsis thaliana OX=3702 GN=BEE3 PE=2 SV=1;;	PF00010.23	HLH	Helix-loop-helix DNA-binding domain
gene28358	LOC110868656	phosphoenolpyruvate/phosphate translocator 2, chloroplastic-like	------	------	------	K15283	SLC35E1	------	------	ENOG410XP1S	S:Function unknown	XP_021973578.1	phosphoenolpyruvate/phosphate translocator 2, chloroplastic-like [Helianthus annuus]	sp|Q8H0T6|PPT2_ARATH;;	Phosphoenolpyruvate/phosphate translocator 2, chloroplastic OS=Arabidopsis thaliana OX=3702 GN=PPT2 PE=2 SV=1;;	PF03151.13;;PF00892.17;;PF08449.8	TPT;;EamA;;UAA	Triose-phosphate Transporter family;;EamA-like transporter family;;UAA transporter family
gene28357	TRNAE-CUC	tRNA-Glu	------	------	------	------	------	------	------	------	------	------	------	------	------	------	------	------
gene28360	LOC110868657	zinc finger CCCH domain-containing protein 41-like, transcript variant X1	------	------	------	K13192	RBM26	------	------	ENOG410XTH5;;ENOG410Y2TW;;ENOG41119BA	S:Function unknown;;	XP_021973579.1	zinc finger CCCH domain-containing protein 41-like [Helianthus annuus]	sp|Q9LVX1|C3H41_ARATH;;	Zinc finger CCCH domain-containing protein 41 OS=Arabidopsis thaliana OX=3702 GN=At3g27700 PE=1 SV=1;;	PF00076.19;;PF14605.3	RRM_1;;Nup35_RRM_2	RNA recognition motif.;;Nup53/35/40-type RNA recognition motif
gene28359	TRNAE-CUC	tRNA-Glu	------	------	------	------	------	------	------	------	------	------	------	------	------	------	------	------
gene28355	LOC110867340	uncharacterized LOC110867340	------	------	------	------	------	------	------	------	------	------	------	------	------	------	------	------
gene28354	LOC110866969	uncharacterized LOC110866969	------	------	------	------	------	------	------	COG2801	L:Replication, recombination and repair	XP_021971804.1	uncharacterized protein LOC110866969 [Helianthus annuus]	sp|Q8I7P9|POL5_DROME;;	Retrovirus-related Pol polyprotein from transposon opus OS=Drosophila melanogaster OX=7227 GN=pol PE=3 SV=1;;	PF13456.3;;PF00665.23;;PF00078.24;;PF00075.21	RVT_3;;rve;;RVT_1;;RNase_H	Reverse transcriptase-like;;Integrase core domain;;Reverse transcriptase;;RNase H
gene28356	LOC110868655	uncharacterized LOC110868655, transcript variant X1	------	------	------	------	------	------	------	ENOG41119ND;;ENOG410YBEC;;ENOG41123NR;;ENOG410Y0X7	S:Function unknown;;	XP_021973576.1	uncharacterized protein LOC110868655 [Helianthus annuus]	------	------	------	------	------
gene20012	LOC110943077	DNA ligase 1-like	------	------	------	------	------	------	------	------	------	XP_022040529.1	DNA ligase 1-like [Helianthus annuus]	------	------	------	------	------
gene28362	LOC110867342	uncharacterized LOC110867342, transcript variant X1	------	------	------	------	------	------	------	------	------	------	------	------	------	------	------	------
gene28942	LOC110869029	potassium transporter 2-like, transcript variant X4	GO:0071805;;GO:0016021;;GO:0005886;;GO:0015079	biological_process;;cellular_component;;cellular_component;;molecular_function;;	BP:potassium ion transmembrane transport;;CC:integral component of membrane;;CC:plasma membrane;;MF:potassium ion transmembrane transporter activity;;	K03549	kup	------	------	COG3158	P:Inorganic ion transport and metabolism	XP_021974015.1	potassium transporter 2-like isoform X1 [Helianthus annuus]	sp|O22881|POT2_ARATH;;	Potassium transporter 2 OS=Arabidopsis thaliana OX=3702 GN=POT2 PE=1 SV=2;;	PF02705.13	K_trans	K+ potassium transporter
gene28940	LOC110867446	uncharacterized LOC110867446	------	------	------	------	------	------	------	------	------	XP_021972159.1	uncharacterized protein LOC110867446 [Helianthus annuus]	------	------	PF05097.9	DUF688	Protein of unknown function
gene28941	LOC110869028	adenine/guanine permease AZG1-like	GO:1904823;;GO:0016021;;GO:0005345	biological_process;;cellular_component;;molecular_function;;	BP:purine nucleobase transmembrane transport;;CC:integral component of membrane;;MF:purine nucleobase transmembrane transporter activity;;	K06901	pbuG	------	------	COG2252	E:Amino acid transport and metabolism	XP_021974014.1	adenine/guanine permease AZG1-like [Helianthus annuus]	sp|Q9SRK7|AZG1_ARATH;;	Adenine/guanine permease AZG1 OS=Arabidopsis thaliana OX=3702 GN=AZG1 PE=2 SV=1;;	PF00860.17	Xan_ur_permease	Permease family
gene70487	LOC110913080	15-cis-phytoene desaturase, chloroplastic/chromoplastic	GO:0016117;;GO:0055114;;GO:0016705	biological_process;;biological_process;;molecular_function;;	BP:carotenoid biosynthetic process;;BP:oxidation-reduction process;;MF:oxidoreductase activity, acting on paired donors, with incorporation or reduction of molecular oxygen;;	K02293	PDS, crtP	map00906	Carotenoid biosynthesis	COG3349	L:Replication, recombination and repair	XP_022013639.1	15-cis-phytoene desaturase, chloroplastic/chromoplastic [Helianthus annuus]	sp|Q07356|PDS_ARATH;;	15-cis-phytoene desaturase, chloroplastic/chromoplastic OS=Arabidopsis thaliana OX=3702 GN=PDS PE=1 SV=1;;	PF01593.21;;PF13450.3;;PF01266.21;;PF07992.11;;PF00890.21;;PF12831.4	Amino_oxidase;;NAD_binding_8;;DAO;;Pyr_redox_2;;FAD_binding_2;;FAD_oxidored	Flavin containing amine oxidoreductase;;NA;;FAD dependent oxidoreductase;;Pyridine nucleotide-disulphide oxidoreductase;;FAD binding domain;;FAD dependent oxidoreductase
gene28943	LOC110869031	uncharacterized LOC110869031	------	------	------	------	------	------	------	------	------	------	------	------	------	------	------	------
gene28944	LOC110869032	beta-fructofuranosidase, soluble isoenzyme I-like	GO:0005975;;GO:0016740;;GO:0004553	biological_process;;molecular_function;;molecular_function;;	BP:carbohydrate metabolic process;;MF:transferase activity;;MF:hydrolase activity, hydrolyzing O-glycosyl compounds;;	K01193	INV, sacA	map00500;;map00052	Starch and sucrose metabolism;;Galactose metabolism	COG1621	G:Carbohydrate transport and metabolism	XP_021974022.1	beta-fructofuranosidase, soluble isoenzyme I-like [Helianthus annuus]	sp|P80065|INVB_DAUCA;;	Beta-fructofuranosidase, soluble isoenzyme I OS=Daucus carota OX=4039 GN=INV*DC4 PE=1 SV=2;;	PF00251.17;;PF08244.9	Glyco_hydro_32N;;Glyco_hydro_32C	Glycosyl hydrolases family 32 N-terminal domain;;Glycosyl hydrolases family 32 C terminal
gene63332	LOC110905871	uncharacterized LOC110905871, transcript variant X3	------	------	------	------	------	------	------	------	------	------	------	------	------	------	------	------
gene14619	LOC110936130	bZIP transcription factor 46-like, transcript variant X1	------	------	------	K14432	ABF	map04075	Plant hormone signal transduction	ENOG410YB2M	K:Transcription	XP_022034154.1	bZIP transcription factor 46-like isoform X1 [Helianthus annuus]	sp|Q9M7Q4|AI5L5_ARATH;;	ABSCISIC ACID-INSENSITIVE 5-like protein 5 OS=Arabidopsis thaliana OX=3702 GN=ABF2 PE=1 SV=1;;	PF00170.18;;PF07716.12;;PF03131.14	bZIP_1;;bZIP_2;;bZIP_Maf	bZIP transcription factor;;Basic region leucine zipper;;bZIP Maf transcription factor
gene63327	LOC110903655	protein argonaute 4A-like, transcript variant X1	------	------	------	K11593	ELF2C, AGO	------	------	ENOG410XP07	J:Translation, ribosomal structure and biogenesis	XP_022005120.1	protein argonaute 4A-like isoform X1 [Helianthus annuus]	sp|Q9SDG8|AGO4A_ORYSJ;;	Protein argonaute 4A OS=Oryza sativa subsp. japonica OX=39947 GN=AGO4A PE=2 SV=1;;	PF02171.14;;PF16486.2;;PF02170.19;;PF08699.7;;PF16488.2;;PF16487.2	Piwi;;ArgoN;;PAZ;;ArgoL1;;ArgoL2;;ArgoMid	Piwi domain;;N-terminal domain of argonaute;;PAZ domain;;Argonaute linker 1 domain;;Argonaute linker 2 domain;;Mid domain of argonaute
gene63328	LOC110903656	programmed cell death protein 2-like, transcript variant X1	------	------	------	K14801	TSR4	------	------	ENOG410XRI4	S:Function unknown	XP_022005122.1	programmed cell death protein 2-like isoform X1 [Helianthus annuus]	sp|Q5ZID2|PDD2L_CHICK;;	Programmed cell death protein 2-like OS=Gallus gallus OX=9031 GN=PDCD2L PE=2 SV=1;;	PF04194.10	PDCD2_C	Programmed cell death protein 2, C-terminal putative domain
gene63329	LOC110905870	uncharacterized LOC110905870	------	------	------	------	------	------	------	------	------	------	------	------	------	------	------	------
gene63330	LOC110903658	protein translocase subunit SecA	------	------	------	------	------	------	------	ENOG411262T	S:Function unknown	XP_022005126.1	uncharacterized protein LOC110903658 [Helianthus annuus]	------	------	PF02810.12	SEC-C	SEC-C motif
gene63331	LOC110903659	phospholipid-transporting ATPase 1-like	GO:0045332;;GO:0016021;;GO:0000287;;GO:0004012;;GO:0005524	biological_process;;cellular_component;;molecular_function;;molecular_function;;molecular_function;;	BP:phospholipid translocation;;CC:integral component of membrane;;MF:magnesium ion binding;;MF:phospholipid-translocating ATPase activity;;MF:ATP binding;;	K14802	DRS2, ATP8A	------	------	ENOG410XPYK;;COG0474	U:Intracellular trafficking, secretion, and vesicular transport;;P:Inorganic ion transport and metabolism	XP_022005127.1	phospholipid-transporting ATPase 1-like [Helianthus annuus]	sp|P98204|ALA1_ARATH;;	Phospholipid-transporting ATPase 1 OS=Arabidopsis thaliana OX=3702 GN=ALA1 PE=2 SV=1;;	PF16212.2;;PF16209.2;;PF00122.17;;PF00702.23;;PF13246.3	PhoLip_ATPase_C;;PhoLip_ATPase_N;;E1-E2_ATPase;;Hydrolase;;Cation_ATPase	Phospholipid-translocating P-type ATPase C-terminal;;Phospholipid-translocating ATPase N-terminal;;E1-E2 ATPase;;haloacid dehalogenase-like hydrolase;;Cation transport ATPase
gene9350		-	------	------	------	------	------	------	------	------	------	------	------	------	------	------	------	------
gene66307	LOC110910568	uncharacterized LOC110910568	------	------	------	------	------	------	------	------	------	------	------	------	------	------	------	------
gene45257	LOC110886873	probable ADP-ribosylation factor GTPase-activating protein AGD14, transcript variant X1	------	------	------	------	------	------	------	ENOG41122WA;;ENOG4111QGH;;ENOG4111MAK	U:Intracellular trafficking, secretion, and vesicular transport;;	XP_021990431.1	probable ADP-ribosylation factor GTPase-activating protein AGD14 [Helianthus annuus]	sp|Q8RXE7|AGD14_ARATH;;	Probable ADP-ribosylation factor GTPase-activating protein AGD14 OS=Arabidopsis thaliana OX=3702 GN=AGD14 PE=1 SV=2;;	PF01412.15	ArfGap	Putative GTPase activating protein for Arf
gene66306	LOC110910567	uncharacterized LOC110910567	------	------	------	------	------	------	------	------	------	------	------	------	------	------	------	------
gene51015	LOC110892469	F-box protein CPR30-like	------	------	------	------	------	------	------	ENOG410ZR6C;;ENOG410Z2HM;;ENOG410YX2S;;ENOG410ZSG0;;ENOG410YV7Z;;ENOG410XNP7;;ENOG410ZTSM;;ENOG410ZQ9A;;ENOG4111BET;;ENOG410ZU51	S:Function unknown;;J:Translation, ribosomal structure and biogenesis;;S:Function unknown;;S:Function unknown;;O:Posttranslational modification, protein turnover, chaperones;;O:Posttranslational modification, protein turnover, chaperones	XP_021995322.1	F-box protein CPR30-like [Helianthus annuus]	sp|Q9SU30|CPR1_ARATH;;	F-box protein CPR1 OS=Arabidopsis thaliana OX=3702 GN=CPR1 PE=1 SV=2;;	------	------	------
gene7477	LOC110898619	probable mediator of RNA polymerase II transcription subunit 26c	------	------	------	------	------	------	------	ENOG4111IDE;;ENOG411201A;;ENOG41108GR	S:Function unknown;;	XP_022001121.1	probable mediator of RNA polymerase II transcription subunit 26c [Helianthus annuus]	sp|F4KFC7|MD26C_ARATH;;	Probable mediator of RNA polymerase II transcription subunit 26c OS=Arabidopsis thaliana OX=3702 GN=MED26C PE=1 SV=1;;	PF08711.8	Med26	TFIIS helical bundle-like domain
gene68803	LOC110914055	uncharacterized LOC110914055	------	------	------	------	------	------	------	ENOG410YMEY;;COG2801;;ENOG410ZK3M	S:Function unknown;;L:Replication, recombination and repair;;S:Function unknown	XP_022014563.1	uncharacterized protein LOC110914055 [Helianthus annuus]	------	------	PF14223.3;;PF14244.3	Retrotran_gag_2;;Retrotran_gag_3	gag-polypeptide of LTR copia-type;;gag-polypeptide of LTR copia-type
gene68804	LOC110912207	mitochondrial inner membrane protease ATP23-like	GO:0006508;;GO:0004222	biological_process;;molecular_function;;	BP:proteolysis;;MF:metalloendopeptidase activity;;	K18156	ATP23, XRCC6BP1	------	------	ENOG4111IRG	O:Posttranslational modification, protein turnover, chaperones	XP_022012576.1	mitochondrial inner membrane protease ATP23-like [Helianthus annuus]	sp|P0CQ26|ATP23_CRYNJ;;	Mitochondrial inner membrane protease ATP23 OS=Cryptococcus neoformans var. neoformans serotype D;;	PF09768.6	Peptidase_M76	Peptidase M76 family
gene54426	LOC110895994	uncharacterized LOC110895994, transcript variant X1	------	------	------	------	------	------	------	------	------	XP_021999082.1	uncharacterized protein LOC110895994 isoform X1 [Helianthus annuus]	------	------	------	------	------
gene14620	LOC110936131	protein WEAK CHLOROPLAST MOVEMENT UNDER BLUE LIGHT 1-like, transcript variant X1	GO:0009902	biological_process;;	BP:chloroplast relocation;;	------	------	------	------	ENOG410YG1U	S:Function unknown	XP_022034156.1	protein WEAK CHLOROPLAST MOVEMENT UNDER BLUE LIGHT 1-like isoform X1 [Helianthus annuus]	sp|O48724|WEB1_ARATH;;	Protein WEAK CHLOROPLAST MOVEMENT UNDER BLUE LIGHT 1 OS=Arabidopsis thaliana OX=3702 GN=WEB1 PE=1 SV=1;;	PF05701.8;;PF11839.5	WEMBL;;Alanine_zipper	Weak chloroplast movement under blue light;;Alanine-zipper, major outer membrane lipoprotein
gene77037	LOC110921306	peroxidase 3-like, transcript variant X1	GO:0098869;;GO:0042744;;GO:0006979;;GO:0055114;;GO:0005576;;GO:0020037;;GO:0004601;;GO:0046872	biological_process;;biological_process;;biological_process;;biological_process;;cellular_component;;molecular_function;;molecular_function;;molecular_function;;	BP:cellular oxidant detoxification;;BP:hydrogen peroxide catabolic process;;BP:response to oxidative stress;;BP:oxidation-reduction process;;CC:extracellular region;;MF:heme binding;;MF:peroxidase activity;;MF:metal ion binding;;	K00430	E1.11.1.7	map00940	Phenylpropanoid biosynthesis	ENOG410Y9ME	G:Carbohydrate transport and metabolism	XP_022021290.1	peroxidase 3-like isoform X1 [Helianthus annuus]	sp|O23044|PER3_ARATH;;	Peroxidase 3 OS=Arabidopsis thaliana OX=3702 GN=PER3 PE=2 SV=1;;	PF00141.20	peroxidase	Peroxidase
gene77036	LOC110923926	uncharacterized mitochondrial protein AtMg00810-like	------	------	------	------	------	------	------	COG2801;;ENOG410YBAH	L:Replication, recombination and repair;;S:Function unknown	XP_022023672.1	uncharacterized protein LOC110923926 [Helianthus annuus]	sp|Q9ZT94|POLR2_ARATH;;	Retrovirus-related Pol polyprotein from transposon RE2 OS=Arabidopsis thaliana OX=3702 GN=RE2 PE=4 SV=1;;	------	------	------
gene54515	LOC110893593	zinc finger MYM-type protein 1-like	------	------	------	------	------	------	------	ENOG410YDI6	S:Function unknown	XP_021996383.1	zinc finger MYM-type protein 1-like [Helianthus annuus]	sp|Q5SVZ6|ZMYM1_HUMAN;;	Zinc finger MYM-type protein 1 OS=Homo sapiens OX=9606 GN=ZMYM1 PE=1 SV=1;;	PF14291.3;;PF05699.11	DUF4371;;Dimer_Tnp_hAT	Domain of unknown function;;hAT family C-terminal dimerisation region
gene54516	LOC110896042	uncharacterized LOC110896042	------	------	------	------	------	------	------	------	------	OTG06329.1	hypothetical protein HannXRQ_Chr12g0383611 [Helianthus annuus]	------	------	------	------	------
gene54517	LOC110896044	BOI-related E3 ubiquitin-protein ligase 1-like	------	------	------	K19042	BOI	------	------	ENOG4111S1X;;ENOG410ZKTB	S:Function unknown;;	OTG06330.1	putative SBP (S-ribonuclease binding protein) family protein [Helianthus annuus]	sp|F4IDI6|BRG2_ARATH;;	Probable BOI-related E3 ubiquitin-protein ligase 2 OS=Arabidopsis thaliana OX=3702 GN=BRG2 PE=1 SV=1;;	PF13920.3;;PF14447.3	zf-C3HC4_3;;Prok-RING_4	Zinc finger, C3HC4 type;;Prokaryotic RING finger family 4
gene80705	LOC110925347	uncharacterized LOC110925347	------	------	------	K23222	HARBI1	------	------	ENOG410Z1UH;;ENOG41105FW	S:Function unknown;;	XP_022024994.1	uncharacterized protein LOC110925347 [Helianthus annuus]	------	------	PF04827.11;;PF13359.3	Plant_tran;;DDE_Tnp_4	Plant transposon protein;;DDE superfamily endonuclease
gene18116	LOC110934245	ammonium transporter 3 member 1-like	------	------	------	K03320	amt, AMT, MEP	------	------	COG0004	P:Inorganic ion transport and metabolism	XP_022033117.1	ammonium transporter 3 member 1-like [Helianthus annuus]	sp|Q84KJ6|AMT31_ORYSJ;;	Ammonium transporter 3 member 1 OS=Oryza sativa subsp. japonica OX=39947 GN=AMT3-1 PE=2 SV=1;;	PF00909.18	Ammonium_transp	Ammonium Transporter Family
gene30847	LOC110872456	uncharacterized LOC110872456, transcript variant X1	------	------	------	------	------	------	------	------	------	------	------	------	------	------	------	------
gene12634	LOC110930661	uncharacterized LOC110930661, transcript variant X1	------	------	------	------	------	------	------	ENOG410XQFX	S:Function unknown	XP_022029700.1	uncharacterized protein LOC110930661 isoform X1 [Helianthus annuus]	sp|Q8BJ34|MARF1_MOUSE;;	Meiosis regulator and mRNA stability factor 1 OS=Mus musculus OX=10090 GN=Marf1 PE=1 SV=3;;	PF01936.15;;PF14418.3	NYN;;OHA	NYN domain;;OST-HTH Associated domain
gene36322	LOC110874590	uncharacterized LOC110874590	------	------	------	------	------	------	------	------	------	------	------	------	------	------	------	------
gene36323	LOC110874591	uncharacterized LOC110874591	------	------	------	------	------	------	------	------	------	XP_022031266.1	uncharacterized protein LOC110932222 [Helianthus annuus]	------	------	------	------	------
gene36320	LOC110874588	uncharacterized LOC110874588	------	------	------	------	------	------	------	------	------	XP_022007040.1	uncharacterized protein LOC110905951 [Helianthus annuus]	------	------	------	------	------
gene36321	LOC110874589	uncharacterized LOC110874589	------	------	------	------	------	------	------	------	------	------	------	------	------	------	------	------
gene36318	LOC110876198	nonsense-mediated mRNA decay protein 2-like	------	------	------	------	------	------	------	------	------	XP_021980066.1	nonsense-mediated mRNA decay protein 2-like [Helianthus annuus]	------	------	------	------	------
gene36319	TRNAT-AGU	tRNA-Thr	------	------	------	------	------	------	------	------	------	------	------	------	------	------	------	------
gene36316	LOC110876196	uncharacterized LOC110876196	------	------	------	K23222	HARBI1	------	------	ENOG410Z1UH;;ENOG41119X6	S:Function unknown;;	XP_021980065.1	uncharacterized protein LOC110876196 [Helianthus annuus]	------	------	------	------	------
gene36317	LOC110878362	uncharacterized LOC110878362	------	------	------	K07198	PRKAA, AMPK	------	------	ENOG410Z59D;;ENOG41117ZZ	S:Function unknown;;	XP_021982346.1	uncharacterized protein LOC110878362 [Helianthus annuus]	------	------	------	------	------
gene36314	LOC110876194	uncharacterized LOC110876194	------	------	------	------	------	------	------	ENOG410ZA7G	S:Function unknown	XP_021980063.1	uncharacterized protein LOC110876194 [Helianthus annuus]	------	------	------	------	------
gene36315	LOC110876195	uncharacterized LOC110876195	------	------	------	K11643	CHD4, MI2B	------	------	ENOG410Y65V;;ENOG4111K5V;;ENOG410XS82;;ENOG41103T7;;ENOG410YADE;;ENOG4111MK6	S:Function unknown;;	XP_021980064.1	uncharacterized protein LOC110876195 [Helianthus annuus]	------	------	PF03372.20;;PF14529.3	Exo_endo_phos;;Exo_endo_phos_2	Endonuclease/Exonuclease/phosphatase family;;Endonuclease-reverse transcriptase
gene34040	LOC110877213	syntaxin-32-like	GO:0006810;;GO:0006886;;GO:0006906;;GO:0048278;;GO:0006888;;GO:0016021;;GO:0016020;;GO:0000139;;GO:0031201;;GO:0000149;;GO:0005484	biological_process;;biological_process;;biological_process;;biological_process;;biological_process;;cellular_component;;cellular_component;;cellular_component;;cellular_component;;molecular_function;;molecular_function;;	BP:transport;;BP:intracellular protein transport;;BP:vesicle fusion;;BP:vesicle docking;;BP:ER to Golgi vesicle-mediated transport;;CC:integral component of membrane;;CC:membrane;;CC:Golgi membrane;;CC:SNARE complex;;MF:SNARE binding;;MF:SNAP receptor activity;;	K08490	STX5	map04130	SNARE interactions in vesicular transport	ENOG410Y2MB	U:Intracellular trafficking, secretion, and vesicular transport	XP_021981070.1	syntaxin-32-like [Helianthus annuus]	sp|Q9LK09|SYP32_ARATH;;	Syntaxin-32 OS=Arabidopsis thaliana OX=3702 GN=SYP32 PE=2 SV=1;;	PF05739.16;;PF00804.22;;PF11416.5	SNARE;;Syntaxin;;Syntaxin-5_N	SNARE domain;;Syntaxin;;Syntaxin-5 N-terminal, Sly1p-binding domain
gene67207	LOC110911275	transcription factor RAX3-like	------	------	------	K09422	MYBP	------	------	COG5147	K:Transcription	XP_022011570.1	transcription factor RAX3-like [Helianthus annuus]	sp|Q9M2Y9|RAX3_ARATH;;	Transcription factor RAX3 OS=Arabidopsis thaliana OX=3702 GN=RAX3 PE=2 SV=1;;	PF00249.28;;PF13921.3	Myb_DNA-binding;;Myb_DNA-bind_6	Myb-like DNA-binding domain;;Myb-like DNA-binding domain
gene77930	LOC110922472	uncharacterized LOC110922472	------	------	------	------	------	------	------	------	------	------	------	------	------	------	------	------
gene77929	LOC110926201	14 kDa proline-rich protein DC2.15-like	------	------	------	------	------	------	------	ENOG410ZMQE;;ENOG410YRRT	S:Function unknown;;	XP_022025648.1	14 kDa proline-rich protein DC2.15-like [Helianthus annuus]	sp|Q39176|ERLI1_ARATH;;	Lipid transfer protein EARLI 1 OS=Arabidopsis thaliana OX=3702 GN=EARLI1 PE=1 SV=1;;	PF14547.3;;PF00234.19	Hydrophob_seed;;Tryp_alpha_amyl	Hydrophobic seed protein;;Protease inhibitor/seed storage/LTP family
gene77932	LOC110922235	cation/H(+) antiporter 15	------	------	------	------	------	------	------	COG0475	P:Inorganic ion transport and metabolism	XP_022022235.1	cation/H(+) antiporter 15 [Helianthus annuus]	sp|Q9SIT5|CHX15_ARATH;;	Cation/;;	PF00999.18	Na_H_Exchanger	Sodium/hydrogen exchanger family
gene77931	LOC110924221	uncharacterized LOC110924221	------	------	------	------	------	------	------	ENOG41108J5;;ENOG410Z1UH;;ENOG411206Y	S:Function unknown;;	XP_022023945.1	uncharacterized protein LOC110924221 [Helianthus annuus]	------	------	PF04827.11;;PF13359.3	Plant_tran;;DDE_Tnp_4	Plant transposon protein;;DDE superfamily endonuclease
gene77934	LOC110921396	14 kDa proline-rich protein DC2.15-like	------	------	------	------	------	------	------	ENOG410YRRT;;ENOG410YSDK	P:Inorganic ion transport and metabolism;;S:Function unknown	OTF86354.1	hypothetical protein HannXRQ_Chr17g0549911 [Helianthus annuus]	sp|P14009|14KD_DAUCA;;	14 kDa proline-rich protein DC2.15 OS=Daucus carota OX=4039 PE=2 SV=1;;	PF14547.3;;PF00234.19	Hydrophob_seed;;Tryp_alpha_amyl	Hydrophobic seed protein;;Protease inhibitor/seed storage/LTP family
gene77933	LOC110923068	uncharacterized LOC110923068	------	------	------	------	------	------	------	------	------	------	------	------	------	------	------	------
gene77936	LOC110924223	putative lipid-binding protein AIR1	------	------	------	------	------	------	------	ENOG410YRRT;;ENOG410YSDK	S:Function unknown;;	OTF86354.1	hypothetical protein HannXRQ_Chr17g0549911 [Helianthus annuus]	sp|P14009|14KD_DAUCA;;	14 kDa proline-rich protein DC2.15 OS=Daucus carota OX=4039 PE=2 SV=1;;	PF14547.3;;PF00234.19;;PF14368.3	Hydrophob_seed;;Tryp_alpha_amyl;;LTP_2	Hydrophobic seed protein;;Protease inhibitor/seed storage/LTP family;;Probable lipid transfer
gene77935	LOC110924222	uncharacterized LOC110924222	------	------	------	------	------	------	------	ENOG410YYE7	S:Function unknown	XP_022023946.1	uncharacterized protein LOC110924222 [Helianthus annuus]	------	------	------	------	------
gene77937	LOC110926482	14 kDa proline-rich protein DC2.15-like, transcript variant X2	------	------	------	------	------	------	------	ENOG410YSDK;;ENOG410YRRT	S:Function unknown;;	OTF86354.1	hypothetical protein HannXRQ_Chr17g0549911 [Helianthus annuus]	sp|P14009|14KD_DAUCA;;	14 kDa proline-rich protein DC2.15 OS=Daucus carota OX=4039 PE=2 SV=1;;	PF14547.3;;PF00234.19	Hydrophob_seed;;Tryp_alpha_amyl	Hydrophobic seed protein;;Protease inhibitor/seed storage/LTP family
gene22283	LOC110941707	pentatricopeptide repeat-containing protein At2g20540-like	------	------	------	------	------	------	------	ENOG410Z7Z7	S:Function unknown	XP_022039058.1	pentatricopeptide repeat-containing protein At2g20540-like [Helianthus annuus]	sp|Q9FJY7|PP449_ARATH;;	Pentatricopeptide repeat-containing protein At5g66520 OS=Arabidopsis thaliana OX=3702 GN=PCMP-H61 PE=2 SV=1;;	PF13041.3;;PF01535.17;;PF12854.4;;PF13812.3	PPR_2;;PPR;;PPR_1;;PPR_3	PPR repeat family;;PPR repeat;;PPR repeat;;Pentatricopeptide repeat domain
gene26278	LOC110945048	uncharacterized LOC110945048	------	------	------	------	------	------	------	ENOG410Y4KS;;COG0507;;COG1599	S:Function unknown;;L:Replication, recombination and repair;;L:Replication, recombination and repair	XP_022042380.1	uncharacterized protein LOC110945048 [Helianthus annuus]	sp|Q1HG60|PIF1_RAT;;	ATP-dependent DNA helicase PIF1 OS=Rattus norvegicus OX=10116 GN=Pif1 PE=2 SV=1;;	PF05970.11;;PF14214.3;;PF13604.3;;PF02689.11	PIF1;;Helitron_like_N;;AAA_30;;Herpes_Helicase	PIF1-like helicase;;Helitron helicase-like domain at N-terminus;;AAA domain;;Helicase
gene26277	LOC110865919	uncharacterized LOC110865919	------	------	------	K23952	VMA21	------	------	ENOG4112D64;;ENOG410YRG3	S:Function unknown;;	XP_021970945.1	uncharacterized protein LOC110865919 [Helianthus annuus]	------	------	PF09446.7	VMA21	VMA21-like domain
gene25756	LOC110865644	uncharacterized LOC110865644	------	------	------	------	------	------	------	------	------	------	------	------	------	------	------	------
gene25757	LOC110944871	uncharacterized LOC110944871	------	------	------	------	------	------	------	ENOG410Y65V;;ENOG410XS82	S:Function unknown;;	XP_022042209.1	uncharacterized protein LOC110944871 [Helianthus annuus]	------	------	PF13966.3	zf-RVT	zinc-binding in reverse transcriptase
gene25754	LOC110864067	uncharacterized LOC110864067	------	------	------	------	------	------	------	------	------	------	------	------	------	------	------	------
gene25755	LOC110865643	zinc finger BED domain-containing protein DAYSLEEPER-like	GO:0006357;;GO:0005634;;GO:0003700;;GO:0000977	biological_process;;cellular_component;;molecular_function;;molecular_function;;	BP:regulation of transcription from RNA polymerase II promoter;;CC:nucleus;;MF:transcription factor activity, sequence-specific DNA binding;;MF:RNA polymerase II regulatory region sequence-specific DNA binding;;	------	------	------	------	ENOG410Y37V;;ENOG4111T8J;;ENOG4111I2V;;ENOG410ZUPJ;;ENOG41115TD	S:Function unknown;;	OTG23282.1	putative zinc finger, BED-type [Helianthus annuus]	sp|Q9M2N5|DSLE_ARATH;;	Zinc finger BED domain-containing protein DAYSLEEPER OS=Arabidopsis thaliana OX=3702 GN=HAT PE=1 SV=1;;	PF14372.3;;PF05699.11;;PF02892.12;;PF03978.10	DUF4413;;Dimer_Tnp_hAT;;zf-BED;;Borrelia_REV	Domain of unknown function;;hAT family C-terminal dimerisation region;;BED zinc finger;;Borrelia burgdorferi REV protein
gene25752	LOC110864066	uncharacterized LOC110864066	------	------	------	------	------	------	------	------	------	------	------	------	------	------	------	------
gene25753	LOC110865642	36.4 kDa proline-rich protein-like	------	------	------	------	------	------	------	ENOG410YKTH;;ENOG41117UE	S:Function unknown;;U:Intracellular trafficking, secretion, and vesicular transport	XP_021970662.1	36.4 kDa proline-rich protein-like [Helianthus annuus]	sp|Q00451|PRF1_SOLLC;;	36.4 kDa proline-rich protein OS=Solanum lycopersicum OX=4081 GN=TPRP-F1 PE=2 SV=1;;	PF14547.3	Hydrophob_seed	Hydrophobic seed protein
gene25750	LOC110944869	uncharacterized LOC110944869	------	------	------	K02350	REV3L, POLZ	------	------	COG2801;;ENOG410XUB8	L:Replication, recombination and repair;;K:Transcription	XP_022042207.1	uncharacterized protein LOC110944869 [Helianthus annuus]	sp|P10978|POLX_TOBAC;;	Retrovirus-related Pol polyprotein from transposon TNT 1-94 OS=Nicotiana tabacum OX=4097 PE=2 SV=1;;	PF14223.3;;PF00098.20	Retrotran_gag_2;;zf-CCHC	gag-polypeptide of LTR copia-type;;Zinc knuckle
gene25751	LOC110944870	cylicin-1-like	------	------	------	------	------	------	------	------	------	XP_022042208.1	cylicin-1-like [Helianthus annuus]	------	------	PF14223.3	Retrotran_gag_2	gag-polypeptide of LTR copia-type
gene62740	LOC110909026	uncharacterized LOC110909026, transcript variant X2	------	------	------	------	------	------	------	ENOG410YP29	S:Function unknown	OTF98081.1	putative titan9 [Helianthus annuus]	------	------	------	------	------
gene62741	LOC110909027	uncharacterized LOC110909027, transcript variant X1	------	------	------	------	------	------	------	------	------	------	------	------	------	------	------	------
gene25758	LOC110865645	sulfite reductase 1 [ferredoxin], chloroplastic-like	GO:0006323;;GO:0045892;;GO:0006275;;GO:0019424;;GO:0042644;;GO:0051539;;GO:0020037;;GO:0050311;;GO:0003677;;GO:0046872	biological_process;;biological_process;;biological_process;;biological_process;;cellular_component;;molecular_function;;molecular_function;;molecular_function;;molecular_function;;molecular_function;;	BP:DNA packaging;;BP:negative regulation of transcription, DNA-templated;;BP:regulation of DNA replication;;BP:sulfide oxidation, using siroheme sulfite reductase;;CC:chloroplast nucleoid;;MF:4 iron, 4 sulfur cluster binding;;MF:heme binding;;MF:sulfite reductas;;MF:DNA binding;;MF:metal ion binding;;	K00392	sir	map00920	Sulfur metabolism	COG0155	C:Energy production and conversion	XP_021970664.1	sulfite reductase 1 [ferredoxin], chloroplastic-like [Helianthus annuus]	sp|O82802|SIR1_TOBAC;;	Sulfite reductase 1 [ferredoxin], chloroplastic OS=Nicotiana tabacum OX=4097 GN=SIR1 PE=1 SV=1;;	PF01077.19;;PF03460.14	NIR_SIR;;NIR_SIR_ferr	Nitrite and sulphite reductase 4Fe-4S domain;;Nitrite/Sulfite reductase ferredoxin-like half domain
gene25759	LOC110864068	uncharacterized LOC110864068	------	------	------	------	------	------	------	------	------	------	------	------	------	------	------	------
gene18405	LOC110938418	uncharacterized LOC110938418, transcript variant X2	------	------	------	------	------	------	------	------	------	------	------	------	------	------	------	------
gene18404	LOC110939679	probable polygalacturonase	GO:0008152;;GO:0016798	biological_process;;molecular_function;;	BP:metabolic process;;MF:hydrolase activity, acting on glycosyl bonds;;	------	------	------	------	COG5434	S:Function unknown	XP_022036943.1	probable polygalacturonase [Helianthus annuus]	sp|A7PZL3|PGLR_VITVI;;	Probable polygalacturonase OS=Vitis vinifera OX=29760 GN=GSVIVT00026920001 PE=1 SV=1;;	PF00295.14;;PF12708.4	Glyco_hydro_28;;Pectate_lyase_3	Glycosyl hydrolases family 28;;Pectate lyase superfamily protein
gene18406	LOC110938419	uncharacterized LOC110938419	------	------	------	------	------	------	------	------	------	------	------	------	------	------	------	------
gene18403	LOC110939678	desumoylating isopeptidase 2-like	------	------	------	------	------	------	------	ENOG4111H3Z	S:Function unknown	XP_022036942.1	desumoylating isopeptidase 2-like [Helianthus annuus]	sp|Q93VG8|PPDEX_ARATH;;	DeSI-like protein At4g17486 OS=Arabidopsis thaliana OX=3702 GN=At4g17486 PE=2 SV=1;;	PF05903.11	Peptidase_C97	PPPDE putative peptidase domain
gene50822	LOC110894035	uncharacterized LOC110894035	------	------	------	------	------	------	------	ENOG41119PW;;ENOG411040I;;ENOG41104KS;;ENOG4111GXK	S:Function unknown;;	XP_021996885.1	uncharacterized protein LOC110894035 [Helianthus annuus]	------	------	PF03107.13;;PF00130.19;;PF07649.9	C1_2;;C1_1;;C1_3	C1 domain;;Phorbol esters/diacylglycerol binding domain;;C1-like domain
gene18407	LOC110939681	probable polygalacturonase, transcript variant X1	GO:0071555;;GO:0005975;;GO:0005576;;GO:0004650	biological_process;;biological_process;;cellular_component;;molecular_function;;	BP:cell wall organization;;BP:carbohydrate metabolic process;;CC:extracellular region;;MF:polygalacturonase activity;;	------	------	------	------	COG5434	M:Cell wall/membrane/envelope biogenesis	XP_022036944.1	probable polygalacturonase isoform X1 [Helianthus annuus]	sp|A7PZL3|PGLR_VITVI;;	Probable polygalacturonase OS=Vitis vinifera OX=29760 GN=GSVIVT00026920001 PE=1 SV=1;;	PF00295.14;;PF12708.4	Glyco_hydro_28;;Pectate_lyase_3	Glycosyl hydrolases family 28;;Pectate lyase superfamily protein
gene70961	LOC110916320	malonate--CoA ligase-like	GO:0008152;;GO:0003824	biological_process;;molecular_function;;	BP:metabolic process;;MF:catalytic activity;;	K18660	ACSF3	map00280;;map00061	Valine, leucine and isoleucine degradation;;Fatty acid biosynthesis	COG0318;;COG0318	I:Lipid transport and metabolism;;Q:Secondary metabolites biosynthesis, transport and catabolism	XP_022018768.1	malonate--CoA ligase isoform X2 [Helianthus annuus]	sp|Q8H151|AAE13_ARATH;;	Malonate--CoA ligase OS=Arabidopsis thaliana OX=3702 GN=AAE13 PE=1 SV=2;;	PF00501.25;;PF13193.3	AMP-binding;;AMP-binding_C	AMP-binding enzyme;;AMP-binding enzyme C-terminal domain
gene17496	LOC110937759	eukaryotic translation initiation factor 3 subunit G-like	GO:0006446;;GO:0001731;;GO:0005852;;GO:0016282;;GO:0033290;;GO:0000166;;GO:0003743	biological_process;;biological_process;;cellular_component;;cellular_component;;cellular_component;;molecular_function;;molecular_function;;	BP:regulation of translational initiation;;BP:formation of translation preinitiation complex;;CC:eukaryotic translation initiation factor 3 complex;;CC:eukaryotic 43S preinitiation complex;;CC:eukaryotic 48S preinitiation complex;;MF:nucleotide binding;;MF:translation initiation factor activity;;	K03248	EIF3G	map03013	RNA transport	ENOG410Y3CW	J:Translation, ribosomal structure and biogenesis	XP_022035910.1	eukaryotic translation initiation factor 3 subunit G-like [Helianthus annuus]	sp|Q28CY2|EIF3G_XENTR;;	Eukaryotic translation initiation factor 3 subunit G OS=Xenopus tropicalis OX=8364 GN=eif3g PE=2 SV=1;;	PF12353.5;;PF00076.19	eIF3g;;RRM_1	Eukaryotic translation initiation factor 3 subunit G;;RNA recognition motif.
gene70962	LOC110916869	uncharacterized LOC110916869	------	------	------	------	------	------	------	------	------	------	------	------	------	------	------	------
gene70964	LOC110916868	malonate--CoA ligase-like	------	------	------	K18660	ACSF3	map00280;;map00061	Valine, leucine and isoleucine degradation;;Fatty acid biosynthesis	COG0318;;COG0318	I:Lipid transport and metabolism;;Q:Secondary metabolites biosynthesis, transport and catabolism	OTF90575.1	putative AMP-dependent synthetase/ligase, AMP-binding enzyme C-terminal domain protein [Helianthus annuus]	sp|Q8H151|AAE13_ARATH;;	Malonate--CoA ligase OS=Arabidopsis thaliana OX=3702 GN=AAE13 PE=1 SV=2;;	PF13193.3	AMP-binding_C	AMP-binding enzyme C-terminal domain
gene77464	LOC110922484	uncharacterized LOC110922484	------	------	------	------	------	------	------	COG4886;;ENOG41115QR;;ENOG41115K7	S:Function unknown;;	OTF86051.1	putative leucine-rich repeat domain, L domain-like protein [Helianthus annuus]	------	------	------	------	------
gene18714	LOC110942578	uncharacterized LOC110942578	------	------	------	------	------	------	------	ENOG410Y65V;;ENOG4111K5V;;ENOG410YADE	S:Function unknown;;	XP_022040042.1	uncharacterized protein LOC110942578 [Helianthus annuus]	------	------	PF03372.20;;PF14529.3	Exo_endo_phos;;Exo_endo_phos_2	Endonuclease/Exonuclease/phosphatase family;;Endonuclease-reverse transcriptase
gene14966	LOC110933337	uncharacterized LOC110933337	------	------	------	------	------	------	------	ENOG41107V4;;ENOG4111K5V	S:Function unknown;;	XP_022032259.1	uncharacterized protein LOC110933337 [Helianthus annuus]	sp|O13620|MRD1_SCHPO;;	Multiple RNA-binding domain-containing protein 1 OS=Schizosaccharomyces pombe;;	PF00076.19;;PF14111.3	RRM_1;;DUF4283	RNA recognition motif.;;Domain of unknown function
gene38027	LOC110879432	thioredoxin-like 4, chloroplastic, transcript variant X1	GO:0006662;;GO:0006457;;GO:0045454;;GO:0000103;;GO:0034599;;GO:0055114;;GO:0005737;;GO:0005623;;GO:0015035;;GO:0016671	biological_process;;biological_process;;biological_process;;biological_process;;biological_process;;biological_process;;cellular_component;;cellular_component;;molecular_function;;molecular_function;;	BP:glycerol ether metabolic process;;BP:protein folding;;BP:cell redox homeostasis;;BP:sulfate assimilation;;BP:cellular response to oxidative stress;;BP:oxidation-reduction process;;CC:cytoplasm;;CC:cell;;MF:protein disulfide oxidoreductase activity;;MF:oxidoreductase activity, acting on a sulfur group of donors, disulfide as acceptor;;	------	------	------	------	COG5601	K:Transcription	XP_021983582.1	thioredoxin-like 4, chloroplastic isoform X1 [Helianthus annuus]	sp|Q9C5C5|TRL4_ARATH;;	Thioredoxin-like 4, chloroplastic OS=Arabidopsis thaliana OX=3702 GN=At1g07700 PE=2 SV=1;;	PF00085.17	Thioredoxin	Thioredoxin
gene65788		-	------	------	------	------	------	------	------	------	------	------	------	------	------	------	------	------
gene39304	LOC110880285	uncharacterized LOC110880285, transcript variant X2	------	------	------	------	------	------	------	------	------	------	------	------	------	------	------	------
gene62251		-	------	------	------	------	------	------	------	------	------	------	------	------	------	------	------	------
gene39299	LOC110880280	putative disease resistance protein RGA4	------	------	------	------	------	------	------	COG4886;;ENOG410ZHU5	S:Function unknown;;	OTG16950.1	putative NB-ARC [Helianthus annuus]	sp|Q7XA39|RGA4_SOLBU;;	Putative disease resistance protein RGA4 OS=Solanum bulbocastanum OX=147425 GN=RGA4 PE=2 SV=1;;	PF00931.19;;PF13855.3;;PF12799.4	NB-ARC;;LRR_8;;LRR_4	NB-ARC domain;;Leucine rich repeat;;Leucine Rich repeats
gene39300	LOC110880281	exocyst complex component EXO70B1-like	------	------	------	K07195	EXOC7, EXO70	------	------	ENOG410YIGI	S:Function unknown	XP_021984554.1	exocyst complex component EXO70B1-like [Helianthus annuus]	sp|Q9FGH9|E70B1_ARATH;;	Exocyst complex component EXO70B1 OS=Arabidopsis thaliana OX=3702 GN=EXO70B1 PE=1 SV=1;;	PF03081.12	Exo70	Exo70 exocyst complex subunit
gene39301	LOC110880282	uncharacterized LOC110880282	GO:0006629	biological_process;;	BP:lipid metabolic process;;	------	------	------	------	ENOG410XRFI	S:Function unknown	OTG16952.1	putative mono-/di-acylglycerol lipase,Lipase, class 3 [Helianthus annuus]	sp|Q8NCG7|DGLB_HUMAN;;	Sn1-specific diacylglycerol lipase beta OS=Homo sapiens OX=9606 GN=DAGLB PE=1 SV=2;;	PF01764.22;;PF03893.13	Lipase_3;;Lipase3_N	Lipase;;Lipase 3 N-terminal region
gene39302	LOC110880283	40S ribosomal protein S29-like	GO:0006412;;GO:0005840;;GO:0003735	biological_process;;cellular_component;;molecular_function;;	BP:translation;;CC:ribosome;;MF:structural constituent of ribosome;;	K02980	RP-S29e, RPS29	map03010	Ribosome	COG0199	J:Translation, ribosomal structure and biogenesis	XP_022028028.1	40S ribosomal protein S29-like [Helianthus annuus]	sp|Q680P8|RS29_ARATH;;	40S ribosomal protein S29 OS=Arabidopsis thaliana OX=3702 GN=RPS29A PE=3 SV=2;;	PF00253.18	Ribosomal_S14	Ribosomal protein S14p/S29e
gene39303	LOC110880284	uncharacterized LOC110880284	------	------	------	------	------	------	------	------	------	------	------	------	------	------	------	------
gene53164	TRNAT-CGU	tRNA-Thr	------	------	------	------	------	------	------	------	------	------	------	------	------	------	------	------
gene53165	LOC110893116	uncharacterized LOC110893116	------	------	------	K15255	PIF1	------	------	COG0507;;ENOG410Y4KS;;ENOG410YDMC;;ENOG410ZJHU	L:Replication, recombination and repair;;S:Function unknown;;S:Function unknown;;S:Function unknown	XP_021995928.1	uncharacterized protein LOC110893116 [Helianthus annuus]	------	------	PF05970.11;;PF13604.3;;PF13191.3	PIF1;;AAA_30;;AAA_16	PIF1-like helicase;;AAA domain;;AAA ATPase domain
gene53159	LOC110895339	folate synthesis bifunctional protein, mitochondrial-like, transcript variant X1	GO:0009396;;GO:0003848;;GO:0004156	biological_process;;molecular_function;;molecular_function;;	BP:folic acid-containing compound biosynthetic process;;MF:2-amino-4-hydroxy-6-hydroxymethyldihydropteridine diphosphokinase activity;;MF:dihydropteroate synthase activity;;	K13941	folKP	map00790	Folate biosynthesis	COG0801	H:Coenzyme transport and metabolism	OTG05575.1	putative folate synthesis bifunctional protein [Helianthus annuus]	sp|O04862|FOLM_PEA;;	Folate synthesis bifunctional protein, mitochondrial OS=Pisum sativum OX=3888 GN=MitHPPK/DHPS PE=1 SV=1;;	PF00809.19;;PF01288.17	Pterin_bind;;HPPK	Pterin binding enzyme;;7,8-dihydro-6-hydroxymethylpterin-pyrophosphokinase
gene53160	LOC110895340	uncharacterized LOC110895340, transcript variant X2	------	------	------	------	------	------	------	------	------	------	------	------	------	------	------	------
gene53161	LOC110895341	uncharacterized LOC110895341	------	------	------	------	------	------	------	ENOG4112B7A	S:Function unknown	OTG05576.1	putative ribosome maturation factor RimP [Helianthus annuus]	------	------	PF02576.14	DUF150	Putative ribosome maturation factor RimP
gene53162	LOC110895342	protein SPIRAL1-like 1	------	------	------	K18635	SPR1	------	------	ENOG410XU77	S:Function unknown	XP_021998338.1	protein SPIRAL1-like 1 [Helianthus annuus]	sp|Q7Y1L9|SP1L1_ORYSJ;;	Protein SPIRAL1-like 1 OS=Oryza sativa subsp. japonica OX=39947 GN=Os03g0417800 PE=3 SV=1;;	------	------	------
gene53163	LOC110895343	uncharacterized LOC110895343	------	------	------	------	------	------	------	------	------	------	------	------	------	------	------	------
gene14000	LOC110935812	uncharacterized LOC110935812	------	------	------	------	------	------	------	ENOG410YEXH	S:Function unknown	XP_022033859.1	uncharacterized protein LOC110935812 [Helianthus annuus]	sp|Q9SRE5|Y1666_ARATH;;	Uncharacterized protein At1g76660 OS=Arabidopsis thaliana OX=3702 GN=At1g76660 PE=2 SV=1;;	------	------	------
gene14001	LOC110935813	signal peptide peptidase-like 1	------	------	------	K09598	SPPL3	------	------	ENOG410XTES	S:Function unknown	XP_022033860.1	signal peptide peptidase-like 1 [Helianthus annuus]	sp|Q93Z32|SIPL1_ARATH;;	Signal peptide peptidase-like 1 OS=Arabidopsis thaliana OX=3702 GN=SPPL1 PE=2 SV=1;;	PF04258.10	Peptidase_A22B	Signal peptide peptidase
gene13998	LOC110932981	uncharacterized LOC110932981	------	------	------	K23222	HARBI1	------	------	ENOG410Z1UH;;ENOG41105JC	S:Function unknown;;	XP_022031921.1	uncharacterized protein LOC110932981 [Helianthus annuus]	------	------	PF04827.11;;PF13359.3	Plant_tran;;DDE_Tnp_4	Plant transposon protein;;DDE superfamily endonuclease
gene13999	LOC110932982	uncharacterized LOC110932982	------	------	------	------	------	------	------	------	------	XP_022031922.1	uncharacterized protein LOC110932982 [Helianthus annuus]	------	------	PF08284.8	RVP_2	Retroviral aspartyl protease
gene13996	LOC110932980	mediator of RNA polymerase II transcription subunit 19a-like	------	------	------	------	------	------	------	ENOG410YHQE;;ENOG410YJQ4	S:Function unknown;;	XP_022031919.1	mediator of RNA polymerase II transcription subunit 19a-like [Helianthus annuus]	sp|Q9FMP0|MD19A_ARATH;;	Mediator of RNA polymerase II transcription subunit 19a OS=Arabidopsis thaliana OX=3702 GN=MED19A PE=1 SV=1;;	------	------	------
gene13997	LOC110934398	uncharacterized LOC110934398	------	------	------	------	------	------	------	------	------	------	------	------	------	------	------	------
gene13995	LOC110935810	uncharacterized LOC110935810, transcript variant X1	------	------	------	------	------	------	------	------	------	------	------	------	------	------	------	------
gene3190	LOC110877007	uncharacterized LOC110877007, transcript variant X5	------	------	------	------	------	------	------	ENOG4111K7M;;ENOG4111EAT	S:Function unknown;;	XP_021980856.1	uncharacterized protein LOC110877007 [Helianthus annuus]	------	------	PF07800.9	DUF1644	Protein of unknown function
gene24332		-	------	------	------	------	------	------	------	------	------	------	------	------	------	------	------	------
gene32440	LOC110873322	aquaporin NIP2-2-like	------	------	------	K09874	NIP	------	------	COG0580	G:Carbohydrate transport and metabolism	XP_021977943.1	aquaporin NIP2-2-like [Helianthus annuus]	sp|Q6Z2T3|NIP21_ORYSJ;;	Aquaporin NIP2-1 OS=Oryza sativa subsp. japonica OX=39947 GN=NIP2-1 PE=1 SV=1;;	PF00230.17	MIP	Major intrinsic protein
gene14002	LOC110935814	uncharacterized LOC110935814, transcript variant X1	------	------	------	------	------	------	------	ENOG4110AAG	S:Function unknown	XP_022033861.1	uncharacterized protein LOC110935814 isoform X1 [Helianthus annuus]	------	------	PF00395.17	SLH	S-layer homology domain
gene1652	LOC110868472	uncharacterized LOC110868472, transcript variant X2	------	------	------	------	------	------	------	------	------	------	------	------	------	------	------	------
gene1651	LOC110868460	uncharacterized LOC110868460, transcript variant X1	------	------	------	------	------	------	------	COG5183	O:Posttranslational modification, protein turnover, chaperones	XP_021973315.1	uncharacterized protein LOC110868460 isoform X1 [Helianthus annuus]	------	------	PF12906.4	RINGv	RING-variant domain
gene1649	LOC110936898	UPF0481 protein At3g47200-like	------	------	------	------	------	------	------	ENOG4111652;;ENOG410ZKCS;;ENOG410YIDM;;ENOG4111A8U	S:Function unknown;;	XP_022035000.1	UPF0481 protein At3g47200-like [Helianthus annuus]	sp|Q9SD53|Y3720_ARATH;;	UPF0481 protein At3g47200 OS=Arabidopsis thaliana OX=3702 GN=At3g47200 PE=2 SV=1;;	PF03140.12	DUF247	Plant protein of unknown function
gene1650	LOC110868455	uncharacterized LOC110868455	------	------	------	------	------	------	------	------	------	------	------	------	------	------	------	------
gene53086	LOC110896839	uncharacterized LOC110896839	------	------	------	------	------	------	------	------	------	------	------	------	------	------	------	------
gene53085	LOC110895304	ATP synthase subunit gamma, mitochondrial-like	GO:0015986;;GO:0045261;;GO:0046961;;GO:0046933	biological_process;;cellular_component;;molecular_function;;molecular_function;;	BP:ATP synthesis coupled proton transport;;CC:proton-transporting ATP synthase complex, catalytic core;;MF:proton-transporting ATPase activity, rotational mechanism;;MF:proton-transporting ATP synthase activity, rotational mechanism;;	K02136	ATPeF1G, ATP5C1, ATP3	map00190	Oxidative phosphorylation	COG0224	C:Energy production and conversion	XP_021998283.1	ATP synthase subunit gamma, mitochondrial-like [Helianthus annuus]	sp|P26360|ATPG3_IPOBA;;	ATP synthase subunit gamma, mitochondrial OS=Ipomoea batatas OX=4120 GN=ATPC PE=1 SV=2;;	PF00231.16	ATP-synt	ATP synthase
gene53087	LOC110895306	RNA-binding protein 39-like, transcript variant X2	GO:0003676	molecular_function;;	MF:nucleic acid binding;;	K13091	RBM39, RNPC2	------	------	ENOG410XP20;;ENOG410XQ7W	S:Function unknown;;O:Posttranslational modification, protein turnover, chaperones	XP_021998285.1	RNA-binding protein 39-like [Helianthus annuus]	sp|Q5RC80|RBM39_PONAB;;	RNA-binding protein 39 OS=Pongo abelii OX=9601 GN=RBM39 PE=2 SV=1;;	PF00076.19;;PF15519.3	RRM_1;;RBM39linker	RNA recognition motif.;;linker between RRM2 and RRM3 domains in RBM39 protein
gene53082	LOC110895301	serine/threonine-protein kinase STY46-like, transcript variant X1	------	------	------	------	------	------	------	COG0515	L:Replication, recombination and repair	XP_021998279.1	serine/threonine-protein kinase STY46-like isoform X1 [Helianthus annuus]	sp|F4JTP5|STY46_ARATH;;	Serine/threonine-protein kinase STY46 OS=Arabidopsis thaliana OX=3702 GN=STY46 PE=1 SV=1;;	PF07714.14;;PF00069.22;;PF01842.22;;PF13740.3	Pkinase_Tyr;;Pkinase;;ACT;;ACT_6	Protein tyrosine kinase;;Protein kinase domain;;ACT domain;;ACT domain
gene45879	LOC110887596	uncharacterized LOC110887596	------	------	------	------	------	------	------	ENOG410Y65V	S:Function unknown	XP_021990866.1	uncharacterized protein LOC110887596 [Helianthus annuus]	------	------	PF13966.3	zf-RVT	zinc-binding in reverse transcriptase
gene55858	LOC110897794	uncharacterized LOC110897794	------	------	------	------	------	------	------	------	------	------	------	------	------	------	------	------
gene55857	LOC110900792	probable serine/threonine-protein kinase SIS8	GO:0000186;;GO:0006355;;GO:0005622;;GO:0004709;;GO:0005524	biological_process;;biological_process;;cellular_component;;molecular_function;;molecular_function;;	BP:activation of MAPKK activity;;BP:regulation of transcription, DNA-templated;;CC:intracellular;;MF:MAP kinase kinase kinase activity;;MF:ATP binding;;	------	------	------	------	COG0515	S:Function unknown	XP_022003350.1	probable serine/threonine-protein kinase SIS8 [Helianthus annuus]	sp|Q9C9U5|SIS8_ARATH;;	Probable serine/threonine-protein kinase SIS8 OS=Arabidopsis thaliana OX=3702 GN=SIS8 PE=1 SV=1;;	PF07714.14;;PF00069.22;;PF14531.3	Pkinase_Tyr;;Pkinase;;Kinase-like	Protein tyrosine kinase;;Protein kinase domain;;Kinase-like
gene55856	LOC110900791	uncharacterized LOC110900791	------	------	------	------	------	------	------	ENOG410Y65V;;ENOG4111K5V;;ENOG410YADE	S:Function unknown;;	XP_022003348.1	uncharacterized protein LOC110900791 [Helianthus annuus]	------	------	PF03372.20;;PF14529.3	Exo_endo_phos;;Exo_endo_phos_2	Endonuclease/Exonuclease/phosphatase family;;Endonuclease-reverse transcriptase
gene55855	LOC110900790	uncharacterized LOC110900790	------	------	------	------	------	------	------	ENOG410XS82;;ENOG410Y65V;;ENOG410YADE;;ENOG41128X0	S:Function unknown;;K:Transcription	XP_022003347.1	uncharacterized protein LOC110900790 [Helianthus annuus]	sp|P0C2F6|RNHX1_ARATH;;	Putative ribonuclease H protein At1g65750 OS=Arabidopsis thaliana OX=3702 GN=At1g65750 PE=3 SV=1;;	------	------	------
gene55862	LOC110897796	protein MOR1-like, transcript variant X3	------	------	------	K16803	CKAP5, XMAP215	------	------	ENOG410XPTW	S:Function unknown	XP_022000216.1	protein MOR1-like [Helianthus annuus]	sp|Q94FN2|MOR1_ARATH;;	Protein MOR1 OS=Arabidopsis thaliana OX=3702 GN=MOR1 PE=1 SV=1;;	PF02985.19	HEAT	HEAT repeat
gene55861	LOC110897797	vacuolar protein sorting-associated protein 28 homolog 2-like	------	------	------	K12184	VPS28	map04144	Endocytosis	ENOG4111IQ4	U:Intracellular trafficking, secretion, and vesicular transport	XP_021968974.1	vacuolar protein sorting-associated protein 28 homolog 2 [Helianthus annuus]	sp|Q9S9T7|VP282_ARATH;;	Vacuolar protein sorting-associated protein 28 homolog 2 OS=Arabidopsis thaliana OX=3702 GN=VPS28-2 PE=1 SV=2;;	PF03997.9	VPS28	VPS28 protein
gene55860	LOC110897795	transcription factor ORG2-like	------	------	------	------	------	------	------	ENOG410YP85;;ENOG410ZMQF	K:Transcription;;	XP_022000215.1	transcription factor ORG2-like [Helianthus annuus]	sp|Q9M1K1|ORG2_ARATH;;	Transcription factor ORG2 OS=Arabidopsis thaliana OX=3702 GN=ORG2 PE=1 SV=1;;	PF00010.23	HLH	Helix-loop-helix DNA-binding domain
gene55859	LOC110902622	uncharacterized LOC110902622	------	------	------	------	------	------	------	------	------	------	------	------	------	------	------	------
gene34037	LOC110875305	TMV resistance protein N-like	------	------	------	------	------	------	------	COG4886;;ENOG4112BMQ	S:Function unknown;;	XP_021979192.1	TMV resistance protein N-like [Helianthus annuus]	sp|Q40392|TMVRN_NICGU;;	TMV resistance protein N OS=Nicotiana glutinosa OX=35889 GN=N PE=1 SV=1;;	PF01582.17;;PF00931.19;;PF12799.4;;PF13855.3;;PF13676.3	TIR;;NB-ARC;;LRR_4;;LRR_8;;TIR_2	TIR domain;;NB-ARC domain;;Leucine Rich repeats;;Leucine rich repeat;;TIR domain
gene4943	LOC110911783	uncharacterized LOC110911783, transcript variant X5	------	------	------	------	------	------	------	------	------	------	------	------	------	------	------	------
gene4942	LOC110911747	uncharacterized protein slr0889-like, transcript variant X1	GO:0006468;;GO:0005524;;GO:0004672	biological_process;;molecular_function;;molecular_function;;	BP:protein phosphorylation;;MF:ATP binding;;MF:protein kinase activity;;	K08869	ADCK, ABC1	------	------	COG0661	S:Function unknown	XP_022012072.1	uncharacterized protein LOC110911747 isoform X1 [Helianthus annuus]	sp|B9DGY1|AB1K7_ARATH;;	Protein ACTIVITY OF BC1 COMPLEX KINASE 7, chloroplastic OS=Arabidopsis thaliana OX=3702 GN=ABC1K7 PE=1 SV=1;;	PF03109.13;;PF01163.19;;PF00069.22	ABC1;;RIO1;;Pkinase	ABC1 family;;RIO1 family;;Protein kinase domain
gene46433	LOC110889578	uncharacterized LOC110889578, transcript variant X2	------	------	------	------	------	------	------	------	------	------	------	------	------	------	------	------
gene46432	LOC110887755	replication protein A 32 kDa subunit B-like	GO:0006259;;GO:0003676	biological_process;;molecular_function;;	BP:DNA metabolic process;;MF:nucleic acid binding;;	K10739	RFA2, RPA2	map03430;;map03420;;map03030;;map03440	Mismatch repair;;Nucleotide excision repair;;DNA replication;;Homologous recombination	COG5235	L:Replication, recombination and repair	XP_021991019.1	replication protein A 32 kDa subunit B-like [Helianthus annuus]	sp|Q9ZQ19|RFA2A_ARATH;;	Replication protein A 32 kDa subunit A OS=Arabidopsis thaliana OX=3702 GN=RPA2A PE=1 SV=2;;	PF01336.22;;PF16100.2	tRNA_anti-codon;;RMI2	OB-fold nucleic acid binding domain;;RecQ-mediated genome instability protein 2
gene46431	LOC110889577	NAC domain-containing protein 72-like	GO:0006351	biological_process;;	BP:transcription, DNA-templated;;	------	------	------	------	ENOG4111FG3	K:Transcription	XP_021992825.1	NAC domain-containing protein 72-like [Helianthus annuus]	sp|Q93VY3|NAC72_ARATH;;	NAC domain-containing protein 72 OS=Arabidopsis thaliana OX=3702 GN=NAC072 PE=2 SV=1;;	PF02365.12	NAM	No apical meristem
gene46430	LOC110889576	NAC transcription factor 25-like	------	------	------	------	------	------	------	ENOG4111FG3	I:Lipid transport and metabolism	XP_021992824.1	NAC transcription factor 25-like [Helianthus annuus]	sp|Q9LD44|NAC56_ARATH;;	NAC transcription factor 56 OS=Arabidopsis thaliana OX=3702 GN=NAC056 PE=2 SV=1;;	PF02365.12	NAM	No apical meristem
gene46448	LOC110889585	homeobox-leucine zipper protein REVOLUTA-like, transcript variant X1	GO:0005634;;GO:0008289;;GO:0003677	cellular_component;;molecular_function;;molecular_function;;	CC:nucleus;;MF:lipid binding;;MF:DNA binding;;	K09338	HD-ZIP	------	------	ENOG410ZJBV;;ENOG410XQ3R	K:Transcription;;	XP_021992830.1	homeobox-leucine zipper protein REVOLUTA-like [Helianthus annuus]	sp|Q9SE43|REV_ARATH;;	Homeobox-leucine zipper protein REVOLUTA OS=Arabidopsis thaliana OX=3702 GN=REV PE=1 SV=2;;	------	------	------
gene70774		-	------	------	------	------	------	------	------	------	------	------	------	------	------	------	------	------
gene46449	LOC110889586	uncharacterized WD repeat-containing protein C2A9.03-like, transcript variant X1	------	------	------	------	------	------	------	ENOG410Y2CG;;ENOG4111Y9I	S:Function unknown;;	XP_021992832.1	uncharacterized WD repeat-containing protein C2A9.03-like isoform X1 [Helianthus annuus]	sp|Q9Y7K5|YGI3_SCHPO;;	Uncharacterized WD repeat-containing protein C2A9.03 OS=Schizosaccharomyces pombe;;	PF00400.29	WD40	WD domain, G-beta repeat
gene47972	LOC110892052	uncharacterized LOC110892052	------	------	------	------	------	------	------	------	------	------	------	------	------	------	------	------
gene55568		-	------	------	------	------	------	------	------	------	------	------	------	------	------	------	------	------
gene55564		-	------	------	------	------	------	------	------	------	------	------	------	------	------	------	------	------
gene55567		-	------	------	------	------	------	------	------	------	------	------	------	------	------	------	------	------
gene71759	LOC110917828	uncharacterized LOC110917828	------	------	------	------	------	------	------	------	------	------	------	------	------	------	------	------
gene71760	LOC110916358	chromatin remodeling protein SHL-like, transcript variant X1	GO:0003682;;GO:0008270	molecular_function;;molecular_function;;	MF:chromatin binding;;MF:zinc ion binding;;	------	------	------	------	ENOG410ZM6U;;ENOG410XQP1	S:Function unknown;;	XP_022016797.1	uncharacterized protein LOC110916358 isoform X1 [Helianthus annuus]	sp|F4JL28|EBS_ARATH;;	Chromatin remodeling protein EBS OS=Arabidopsis thaliana OX=3702 GN=EBS PE=1 SV=1;;	PF01426.15	BAH	BAH domain
gene41262	LOC110884763	uncharacterized LOC110884763, transcript variant X3	------	------	------	------	------	------	------	------	------	------	------	------	------	------	------	------
gene72889	LOC110919538	transcription initiation factor TFIID subunit 3-like	------	------	------	------	------	------	------	------	------	XP_022019497.1	transcription initiation factor TFIID subunit 3-like [Helianthus annuus]	------	------	------	------	------
gene11285	LOC110929847	phospholipid-transporting ATPase 2, transcript variant X2	------	------	------	K01530	E7.6.2.1	------	------	ENOG410XPYK;;COG0474	U:Intracellular trafficking, secretion, and vesicular transport;;P:Inorganic ion transport and metabolism	XP_022028727.1	phospholipid-transporting ATPase 2 isoform X1 [Helianthus annuus]	sp|P98205|ALA2_ARATH;;	Phospholipid-transporting ATPase 2 OS=Arabidopsis thaliana OX=3702 GN=ALA2 PE=1 SV=1;;	PF16212.2;;PF16209.2;;PF00702.23;;PF00122.17;;PF13246.3;;PF08282.9	PhoLip_ATPase_C;;PhoLip_ATPase_N;;Hydrolase;;E1-E2_ATPase;;Cation_ATPase;;Hydrolase_3	Phospholipid-translocating P-type ATPase C-terminal;;Phospholipid-translocating ATPase N-terminal;;haloacid dehalogenase-like hydrolase;;E1-E2 ATPase;;Cation transport ATPase;;haloacid dehalogenase-like hydrolase
gene7817	TRNAL-UAA	tRNA-Leu	------	------	------	------	------	------	------	------	------	------	------	------	------	------	------	------
gene66294	LOC110910550	filament-like plant protein 3	------	------	------	------	------	------	------	ENOG410YAAZ	S:Function unknown	XP_022010874.1	filament-like plant protein 3 [Helianthus annuus]	sp|Q9MA92|FPP3_ARATH;;	Filament-like plant protein 3 OS=Arabidopsis thaliana OX=3702 GN=FPP3 PE=3 SV=2;;	PF05911.8	FPP	Filament-like plant protein, long coiled-coil
gene29957	LOC110870788	uncharacterized LOC110870788	------	------	------	------	------	------	------	------	------	------	------	------	------	------	------	------
gene29959	LOC110871923	DELLA protein GAI1-like	GO:0048519;;GO:0031323;;GO:0006351;;GO:0009740;;GO:0048580	biological_process;;biological_process;;biological_process;;biological_process;;biological_process;;	BP:negative regulation of biological process;;BP:regulation of cellular metabolic process;;BP:transcription, DNA-templated;;BP:gibberellic acid mediated signaling pathway;;BP:regulation of post-embryonic development;;	K14494	DELLA	map04075	Plant hormone signal transduction	ENOG410YBFY	K:Transcription	XP_021976370.1	DELLA protein GAI1-like [Helianthus annuus]	sp|Q8S4W7|GAI1_VITVI;;	DELLA protein GAI1 OS=Vitis vinifera OX=29760 GN=GAI1 PE=2 SV=1;;	PF03514.11;;PF12041.5	GRAS;;DELLA	GRAS domain family;;Transcriptional regulator DELLA protein N terminal
gene29958	LOC110871920	protein C2-DOMAIN ABA-RELATED 9-like	------	------	------	------	------	------	------	COG5038	S:Function unknown	XP_021976369.1	protein C2-DOMAIN ABA-RELATED 9-like [Helianthus annuus]	sp|Q9S7J9|CAR9_ARATH;;	Protein C2-DOMAIN ABA-RELATED 9 OS=Arabidopsis thaliana OX=3702 GN=CAR9 PE=2 SV=1;;	PF00168.27	C2	C2 domain
gene29961	LOC110871925	10 kDa chaperonin, mitochondrial-like	GO:0006457;;GO:0005737	biological_process;;cellular_component;;	BP:protein folding;;CC:cytoplasm;;	K04078	groES, HSPE1	------	------	COG0234	O:Posttranslational modification, protein turnover, chaperones	XP_021976372.1	10 kDa chaperonin, mitochondrial-like [Helianthus annuus]	sp|P34893|CH10_ARATH;;	10 kDa chaperonin, mitochondrial OS=Arabidopsis thaliana OX=3702 GN=CPN10 PE=1 SV=1;;	PF00166.18	Cpn10	Chaperonin 10 Kd subunit
gene29960	LOC110871924	uncharacterized LOC110871924	------	------	------	------	------	------	------	ENOG4112DAU	S:Function unknown	XP_021976371.1	uncharacterized protein LOC110871924 [Helianthus annuus]	------	------	PF05875.9	Ceramidase	Ceramidase
gene29963	LOC110870789	uncharacterized LOC110870789	------	------	------	------	------	------	------	------	------	------	------	------	------	------	------	------
gene29962	LOC110871926	uncharacterized LOC110871926	GO:0016021	cellular_component;;	CC:integral component of membrane;;	------	------	------	------	ENOG410YK3X;;COG0065	S:Function unknown;;	XP_021976373.1	uncharacterized protein LOC110871926 [Helianthus annuus]	------	------	------	------	------
gene29965	LOC110871928	protein WVD2-like 7, transcript variant X1	------	------	------	------	------	------	------	ENOG410ZDDK;;ENOG410YW3E;;ENOG410YSYI;;ENOG410ZPSC;;ENOG410YXY7	S:Function unknown;;	XP_021976375.1	protein WVD2-like 7 isoform X1 [Helianthus annuus]	sp|Q67Y69|WDL7_ARATH;;	Protein WVD2-like 7 OS=Arabidopsis thaliana OX=3702 GN=WDL7 PE=2 SV=1;;	------	------	------
gene29964	LOC110871927	auxin efflux carrier component 4-like	GO:0010315;;GO:0009734;;GO:0010252;;GO:0009926;;GO:0055085;;GO:0005783;;GO:0016021;;GO:0005886;;GO:0010329	biological_process;;biological_process;;biological_process;;biological_process;;biological_process;;cellular_component;;cellular_component;;cellular_component;;molecular_function;;	BP:auxin efflux;;BP:auxin-activated signaling pathway;;BP:auxin homeostasis;;BP:auxin polar transport;;BP:transmembrane transport;;CC:endoplasmic reticulum;;CC:integral component of membrane;;CC:plasma membrane;;MF:auxin efflux transmembrane transporter activity;;	K13947	PIN	------	------	ENOG410Y9XE	U:Intracellular trafficking, secretion, and vesicular transport	XP_021976374.1	auxin efflux carrier component 4-like [Helianthus annuus]	sp|Q9S7Z8|PIN3_ARATH;;	Auxin efflux carrier component 3 OS=Arabidopsis thaliana OX=3702 GN=PIN3 PE=1 SV=1;;	PF03547.15	Mem_trans	Membrane transport protein
gene66293	LOC110913251	dicarboxylate transporter 2, chloroplastic-like	------	------	------	K03319	TC.DASS	------	------	COG0471	P:Inorganic ion transport and metabolism	XP_022013791.1	dicarboxylate transporter 2, chloroplastic-like [Helianthus annuus]	sp|Q8L7Z9|DIT2_SPIOL;;	Dicarboxylate transporter 2, chloroplastic OS=Spinacia oleracea OX=3562 GN=DIT2 PE=1 SV=1;;	PF00939.16;;PF03600.13	Na_sulph_symp;;CitMHS	Sodiu;;Citrate transporter
gene17769	LOC110934185	LRR receptor-like serine/threonine-protein kinase EFR	------	------	------	------	------	------	------	COG4886	S:Function unknown	XP_022033063.1	LRR receptor-like serine/threonine-protein kinase EFR [Helianthus annuus]	sp|C0LGT6|EFR_ARATH;;	LRR receptor-like serine/threonine-protein kinase EFR OS=Arabidopsis thaliana OX=3702 GN=EFR PE=1 SV=1;;	PF13855.3;;PF12799.4	LRR_8;;LRR_4	Leucine rich repeat;;Leucine Rich repeats
gene17770	LOC110935281	uncharacterized LOC110935281	------	------	------	------	------	------	------	------	------	------	------	------	------	------	------	------
gene17766	LOC110934183	uncharacterized mitochondrial protein AtMg00810-like	------	------	------	------	------	------	------	COG2801;;ENOG410YBAH;;COG0205;;ENOG4111SP8	L:Replication, recombination and repair;;S:Function unknown;;G:Carbohydrate transport and metabolism;;S:Function unknown	XP_022033062.1	uncharacterized protein LOC110934183 [Helianthus annuus]	sp|Q9ZT94|POLR2_ARATH;;	Retrovirus-related Pol polyprotein from transposon RE2 OS=Arabidopsis thaliana OX=3702 GN=RE2 PE=4 SV=1;;	PF07727.11	RVT_2	Reverse transcriptase
gene17767	LOC110937941	WD repeat-containing protein YMR102C-like	------	------	------	K20241	WDR44, RAB11BP	------	------	ENOG410XQPJ	L:Replication, recombination and repair	XP_022036100.1	WD repeat-containing protein YMR102C-like [Helianthus annuus]	sp|Q9XSC3|WDR44_BOVIN;;	WD repeat-containing protein 44 OS=Bos taurus OX=9913 GN=WDR44 PE=1 SV=1;;	PF00400.29;;PF17005.2	WD40;;WD40_like	WD domain, G-beta repeat;;WD40-like domain
gene17764	LOC110937939	dolichyl-diphosphooligosaccharide--protein glycosyltransferase subunit 4A-like	GO:0016021;;GO:0005789	cellular_component;;cellular_component;;	CC:integral component of membrane;;CC:endoplasmic reticulum membrane;;	------	------	------	------	ENOG410Z9RD	S:Function unknown	XP_022036099.1	dolichyl-diphosphooligosaccharide--protein glycosyltransferase subunit 4A-like [Helianthus annuus]	sp|C7J4U3|OST4A_ORYSJ;;	Dolichyl-diphosphooligosaccharide--protein glycosyltransferase subunit 4A OS=Oryza sativa subsp. japonica OX=39947 GN=OST4A PE=3 SV=1;;	PF10215.6	Ost4	Oligosaccaryltransferase
gene17765	LOC110937940	uncharacterized LOC110937940	------	------	------	------	------	------	------	------	------	------	------	------	------	------	------	------
gene17762	LOC110937937	mitochondrial fission 1 protein A-like	GO:0000266;;GO:0016021	biological_process;;cellular_component;;	BP:mitochondrial fission;;CC:integral component of membrane;;	K17969	FIS1, TTC11, MDV2	------	------	ENOG4111PPH	U:Intracellular trafficking, secretion, and vesicular transport	XP_022036097.1	mitochondrial fission 1 protein A-like [Helianthus annuus]	sp|Q9M1J1|FIS1A_ARATH;;	Mitochondrial fission 1 protein A OS=Arabidopsis thaliana OX=3702 GN=FIS1A PE=1 SV=1;;	PF14853.3;;PF14852.3;;PF07719.14;;PF13428.3;;PF13424.3	Fis1_TPR_C;;Fis1_TPR_N;;TPR_2;;TPR_14;;TPR_12	Fis1 C-terminal tetratricopeptide repeat;;Fis1 N-terminal tetratricopeptide repeat;;Tetratricopeptide repeat;;Tetratricopeptide repeat;;Tetratricopeptide repeat
gene17763	LOC110937938	uncharacterized LOC110937938	------	------	------	------	------	------	------	------	------	XP_022036098.1	uncharacterized protein LOC110937938 [Helianthus annuus]	------	------	PF16719.2	SAWADEE	SAWADEE domain
gene17760	LOC110937936	putative methyltransferase DDB_G0268948, transcript variant X1	GO:0032259;;GO:0005802;;GO:0005774;;GO:0005768;;GO:0008757;;GO:0008168	biological_process;;cellular_component;;cellular_component;;cellular_component;;molecular_function;;molecular_function;;	BP:methylation;;CC:trans-Golgi network;;CC:vacuolar membrane;;CC:endosome;;MF:S-adenosylmethionine-dependent methyltransferase activity;;MF:methyltransferase activity;;	------	------	------	------	ENOG4111IQH	S:Function unknown	XP_022036095.1	putative methyltransferase DDB_G0268948 [Helianthus annuus]	sp|Q55EX9|Y8948_DICDI;;	Putative methyltransferase DDB_G0268948 OS=Dictyostelium discoideum OX=44689 GN=DDB_G0268948 PE=1 SV=2;;	PF08241.9;;PF13649.3;;PF13847.3;;PF08242.9;;PF13489.3	Methyltransf_11;;Methyltransf_25;;Methyltransf_31;;Methyltransf_12;;Methyltransf_23	Methyltransferase domain;;Methyltransferase domain;;Methyltransferase domain;;Methyltransferase domain;;Methyltransferase domain
gene17761	LOC110934182	uncharacterized LOC110934182	------	------	------	------	------	------	------	ENOG4111AAT	S:Function unknown	XP_022033061.1	uncharacterized protein LOC110934182 [Helianthus annuus]	------	------	------	------	------
gene7093	LOC110906232	uncharacterized LOC110906232	------	------	------	------	------	------	------	------	------	------	------	------	------	------	------	------
gene7094	LOC110923003	uncharacterized LOC110923003	------	------	------	------	------	------	------	ENOG410YZR5	S:Function unknown	XP_022022897.1	uncharacterized protein LOC110923003 [Helianthus annuus]	------	------	PF04667.14	Endosulfine	cAMP-regulated phosphoprotein/endosulfine conserved region
gene7091	LOC110896979	uncharacterized mitochondrial protein AtMg00860-like	------	------	------	------	------	------	------	COG2801	L:Replication, recombination and repair	XP_021999649.1	uncharacterized protein LOC110896979 [Helianthus annuus]	sp|P04323|POL3_DROME;;	Retrovirus-related Pol polyprotein from transposon 17.6 OS=Drosophila melanogaster OX=7227 GN=pol PE=3 SV=1;;	PF00078.24	RVT_1	Reverse transcriptase
gene7092	LOC110922997	beta-D-xylosidase 1-like	------	------	------	------	------	------	------	COG1472	G:Carbohydrate transport and metabolism	XP_022022885.1	beta-D-xylosidase 1-like [Helianthus annuus]	sp|Q9FGY1|BXL1_ARATH;;	Beta-D-xylosidase 1 OS=Arabidopsis thaliana OX=3702 GN=BXL1 PE=1 SV=1;;	PF01915.19;;PF00933.18;;PF14310.3	Glyco_hydro_3_C;;Glyco_hydro_3;;Fn3-like	Glycosyl hydrolase family 3 C-terminal domain;;Glycosyl hydrolase family 3 N terminal domain;;Fibronectin type III-like domain
gene7095	LOC110923015	putative pentatricopeptide repeat-containing protein At3g16890, mitochondrial, transcript variant X3	------	------	------	------	------	------	------	ENOG410Z7Z7	S:Function unknown	XP_022022904.1	putative pentatricopeptide repeat-containing protein At3g16890, mitochondrial [Helianthus annuus]	sp|Q9LSQ2|PP239_ARATH;;	Putative pentatricopeptide repeat-containing protein At3g16890, mitochondrial OS=Arabidopsis thaliana OX=3702 GN=PPR40 PE=3 SV=1;;	PF13041.3;;PF12854.4;;PF01535.17;;PF13812.3;;PF17177.1;;PF10037.6	PPR_2;;PPR_1;;PPR;;PPR_3;;PPR_long;;MRP-S27	PPR repeat family;;PPR repeat;;PPR repeat;;Pentatricopeptide repeat domain;;Pentacotripeptide-repeat region of PROPR;;Mitochondrial 28S ribosomal protein S27
gene7096	LOC110923037	uncharacterized LOC110923037, transcript variant X1	------	------	------	------	------	------	------	ENOG410Z5UU	S:Function unknown	XP_022022920.1	uncharacterized protein LOC110923037 [Helianthus annuus]	------	------	PF14309.3;;PF14383.3	DUF4378;;VARLMGL	Domain of unknown function;;DUF761-associated sequence motif
gene7097	LOC110897017	uncharacterized LOC110897017	------	------	------	------	------	------	------	COG2801	L:Replication, recombination and repair	XP_021999661.1	uncharacterized protein LOC110897017 [Helianthus annuus]	sp|Q9HSF6|RNH_HALSA;;	Ribonuclease HI OS=Halobacterium salinarum;;	PF13456.3;;PF00075.21	RVT_3;;RNase_H	Reverse transcriptase-like;;RNase H
gene74176	LOC110916273	uncharacterized LOC110916273, transcript variant X1	------	------	------	------	------	------	------	------	------	XP_022016337.1	uncharacterized protein LOC110915900 [Helianthus annuus]	------	------	------	------	------
gene66290	LOC110913249	uncharacterized LOC110913249	------	------	------	------	------	------	------	COG2801;;ENOG410YBAH	L:Replication, recombination and repair;;S:Function unknown	XP_022013790.1	uncharacterized protein LOC110913249 [Helianthus annuus]	------	------	PF14223.3	Retrotran_gag_2	gag-polypeptide of LTR copia-type
gene10349	LOC110931816	SH3 domain-containing protein C23A1.17-like	------	------	------	------	------	------	------	------	------	XP_022030883.1	SH3 domain-containing protein C23A1.17-like [Helianthus annuus]	------	------	------	------	------
gene10350	LOC110931817	uncharacterized LOC110931817	------	------	------	------	------	------	------	COG2801;;ENOG4110WA3	L:Replication, recombination and repair;;	XP_022030884.1	uncharacterized protein LOC110931817 [Helianthus annuus]	sp|P04323|POL3_DROME;;	Retrovirus-related Pol polyprotein from transposon 17.6 OS=Drosophila melanogaster OX=7227 GN=pol PE=3 SV=1;;	PF08284.8;;PF00078.24;;PF03732.14;;PF02160.12;;PF00098.20	RVP_2;;RVT_1;;Retrotrans_gag;;Peptidase_A3;;zf-CCHC	Retroviral aspartyl protease;;Reverse transcriptase;;Retrotransposon gag protein;;Cauliflower mosaic virus peptidase;;Zinc knuckle
gene3514	LOC110878976	uncharacterized LOC110878976, transcript variant X2	------	------	------	------	------	------	------	------	------	------	------	------	------	------	------	------
gene10351	LOC110931818	uncharacterized LOC110931818	------	------	------	------	------	------	------	COG2801;;ENOG4110WA3	L:Replication, recombination and repair;;	XP_022030885.1	uncharacterized protein LOC110931818 [Helianthus annuus]	sp|P04323|POL3_DROME;;	Retrovirus-related Pol polyprotein from transposon 17.6 OS=Drosophila melanogaster OX=7227 GN=pol PE=3 SV=1;;	PF08284.8;;PF00078.24;;PF03732.14;;PF02160.12;;PF00098.20	RVP_2;;RVT_1;;Retrotrans_gag;;Peptidase_A3;;zf-CCHC	Retroviral aspartyl protease;;Reverse transcriptase;;Retrotransposon gag protein;;Cauliflower mosaic virus peptidase;;Zinc knuckle
gene52316	LOC110894869	phosphatidate cytidylyltransferase, mitochondrial, transcript variant X2	------	------	------	K17807	TAM41, MMP37	------	------	ENOG410ZNKE	U:Intracellular trafficking, secretion, and vesicular transport	XP_021997791.1	phosphatidate cytidylyltransferase, mitochondrial isoform X1 [Helianthus annuus]	sp|Q96BW9|TAM41_HUMAN;;	Phosphatidate cytidylyltransferase, mitochondrial OS=Homo sapiens OX=9606 GN=TAMM41 PE=1 SV=2;;	PF09139.8	Mmp37	Mitochondrial matrix Mmp37
gene10352	LOC110931819	formin-like protein 14	------	------	------	------	------	------	------	------	------	XP_022030886.1	formin-like protein 14 [Helianthus annuus]	------	------	------	------	------
gene52870	LOC110893016	uncharacterized LOC110893016	------	------	------	------	------	------	------	COG2801	L:Replication, recombination and repair	XP_021995693.1	uncharacterized protein LOC110892860 [Helianthus annuus]	------	------	------	------	------
gene74174	LOC110919995	LEAF RUST 10 DISEASE-RESISTANCE LOCUS RECEPTOR-LIKE PROTEIN KINASE-like 2.5	------	------	------	------	------	------	------	COG0515;;ENOG410YASJ	T:Signal transduction mechanisms;;	XP_022019934.1	LEAF RUST 10 DISEASE-RESISTANCE LOCUS RECEPTOR-LIKE PROTEIN KINASE-like 2.5 [Helianthus annuus]	sp|O65468|CRK8_ARATH;;	Cysteine-rich receptor-like protein kinase 8 OS=Arabidopsis thaliana OX=3702 GN=CRK8 PE=3 SV=2;;	PF07714.14;;PF00069.22	Pkinase_Tyr;;Pkinase	Protein tyrosine kinase;;Protein kinase domain
gene51638	LOC110896528	basic leucine zipper 43-like	GO:0006355;;GO:0003700;;GO:0043565	biological_process;;molecular_function;;molecular_function;;	BP:regulation of transcription, DNA-templated;;MF:transcription factor activity, sequence-specific DNA binding;;MF:sequence-specific DNA binding;;	------	------	------	------	ENOG410YWTI;;ENOG411060E	K:Transcription;;	XP_021999515.1	basic leucine zipper 43-like [Helianthus annuus]	sp|Q9FMC2|BZP43_ARATH;;	Basic leucine zipper 43 OS=Arabidopsis thaliana OX=3702 GN=BZIP43 PE=1 SV=1;;	PF00170.18;;PF07716.12	bZIP_1;;bZIP_2	bZIP transcription factor;;Basic region leucine zipper
gene51636	LOC110894499	LAG1 longevity assurance homolog 3-like	GO:0042761;;GO:0016021;;GO:0005783;;GO:0050291	biological_process;;cellular_component;;cellular_component;;molecular_function;;	BP:very long-chain fatty acid biosynthetic process;;CC:integral component of membrane;;CC:endoplasmic reticulum;;MF:sphingosine N-acyltransferase activity;;	K04710	CERS1_2_3_4, LASS1_2_3_4	map00600	Sphingolipid metabolism	COG5058	U:Intracellular trafficking, secretion, and vesicular transport	XP_021997413.1	LAG1 longevity assurance homolog 3-like [Helianthus annuus]	sp|Q6NQI8|LAG13_ARATH;;	LAG1 longevity assurance homolog 3 OS=Arabidopsis thaliana OX=3702 GN=At1g13580 PE=2 SV=2;;	PF03798.13	TRAM_LAG1_CLN8	TLC domain
gene51637	LOC110894500	chaperonin 60 subunit beta 4, chloroplastic-like, transcript variant X1	GO:0042026;;GO:0005737;;GO:0009941;;GO:0009570;;GO:0005524	biological_process;;cellular_component;;cellular_component;;cellular_component;;molecular_function;;	BP:protein refolding;;CC:cytoplasm;;CC:chloroplast envelope;;CC:chloroplast stroma;;MF:ATP binding;;	K04077	groEL, HSPD1	map03018	RNA degradation	COG0459	U:Intracellular trafficking, secretion, and vesicular transport	XP_021997414.1	chaperonin 60 subunit beta 4, chloroplastic-like isoform X1 [Helianthus annuus]	sp|Q9C667|CPNB4_ARATH;;	Chaperonin 60 subunit beta 4, chloroplastic OS=Arabidopsis thaliana OX=3702 GN=CPN60B4 PE=1 SV=1;;	PF00118.21	Cpn60_TCP1	TCP-1/cpn60 chaperonin family
gene51634	LOC110894497	peroxidase 11-like	------	------	------	K00430	E1.11.1.7	map00940	Phenylpropanoid biosynthesis	ENOG410YA9R	G:Carbohydrate transport and metabolism	XP_021997411.1	peroxidase 11-like [Helianthus annuus]	sp|Q96519|PER11_ARATH;;	Peroxidase 11 OS=Arabidopsis thaliana OX=3702 GN=PER11 PE=1 SV=1;;	PF00141.20	peroxidase	Peroxidase
gene51635	LOC110894498	uncharacterized LOC110894498	------	------	------	------	------	------	------	ENOG4112ANY	S:Function unknown	XP_021997412.1	uncharacterized protein LOC110894498 [Helianthus annuus]	------	------	PF16094.2	PAC1	Proteasome assembly chaperone 4
gene51632	LOC110896526	uncharacterized LOC110896526	------	------	------	------	------	------	------	------	------	------	------	------	------	------	------	------
gene51633	LOC110896527	uncharacterized LOC110896527	------	------	------	------	------	------	------	------	------	------	------	------	------	------	------	------
gene51629	LOC110892647	uncharacterized LOC110892647	------	------	------	------	------	------	------	COG2801;;ENOG410XS4D	L:Replication, recombination and repair;;S:Function unknown	XP_021995491.1	uncharacterized protein LOC110892647 [Helianthus annuus]	------	------	PF14223.3;;PF13961.3	Retrotran_gag_2;;DUF4219	gag-polypeptide of LTR copia-type;;Domain of unknown function
gene51631	LOC110896525	uncharacterized LOC110896525	------	------	------	------	------	------	------	------	------	------	------	------	------	------	------	------
gene70877	LOC110916511	trafficking protein particle complex subunit 2-like	------	------	------	K20301	TRAPPC2, TRS20	------	------	COG5603	U:Intracellular trafficking, secretion, and vesicular transport	XP_022016920.1	trafficking protein particle complex subunit 2-like [Helianthus annuus]	sp|F1SRI0|TPPC2_PIG;;	Trafficking protein particle complex subunit 2 OS=Sus scrofa OX=9823 GN=TRAPPC2 PE=2 SV=2;;	PF04628.10;;PF04099.9	Sedlin_N;;Sybindin	Sedlin, N-terminal conserved region;;Sybindin-like family
gene70878	LOC110918897	F-box/kelch-repeat protein At5g15710-like	------	------	------	------	------	------	------	ENOG4111NU8;;ENOG410ZZPZ	S:Function unknown;;	XP_022018868.1	F-box/kelch-repeat protein At5g15710-like [Helianthus annuus]	sp|Q39090|UFO_ARATH;;	Protein UNUSUAL FLORAL ORGANS OS=Arabidopsis thaliana OX=3702 GN=UFO PE=1 SV=2;;	PF12937.4;;PF00646.30;;PF01344.22	F-box-like;;F-box;;Kelch_1	F-box-like;;F-box domain;;Kelch motif
gene15676	LOC110933590	uncharacterized LOC110933590	------	------	------	------	------	------	------	COG2801	S:Function unknown	XP_022032496.1	uncharacterized protein LOC110933590 [Helianthus annuus]	sp|Q7LHG5|YI31B_YEAST;;	Transposon Ty3-I Gag-Pol polyprotein OS=Saccharomyces cerevisiae;;	PF08284.8;;PF03732.14;;PF00098.20;;PF14787.3;;PF13917.3	RVP_2;;Retrotrans_gag;;zf-CCHC;;zf-CCHC_5;;zf-CCHC_3	Retroviral aspartyl protease;;Retrotransposon gag protein;;Zinc knuckle;;GAG-polyprotein viral zinc-finger;;Zinc knuckle
gene15675	LOC110933589	protein FAR1-RELATED SEQUENCE 5-like	------	------	------	------	------	------	------	ENOG410Y5S3;;ENOG410ZJSX	S:Function unknown;;	XP_022032495.1	protein FAR1-RELATED SEQUENCE 5-like [Helianthus annuus]	sp|Q9SZL8|FRS5_ARATH;;	Protein FAR1-RELATED SEQUENCE 5 OS=Arabidopsis thaliana OX=3702 GN=FRS5 PE=1 SV=1;;	PF10551.6;;PF03101.12	MULE;;FAR1	MULE transposase domain;;FAR1 DNA-binding domain
gene15674	LOC110936713	uncharacterized LOC110936713	------	------	------	K11671	NFRKB, INO80G	------	------	ENOG410YHF2	S:Function unknown	XP_022034818.1	uncharacterized protein LOC110936713 [Helianthus annuus]	sp|Q6P4L9|NFRKB_XENTR;;	Nuclear factor related to kappa-B-binding protein OS=Xenopus tropicalis OX=8364 GN=nfrkb PE=2 SV=1;;	------	------	------
gene70871	LOC110918893	uncharacterized LOC110918893	------	------	------	------	------	------	------	COG2801	L:Replication, recombination and repair	XP_022018864.1	uncharacterized protein LOC110918893 [Helianthus annuus]	------	------	PF14223.3;;PF14244.3;;PF03732.14	Retrotran_gag_2;;Retrotran_gag_3;;Retrotrans_gag	gag-polypeptide of LTR copia-type;;gag-polypeptide of LTR copia-type;;Retrotransposon gag protein
gene15672	LOC110933586	uncharacterized LOC110933586	------	------	------	------	------	------	------	COG2801;;ENOG41123BE;;ENOG410XXSN	L:Replication, recombination and repair;;S:Function unknown;;S:Function unknown	XP_022032493.1	uncharacterized protein LOC110933586 [Helianthus annuus]	------	------	------	------	------
gene15671	LOC110933585	uncharacterized LOC110933585	------	------	------	------	------	------	------	COG2801	L:Replication, recombination and repair	XP_022032492.1	uncharacterized protein LOC110933585 [Helianthus annuus]	sp|Q8I7P9|POL5_DROME;;	Retrovirus-related Pol polyprotein from transposon opus OS=Drosophila melanogaster OX=7227 GN=pol PE=3 SV=1;;	PF00078.24;;PF13456.3;;PF00665.23;;PF00075.21	RVT_1;;RVT_3;;rve;;RNase_H	Reverse transcriptase;;Reverse transcriptase-like;;Integrase core domain;;RNase H
gene70875	LOC110916283	ACT domain-containing protein ACR4-like, transcript variant X1	------	------	------	------	------	------	------	ENOG410Y95G	S:Function unknown	XP_022016709.1	ACT domain-containing protein ACR4-like isoform X1 [Helianthus annuus]	sp|Q8LJW3|ACR4_ARATH;;	ACT domain-containing protein ACR4 OS=Arabidopsis thaliana OX=3702 GN=ACR4 PE=2 SV=1;;	PF01842.22;;PF13291.3;;PF13740.3	ACT;;ACT_4;;ACT_6	ACT domain;;ACT domain;;ACT domain
gene15669	LOC110933584	formin-like protein 14	------	------	------	------	------	------	------	------	------	XP_022032491.1	formin-like protein 14 [Helianthus annuus]	------	------	------	------	------
gene49818	LOC110888921	uncharacterized LOC110888921	------	------	------	------	------	------	------	ENOG410Z1UH;;ENOG410YRAA;;ENOG41119X6	S:Function unknown;;	XP_021992109.1	uncharacterized protein LOC110888921 [Helianthus annuus]	------	------	------	------	------
gene2883	LOC110929747	uncharacterized LOC110929747	------	------	------	------	------	------	------	ENOG410YVXT;;ENOG41118WJ	S:Function unknown;;	XP_022028626.1	uncharacterized protein LOC110929747 [Helianthus annuus]	------	------	PF04520.10	Senescence_reg	Senescence regulator
gene9080	LOC110928769	uncharacterized LOC110928769, transcript variant X1	------	------	------	------	------	------	------	------	------	------	------	------	------	------	------	------
gene9079	LOC110927591	uncharacterized LOC110927591	------	------	------	------	------	------	------	COG2801;;ENOG410ZK3M;;ENOG410YZDN	L:Replication, recombination and repair;;S:Function unknown;;S:Function unknown	XP_022026825.1	uncharacterized protein LOC110927591 [Helianthus annuus]	------	------	PF14223.3;;PF03732.14	Retrotran_gag_2;;Retrotrans_gag	gag-polypeptide of LTR copia-type;;Retrotransposon gag protein
gene9078	LOC110928768	uncharacterized LOC110928768	------	------	------	------	------	------	------	------	------	------	------	------	------	------	------	------
gene9085	LOC110928772	12-oxophytodienoate reductase 2-like	------	------	------	K05894	OPR	map00592	alpha-Linolenic acid metabolism	COG1902	C:Energy production and conversion	XP_022027492.1	12-oxophytodienoate reductase 2-like [Helianthus annuus]	sp|Q8GYB8|OPR2_ARATH;;	12-oxophytodienoate reductase 2 OS=Arabidopsis thaliana OX=3702 GN=OPR2 PE=1 SV=2;;	PF00724.17	Oxidored_FMN	NAD
gene9084	LOC110927592	uncharacterized LOC110927592	------	------	------	------	------	------	------	------	------	------	------	------	------	------	------	------
gene9083	LOC110928771	12-oxophytodienoate reductase 2-like	------	------	------	K05894	OPR	map00592	alpha-Linolenic acid metabolism	COG1902	C:Energy production and conversion	XP_022027491.1	12-oxophytodienoate reductase 2-like [Helianthus annuus]	sp|Q8GYB8|OPR2_ARATH;;	12-oxophytodienoate reductase 2 OS=Arabidopsis thaliana OX=3702 GN=OPR2 PE=1 SV=2;;	PF00724.17	Oxidored_FMN	NAD
gene9081	LOC110931312	uncharacterized LOC110931312	------	------	------	------	------	------	------	COG2801	L:Replication, recombination and repair	XP_022030403.1	uncharacterized protein LOC110931312 [Helianthus annuus]	------	------	------	------	------
gene75988	LOC110923528	transcriptional regulator SUPERMAN-like	------	------	------	------	------	------	------	ENOG410YVZ2	K:Transcription	XP_022023300.1	transcriptional regulator SUPERMAN-like [Helianthus annuus]	sp|O80942|ZFP10_ARATH;;	Zinc finger protein 10 OS=Arabidopsis thaliana OX=3702 GN=ZFP10 PE=2 SV=1;;	PF13912.3;;PF13894.3	zf-C2H2_6;;zf-C2H2_4	C2H2-type zinc finger;;C2H2-type zinc finger
gene15567	LOC110936668	F-box protein SKP2A-like, transcript variant X1	------	------	------	K03875	SKP2, FBXL1	map04120	Ubiquitin mediated proteolysis	ENOG41103D0;;ENOG410XQ54	O:Posttranslational modification, protein turnover, chaperones;;S:Function unknown	XP_022034773.1	F-box protein SKP2A-like isoform X1 [Helianthus annuus]	sp|Q9LPL4|SKP2A_ARATH;;	F-box protein SKP2A OS=Arabidopsis thaliana OX=3702 GN=SKP2A PE=1 SV=1;;	PF12799.4;;PF00646.30;;PF12937.4	LRR_4;;F-box;;F-box-like	Leucine Rich repeats;;F-box domain;;F-box-like
gene75989	LOC110924246	zinc finger protein 10-like	GO:0005488	molecular_function;;	MF:binding;;	------	------	------	------	ENOG410YVZ2	K:Transcription	XP_022023968.1	zinc finger protein 10-like [Helianthus annuus]	sp|O80942|ZFP10_ARATH;;	Zinc finger protein 10 OS=Arabidopsis thaliana OX=3702 GN=ZFP10 PE=2 SV=1;;	PF13912.3;;PF13894.3	zf-C2H2_6;;zf-C2H2_4	C2H2-type zinc finger;;C2H2-type zinc finger
gene15562	LOC110936665	uncharacterized LOC110936665	GO:0016021;;GO:0016020	cellular_component;;cellular_component;;	CC:integral component of membrane;;CC:membrane;;	------	------	------	------	ENOG410YVT7	S:Function unknown	XP_022034771.1	uncharacterized protein LOC110936665 [Helianthus annuus]	------	------	PF02935.13	COX7C	Cytochrome c oxidase subunit VIIc
gene15563	LOC110933542	serine/threonine-protein phosphatase 7 long form homolog	------	------	------	------	------	------	------	ENOG410YHBV;;ENOG411160D	S:Function unknown;;	XP_022032452.1	serine/threonine-protein phosphatase 7 long form homolog [Helianthus annuus]	sp|Q9LNG5|PPP7L_ARATH;;	Serine/threonine-protein phosphatase 7 long form homolog OS=Arabidopsis thaliana OX=3702 GN=MAIL3 PE=2 SV=1;;	PF10536.6	PMD	Plant mobile domain
gene15560	LOC110936663	uncharacterized LOC110936663	------	------	------	------	------	------	------	------	------	------	------	------	------	------	------	------
gene15561	LOC110936664	probable phosphoinositide phosphatase SAC9	GO:0016020	cellular_component;;	CC:membrane;;	------	------	------	------	COG5329	T:Signal transduction mechanisms	XP_022034770.1	probable phosphoinositide phosphatase SAC9 [Helianthus annuus]	sp|Q7XZU0|SAC9_ARATH;;	Probable phosphoinositide phosphatase SAC9 OS=Arabidopsis thaliana OX=3702 GN=SAC9 PE=1 SV=1;;	PF02383.15;;PF00397.23	Syja_N;;WW	SacI homology domain;;WW domain
gene15566	LOC110936667	F-box protein SKP2A-like	GO:0016021	cellular_component;;	CC:integral component of membrane;;	K03875	SKP2, FBXL1	map04120	Ubiquitin mediated proteolysis	ENOG41103D0;;ENOG410XQ54	O:Posttranslational modification, protein turnover, chaperones;;S:Function unknown	XP_022034772.1	F-box protein SKP2A-like [Helianthus annuus]	sp|Q9LPL4|SKP2A_ARATH;;	F-box protein SKP2A OS=Arabidopsis thaliana OX=3702 GN=SKP2A PE=1 SV=1;;	PF13516.3;;PF00646.30;;PF12937.4	LRR_6;;F-box;;F-box-like	Leucine Rich repeat;;F-box domain;;F-box-like
gene6329		-	------	------	------	------	------	------	------	------	------	------	------	------	------	------	------	------
gene15564	LOC110934743	uncharacterized LOC110934743	------	------	------	------	------	------	------	------	------	XP_022033261.1	uncharacterized protein LOC110934743 [Helianthus annuus]	------	------	------	------	------
gene15565	LOC110936666	uncharacterized LOC110936666	------	------	------	------	------	------	------	------	------	------	------	------	------	------	------	------
gene75987	LOC110926008	amino acid transporter AVT1D-like	------	------	------	K15015	SLC32A, VGAT	------	------	COG0814	E:Amino acid transport and metabolism	XP_022025476.1	amino acid transporter AVT1D-like [Helianthus annuus]	sp|Q8GYS4|AVT1D_ARATH;;	Amino acid transporter AVT1D OS=Arabidopsis thaliana OX=3702 GN=AVT1D PE=2 SV=1;;	PF01490.15	Aa_trans	Transmembrane amino acid transporter protein
gene75983	LOC110920687	AP-2 complex subunit mu	GO:0006886;;GO:0016192;;GO:0030131	biological_process;;biological_process;;cellular_component;;	BP:intracellular protein transport;;BP:vesicle-mediated transport;;CC:clathrin adaptor complex;;	K11826	AP2M1	map04144	Endocytosis	ENOG410XPFS	S:Function unknown	XP_022020571.1	AP-2 complex subunit mu [Helianthus annuus]	sp|O23140|AP2M_ARATH;;	AP-2 complex subunit mu OS=Arabidopsis thaliana OX=3702 GN=AP2M PE=1 SV=1;;	PF00928.18;;PF01217.17	Adap_comp_sub;;Clat_adaptor_s	Adaptor complexes medium subunit family;;Clathrin adaptor complex small chain
gene5663		-	------	------	------	------	------	------	------	------	------	------	------	------	------	------	------	------
gene12500	LOC110930587	uncharacterized LOC110930587	------	------	------	------	------	------	------	------	------	------	------	------	------	------	------	------
gene50218	LOC110896203	ABC transporter C family member 2-like	GO:0006810;;GO:0016020;;GO:0016887;;GO:0000166	biological_process;;cellular_component;;molecular_function;;molecular_function;;	BP:transport;;CC:membrane;;MF:ATPase activity;;MF:nucleotide binding;;	------	------	------	------	COG1132	S:Function unknown	XP_021974468.1	ABC transporter C family member 2-like [Helianthus annuus]	sp|Q42093|AB2C_ARATH;;	ABC transporter C family member 2 OS=Arabidopsis thaliana OX=3702 GN=ABCC2 PE=1 SV=2;;	PF00005.24	ABC_tran	ABC transporter
gene50219	LOC110896255	uncharacterized LOC110896255	------	------	------	------	------	------	------	------	------	------	------	------	------	------	------	------
gene50215	LOC110893664	uncharacterized LOC110893664, transcript variant X1	------	------	------	------	------	------	------	------	------	------	------	------	------	------	------	------
gene50216	LOC110893663	putative F-box protein At3g17620	------	------	------	------	------	------	------	ENOG4111EF8;;ENOG411130V;;ENOG410ZQ9A;;ENOG410YVTQ	S:Function unknown;;	XP_021996437.1	putative F-box protein At3g17620 [Helianthus annuus]	sp|Q9S9V1|FBX15_ARATH;;	Putative F-box only protein 15 OS=Arabidopsis thaliana OX=3702 GN=FBX15 PE=4 SV=1;;	PF07734.10;;PF00646.30;;PF08268.9;;PF12937.4	FBA_1;;F-box;;FBA_3;;F-box-like	F-box associated;;F-box domain;;F-box associated domain;;F-box-like
gene50217	LOC110896202	F-box protein At2g14710-like	------	------	------	------	------	------	------	ENOG4111EF8;;ENOG410ZQ9A;;ENOG411130V;;ENOG410YX2S	S:Function unknown;;	XP_021999358.1	F-box protein At2g14710-like [Helianthus annuus]	sp|Q9FZF8|FB44_ARATH;;	Putative F-box protein At1g47790 OS=Arabidopsis thaliana OX=3702 GN=At1g47790 PE=4 SV=1;;	PF00646.30;;PF07734.10	F-box;;FBA_1	F-box domain;;F-box associated
gene50220	LOC110893665	uncharacterized LOC110893665, transcript variant X1	------	------	------	------	------	------	------	------	------	------	------	------	------	------	------	------
gene19713	LOC110940349	serine/threonine-protein kinase HT1-like	GO:0006468;;GO:0005524;;GO:0004672	biological_process;;molecular_function;;molecular_function;;	BP:protein phosphorylation;;MF:ATP binding;;MF:protein kinase activity;;	------	------	------	------	COG0515	T:Signal transduction mechanisms	XP_022037595.1	serine/threonine-protein kinase HT1-like [Helianthus annuus]	sp|Q9ZQ31|STY13_ARATH;;	Serine/threonine-protein kinase STY13 OS=Arabidopsis thaliana OX=3702 GN=STY13 PE=1 SV=2;;	PF07714.14;;PF00069.22;;PF14531.3	Pkinase_Tyr;;Pkinase;;Kinase-like	Protein tyrosine kinase;;Protein kinase domain;;Kinase-like
gene19712	LOC110942949	velvet complex subunit B-like	------	------	------	------	------	------	------	------	------	XP_022040403.1	velvet complex subunit B-like [Helianthus annuus]	------	------	------	------	------
gene19711	LOC110940347	squamosa promoter-binding-like protein 12, transcript variant X2	------	------	------	------	------	------	------	ENOG410YKP9	K:Transcription	XP_022037593.1	squamosa promoter-binding-like protein 12 [Helianthus annuus]	sp|A3A2Z8|SPL3_ORYSJ;;	Squamosa promoter-binding-like protein 3 OS=Oryza sativa subsp. japonica OX=39947 GN=SPL3 PE=2 SV=1;;	PF03110.11	SBP	SBP domain
gene19718	LOC110942951	uncharacterized LOC110942951	------	------	------	------	------	------	------	ENOG410Y65V;;ENOG410XS82;;ENOG410ZSHC	S:Function unknown;;L:Replication, recombination and repair	XP_022040405.1	uncharacterized protein LOC110942951 [Helianthus annuus]	------	------	PF13966.3	zf-RVT	zinc-binding in reverse transcriptase
gene19717	LOC110940351	ATPase family AAA domain-containing protein 3A homolog	GO:0005524	molecular_function;;	MF:ATP binding;;	K17681	ATAD3A_B	------	------	COG1223;;COG0465	S:Function unknown;;O:Posttranslational modification, protein turnover, chaperones	XP_022037597.1	ATPase family AAA domain-containing protein 3A homolog [Helianthus annuus]	sp|Q58E76|ATD3A_XENLA;;	ATPase family AAA domain-containing protein 3-A OS=Xenopus laevis OX=8355 GN=atad3-a PE=2 SV=1;;	PF12037.5;;PF00004.26;;PF13191.3	DUF3523;;AAA;;AAA_16	Domain of unknown function;;ATPase family associated with various cellular activities;;AAA ATPase domain
gene19716	LOC110938738	uncharacterized LOC110938738	------	------	------	------	------	------	------	------	------	------	------	------	------	------	------	------
gene19715	LOC110940350	maltose excess protein 1-like, chloroplastic	GO:0016020	cellular_component;;	CC:membrane;;	------	------	------	------	ENOG410ZKZ6	U:Intracellular trafficking, secretion, and vesicular transport	XP_022037596.1	maltose excess protein 1-like, chloroplastic [Helianthus annuus]	sp|Q7XTQ5|MEX1_ORYSJ;;	Maltose excess protein 1-like, chloroplastic OS=Oryza sativa subsp. japonica OX=39947 GN=Os04g0602400 PE=2 SV=2;;	------	------	------
gene19719	LOC110940352	uncharacterized LOC110940352, transcript variant X1	------	------	------	------	------	------	------	------	------	------	------	------	------	------	------	------
gene46794	LOC110887877	uncharacterized LOC110887877	------	------	------	------	------	------	------	COG0507;;ENOG4112721;;ENOG410Y4KS	L:Replication, recombination and repair;;S:Function unknown;;S:Function unknown	XP_021991133.1	uncharacterized protein LOC110887877 [Helianthus annuus]	------	------	PF14214.3	Helitron_like_N	Helitron helicase-like domain at N-terminus
gene46795	LOC110889774	eukaryotic translation initiation factor 2 subunit beta-like	------	------	------	K03238	EIF2S2	map03013	RNA transport	COG1601	L:Replication, recombination and repair	XP_021993033.1	eukaryotic translation initiation factor 2 subunit beta-like [Helianthus annuus]	sp|O24473|IF2B_WHEAT;;	Eukaryotic translation initiation factor 2 subunit beta OS=Triticum aestivum OX=4565 PE=1 SV=1;;	PF01873.14	eIF-5_eIF-2B	Domain found in IF2B/IF5
gene49820	LOC110888922	uncharacterized LOC110888922	------	------	------	------	------	------	------	ENOG410Y65V;;ENOG4111K5V;;ENOG410XS82	S:Function unknown;;	XP_021991292.1	uncharacterized protein LOC110888057 [Helianthus annuus]	------	------	PF03372.20;;PF14529.3	Exo_endo_phos;;Exo_endo_phos_2	Endonuclease/Exonuclease/phosphatase family;;Endonuclease-reverse transcriptase
gene46792	LOC110889773	U1 small nuclear ribonucleoprotein C-like, transcript variant X2	GO:0000387;;GO:0000395;;GO:0000398;;GO:0071004;;GO:0005634;;GO:0030529;;GO:0000243;;GO:0019013;;GO:0005685;;GO:0030627;;GO:0030619;;GO:0008270;;GO:0003676;;GO:0046872;;GO:0003729	biological_process;;biological_process;;biological_process;;cellular_component;;cellular_component;;cellular_component;;cellular_component;;cellular_component;;cellular_component;;molecular_function;;molecular_function;;molecular_function;;molecular_function;;molecular_function;;molecular_function;;	BP:spliceosomal snRNP assembly;;BP:mRNA 5'-splice site recognition;;BP:mRNA splicing, via spliceosome;;CC:U2-type prespliceosome;;CC:nucleus;;CC:intracellular ribonucleoprotein complex;;CC:commitment complex;;CC:viral nucleocapsid;;CC:U1 snRNP;;MF:pre-mRNA 5'-splice site binding;;MF:U1 snRNA binding;;MF:zinc ion binding;;MF:nucleic acid binding;;MF:metal ion binding;;MF:mRNA binding;;	K11095	SNRPC	map03040	Spliceosome	COG5136	A:RNA processing and modification	KVH94461.1	Zinc finger, C2H2-type matrin [Cynara cardunculus var. scolymus]	sp|C5XZK6|RU1C1_SORBI;;	U1 small nuclear ribonucleoprotein C-1 OS=Sorghum bicolor OX=4558 GN=Sb04g009880 PE=3 SV=1;;	PF06220.9	zf-U1	U1 zinc finger
gene46793	LOC110887876	ATP-dependent DNA helicase PIF1-like	------	------	------	------	------	------	------	COG0507;;ENOG410Y4KS;;ENOG410YDMC;;ENOG410XW1I;;ENOG410XWH8	L:Replication, recombination and repair;;S:Function unknown;;L:Replication, recombination and repair;;S:Function unknown;;S:Function unknown	XP_021991132.1	ATP-dependent DNA helicase PIF1-like [Helianthus annuus]	sp|Q7ZV90|PIF1_DANRE;;	ATP-dependent DNA helicase PIF1 OS=Danio rerio OX=7955 GN=pif1 PE=2 SV=1;;	PF05970.11;;PF02689.11	PIF1;;Herpes_Helicase	PIF1-like helicase;;Helicase
gene47450	LOC110888118	uncharacterized LOC110888118	------	------	------	K10742	DNA2	map03030	DNA replication	ENOG410Y65V;;ENOG410XS82;;ENOG4111K5V;;ENOG410YADE	S:Function unknown;;	XP_021991349.1	uncharacterized protein LOC110888118 [Helianthus annuus]	sp|P0C2F6|RNHX1_ARATH;;	Putative ribonuclease H protein At1g65750 OS=Arabidopsis thaliana OX=3702 GN=At1g65750 PE=3 SV=1;;	PF00078.24	RVT_1	Reverse transcriptase
gene33306	LOC110873765	uncharacterized LOC110873765, transcript variant X4	------	------	------	------	------	------	------	------	------	------	------	------	------	------	------	------
gene33305	LOC110870593	pectinesterase 1-like	------	------	------	------	------	------	------	ENOG4111CFV;;COG4677	S:Function unknown;;G:Carbohydrate transport and metabolism	XP_021975470.1	pectinesterase 1-like [Helianthus annuus]	sp|Q43867|PME1_ARATH;;	Pectinesterase 1 OS=Arabidopsis thaliana OX=3702 GN=PME1 PE=1 SV=1;;	PF04043.12	PMEI	Plant invertase/pectin methylesterase inhibitor
gene33303	LOC110871492	uncharacterized LOC110871492	------	------	------	------	------	------	------	------	------	------	------	------	------	------	------	------
gene33304	LOC110871493	uncharacterized LOC110871493	------	------	------	------	------	------	------	------	------	------	------	------	------	------	------	------
gene69407	LOC110914245	protein FAR1-RELATED SEQUENCE 5-like	------	------	------	------	------	------	------	ENOG410Y5S3;;ENOG410ZJSX	S:Function unknown;;	XP_022014743.1	protein FAR1-RELATED SEQUENCE 5-like [Helianthus annuus]	sp|Q9SZL8|FRS5_ARATH;;	Protein FAR1-RELATED SEQUENCE 5 OS=Arabidopsis thaliana OX=3702 GN=FRS5 PE=1 SV=1;;	PF10551.6;;PF03101.12	MULE;;FAR1	MULE transposase domain;;FAR1 DNA-binding domain
gene69321	LOC110912488	replication protein A 70 kDa DNA-binding subunit B-like, transcript variant X1	------	------	------	K07466;bvg	RFA1, RPA1, rpa;	map03430;;map03440;;map03420;;map03030	Mismatch repair;;Homologous recombination;;Nucleotide excision repair;;DNA replication	COG1599;;ENOG410YZBK;;ENOG410YU9U	L:Replication, recombination and repair;;S:Function unknown;;S:Function unknown	XP_022012915.1	replication protein A 70 kDa DNA-binding subunit B-like isoform X1 [Helianthus annuus]	------	------	PF02721.11;;PF08646.7;;PF16900.2	DUF223;;Rep_fac-A_C;;REPA_OB_2	Domain of unknown function DUF223;;Replication factor-A C terminal domain;;Replication protein A OB domain
gene69320	LOC110914209	uncharacterized LOC110914209	------	------	------	------	------	------	------	ENOG410Y4KS;;COG0507	S:Function unknown;;L:Replication, recombination and repair	XP_022014709.1	uncharacterized protein LOC110914209 [Helianthus annuus]	------	------	PF14214.3	Helitron_like_N	Helitron helicase-like domain at N-terminus
gene43768	LOC110882893	uncharacterized LOC110882893	------	------	------	------	------	------	------	ENOG4111MDI;;ENOG410Y985;;ENOG410YFHW	S:Function unknown;;	XP_021986483.1	uncharacterized protein LOC110882893 [Helianthus annuus]	------	------	------	------	------
gene43767	LOC110882892	uncharacterized LOC110882892	------	------	------	------	------	------	------	COG2801	S:Function unknown	XP_021986482.1	uncharacterized protein LOC110882892 [Helianthus annuus]	------	------	PF14223.3	Retrotran_gag_2	gag-polypeptide of LTR copia-type
gene43766	LOC110882891	putative MO25-like protein At5g47540	------	------	------	K08272	CAB39, MO25	------	------	ENOG410XP4S	S:Function unknown	XP_021986481.1	putative MO25-like protein At5g47540 [Helianthus annuus]	sp|Q9FGK3|MO25N_ARATH;;	Putative MO25-like protein At5g47540 OS=Arabidopsis thaliana OX=3702 GN=At5g47540 PE=2 SV=1;;	PF08569.8	Mo25	Mo25-like
gene43765	LOC110886029	WRKY transcription factor SUSIBA2-like	------	------	------	K18834	WRKY1	map04626	Plant-pathogen interaction	ENOG4111DPQ;;ENOG4112BTF	K:Transcription;;	XP_021989483.1	WRKY transcription factor SUSIBA2-like [Helianthus annuus]	sp|Q6IEQ7|WRK24_ORYSJ;;	WRKY transcription factor WRKY24 OS=Oryza sativa subsp. japonica OX=39947 GN=WRKY24 PE=2 SV=1;;	PF03106.12	WRKY	WRKY DNA -binding domain
gene80440		-	------	------	------	------	------	------	------	------	------	------	------	------	------	------	------	------
gene43771	LOC110882939	uncharacterized LOC110882939	------	------	------	------	------	------	------	------	------	------	------	------	------	------	------	------
gene37918	LOC110879356	uncharacterized LOC110879356	------	------	------	------	------	------	------	ENOG410YW7Z;;COG0439	S:Function unknown;;I:Lipid transport and metabolism	XP_021983497.1	uncharacterized protein LOC110879356 [Helianthus annuus]	------	------	------	------	------
gene37917	LOC110876661	protein FAR1-RELATED SEQUENCE 5-like	------	------	------	------	------	------	------	ENOG410Y5S3;;ENOG410ZJSX	S:Function unknown;;	XP_021980517.1	protein FAR1-RELATED SEQUENCE 5-like [Helianthus annuus]	sp|Q9SZL8|FRS5_ARATH;;	Protein FAR1-RELATED SEQUENCE 5 OS=Arabidopsis thaliana OX=3702 GN=FRS5 PE=1 SV=1;;	PF10551.6;;PF03101.12	MULE;;FAR1	MULE transposase domain;;FAR1 DNA-binding domain
gene37916	LOC110879355	uncharacterized LOC110879355, transcript variant X1	------	------	------	------	------	------	------	------	------	OTG16017.1	putative small VCP/p97-interacting protein [Helianthus annuus]	------	------	PF15811.2	SVIP	Small VCP/p97-interacting protein
gene37915	LOC110879354	protein NPGR1, transcript variant X2	GO:0005886	cellular_component;;	CC:plasma membrane;;	K21843	TTC7	------	------	ENOG410XQ09	S:Function unknown	XP_021983491.1	protein NPGR1 [Helianthus annuus]	sp|Q9CB03|NPGR1_ARATH;;	Protein NPGR1 OS=Arabidopsis thaliana OX=3702 GN=NPGR1 PE=1 SV=1;;	PF00515.25;;PF14559.3;;PF13431.3;;PF12895.4	TPR_1;;TPR_19;;TPR_17;;ANAPC3	Tetratricopeptide repeat;;Tetratricopeptide repeat;;Tetratricopeptide repeat;;Anaphase-promoting complex, cyclosome, subunit 3
gene44853	LOC110886670	Fanconi anemia group D2 protein, transcript variant X1	------	------	------	K10891	FANCD2	------	------	ENOG410XT6B	S:Function unknown	XP_021990198.1	Fanconi anemia group D2 protein isoform X1 [Helianthus annuus]	sp|Q80V62|FACD2_MOUSE;;	Fanconi anemia group D2 protein homolog OS=Mus musculus OX=10090 GN=Fancd2 PE=1 SV=2;;	PF14631.3;;PF14676.3	FancD2;;FANCI_S2	Fanconi anaemia protein FancD2 nuclease;;FANCI solenoid 2
gene44854	LOC110886673	uncharacterized LOC110886673	------	------	------	------	------	------	------	------	------	------	------	------	------	------	------	------
gene44855	LOC110886672	40S ribosomal protein S6-like	GO:0006412;;GO:0005840;;GO:0003735	biological_process;;cellular_component;;molecular_function;;	BP:translation;;CC:ribosome;;MF:structural constituent of ribosome;;	K02991	RP-S6e, RPS6	map03010	Ribosome	COG2125	J:Translation, ribosomal structure and biogenesis	XP_021990202.1	40S ribosomal protein S6-like [Helianthus annuus]	sp|Q9M3V8|RS6_ASPOF;;	40S ribosomal protein S6 OS=Asparagus officinalis OX=4686 GN=rps6 PE=2 SV=1;;	PF01092.16	Ribosomal_S6e	Ribosomal protein S6e
gene44851	LOC110883367	uncharacterized LOC110883367	------	------	------	------	------	------	------	COG2801	L:Replication, recombination and repair	XP_021986836.1	uncharacterized protein LOC110883367 [Helianthus annuus]	------	------	PF00385.21	Chromo	Chromo
gene44852	LOC110886669	uncharacterized protein PF11_0207-like	------	------	------	------	------	------	------	ENOG410YKWP	S:Function unknown	XP_021990197.1	uncharacterized protein PF11_0207-like [Helianthus annuus]	------	------	------	------	------
gene69315	TRNAT-AGU	tRNA-Thr	------	------	------	------	------	------	------	------	------	------	------	------	------	------	------	------
gene44856	LOC110883576	uncharacterized LOC110883576	------	------	------	------	------	------	------	------	------	------	------	------	------	------	------	------
gene44857	LOC110886674	peroxidase 17	GO:0098869;;GO:0042744;;GO:0006979;;GO:0055114;;GO:0005576;;GO:0020037;;GO:0004601;;GO:0046872	biological_process;;biological_process;;biological_process;;biological_process;;cellular_component;;molecular_function;;molecular_function;;molecular_function;;	BP:cellular oxidant detoxification;;BP:hydrogen peroxide catabolic process;;BP:response to oxidative stress;;BP:oxidation-reduction process;;CC:extracellular region;;MF:heme binding;;MF:peroxidase activity;;MF:metal ion binding;;	K00430	E1.11.1.7	map00940	Phenylpropanoid biosynthesis	ENOG410YF4C	G:Carbohydrate transport and metabolism	XP_021990203.1	peroxidase 17 [Helianthus annuus]	sp|Q9SJZ2|PER17_ARATH;;	Peroxidase 17 OS=Arabidopsis thaliana OX=3702 GN=PER17 PE=2 SV=1;;	PF00141.20	peroxidase	Peroxidase
gene81318		-	------	------	------	------	------	------	------	------	------	------	------	------	------	------	------	------
gene20123	LOC110940551	DNA mismatch repair protein MSH3	GO:0000710;;GO:0006974;;GO:0007131;;GO:0032300;;GO:0000228;;GO:0097159;;GO:1901363;;GO:0003684;;GO:0030983	biological_process;;biological_process;;biological_process;;cellular_component;;cellular_component;;molecular_function;;molecular_function;;molecular_function;;molecular_function;;	BP:meiotic mismatch repair;;BP:cellular response to DNA damage stimulus;;BP:reciprocal meiotic recombination;;CC:mismatch repair complex;;CC:nuclear chromosome;;MF:organic cyclic compound binding;;MF:heterocyclic compound binding;;MF:damaged DNA binding;;MF:mismatched DNA binding;;	K08736	MSH3	map03430	Mismatch repair	COG0249	S:Function unknown	XP_022037788.1	DNA mismatch repair protein MSH3 [Helianthus annuus]	sp|O65607|MSH3_ARATH;;	DNA mismatch repair protein MSH3 OS=Arabidopsis thaliana OX=3702 GN=MSH3 PE=1 SV=2;;	PF00488.18;;PF05192.15;;PF01624.17;;PF05188.14	MutS_V;;MutS_III;;MutS_I;;MutS_II	MutS domain V;;MutS domain III;;MutS domain I;;MutS domain II
gene20124	LOC110940552	homeobox-leucine zipper protein ANTHOCYANINLESS 2-like, transcript variant X1	------	------	------	K09338	HD-ZIP	------	------	ENOG411107H;;ENOG410ZTUH;;ENOG410YIJ3;;ENOG410XSUD;;ENOG410YCQU	K:Transcription;;S:Function unknown;;K:Transcription;;K:Transcription;;K:Transcription	XP_022037789.1	homeobox-leucine zipper protein HDG1-like isoform X1 [Helianthus annuus]	sp|Q0WV12|ANL2_ARATH;;	Homeobox-leucine zipper protein ANTHOCYANINLESS 2 OS=Arabidopsis thaliana OX=3702 GN=ANL2 PE=2 SV=1;;	PF01852.16;;PF00046.26;;PF05920.8	START;;Homeobox;;Homeobox_KN	START domain;;Homeobox domain;;Homeobox KN domain
gene20120	LOC110940547	mitogen-activated protein kinase kinase kinase YODA-like	GO:0004672	molecular_function;;	MF:protein kinase activity;;	K20717	YDA	map04016	MAPK signaling pathway - plant	ENOG410XQGS	P:Inorganic ion transport and metabolism	XP_022037784.1	mitogen-activated protein kinase kinase kinase YODA-like [Helianthus annuus]	sp|Q9CAD5|YODA_ARATH;;	Mitogen-activated protein kinase kinase kinase YODA OS=Arabidopsis thaliana OX=3702 GN=YDA PE=1 SV=1;;	PF00069.22;;PF07714.14;;PF14531.3	Pkinase;;Pkinase_Tyr;;Kinase-like	Protein kinase domain;;Protein tyrosine kinase;;Kinase-like
gene20121	LOC110940548	short-chain dehydrogenase TIC 32, chloroplastic-like, transcript variant X1	------	------	------	------	------	------	------	COG1028	S:Function unknown	XP_022037500.1	short-chain dehydrogenase TIC 32, chloroplastic-like isoform X1 [Helianthus annuus]	sp|Q6RVV4|TIC32_PEA;;	Short-chain dehydrogenase TIC 32, chloroplastic OS=Pisum sativum OX=3888 GN=TIC32 PE=1 SV=1;;	PF00106.22;;PF13561.3;;PF08659.7;;PF01370.18	adh_short;;adh_short_C2;;KR;;Epimerase	short chain dehydrogenase;;Enoyl;;KR domain;;NAD dependent epimerase/dehydratase family
gene20122	LOC110940550	actin-depolymerizing factor 7-like	GO:0030042;;GO:0015629;;GO:0003779	biological_process;;cellular_component;;molecular_function;;	BP:actin filament depolymerization;;CC:actin cytoskeleton;;MF:actin binding;;	K05765	CFL	------	------	ENOG41122P5;;ENOG410YH1N	S:Function unknown;;	XP_022037787.1	actin-depolymerizing factor 7-like [Helianthus annuus]	sp|Q67ZM4|ADF7_ARATH;;	Actin-depolymerizing factor 7 OS=Arabidopsis thaliana OX=3702 GN=ADF7 PE=2 SV=1;;	PF00241.17	Cofilin_ADF	Cofilin/tropomyosin-type actin-binding protein
gene20125	LOC110938825	uncharacterized LOC110938825	------	------	------	------	------	------	------	------	------	------	------	------	------	------	------	------
gene20126	LOC110940553	uncharacterized LOC110940553	------	------	------	------	------	------	------	------	------	------	------	------	------	------	------	------
gene56671	LOC110898213	putative phosphatidylglycerol/phosphatidylinositol transfer protein DDB_G0282179	------	------	------	------	------	------	------	ENOG4111SSC	U:Intracellular trafficking, secretion, and vesicular transport	XP_022000662.1	putative phosphatidylglycerol/phosphatidylinositol transfer protein DDB_G0282179 [Helianthus annuus]	sp|Q54SW1|Y2179_DICDI;;	Putative phosphatidylglycerol/phosphatidylinositol transfer protein DDB_G0282179 OS=Dictyostelium discoideum OX=44689 GN=DDB_G0282179 PE=3 SV=2;;	PF02221.12;;PF14558.3	E1_DerP2_DerF2;;TRP_N	ML domain;;ML-like domain
gene56673	LOC110898216	uncharacterized LOC110898216	------	------	------	------	------	------	------	------	------	------	------	------	------	------	------	------
gene56668	LOC110901065	protein FAR1-RELATED SEQUENCE 2-like	------	------	------	------	------	------	------	ENOG410Y5S3;;ENOG41106PE	S:Function unknown;;	XP_022003610.1	protein FAR1-RELATED SEQUENCE 2-like [Helianthus annuus]	sp|Q3EBQ3|FRS2_ARATH;;	Protein FAR1-RELATED SEQUENCE 2 OS=Arabidopsis thaliana OX=3702 GN=FRS2 PE=1 SV=1;;	PF10551.6	MULE	MULE transposase domain
gene56669	LOC110898211	uncharacterized LOC110898211	------	------	------	------	------	------	------	------	------	------	------	------	------	------	------	------
gene56676	LOC110898218	dihydroneopterin aldolase 2-like	GO:0046654;;GO:0046656;;GO:0004150	biological_process;;biological_process;;molecular_function;;	BP:tetrahydrofolate biosynthetic process;;BP:folic acid biosynthetic process;;MF:dihydroneopterin aldolase activity;;	K01633	folB	map00790	Folate biosynthesis	COG1539;;COG5184	H:Coenzyme transport and metabolism;;	XP_022000666.1	dihydroneopterin aldolase 2-like [Helianthus annuus]	sp|Q9FM54|FOLB2_ARATH;;	Dihydroneopterin aldolase 2 OS=Arabidopsis thaliana OX=3702 GN=FOLB2 PE=1 SV=1;;	PF02152.15	FolB	Dihydroneopterin aldolase
gene56674	LOC110898214	germacrene A oxidase	GO:0055114;;GO:0031090;;GO:0016021;;GO:0005789;;GO:0004497;;GO:0102260;;GO:0020037;;GO:0016705;;GO:0005506	biological_process;;cellular_component;;cellular_component;;cellular_component;;molecular_function;;molecular_function;;molecular_function;;molecular_function;;molecular_function;;	BP:oxidation-reduction process;;CC:organelle membrane;;CC:integral component of membrane;;CC:endoplasmic reticulum membrane;;MF:monooxygenase activity;;MF:germacrene A alcohol dehydrogenase activity;;MF:heme binding;;MF:oxidoreductase activity, acting on paired donors, with incorporation or reduction of molecular oxygen;;MF:iron ion binding;;	------	------	------	------	COG2124	Q:Secondary metabolites biosynthesis, transport and catabolism	XP_022000663.1	germacrene A oxidase [Helianthus annuus]	sp|D5JBX0|GAO_HELAN;;	Germacrene A oxidase OS=Helianthus annuus OX=4232 PE=1 SV=1;;	PF00067.19	p450	Cytochrome P450
gene56675	LOC110898217	ubiquitin carboxyl-terminal hydrolase 8-like, transcript variant X1	------	------	------	K21343	USP15	------	------	COG5560	Q:Secondary metabolites biosynthesis, transport and catabolism	XP_022000664.1	ubiquitin carboxyl-terminal hydrolase 8-like isoform X1 [Helianthus annuus]	sp|Q9C585|UBP8_ARATH;;	Ubiquitin carboxyl-terminal hydrolase 8 OS=Arabidopsis thaliana OX=3702 GN=UBP8 PE=2 SV=2;;	PF00443.26;;PF13423.3;;PF14533.3	UCH;;UCH_1;;USP7_C2	Ubiquitin carboxyl-terminal hydrolase;;Ubiquitin carboxyl-terminal hydrolase;;Ubiquitin-specific protease C-terminal
gene56677	LOC110902827	uncharacterized LOC110902827	------	------	------	------	------	------	------	------	------	------	------	------	------	------	------	------
gene56678	LOC110902828	uncharacterized LOC110902828	------	------	------	------	------	------	------	------	------	------	------	------	------	------	------	------
gene69059	LOC110910233	uncharacterized LOC110910233	------	------	------	------	------	------	------	------	------	------	------	------	------	------	------	------
gene40641	LOC110884447	uncharacterized LOC110884447, transcript variant X2	------	------	------	------	------	------	------	------	------	------	------	------	------	------	------	------
gene40640	LOC110884446	uncharacterized LOC110884446	------	------	------	------	------	------	------	ENOG4111M1Q;;ENOG410Z9U5;;ENOG410ZPSU;;ENOG41121N2	S:Function unknown;;O:Posttranslational modification, protein turnover, chaperones	OTG10366.1	hypothetical protein HannXRQ_Chr10g0286791 [Helianthus annuus]	sp|C6C4L7|AAEB_DICP7;;	p-hydroxybenzoic acid efflux pump subunit AaeB OS=Dickeya paradisiaca;;	PF13515.3;;PF04632.9	FUSC_2;;FUSC	Fusaric acid resistance protein-like;;Fusaric acid resistance protein family
gene40639	LOC110884444	cysteine-rich repeat secretory protein 55-like	------	------	------	------	------	------	------	ENOG410YD44	S:Function unknown	XP_021987846.1	cysteine-rich repeat secretory protein 55-like [Helianthus annuus]	sp|Q9LV60|CRR55_ARATH;;	Cysteine-rich repeat secretory protein 55 OS=Arabidopsis thaliana OX=3702 GN=CRRSP55 PE=2 SV=1;;	PF01657.14	Stress-antifung	Salt stress response/antifungal
gene40638	LOC110880984	uncharacterized LOC110880984	------	------	------	------	------	------	------	ENOG410YQZ5;;COG2801;;ENOG410ZGYJ	S:Function unknown;;L:Replication, recombination and repair;;S:Function unknown	XP_021985079.1	uncharacterized protein LOC110880984 [Helianthus annuus]	------	------	PF03732.14	Retrotrans_gag	Retrotransposon gag protein
gene48346	LOC110890541	uncharacterized LOC110890541, transcript variant X1	------	------	------	------	------	------	------	------	------	XP_021993852.1	uncharacterized protein LOC110890541 isoform X1 [Helianthus annuus]	------	------	------	------	------
gene48345	LOC110892144	chemocyanin-like, transcript variant X1	------	------	------	------	------	------	------	ENOG410YPS7;;ENOG4111DKN;;ENOG41105C9	S:Function unknown;;	XP_021995142.1	uncharacterized protein LOC110892144 isoform X1 [Helianthus annuus]	sp|P60496|BABL_LILLO;;	Chemocyanin OS=Lilium longiflorum OX=4690 PE=1 SV=1;;	------	------	------
gene65169	LOC110907823	uncharacterized LOC110907823	------	------	------	------	------	------	------	COG2801;;ENOG410XS4D;;COG4886	L:Replication, recombination and repair;;S:Function unknown;;S:Function unknown	XP_022008439.1	uncharacterized protein LOC110907823 [Helianthus annuus]	------	------	PF14223.3;;PF13961.3	Retrotran_gag_2;;DUF4219	gag-polypeptide of LTR copia-type;;Domain of unknown function
gene65167	LOC110906260	uncharacterized LOC110906260	------	------	------	------	------	------	------	------	------	------	------	------	------	------	------	------
gene65168	LOC110904890	anaphase-promoting complex subunit 1, transcript variant X1	------	------	------	K03348	APC1	map04120	Ubiquitin mediated proteolysis	ENOG410XQ83	O:Posttranslational modification, protein turnover, chaperones	XP_022006451.1	anaphase-promoting complex subunit 1 isoform X1 [Helianthus annuus]	sp|Q9FFF9|APC1_ARATH;;	Anaphase-promoting complex subunit 1 OS=Arabidopsis thaliana OX=3702 GN=APC1 PE=2 SV=1;;	PF12859.4;;PF01851.19	ANAPC1;;PC_rep	Anaphase-promoting complex subunit 1;;Proteasome/cyclosome repeat
gene65165	LOC110907820	uncharacterized LOC110907820	------	------	------	------	------	------	------	ENOG410YQPQ;;ENOG41118CH	S:Function unknown;;	XP_022008437.1	uncharacterized protein LOC110907820 [Helianthus annuus]	------	------	PF00564.21	PB1	PB1 domain
gene65166	LOC110907822	uncharacterized LOC110907822	------	------	------	------	------	------	------	ENOG410YQPQ;;ENOG41118CH	S:Function unknown;;	XP_022008438.1	uncharacterized protein LOC110907822 [Helianthus annuus]	------	------	PF00564.21	PB1	PB1 domain
gene42222	LOC110885279	uncharacterized LOC110885279, transcript variant X10	------	------	------	------	------	------	------	------	------	------	------	------	------	------	------	------
gene60744	LOC110906378	uncharacterized LOC110906378	------	------	------	------	------	------	------	COG2801;;ENOG41119FF;;ENOG410YMI2	L:Replication, recombination and repair;;S:Function unknown;;L:Replication, recombination and repair	XP_022007213.1	uncharacterized protein LOC110906378 [Helianthus annuus]	------	------	PF03732.14	Retrotrans_gag	Retrotransposon gag protein
gene60743	LOC110905264	uncharacterized LOC110905264	------	------	------	------	------	------	------	------	------	------	------	------	------	------	------	------
gene60742	LOC110905262	uncharacterized LOC110905262	------	------	------	------	------	------	------	------	------	------	------	------	------	------	------	------
gene60741	LOC110905261	uncharacterized LOC110905261	------	------	------	------	------	------	------	------	------	------	------	------	------	------	------	------
gene60740	LOC110906377	BCL-6 corepressor-like protein 1	------	------	------	------	------	------	------	------	------	XP_022007212.1	BCL-6 corepressor-like protein 1 [Helianthus annuus]	------	------	------	------	------
gene60739	LOC110908036	uncharacterized LOC110908036	------	------	------	------	------	------	------	ENOG41118JC;;COG0580	S:Function unknown;;G:Carbohydrate transport and metabolism	XP_022008600.1	uncharacterized protein LOC110908004 [Helianthus annuus]	------	------	------	------	------
gene60738	LOC110908035	putative UPF0481 protein At3g02645, transcript variant X2	------	------	------	------	------	------	------	ENOG4111652;;ENOG410ZKCS;;ENOG410YIDM;;ENOG4111A8U	S:Function unknown;;	XP_022008625.1	putative UPF0481 protein At3g02645 [Helianthus annuus]	sp|Q9SD53|Y3720_ARATH;;	UPF0481 protein At3g47200 OS=Arabidopsis thaliana OX=3702 GN=At3g47200 PE=2 SV=1;;	PF03140.12	DUF247	Plant protein of unknown function
gene60746	LOC110905265	uncharacterized LOC110905265	------	------	------	------	------	------	------	------	------	XP_022006815.1	uncharacterized protein LOC110905265 [Helianthus annuus]	------	------	------	------	------
gene60745	LOC110908037	uncharacterized LOC110908037	------	------	------	------	------	------	------	------	------	------	------	------	------	------	------	------
gene38018	LOC110879425	uncharacterized LOC110879425	GO:0016070;;GO:0009452;;GO:0001510;;GO:0008168	biological_process;;biological_process;;biological_process;;molecular_function;;	BP:RNA metabolic process;;BP:7-methylguanosine RNA capping;;BP:RNA methylation;;MF:methyltransferase activity;;	K14292	TGS1	map03013	RNA transport	ENOG410XRUD	S:Function unknown	XP_021983575.1	uncharacterized protein LOC110879425 [Helianthus annuus]	sp|P85107|TGS1_RAT;;	Trimethylguanosine synthase OS=Rattus norvegicus OX=10116 GN=Tgs1 PE=1 SV=1;;	PF09445.7;;PF02475.13;;PF00397.23;;PF01170.15;;PF13847.3;;PF13649.3;;PF03602.12	Methyltransf_15;;Met_10;;WW;;UPF0020;;Methyltransf_31;;Methyltransf_25;;Cons_hypoth95	RNA cap guanine-N2 methyltransferase;;Met-10+ like-protein;;WW domain;;Putative RNA methylase family UPF0020;;Methyltransferase domain;;Methyltransferase domain;;Conserved hypothetical protein 95
gene38017	LOC110879424	uncharacterized LOC110879424, transcript variant X1	------	------	------	------	------	------	------	ENOG410Y9MU;;ENOG41115MK	S:Function unknown;;	XP_021983573.1	uncharacterized protein LOC110879424 isoform X1 [Helianthus annuus]	sp|Q7XII4|REM41_ORYSJ;;	Remorin 4.1 OS=Oryza sativa subsp. japonica OX=39947 GN=REM4.1 PE=1 SV=1;;	PF03763.10	Remorin_C	Remorin, C-terminal region
gene45845	LOC110887587	ethylene-responsive transcription factor 6-like	GO:0006355;;GO:0005634;;GO:0003700;;GO:0003677	biological_process;;cellular_component;;molecular_function;;molecular_function;;	BP:regulation of transcription, DNA-templated;;CC:nucleus;;MF:transcription factor activity, sequence-specific DNA binding;;MF:DNA binding;;	K14516	ERF1	map04016;;map04075	MAPK signaling pathway - plant;;Plant hormone signal transduction	ENOG410ZM5Q;;ENOG41114BY;;ENOG4111E8T;;ENOG410YJVW	K:Transcription;;	XP_021990857.1	ethylene-responsive transcription factor 6-like [Helianthus annuus]	sp|Q8VYM0|ERF93_ARATH;;	Ethylene-responsive transcription factor 15 OS=Arabidopsis thaliana OX=3702 GN=ERF15 PE=2 SV=1;;	PF00847.17	AP2	AP2 domain
gene38013	LOC110874901	uncharacterized LOC110874901, transcript variant X1	------	------	------	------	------	------	------	------	------	------	------	------	------	------	------	------
gene38012	LOC110874900	uncharacterized LOC110874900	------	------	------	------	------	------	------	------	------	------	------	------	------	------	------	------
gene38016	LOC110879423	transcription factor HEC2-like	------	------	------	------	------	------	------	ENOG410YJCH;;ENOG410YJMV	K:Transcription;;S:Function unknown	XP_021983572.1	transcription factor HEC2-like [Helianthus annuus]	sp|Q9SND4|HEC2_ARATH;;	Transcription factor HEC2 OS=Arabidopsis thaliana OX=3702 GN=HEC2 PE=1 SV=1;;	PF00010.23	HLH	Helix-loop-helix DNA-binding domain
gene38015	LOC110876686	uncharacterized LOC110876686	------	------	------	------	------	------	------	------	------	XP_021980541.1	uncharacterized protein LOC110876686 [Helianthus annuus]	------	------	PF14303.3	NAM-associated	No apical meristem-associated C-terminal domain
gene38014	LOC110876685	protein RETICULATA-RELATED 3, chloroplastic-like	------	------	------	------	------	------	------	ENOG4111GA1	S:Function unknown	XP_021980540.1	protein RETICULATA-RELATED 3, chloroplastic-like [Helianthus annuus]	sp|Q9C9Z2|RER3_ARATH;;	Protein RETICULATA-RELATED 3, chloroplastic OS=Arabidopsis thaliana OX=3702 GN=RER3 PE=1 SV=1;;	PF11891.5	DUF3411	Domain of unknown function
gene45843	LOC110887584	uncharacterized LOC110887584	------	------	------	------	------	------	------	ENOG410XXSN;;COG2801	S:Function unknown;;	XP_021990855.1	uncharacterized protein LOC110887584 [Helianthus annuus]	------	------	PF03732.14	Retrotrans_gag	Retrotransposon gag protein
gene45844	LOC110887585	uncharacterized LOC110887585	------	------	------	------	------	------	------	COG2801	L:Replication, recombination and repair	XP_021990856.1	uncharacterized protein LOC110887585 [Helianthus annuus]	sp|P04323|POL3_DROME;;	Retrovirus-related Pol polyprotein from transposon 17.6 OS=Drosophila melanogaster OX=7227 GN=pol PE=3 SV=1;;	PF13456.3;;PF00078.24;;PF00075.21	RVT_3;;RVT_1;;RNase_H	Reverse transcriptase-like;;Reverse transcriptase;;RNase H
gene45841	LOC110889246	uncharacterized LOC110889246, transcript variant X1	------	------	------	------	------	------	------	------	------	XP_022010749.1	uncharacterized protein LOC110910390 [Helianthus annuus]	------	------	PF02902.16	Peptidase_C48	Ulp1 protease family, C-terminal catalytic domain
gene45842	LOC110889247	uncharacterized LOC110889247	------	------	------	------	------	------	------	------	------	------	------	------	------	------	------	------
gene27046	LOC110867865	uncharacterized LOC110867865, transcript variant X1	GO:0006886;;GO:0016021;;GO:0005783	biological_process;;cellular_component;;cellular_component;;	BP:intracellular protein transport;;CC:integral component of membrane;;CC:endoplasmic reticulum;;	K14009	BCAP31, BAP31	map04141	Protein processing in endoplasmic reticulum	COG5374	S:Function unknown	XP_021972614.1	uncharacterized protein LOC110867865 [Helianthus annuus]	------	------	PF05266.11;;PF05529.9;;PF04111.9	DUF724;;Bap31;;APG6	Protein of unknown function;;B-cell receptor-associated protein 31-like;;Autophagy protein Apg6
gene27045	LOC110866537	uncharacterized LOC110866537	------	------	------	------	------	------	------	------	------	XP_021971375.1	uncharacterized protein LOC110866537 [Helianthus annuus]	------	------	------	------	------
gene27044	LOC110866536	extensin-like	------	------	------	------	------	------	------	------	------	XP_021971374.1	extensin-like [Helianthus annuus]	------	------	------	------	------
gene27043	LOC110867864	uncharacterized LOC110867864, transcript variant X1	------	------	------	------	------	------	------	------	------	------	------	------	------	------	------	------
gene27042	LOC110866535	vegetative cell wall protein gp1-like	------	------	------	------	------	------	------	------	------	XP_021971373.1	vegetative cell wall protein gp1-like [Helianthus annuus]	------	------	------	------	------
gene27041	LOC110867863	RPM1-interacting protein 4-like	------	------	------	K13456	RIN4	map04626	Plant-pathogen interaction	ENOG410YR29	S:Function unknown	XP_021972613.1	RPM1-interacting protein 4-like [Helianthus annuus]	sp|Q8GYN5|RIN4_ARATH;;	RPM1-interacting protein 4 OS=Arabidopsis thaliana OX=3702 GN=RIN4 PE=1 SV=1;;	PF05627.8	AvrRpt-cleavage	Cleavage site for pathogenic type III effector avirulence factor Avr
gene27040	LOC110866534	uncharacterized LOC110866534	------	------	------	------	------	------	------	ENOG4111K5V;;ENOG410Y65V;;ENOG41103T7	S:Function unknown;;	XP_021971371.1	uncharacterized protein LOC110866534 [Helianthus annuus]	------	------	PF03372.20	Exo_endo_phos	Endonuclease/Exonuclease/phosphatase family
gene27039	LOC110866532	calponin homology domain-containing protein DDB_G0272472-like	------	------	------	------	------	------	------	------	------	XP_021971370.1	calponin homology domain-containing protein DDB_G0272472-like [Helianthus annuus]	------	------	------	------	------
gene7669	LOC110925990	type IV inositol polyphosphate 5-phosphatase 7-like, transcript variant X1	------	------	------	------	------	------	------	COG5411	S:Function unknown	XP_022025468.1	type IV inositol polyphosphate 5-phosphatase 7-like [Helianthus annuus]	sp|Q0WQ41|IP5P7_ARATH;;	Type IV inositol polyphosphate 5-phosphatase 7 OS=Arabidopsis thaliana OX=3702 GN=IP5P7 PE=1 SV=1;;	------	------	------
gene7670	LOC110907230	glutathione S-transferase U7-like	------	------	------	K00799	GST, gst	map00480	Glutathione metabolism	ENOG410XSIX	S:Function unknown	XP_022007935.1	glutathione S-transferase U7-like [Helianthus annuus]	sp|Q9ZW24|GSTU7_ARATH;;	Glutathione S-transferase U7 OS=Arabidopsis thaliana OX=3702 GN=GSTU7 PE=2 SV=1;;	PF02798.17;;PF13417.3;;PF13409.3	GST_N;;GST_N_3;;GST_N_2	Glutathione S-transferase, N-terminal domain;;Glutathione S-transferase, N-terminal domain;;Glutathione S-transferase, N-terminal domain
gene7671	LOC110926039	rho GTPase-activating protein 5-like	GO:0007165	biological_process;;	BP:signal transduction;;	K20642	ARHGAP22_24_25	------	------	ENOG410XRR2	S:Function unknown	XP_022025495.1	rho GTPase-activating protein 5-like [Helianthus annuus]	sp|Q9FMR1|RGAP1_ARATH;;	Rho GTPase-activating protein 1 OS=Arabidopsis thaliana OX=3702 GN=ROPGAP1 PE=2 SV=1;;	PF00620.24;;PF00786.25	RhoGAP;;PBD	RhoGAP domain;;P21-Rho-binding domain
gene45840	LOC110891645	uncharacterized LOC110891645, transcript variant X2	------	------	------	------	------	------	------	------	------	------	------	------	------	------	------	------
gene7672	LOC110907239	peroxidase 60-like	------	------	------	K00430	E1.11.1.7	map00940	Phenylpropanoid biosynthesis	ENOG4110UVG;;ENOG4111DPA	G:Carbohydrate transport and metabolism;;S:Function unknown	XP_022007943.1	peroxidase 60-like [Helianthus annuus]	sp|Q9FMR0|PER60_ARATH;;	Peroxidase 60 OS=Arabidopsis thaliana OX=3702 GN=PER60 PE=1 SV=1;;	PF00141.20	peroxidase	Peroxidase
gene7673	LOC110899196	uncharacterized LOC110899196	------	------	------	------	------	------	------	ENOG410YQ7P;;ENOG4111K1M;;COG2816;;ENOG4111KH4;;ENOG410ZPJW;;ENOG4111MC5	S:Function unknown;;L:Replication, recombination and repair;;S:Function unknown;;S:Function unknown;;S:Function unknown	XP_022001763.1	uncharacterized protein LOC110899196 [Helianthus annuus]	------	------	PF10551.6	MULE	MULE transposase domain
gene65409	LOC110906296	DEAD-box ATP-dependent RNA helicase 38-like	GO:0050896;;GO:0010501;;GO:0006413;;GO:0010468;;GO:0044464;;GO:0016787;;GO:0004004	biological_process;;biological_process;;biological_process;;biological_process;;cellular_component;;molecular_function;;molecular_function;;	BP:response to stimulus;;BP:RNA secondary structure unwinding;;BP:translational initiation;;BP:regulation of gene expression;;CC:cell part;;MF:hydrolase activity;;MF:ATP-dependent RNA helicase activity;;	K18655	DDX19, DBP5	------	------	ENOG410XRGX	L:Replication, recombination and repair	XP_022007161.1	DEAD-box ATP-dependent RNA helicase 38-like [Helianthus annuus]	sp|Q10RI7|RH38_ORYSJ;;	DEAD-box ATP-dependent RNA helicase 38 OS=Oryza sativa subsp. japonica OX=39947 GN=Os03g0158200 PE=3 SV=1;;	PF00271.28	Helicase_C	Helicase conserved C-terminal domain
gene65408	LOC110905064	ATP-dependent Clp protease ATP-binding subunit CLPT1, chloroplastic-like	GO:0019538	biological_process;;	BP:protein metabolic process;;	------	------	------	------	COG0542	S:Function unknown	XP_022006638.1	ATP-dependent Clp protease ATP-binding subunit CLPT1, chloroplastic-like [Helianthus annuus]	sp|Q93WL3|CLPT1_ARATH;;	ATP-dependent Clp protease ATP-binding subunit CLPT1, chloroplastic OS=Arabidopsis thaliana OX=3702 GN=CLPT1 PE=1 SV=1;;	PF02861.17	Clp_N	Clp amino terminal domain, pathogenicity island component
gene65411	LOC110906299	uncharacterized LOC110906299	------	------	------	------	------	------	------	------	------	------	------	------	------	------	------	------
gene65410	LOC110906297	uncharacterized LOC110906297	------	------	------	------	------	------	------	------	------	------	------	------	------	------	------	------
gene65413	LOC110905065	peroxidase 66	GO:0009664;;GO:0006979;;GO:0098869;;GO:0042744;;GO:0055114;;GO:0005576;;GO:0009505;;GO:0020037;;GO:0046872;;GO:0004601	biological_process;;biological_process;;biological_process;;biological_process;;biological_process;;cellular_component;;cellular_component;;molecular_function;;molecular_function;;molecular_function;;	BP:plant-type cell wall organization;;BP:response to oxidative stress;;BP:cellular oxidant detoxification;;BP:hydrogen peroxide catabolic process;;BP:oxidation-reduction process;;CC:extracellular region;;CC:plant-type cell wall;;MF:heme binding;;MF:metal ion binding;;MF:peroxidase activity;;	K00430	E1.11.1.7	map00940	Phenylpropanoid biosynthesis	ENOG410YFBY;;ENOG410YDTD;;ENOG410YE7F	G:Carbohydrate transport and metabolism;;	XP_022006639.1	peroxidase 66 [Helianthus annuus]	sp|Q9LT91|PER66_ARATH;;	Peroxidase 66 OS=Arabidopsis thaliana OX=3702 GN=PER66 PE=2 SV=1;;	PF00141.20	peroxidase	Peroxidase
gene65412	LOC110906300	uncharacterized LOC110906300	------	------	------	------	------	------	------	------	------	------	------	------	------	------	------	------
gene65415	LOC110905067	probable serine/threonine-protein kinase dyrk2, transcript variant X1	------	------	------	------	------	------	------	ENOG410YW1D;;ENOG41104X8;;ENOG4110822	S:Function unknown;;	XP_022006641.1	probable serine/threonine-protein kinase dyrk2 isoform X1 [Helianthus annuus]	------	------	PF14309.3;;PF14383.3	DUF4378;;VARLMGL	Domain of unknown function;;DUF761-associated sequence motif
gene65414	LOC110905066	uncharacterized LOC110905066	GO:0055114;;GO:0031418;;GO:0005506;;GO:0016705	biological_process;;molecular_function;;molecular_function;;molecular_function;;	BP:oxidation-reduction process;;MF:L-ascorbic acid binding;;MF:iron ion binding;;MF:oxidoreductase activity, acting on paired donors, with incorporation or reduction of molecular oxygen;;	------	------	------	------	ENOG4111WJ6	S:Function unknown	XP_022006640.1	uncharacterized protein LOC110905066 [Helianthus annuus]	------	------	PF13640.3	2OG-FeII_Oxy_3	2OG-F
gene65416	LOC110905068	uncharacterized LOC110905068	------	------	------	------	------	------	------	ENOG41126IZ	S:Function unknown	XP_022006643.1	uncharacterized protein LOC110905068 [Helianthus annuus]	------	------	PF04949.10	Transcrip_act	Transcriptional activator
gene9276	LOC110928875	uncharacterized LOC110928875, transcript variant X2	------	------	------	------	------	------	------	------	------	------	------	------	------	------	------	------
gene9277	LOC110931380	uncharacterized LOC110931380	------	------	------	------	------	------	------	ENOG410YIHT;;COG2801;;ENOG410Z2CD	S:Function unknown;;L:Replication, recombination and repair;;S:Function unknown	XP_022030468.1	uncharacterized protein LOC110931380 [Helianthus annuus]	------	------	PF00385.21	Chromo	Chromo
gene9278	LOC110927627	uncharacterized LOC110927627	------	------	------	------	------	------	------	------	------	------	------	------	------	------	------	------
gene9272	LOC110931378	proline-rich protein 36-like	------	------	------	------	------	------	------	------	------	XP_022030466.1	proline-rich protein 36-like [Helianthus annuus]	------	------	------	------	------
gene9273	LOC110928873	uncharacterized LOC110928873	------	------	------	------	------	------	------	ENOG410YP3W	S:Function unknown	XP_022027621.1	uncharacterized protein LOC110928873 [Helianthus annuus]	------	------	------	------	------
gene9274	LOC110928874	UPF0057 membrane protein At2g24040-like	GO:0016021	cellular_component;;	CC:integral component of membrane;;	------	------	------	------	COG0401	S:Function unknown	XP_022027622.1	UPF0057 membrane protein At2g24040-like [Helianthus annuus]	sp|O82232|RC22_ARATH;;	UPF0057 membrane protein At2g24040 OS=Arabidopsis thaliana OX=3702 GN=At2g24040 PE=3 SV=1;;	PF01679.14	Pmp3	Proteolipid membrane potential modulator
gene9275	LOC110931379	SKP1-like protein 16	------	------	------	K03094	SKP1, CBF3D	map04120;;map04141	Ubiquitin mediated proteolysis;;Protein processing in endoplasmic reticulum	COG5201	O:Posttranslational modification, protein turnover, chaperones	XP_022030467.1	SKP1-like protein 16 [Helianthus annuus]	sp|O81055|ASK16_ARATH;;	SKP1-like protein 16 OS=Arabidopsis thaliana OX=3702 GN=ASK16 PE=1 SV=1;;	PF01466.16	Skp1	Skp1 family, dimerisation domain
gene41058	LOC110884650	uncharacterized LOC110884650	------	------	------	------	------	------	------	------	------	------	------	------	------	------	------	------
gene41059	LOC110884651	actin-like, transcript variant X2	GO:0005524	molecular_function;;	MF:ATP binding;;	K10355	ACTF	------	------	COG5277	Z:Cytoskeleton	XP_021988070.1	actin-like [Helianthus annuus]	sp|O81221|ACT_GOSHI;;	Actin OS=Gossypium hirsutum OX=3635 PE=3 SV=1;;	PF00022.16	Actin	Actin
gene9279	LOC110931381	protein ecdysoneless homolog	------	------	------	------	------	------	------	------	------	XP_022030470.1	protein ecdysoneless homolog [Helianthus annuus]	------	------	------	------	------
gene9280	LOC110928876	F-box/LRR-repeat protein 15-like, transcript variant X1	------	------	------	------	------	------	------	ENOG410XQ54	L:Replication, recombination and repair	XP_022027623.1	F-box/LRR-repeat protein 15-like [Helianthus annuus]	sp|Q9SMY8|FBL15_ARATH;;	F-box/LRR-repeat protein 15 OS=Arabidopsis thaliana OX=3702 GN=FBL15 PE=2 SV=2;;	PF12799.4;;PF00646.30;;PF12937.4	LRR_4;;F-box;;F-box-like	Leucine Rich repeats;;F-box domain;;F-box-like
gene41060	LOC110884652	uncharacterized LOC110884652, transcript variant X1	------	------	------	------	------	------	------	------	------	------	------	------	------	------	------	------
gene34564	LOC110877442	uncharacterized LOC110877442	------	------	------	------	------	------	------	------	------	XP_021981280.1	uncharacterized protein LOC110877442 [Helianthus annuus]	------	------	PF03004.11	Transposase_24	Plant transposase
gene34563	LOC110875534	uncharacterized LOC110875534	------	------	------	------	------	------	------	COG2801	L:Replication, recombination and repair	XP_021979422.1	uncharacterized protein LOC110875534 [Helianthus annuus]	sp|P0CT40|TF29_SCHPO;;	Transposon Tf2-9 polyprotein OS=Schizosaccharomyces pombe;;	------	------	------
gene41886	LOC110885118	uncharacterized LOC110885118	------	------	------	------	------	------	------	------	------	------	------	------	------	------	------	------
gene41888	LOC110885121	uncharacterized LOC110885121, transcript variant X1	------	------	------	------	------	------	------	------	------	------	------	------	------	------	------	------
gene63024	LOC110909180	probable L-type lectin-domain containing receptor kinase S.7, transcript variant X1	GO:0006468;;GO:0016021;;GO:0004674;;GO:0030246;;GO:0005524	biological_process;;cellular_component;;molecular_function;;molecular_function;;molecular_function;;	BP:protein phosphorylation;;CC:integral component of membrane;;MF:protein serine/threonine kinase activity;;MF:carbohydrate binding;;MF:ATP binding;;	------	------	------	------	COG0515	T:Signal transduction mechanisms	XP_021993258.1	probable L-type lectin-domain containing receptor kinase S.7 [Helianthus annuus]	sp|Q9FHG4|LRKS7_ARATH;;	Probable L-type lectin-domain containing receptor kinase S.7 OS=Arabidopsis thaliana OX=3702 GN=LECRKS7 PE=2 SV=1;;	PF00069.22;;PF07714.14	Pkinase;;Pkinase_Tyr	Protein kinase domain;;Protein tyrosine kinase
gene63025	LOC110909179	uncharacterized LOC110909179	------	------	------	------	------	------	------	------	------	OTG01227.1	hypothetical protein HannXRQ_Chr13g0399801 [Helianthus annuus]	------	------	------	------	------
gene63026	LOC110907252	extensin-like	------	------	------	------	------	------	------	------	------	XP_022007951.1	extensin-like [Helianthus annuus]	------	------	------	------	------
gene63027	LOC110909182	uncharacterized LOC110909182, transcript variant X5	------	------	------	------	------	------	------	------	------	------	------	------	------	------	------	------
gene27511	LOC110866345	zinc finger CCHC domain-containing protein 9-like, transcript variant X1	------	------	------	------	------	------	------	COG2801;;ENOG410ZSHQ	L:Replication, recombination and repair;;S:Function unknown	XP_021999574.1	uncharacterized protein LOC110896689 [Helianthus annuus]	------	------	PF03732.14;;PF00098.20;;PF13917.3	Retrotrans_gag;;zf-CCHC;;zf-CCHC_3	Retrotransposon gag protein;;Zinc knuckle;;Zinc knuckle
gene27512	LOC110868119	uncharacterized LOC110868119, transcript variant X1	------	------	------	------	------	------	------	ENOG410YRPG	S:Function unknown	XP_021972895.1	uncharacterized protein LOC110868119 isoform X1 [Helianthus annuus]	------	------	------	------	------
gene27513	LOC110866346	uncharacterized LOC110866346	------	------	------	------	------	------	------	------	------	------	------	------	------	------	------	------
gene27514	LOC110866347	uncharacterized LOC110866347	------	------	------	------	------	------	------	------	------	------	------	------	------	------	------	------
gene27515	LOC110866348	uncharacterized LOC110866348	------	------	------	------	------	------	------	------	------	------	------	------	------	------	------	------
gene27516	LOC110866349	uncharacterized LOC110866349	------	------	------	------	------	------	------	------	------	------	------	------	------	------	------	------
gene27517	LOC110868120	uncharacterized protein At1g04910	GO:0005737;;GO:0005634;;GO:0016021	cellular_component;;cellular_component;;cellular_component;;	CC:cytoplasm;;CC:nucleus;;CC:integral component of membrane;;	------	------	------	------	ENOG410XTG2	S:Function unknown	XP_021972898.1	uncharacterized protein At1g04910 [Helianthus annuus]	sp|F4KF16|OFT38_ARATH;;	O-fucosyltransferase 38 OS=Arabidopsis thaliana OX=3702 GN=OFUT38 PE=2 SV=1;;	PF10250.6	O-FucT	GDP-fucose protein O-fucosyltransferase
gene27518	LOC110868121	inositol-3-phosphate synthase	GO:0006021;;GO:0008654;;GO:0005737;;GO:0004512	biological_process;;biological_process;;cellular_component;;molecular_function;;	BP:inositol biosynthetic process;;BP:phospholipid biosynthetic process;;CC:cytoplasm;;MF:inositol-3-phosphate synthase activity;;	K01858	INO1, ISYNA1	map00562	Inositol phosphate metabolism	COG1260	I:Lipid transport and metabolism	XP_021972899.1	inositol-3-phosphate synthase [Helianthus annuus]	sp|Q9LW96|INO1_TOBAC;;	Inositol-3-phosphate synthase OS=Nicotiana tabacum OX=4097 PE=2 SV=1;;	PF07994.9;;PF01658.14	NAD_binding_5;;Inos-1-P_synth	Myo-inositol-1-phosphate synthase;;Myo-inositol-1-phosphate synthase
gene27519	LOC110866350	uncharacterized LOC110866350	------	------	------	------	------	------	------	ENOG410XSFH;;ENOG4111S1X	S:Function unknown;;	OTG20408.1	putative transmembrane Fragile-X-F-associated protein [Helianthus annuus]	------	------	PF10269.6	Tmemb_185A	Transmembrane Fragile-X-F protein
gene58113	LOC110903135	uncharacterized LOC110903135	------	------	------	------	------	------	------	------	------	------	------	------	------	------	------	------
gene62048	LOC110906927	receptor-like protein kinase FERONIA	------	------	------	K04733	IRAK4	------	------	COG0515	T:Signal transduction mechanisms	XP_022007674.1	receptor-like protein kinase FERONIA [Helianthus annuus]	sp|Q9SCZ4|FERON_ARATH;;	Receptor-like protein kinase FERONIA OS=Arabidopsis thaliana OX=3702 GN=FER PE=1 SV=1;;	PF07714.14;;PF00069.22;;PF12260.5	Pkinase_Tyr;;Pkinase;;PIP49_C	Protein tyrosine kinase;;Protein kinase domain;;Protein-kinase domain of FAM69
gene62047	LOC110908645	probable serine/threonine-protein kinase PIX13, transcript variant X2	------	------	------	------	------	------	------	COG0515	T:Signal transduction mechanisms	XP_022009285.1	probable serine/threonine-protein kinase PIX13 [Helianthus annuus]	sp|Q9FID8|Y5900_ARATH;;	Putative receptor-like protein kinase At5g39000 OS=Arabidopsis thaliana OX=3702 GN=At5g39000 PE=3 SV=1;;	PF07714.14;;PF00069.22	Pkinase_Tyr;;Pkinase	Protein tyrosine kinase;;Protein kinase domain
gene62050	LOC110906929	nacrein-like protein C1	------	------	------	------	------	------	------	------	------	XP_022007677.1	nacrein-like protein C1 [Helianthus annuus]	------	------	------	------	------
gene62049	LOC110906928	titin-like	------	------	------	------	------	------	------	------	------	XP_022007676.1	titin-like [Helianthus annuus]	------	------	------	------	------
gene62045	LOC110908644	uncharacterized LOC110908644	------	------	------	------	------	------	------	ENOG410Z7Z7	S:Function unknown	XP_022009284.1	uncharacterized protein LOC110908644 [Helianthus annuus]	------	------	PF07939.8	DUF1685	Protein of unknown function
gene62044	LOC110906924	uncharacterized LOC110906924	------	------	------	------	------	------	------	ENOG410ZJGG	S:Function unknown	XP_022007672.1	uncharacterized protein LOC110906924 [Helianthus annuus]	------	------	PF10551.6;;PF00872.15;;PF04434.14	MULE;;Transposase_mut;;SWIM	MULE transposase domain;;Transposase, Mutator family;;SWIM zinc finger
gene62046	LOC110906926	uncharacterized LOC110906926	------	------	------	K23222	HARBI1	------	------	ENOG410Z1UH	S:Function unknown	XP_022007673.1	uncharacterized protein LOC110906926 [Helianthus annuus]	------	------	------	------	------
gene62052	LOC110905586	uncharacterized LOC110905586	------	------	------	------	------	------	------	------	------	------	------	------	------	------	------	------
gene62051	LOC110906930	receptor-like protein kinase HERK 1	------	------	------	------	------	------	------	COG0515	T:Signal transduction mechanisms	XP_022007678.1	receptor-like protein kinase HERK 1 [Helianthus annuus]	sp|Q9SCZ4|FERON_ARATH;;	Receptor-like protein kinase FERONIA OS=Arabidopsis thaliana OX=3702 GN=FER PE=1 SV=1;;	PF07714.14;;PF00069.22;;PF12260.5	Pkinase_Tyr;;Pkinase;;PIP49_C	Protein tyrosine kinase;;Protein kinase domain;;Protein-kinase domain of FAM69
gene41787	LOC110881774	uncharacterized LOC110881774	------	------	------	------	------	------	------	------	------	------	------	------	------	------	------	------
gene30977	LOC110870989	uncharacterized LOC110870989	------	------	------	------	------	------	------	------	------	------	------	------	------	------	------	------
gene20264	LOC110938856	uncharacterized LOC110938856	------	------	------	------	------	------	------	------	------	------	------	------	------	------	------	------
gene20262	LOC110943178	G-type lectin S-receptor-like serine/threonine-protein kinase At1g34300	GO:0006468;;GO:0016021;;GO:0004674;;GO:0005524	biological_process;;cellular_component;;molecular_function;;molecular_function;;	BP:protein phosphorylation;;CC:integral component of membrane;;MF:protein serine/threonine kinase activity;;MF:ATP binding;;	------	------	------	------	COG0515;;COG2217	T:Signal transduction mechanisms;;P:Inorganic ion transport and metabolism	XP_022040625.1	G-type lectin S-receptor-like serine/threonine-protein kinase At1g34300 [Helianthus annuus]	sp|Q9XID3|Y1343_ARATH;;	G-type lectin S-receptor-like serine/threonine-protein kinase At1g34300 OS=Arabidopsis thaliana OX=3702 GN=At1g34300 PE=1 SV=1;;	PF07714.14;;PF00069.22	Pkinase_Tyr;;Pkinase	Protein tyrosine kinase;;Protein kinase domain
gene59624	LOC110902045	uncharacterized LOC110902045	------	------	------	------	------	------	------	COG2801	L:Replication, recombination and repair	XP_022004475.1	uncharacterized protein LOC110902044 [Helianthus annuus]	------	------	------	------	------
gene59622	LOC110902044	uncharacterized LOC110902044	------	------	------	------	------	------	------	COG2801	L:Replication, recombination and repair	XP_022004475.1	uncharacterized protein LOC110902044 [Helianthus annuus]	------	------	------	------	------
gene59623	LOC110899888	pentatricopeptide repeat-containing protein At1g63130, mitochondrial-like	------	------	------	K17964	LRPPRC	------	------	ENOG410Z7Z7	S:Function unknown	XP_022004474.1	pentatricopeptide repeat-containing protein At1g63330-like [Helianthus annuus]	sp|P0C7Q7|PPR38_ARATH;;	Putative pentatricopeptide repeat-containing protein At1g12700, mitochondrial OS=Arabidopsis thaliana OX=3702 GN=At1g12700 PE=3 SV=1;;	PF13041.3;;PF12854.4;;PF01535.17;;PF13812.3;;PF17177.1	PPR_2;;PPR_1;;PPR;;PPR_3;;PPR_long	PPR repeat family;;PPR repeat;;PPR repeat;;Pentatricopeptide repeat domain;;Pentacotripeptide-repeat region of PROPR
gene11945	LOC110930277	uncharacterized LOC110930277	------	------	------	------	------	------	------	------	------	------	------	------	------	------	------	------
gene11944	LOC110930276	early light-induced protein 1, chloroplastic-like	------	------	------	------	------	------	------	ENOG410Y0RG	S:Function unknown	XP_022029253.1	early light-induced protein 1, chloroplastic-like [Helianthus annuus]	sp|P93735|ELIP1_ARATH;;	Early light-induced protein 1, chloroplastic OS=Arabidopsis thaliana OX=3702 GN=ELIP1 PE=1 SV=1;;	PF00504.18	Chloroa_b-bind	Chlorophyll A-B binding protein
gene59620	LOC110899887	putative pentatricopeptide repeat-containing protein At1g12700, mitochondrial, transcript variant X1	------	------	------	K17964	LRPPRC	------	------	ENOG410Z7Z7	S:Function unknown	XP_022002473.1	putative pentatricopeptide repeat-containing protein At1g12700, mitochondrial isoform X1 [Helianthus annuus]	sp|P0C7Q7|PPR38_ARATH;;	Putative pentatricopeptide repeat-containing protein At1g12700, mitochondrial OS=Arabidopsis thaliana OX=3702 GN=At1g12700 PE=3 SV=1;;	PF13041.3;;PF12854.4;;PF01535.17;;PF13812.3;;PF17177.1	PPR_2;;PPR_1;;PPR;;PPR_3;;PPR_long	PPR repeat family;;PPR repeat;;PPR repeat;;Pentatricopeptide repeat domain;;Pentacotripeptide-repeat region of PROPR
gene11941	LOC110930274	early light-induced protein 2, chloroplastic-like	------	------	------	------	------	------	------	ENOG410Y0RG	S:Function unknown	XP_022029251.1	early light-induced protein 2, chloroplastic-like [Helianthus annuus]	sp|Q94K66|ELIP2_ARATH;;	Early light-induced protein 2, chloroplastic OS=Arabidopsis thaliana OX=3702 GN=ELIP2 PE=1 SV=1;;	PF00504.18	Chloroa_b-bind	Chlorophyll A-B binding protein
gene11940	LOC110930273	early light-induced protein 2, chloroplastic-like	------	------	------	------	------	------	------	ENOG410Y0RG	S:Function unknown	XP_022029250.1	early light-induced protein 2, chloroplastic-like [Helianthus annuus]	sp|Q94K66|ELIP2_ARATH;;	Early light-induced protein 2, chloroplastic OS=Arabidopsis thaliana OX=3702 GN=ELIP2 PE=1 SV=1;;	PF00504.18	Chloroa_b-bind	Chlorophyll A-B binding protein
gene11943	LOC110928158	uncharacterized LOC110928158	------	------	------	------	------	------	------	------	------	------	------	------	------	------	------	------
gene11942	LOC110930275	early light-induced protein 2, chloroplastic-like	------	------	------	------	------	------	------	ENOG410Y0RG	S:Function unknown	XP_022029252.1	early light-induced protein 2, chloroplastic-like [Helianthus annuus]	sp|Q94K66|ELIP2_ARATH;;	Early light-induced protein 2, chloroplastic OS=Arabidopsis thaliana OX=3702 GN=ELIP2 PE=1 SV=1;;	PF00504.18	Chloroa_b-bind	Chlorophyll A-B binding protein
gene11937	LOC110930271	early light-induced protein 2, chloroplastic-like	------	------	------	------	------	------	------	ENOG410Y0RG	S:Function unknown	XP_022029248.1	early light-induced protein 2, chloroplastic-like [Helianthus annuus]	sp|Q94K66|ELIP2_ARATH;;	Early light-induced protein 2, chloroplastic OS=Arabidopsis thaliana OX=3702 GN=ELIP2 PE=1 SV=1;;	PF00504.18	Chloroa_b-bind	Chlorophyll A-B binding protein
gene11936	LOC110932337	uncharacterized LOC110932337	------	------	------	------	------	------	------	COG2801	L:Replication, recombination and repair	XP_022031371.1	uncharacterized protein LOC110932337 [Helianthus annuus]	sp|P04323|POL3_DROME;;	Retrovirus-related Pol polyprotein from transposon 17.6 OS=Drosophila melanogaster OX=7227 GN=pol PE=3 SV=1;;	PF13456.3;;PF00078.24;;PF00665.23;;PF00075.21	RVT_3;;RVT_1;;rve;;RNase_H	Reverse transcriptase-like;;Reverse transcriptase;;Integrase core domain;;RNase H
gene11939	LOC110930272	uncharacterized LOC110930272	------	------	------	------	------	------	------	ENOG411081H	S:Function unknown	XP_022029249.1	uncharacterized protein LOC110930272 [Helianthus annuus]	------	------	------	------	------
gene11938	LOC110928157	root allergen protein-like	------	------	------	------	------	------	------	ENOG410ZD18;;ENOG410YZ38	S:Function unknown;;	XP_022027020.1	root allergen protein-like [Helianthus annuus]	sp|O49065|RAP_TAROF;;	Root allergen protein OS=Taraxacum officinale OX=50225 PE=1 SV=1;;	PF00407.16	Bet_v_1	Pathogenesis-related protein Bet v I family
gene33257	LOC110873739	uncharacterized LOC110873739, transcript variant X2	------	------	------	------	------	------	------	------	------	------	------	------	------	------	------	------
gene20270	LOC110938859	uncharacterized LOC110938859	------	------	------	------	------	------	------	------	------	------	------	------	------	------	------	------
gene20269	LOC110940626	uncharacterized LOC110940626, transcript variant X1	------	------	------	------	------	------	------	------	------	------	------	------	------	------	------	------
gene40302	LOC110880830	homeobox protein B-H1-like	------	------	------	------	------	------	------	------	------	XP_021984964.1	homeobox protein B-H1-like [Helianthus annuus]	------	------	------	------	------
gene39996	LOC110880660	uncharacterized protein DDB_G0287625-like	------	------	------	K04650	NCOR1, N-CoR	------	------	------	------	XP_021984832.1	uncharacterized protein DDB_G0287625-like [Helianthus annuus]	------	------	PF03732.14;;PF08284.8	Retrotrans_gag;;RVP_2	Retrotransposon gag protein;;Retroviral aspartyl protease
gene39995	LOC110884082	uncharacterized LOC110884082	------	------	------	------	------	------	------	COG0631	T:Signal transduction mechanisms	XP_021987437.1	uncharacterized protein LOC110884082 [Helianthus annuus]	sp|Q8RXY0|Y3333_ARATH;;	Probable inactive protein kinase At3g63330 OS=Arabidopsis thaliana OX=3702 GN=At3g63330 PE=2 SV=1;;	PF00481.18;;PF00069.22;;PF07714.14	PP2C;;Pkinase;;Pkinase_Tyr	Protein phosphatase 2C;;Protein kinase domain;;Protein tyrosine kinase
gene39998	LOC110880814	uncharacterized LOC110880814	------	------	------	------	------	------	------	------	------	------	------	------	------	------	------	------
gene39997	LOC110880663	uncharacterized LOC110880663	------	------	------	------	------	------	------	ENOG41118WG;;COG2801;;ENOG4111BHX	S:Function unknown;;	XP_021984834.1	uncharacterized protein LOC110880663 [Helianthus annuus]	sp|Q6XKE6|POLG_PVCV2;;	Genome polyprotein OS=Petunia vein clearing virus;;	------	------	------
gene39993	LOC110884081	BI1-like protein	GO:0016021	cellular_component;;	CC:integral component of membrane;;	K06890	K06890	------	------	COG0670	S:Function unknown	XP_021987436.1	BI1-like protein [Helianthus annuus]	sp|Q9SA63|LFG4_ARATH;;	Protein LIFEGUARD 4 OS=Arabidopsis thaliana OX=3702 GN=LFG4 PE=2 SV=1;;	PF01027.17	Bax1-I	Inhibitor of apoptosis-promoting Bax1
gene39992	LOC110884080	BI1-like protein	------	------	------	K06890	K06890	------	------	COG0670	S:Function unknown	XP_021987424.1	BI1-like protein [Helianthus annuus]	sp|Q9SA63|LFG4_ARATH;;	Protein LIFEGUARD 4 OS=Arabidopsis thaliana OX=3702 GN=LFG4 PE=2 SV=1;;	PF01027.17	Bax1-I	Inhibitor of apoptosis-promoting Bax1
gene39994	LOC110880808	F-box protein At4g02760-like, transcript variant X1	------	------	------	K10268	FBXL2_20	------	------	ENOG4111FF2;;ENOG410XQ54;;COG5030	S:Function unknown;;U:Intracellular trafficking, secretion, and vesicular transport	XP_021984947.1	F-box protein At4g02760-like isoform X1 [Helianthus annuus]	sp|Q9SY03|FB219_ARATH;;	F-box protein At4g02760 OS=Arabidopsis thaliana OX=3702 GN=At4g02760 PE=4 SV=2;;	------	------	------
gene74533	LOC110917600	uncharacterized LOC110917600	------	------	------	------	------	------	------	------	------	------	------	------	------	------	------	------
gene74532	LOC110920110	F-box protein At5g07610-like	------	------	------	------	------	------	------	ENOG410YS8Z;;ENOG410YS7V	S:Function unknown;;	XP_022020038.1	F-box protein At5g07610-like [Helianthus annuus]	sp|Q9FLS0|FB253_ARATH;;	F-box protein At5g07610 OS=Arabidopsis thaliana OX=3702 GN=At5g07610 PE=2 SV=1;;	PF00646.30	F-box	F-box domain
gene74535	LOC110920111	lysine histidine transporter-like 8	------	------	------	------	------	------	------	COG0814	E:Amino acid transport and metabolism	XP_022020039.1	lysine histidine transporter-like 8 [Helianthus annuus]	sp|Q9SX98|LHTL8_ARATH;;	Lysine histidine transporter-like 8 OS=Arabidopsis thaliana OX=3702 GN=AATL1 PE=1 SV=1;;	PF01490.15	Aa_trans	Transmembrane amino acid transporter protein
gene74534	LOC110917155	F-box protein At5g07610-like	------	------	------	------	------	------	------	ENOG410YS8Z;;ENOG410YS7V	S:Function unknown;;	OTF92742.1	putative F-box domain-containing protein [Helianthus annuus]	sp|Q9FLS0|FB253_ARATH;;	F-box protein At5g07610 OS=Arabidopsis thaliana OX=3702 GN=At5g07610 PE=2 SV=1;;	PF00646.30	F-box	F-box domain
gene40000	LOC110880816	uncharacterized LOC110880816	------	------	------	------	------	------	------	------	------	------	------	------	------	------	------	------
gene39999	LOC110880666	uncharacterized LOC110880666	GO:1902626;;GO:0000027;;GO:0006412;;GO:0022625;;GO:0003735	biological_process;;biological_process;;biological_process;;cellular_component;;molecular_function;;	BP:assembly of large subunit precursor of preribosome;;BP:ribosomal large subunit assembly;;BP:translation;;CC:cytosolic large ribosomal subunit;;MF:structural constituent of ribosome;;	K02896	RP-L24e, RPL24	map03010	Ribosome	COG2075	J:Translation, ribosomal structure and biogenesis	XP_021984836.1	uncharacterized protein LOC110880666, partial [Helianthus annuus]	sp|Q9FUL4|RL24_PRUAV;;	60S ribosomal protein L24 OS=Prunus avium OX=42229 GN=RPL24 PE=2 SV=1;;	PF01246.17	Ribosomal_L24e	Ribosomal protein L24e
gene74540	LOC110918310	enoyl-[acyl-carrier-protein] reductase [NADH], chloroplastic-like	------	------	------	K00208	fabI	map00780;;map00061	Biotin metabolism;;Fatty acid biosynthesis	COG0623	I:Lipid transport and metabolism	XP_022018336.1	enoyl-[acyl-carrier-protein] reductase [NADH], chloroplastic-like [Helianthus annuus]	sp|P80030|FABI_BRANA;;	Enoyl-[acyl-carrier-protein] reductase [NADH], chloroplastic OS=Brassica napus OX=3708 PE=1 SV=2;;	PF13561.3;;PF00106.22	adh_short_C2;;adh_short	Enoyl;;short chain dehydrogenase
gene74539	LOC110920115	uncharacterized LOC110920115	------	------	------	------	------	------	------	COG2801;;ENOG410ZK3M;;ENOG410YZDN;;ENOG410YMEY;;ENOG410YBAH	L:Replication, recombination and repair;;S:Function unknown;;S:Function unknown;;S:Function unknown;;S:Function unknown	XP_022020042.1	uncharacterized protein LOC110920115 [Helianthus annuus]	------	------	PF14223.3	Retrotran_gag_2	gag-polypeptide of LTR copia-type
gene67147		-	------	------	------	------	------	------	------	------	------	------	------	------	------	------	------	------
gene19404	LOC110938653	uncharacterized LOC110938653	------	------	------	------	------	------	------	------	------	------	------	------	------	------	------	------
gene19405	LOC110940205	F-box protein At2g02240-like	------	------	------	K04733	IRAK4	------	------	COG0515	T:Signal transduction mechanisms	XP_022037450.1	F-box protein At2g02240-like [Helianthus annuus]	sp|Q9FLW0|Y5241_ARATH;;	Probable receptor-like protein kinase At5g24010 OS=Arabidopsis thaliana OX=3702 GN=At5g24010 PE=1 SV=1;;	PF14299.3;;PF00069.22;;PF07714.14	PP2;;Pkinase;;Pkinase_Tyr	Phloem protein 2;;Protein kinase domain;;Protein tyrosine kinase
gene74959	LOC110918318	uncharacterized LOC110918318	------	------	------	------	------	------	------	------	------	XP_022018343.1	uncharacterized protein LOC110918318 [Helianthus annuus]	------	------	------	------	------
gene74960	LOC110918342	uncharacterized LOC110918342	------	------	------	------	------	------	------	------	------	XP_022018381.1	uncharacterized protein LOC110918342 [Helianthus annuus]	------	------	------	------	------
gene19398	LOC110938651	transcriptional regulator TAC1-like	GO:0005488	molecular_function;;	MF:binding;;	------	------	------	------	ENOG410ZV6W;;ENOG410Z06A;;ENOG4111ECK;;ENOG410Z0H6	S:Function unknown;;K:Transcription;;K:Transcription	XP_022036526.1	transcriptional regulator TAC1-like [Helianthus annuus]	sp|Q9SR34|TAC1_ARATH;;	Transcriptional regulator TAC1 OS=Arabidopsis thaliana OX=3702 GN=TAC1 PE=2 SV=1;;	PF13912.3;;PF12171.5;;PF13894.3	zf-C2H2_6;;zf-C2H2_jaz;;zf-C2H2_4	C2H2-type zinc finger;;Zinc-finger double-stranded RNA-binding;;C2H2-type zinc finger
gene19399	LOC110942830	uncharacterized LOC110942830	------	------	------	------	------	------	------	COG2801	L:Replication, recombination and repair	XP_022040285.1	uncharacterized protein LOC110942830 [Helianthus annuus]	sp|Q8I7P9|POL5_DROME;;	Retrovirus-related Pol polyprotein from transposon opus OS=Drosophila melanogaster OX=7227 GN=pol PE=3 SV=1;;	PF13456.3;;PF00075.21	RVT_3;;RNase_H	Reverse transcriptase-like;;RNase H
gene19396	LOC110940201	uncharacterized LOC110940201	------	------	------	------	------	------	------	COG0524;;ENOG4111V4G	G:Carbohydrate transport and metabolism;;S:Function unknown	XP_022037445.1	uncharacterized protein LOC110940201 [Helianthus annuus]	sp|Q9SR77|HBPL1_ARATH;;	Heme-binding-like protein At3g10130, chloroplastic OS=Arabidopsis thaliana OX=3702 GN=At3g10130 PE=1 SV=1;;	PF04832.9	SOUL	SOUL heme-binding protein
gene19397	LOC110938650	uncharacterized LOC110938650	------	------	------	------	------	------	------	------	------	------	------	------	------	------	------	------
gene19402	LOC110940203	L-type lectin-domain containing receptor kinase V.9-like	------	------	------	------	------	------	------	COG0515	T:Signal transduction mechanisms	XP_022037447.1	L-type lectin-domain containing receptor kinase V.9-like [Helianthus annuus]	sp|Q9FIF1|LRK21_ARATH;;	Probable L-type lectin-domain containing receptor kinase II.1 OS=Arabidopsis thaliana OX=3702 GN=LECRK21 PE=2 SV=1;;	PF00139.16;;PF00069.22;;PF07714.14	Lectin_legB;;Pkinase;;Pkinase_Tyr	Legume lectin domain;;Protein kinase domain;;Protein tyrosine kinase
gene19403	LOC110942832	uncharacterized LOC110942832	------	------	------	------	------	------	------	ENOG410Z1UH;;ENOG41119X6	S:Function unknown;;	XP_022040286.1	uncharacterized protein LOC110942832 [Helianthus annuus]	------	------	PF04827.11;;PF13359.3	Plant_tran;;DDE_Tnp_4	Plant transposon protein;;DDE superfamily endonuclease
gene19400	LOC110940202	ribulose bisphosphate carboxylase/oxygenase activase 2, chloroplastic-like	GO:0005524	molecular_function;;	MF:ATP binding;;	------	------	------	------	COG1222	O:Posttranslational modification, protein turnover, chaperones	XP_022037446.1	ribulose bisphosphate carboxylase/oxygenase activase 2, chloroplastic-like [Helianthus annuus]	sp|Q7X9A0|RCA1_LARTR;;	Ribulose bisphosphate carboxylase/oxygenase activase 1, chloroplastic OS=Larrea tridentata OX=66636 GN=RCA1 PE=1 SV=1;;	PF00004.26	AAA	ATPase family associated with various cellular activities
gene19401	LOC110938652	subtilisin inhibitor-like	------	------	------	------	------	------	------	ENOG410XYBF;;COG1446	S:Function unknown;;	XP_022036527.1	subtilisin inhibitor-like [Helianthus annuus]	sp|P16064|ICI1_PHAAN;;	Subtilisin inhibitor 1 OS=Phaseolus angularis OX=3914 PE=1 SV=1;;	PF00280.15	potato_inhibit	Potato inhibitor I family
gene64384	LOC110904371	putative late blight resistance protein homolog R1A-10	------	------	------	------	------	------	------	COG4886	S:Function unknown	XP_022005918.1	putative late blight resistance protein homolog R1A-10 [Helianthus annuus]	sp|Q60CZ8|R1A10_SOLDE;;	Putative late blight resistance protein homolog R1A-10 OS=Solanum demissum OX=50514 GN=R1A-10 PE=3 SV=1;;	PF00931.19;;PF13191.3;;PF13173.3;;PF13401.3	NB-ARC;;AAA_16;;AAA_14;;AAA_22	NB-ARC domain;;AAA ATPase domain;;AAA domain;;AAA domain
gene64382	LOC110904372	putative late blight resistance protein homolog R1B-16	------	------	------	------	------	------	------	COG4886	S:Function unknown	XP_022008251.1	putative late blight resistance protein homolog R1B-16 [Helianthus annuus]	sp|Q6L400|R1B16_SOLDE;;	Putative late blight resistance protein homolog R1B-16 OS=Solanum demissum OX=50514 GN=R1B-16 PE=3 SV=1;;	------	------	------
gene64383	LOC110907601	putative late blight resistance protein homolog R1B-16	------	------	------	------	------	------	------	COG4886	S:Function unknown	XP_022008251.1	putative late blight resistance protein homolog R1B-16 [Helianthus annuus]	sp|Q6L400|R1B16_SOLDE;;	Putative late blight resistance protein homolog R1B-16 OS=Solanum demissum OX=50514 GN=R1B-16 PE=3 SV=1;;	------	------	------
gene64380	LOC110904370	putative late blight resistance protein homolog R1B-16	------	------	------	------	------	------	------	COG4886	S:Function unknown	XP_022005917.1	putative late blight resistance protein homolog R1B-16 [Helianthus annuus]	sp|Q6L3L0|R1B23_SOLDE;;	Putative late blight resistance protein homolog R1B-23 OS=Solanum demissum OX=50514 GN=R1B-23 PE=3 SV=1;;	PF00931.19;;PF13173.3	NB-ARC;;AAA_14	NB-ARC domain;;AAA domain
gene64381	LOC110907600	putative late blight resistance protein homolog R1B-16	------	------	------	------	------	------	------	COG4886	S:Function unknown	XP_022008250.1	putative late blight resistance protein homolog R1B-16 [Helianthus annuus]	sp|Q6L400|R1B16_SOLDE;;	Putative late blight resistance protein homolog R1B-16 OS=Solanum demissum OX=50514 GN=R1B-16 PE=3 SV=1;;	PF00931.19	NB-ARC	NB-ARC domain
gene64378	LOC110904369	putative late blight resistance protein homolog R1B-16	------	------	------	------	------	------	------	COG4886	S:Function unknown	XP_022005915.1	putative late blight resistance protein homolog R1B-16 [Helianthus annuus]	sp|Q6L400|R1B16_SOLDE;;	Putative late blight resistance protein homolog R1B-16 OS=Solanum demissum OX=50514 GN=R1B-16 PE=3 SV=1;;	PF00931.19;;PF13191.3;;PF13173.3;;PF13401.3	NB-ARC;;AAA_16;;AAA_14;;AAA_22	NB-ARC domain;;AAA ATPase domain;;AAA domain;;AAA domain
gene64379	LOC110906106	uncharacterized LOC110906106	------	------	------	------	------	------	------	------	------	------	------	------	------	------	------	------
gene81371	LOC110926877	50S ribosomal protein L14, chloroplastic-like	GO:0006412;;GO:0015934;;GO:0009507;;GO:0003735;;GO:0019843	biological_process;;cellular_component;;cellular_component;;molecular_function;;molecular_function;;	BP:translation;;CC:large ribosomal subunit;;CC:chloroplast;;MF:structural constituent of ribosome;;MF:rRNA binding;;	K02874	RP-L14, MRPL14, rplN	map03010	Ribosome	COG0093	J:Translation, ribosomal structure and biogenesis	XP_022026212.1	uncharacterized protein LOC110926877 [Helianthus annuus]	sp|Q332U0|RK14_LACSA;;	50S ribosomal protein L14, chloroplastic OS=Lactuca sativa OX=4236 GN=rpl14 PE=3 SV=1;;	PF00238.16;;PF00252.15	Ribosomal_L14;;Ribosomal_L16	Ribosomal protein L14p/L23e;;Ribosomal protein L16p/L10e
gene81370	LOC110926875	uncharacterized LOC110926875	------	------	------	------	------	------	------	------	------	------	------	------	------	------	------	------
gene67488	LOC110911468	LEAF RUST 10 DISEASE-RESISTANCE LOCUS RECEPTOR-LIKE PROTEIN KINASE-like 1.1, transcript variant X1	------	------	------	------	------	------	------	COG0515	T:Signal transduction mechanisms	XP_022011785.1	LEAF RUST 10 DISEASE-RESISTANCE LOCUS RECEPTOR-LIKE PROTEIN KINASE-like 1.1 isoform X1 [Helianthus annuus]	sp|Q9C6K9|LRL11_ARATH;;	LEAF RUST 10 DISEASE-RESISTANCE LOCUS RECEPTOR-LIKE PROTEIN KINASE-like 1.1 OS=Arabidopsis thaliana OX=3702 GN=LRK10L-1.1 PE=2 SV=1;;	PF00069.22;;PF07714.14;;PF14531.3	Pkinase;;Pkinase_Tyr;;Kinase-like	Protein kinase domain;;Protein tyrosine kinase;;Kinase-like
gene67487	LOC110913631	LEAF RUST 10 DISEASE-RESISTANCE LOCUS RECEPTOR-LIKE PROTEIN KINASE-like 1.1	------	------	------	------	------	------	------	COG0515	T:Signal transduction mechanisms	XP_022014145.1	LEAF RUST 10 DISEASE-RESISTANCE LOCUS RECEPTOR-LIKE PROTEIN KINASE-like 1.1, partial [Helianthus annuus]	sp|Q9C6K9|LRL11_ARATH;;	LEAF RUST 10 DISEASE-RESISTANCE LOCUS RECEPTOR-LIKE PROTEIN KINASE-like 1.1 OS=Arabidopsis thaliana OX=3702 GN=LRK10L-1.1 PE=2 SV=1;;	PF07714.14;;PF00069.22;;PF01636.20;;PF14531.3	Pkinase_Tyr;;Pkinase;;APH;;Kinase-like	Protein tyrosine kinase;;Protein kinase domain;;Phosphotransferase enzyme family;;Kinase-like
gene73954		-	------	------	------	------	------	------	------	------	------	------	------	------	------	------	------	------
gene61801	LOC110908543	beta-glucosidase BoGH3B-like, transcript variant X1	GO:0009251;;GO:0016787;;GO:0008422	biological_process;;molecular_function;;molecular_function;;	BP:glucan catabolic process;;MF:hydrolase activity;;MF:beta-glucosidase activity;;	K05349	bglX	map00460;;map00500;;map00940	Cyanoamino acid metabolism;;Starch and sucrose metabolism;;Phenylpropanoid biosynthesis	COG1472	G:Carbohydrate transport and metabolism	XP_022009185.1	uncharacterized protein LOC110908543 [Helianthus annuus]	------	------	------	------	------
gene11270	LOC110932148	acyl-acyl carrier protein thioesterase ATL3, chloroplastic-like	------	------	------	------	------	------	------	ENOG4111REW	S:Function unknown	XP_022031198.1	acyl-acyl carrier protein thioesterase ATL3, chloroplastic-like [Helianthus annuus]	sp|Q8W583|ALT3_ARATH;;	Acyl-acyl carrier protein thioesterase ATL3, chloroplastic OS=Arabidopsis thaliana OX=3702 GN=ALT3 PE=2 SV=1;;	PF13279.3;;PF03061.19	4HBT_2;;4HBT	Thioesterase-like superfamily;;Thioesterase superfamily
gene11271	LOC110928051	uncharacterized LOC110928051	------	------	------	------	------	------	------	------	------	------	------	------	------	------	------	------
gene11268	LOC110932147	uncharacterized LOC110932147	------	------	------	K01303	APEH	------	------	COG2801	L:Replication, recombination and repair	XP_022031197.1	uncharacterized protein LOC110932147 [Helianthus annuus]	sp|Q8I7P9|POL5_DROME;;	Retrovirus-related Pol polyprotein from transposon opus OS=Drosophila melanogaster OX=7227 GN=pol PE=3 SV=1;;	PF13650.3;;PF13975.3	Asp_protease_2;;gag-asp_proteas	Aspartyl protease;;gag-polyprotein putative aspartyl protease
gene11269	LOC110928050	uncharacterized LOC110928050	------	------	------	------	------	------	------	------	------	------	------	------	------	------	------	------
gene11266	LOC110928049	uncharacterized LOC110928049	------	------	------	------	------	------	------	------	------	------	------	------	------	------	------	------
gene11267	LOC110932146	uncharacterized LOC110932146	------	------	------	------	------	------	------	COG2801;;ENOG410YQHW	L:Replication, recombination and repair;;S:Function unknown	XP_022031195.1	uncharacterized protein LOC110932146 [Helianthus annuus]	sp|P10273|POL_FLV;;	Gag-Pol polyprotein OS=Feline leukemia virus OX=11768 GN=pol PE=3 SV=2;;	PF00665.23	rve	Integrase core domain
gene11264	LOC110932144	uncharacterized LOC110932144	------	------	------	------	------	------	------	COG0515;;ENOG410ZY1Z;;ENOG410YD6D	T:Signal transduction mechanisms;;S:Function unknown	XP_022031193.1	uncharacterized protein LOC110932144 [Helianthus annuus]	sp|Q9FV02|SKIP3_ARATH;;	F-box protein SKIP3 OS=Arabidopsis thaliana OX=3702 GN=SKIP3 PE=1 SV=2;;	PF14299.3;;PF00069.22;;PF07714.14	PP2;;Pkinase;;Pkinase_Tyr	Phloem protein 2;;Protein kinase domain;;Protein tyrosine kinase
gene11265	LOC110932145	cysteine-rich receptor-like protein kinase 10	------	------	------	------	------	------	------	COG0515;;ENOG410YASJ	T:Signal transduction mechanisms;;	XP_022031194.1	cysteine-rich receptor-like protein kinase 10 [Helianthus annuus]	sp|Q8GYA4|CRK10_ARATH;;	Cysteine-rich receptor-like protein kinase 10 OS=Arabidopsis thaliana OX=3702 GN=CRK10 PE=1 SV=3;;	PF07714.14;;PF00069.22	Pkinase_Tyr;;Pkinase	Protein tyrosine kinase;;Protein kinase domain
gene28565	LOC110867016	uncharacterized LOC110867016	------	------	------	------	------	------	------	COG2801;;ENOG410YMI2	L:Replication, recombination and repair;;S:Function unknown	XP_021971856.1	uncharacterized protein LOC110867016 [Helianthus annuus]	------	------	PF08284.8;;PF02160.12;;PF00098.20	RVP_2;;Peptidase_A3;;zf-CCHC	Retroviral aspartyl protease;;Cauliflower mosaic virus peptidase;;Zinc knuckle
gene28566	LOC110868772	uncharacterized LOC110868772, transcript variant X1	------	------	------	------	------	------	------	------	------	------	------	------	------	------	------	------
gene28567	LOC110867017	uncharacterized LOC110867017	------	------	------	------	------	------	------	ENOG410YQZ5;;ENOG410ZGYJ;;COG2801	S:Function unknown;;L:Replication, recombination and repair	XP_021971857.1	uncharacterized protein LOC110867017 [Helianthus annuus]	------	------	PF03732.14	Retrotrans_gag	Retrotransposon gag protein
gene28568	LOC110867389	uncharacterized LOC110867389	------	------	------	------	------	------	------	------	------	------	------	------	------	------	------	------
gene28569	LOC110868774	receptor kinase-like protein Xa21	GO:0016740	molecular_function;;	MF:transferase activity;;	------	------	------	------	COG4886	S:Function unknown	XP_021973720.1	receptor kinase-like protein Xa21 [Helianthus annuus]	sp|Q1MX30|XA21_ORYSI;;	Receptor kinase-like protein Xa21 OS=Oryza sativa subsp. indica OX=39946 GN=XA21 PE=1 SV=1;;	PF07714.14;;PF00069.22;;PF13855.3;;PF12799.4;;PF08263.9	Pkinase_Tyr;;Pkinase;;LRR_8;;LRR_4;;LRRNT_2	Protein tyrosine kinase;;Protein kinase domain;;Leucine rich repeat;;Leucine Rich repeats;;Leucine rich repeat N-terminal domain
gene28570	LOC110868775	uncharacterized LOC110868775, transcript variant X3	------	------	------	------	------	------	------	------	------	------	------	------	------	------	------	------
gene63053		-	------	------	------	------	------	------	------	------	------	------	------	------	------	------	------	------
gene39542	LOC110883839	ras-related protein Rab7	GO:0007264;;GO:0005622;;GO:0016787;;GO:0005525	biological_process;;cellular_component;;molecular_function;;molecular_function;;	BP:small GTPase mediated signal transduction;;CC:intracellular;;MF:hydrolase activity;;MF:GTP binding;;	K07897	RAB7A	map04145;;map04144	Phagosome;;Endocytosis	ENOG410XNZV	S:Function unknown	XP_021987182.1	ras-related protein Rab7 [Helianthus annuus]	sp|Q43463|RAB7_SOYBN;;	Ras-related protein Rab7 OS=Glycine max OX=3847 PE=2 SV=1;;	PF00071.19;;PF08477.10;;PF00025.18;;PF01926.20;;PF04670.9;;PF00009.24	Ras;;Roc;;Arf;;MMR_HSR1;;Gtr1_RagA;;GTP_EFTU	Ras family;;Ras of Complex, Roc, domain of DAPkinase;;ADP-ribosylation factor family;;50S ribosome-binding GTPase;;Gtr1/RagA G protein conserved region;;Elongation factor Tu GTP binding domain
gene39543	LOC110883840	exocyst complex component SEC6-like	GO:0006887;;GO:0051601;;GO:0000145;;GO:0000149	biological_process;;biological_process;;cellular_component;;molecular_function;;	BP:exocytosis;;BP:exocyst localization;;CC:exocyst;;MF:SNARE binding;;	K06110	EXOC3, SEC6	------	------	COG5173	U:Intracellular trafficking, secretion, and vesicular transport	XP_021987183.1	exocyst complex component SEC6-like [Helianthus annuus]	sp|Q94AI6|SEC6_ARATH;;	Exocyst complex component SEC6 OS=Arabidopsis thaliana OX=3702 GN=SEC6 PE=1 SV=1;;	PF06046.10	Sec6	Exocyst complex component Sec6
gene52891	LOC110893024	uncharacterized mitochondrial protein AtMg00810-like	------	------	------	------	------	------	------	COG2801;;ENOG410YBAH;;ENOG4111SP8	L:Replication, recombination and repair;;S:Function unknown;;S:Function unknown	XP_021995840.1	uncharacterized protein LOC110893024 [Helianthus annuus]	sp|Q94HW2|POLR1_ARATH;;	Retrovirus-related Pol polyprotein from transposon RE1 OS=Arabidopsis thaliana OX=3702 GN=RE1 PE=2 SV=1;;	PF07727.11	RVT_2	Reverse transcriptase
gene52890	LOC110893023	uncharacterized LOC110893023	------	------	------	------	------	------	------	COG2801;;ENOG410ZK3M;;COG0666;;ENOG410YMEY	L:Replication, recombination and repair;;S:Function unknown;;S:Function unknown;;S:Function unknown	XP_021995839.1	uncharacterized protein LOC110893023 [Helianthus annuus]	sp|Q94HW2|POLR1_ARATH;;	Retrovirus-related Pol polyprotein from transposon RE1 OS=Arabidopsis thaliana OX=3702 GN=RE1 PE=2 SV=1;;	PF14223.3;;PF03732.14	Retrotran_gag_2;;Retrotrans_gag	gag-polypeptide of LTR copia-type;;Retrotransposon gag protein
gene52893	TRNAI-UAU	tRNA-Ile	------	------	------	------	------	------	------	------	------	------	------	------	------	------	------	------
gene52892	LOC110895210	transcription factor TCP4-like	------	------	------	------	------	------	------	ENOG410YG88;;ENOG410YEYG	K:Transcription;;	XP_021998182.1	transcription factor TCP4-like [Helianthus annuus]	sp|Q9MAH8|TCP3_ARATH;;	Transcription factor TCP3 OS=Arabidopsis thaliana OX=3702 GN=TCP3 PE=1 SV=1;;	PF03634.10	TCP	TCP family transcription factor
gene52896	LOC110895213	uncharacterized LOC110895213, transcript variant X1	------	------	------	------	------	------	------	------	------	------	------	------	------	------	------	------
gene52894	LOC110895212	uncharacterized LOC110895212	------	------	------	------	------	------	------	------	------	XP_021998183.1	uncharacterized protein LOC110895212 [Helianthus annuus]	------	------	------	------	------
gene52897	LOC110893025	uncharacterized LOC110893025	------	------	------	------	------	------	------	COG2801	L:Replication, recombination and repair	XP_021995841.1	uncharacterized protein LOC110893025 [Helianthus annuus]	------	------	PF03732.14;;PF00098.20	Retrotrans_gag;;zf-CCHC	Retrotransposon gag protein;;Zinc knuckle
gene52900	LOC110895214	putative callose synthase 8	GO:0006075;;GO:0016021;;GO:0000148;;GO:0003843	biological_process;;cellular_component;;cellular_component;;molecular_function;;	BP:;;CC:integral component of membrane;;CC:1,3-beta-D-glucan synthase complex;;MF:1,3-beta-D-glucan synthase activity;;	K11000	CALS	------	------	ENOG410XQ8V	L:Replication, recombination and repair	XP_021998184.1	putative callose synthase 8 [Helianthus annuus]	sp|Q9LUD7|CALS8_ARATH;;	Putative callose synthase 8 OS=Arabidopsis thaliana OX=3702 GN=CALS8 PE=3 SV=2;;	PF02364.12;;PF14288.3;;PF04652.13	Glucan_synthase;;FKS1_dom1;;Vta1	1,3-beta-glucan synthase component;;1,3-beta-glucan synthase subunit FKS1, domain-1;;Vta1 like
gene52899	LOC110895215	C2 domain-containing protein At1g53590-like	------	------	------	K01652	E2.2.1.6L, ilvB, ilvG, ilvI	map00290;;map00770;;map00650;;map00660	Valine, leucine and isoleucine biosynthesis;;Pantothenate and CoA biosynthesis;;Butanoate metabolism;;C5-Branched dibasic acid metabolism	COG5038	L:Replication, recombination and repair	XP_021998185.1	C2 domain-containing protein At1g53590-like [Helianthus annuus]	sp|Q93XX4|C2D61_ARATH;;	C2 domain-containing protein At1g53590 OS=Arabidopsis thaliana OX=3702 GN=NTMC2T6.1 PE=1 SV=2;;	PF00168.27	C2	C2 domain
gene78598	LOC110921548	metal transporter Nramp1-like, transcript variant X1	------	------	------	K12347	SLC11A1, NRAMP1	------	------	COG1914	P:Inorganic ion transport and metabolism	XP_022021577.1	metal transporter Nramp1-like isoform X1 [Helianthus annuus]	sp|Q8H4H5|NRAM5_ORYSJ;;	Metal transporter Nramp5 OS=Oryza sativa subsp. japonica OX=39947 GN=NRAMP5 PE=2 SV=1;;	PF01566.15	Nramp	Natural resistance-associated macrophage protein
gene78597	LOC110923398	zinc finger BED domain-containing protein RICESLEEPER 2-like, transcript variant X1	------	------	------	------	------	------	------	ENOG4111T8J;;ENOG410XSI7;;ENOG410ZRGX;;ENOG410Y37V	S:Function unknown;;	OTF86759.1	putative AC transposase [Helianthus annuus]	sp|Q6AVI0|RSLE2_ORYSJ;;	Zinc finger BED domain-containing protein RICESLEEPER 2 OS=Oryza sativa subsp. japonica OX=39947 GN=Os03g0733400 PE=2 SV=1;;	PF05699.11;;PF14372.3;;PF02892.12	Dimer_Tnp_hAT;;DUF4413;;zf-BED	hAT family C-terminal dimerisation region;;Domain of unknown function;;BED zinc finger
gene78596	LOC110925748	syntaxin-125-like	------	------	------	K08486	STX1B_2_3	map04130	SNARE interactions in vesicular transport	COG5074;;ENOG410Z7Z7	U:Intracellular trafficking, secretion, and vesicular transport;;S:Function unknown	XP_022025293.1	syntaxin-125-like [Helianthus annuus]	sp|Q9SXB0|SY125_ARATH;;	Syntaxin-125 OS=Arabidopsis thaliana OX=3702 GN=SYP125 PE=2 SV=1;;	PF00804.22;;PF05739.16;;PF13949.3;;PF08393.10;;PF12889.4	Syntaxin;;SNARE;;ALIX_LYPXL_bnd;;DHC_N2;;DUF3829	Syntaxin;;SNARE domain;;ALIX V-shaped domain binding to HIV;;Dynein heavy chain, N-terminal region 2;;Protein of unknown function
gene78595	LOC110924457	uncharacterized LOC110924457	------	------	------	------	------	------	------	ENOG410ZGYJ;;ENOG410YQZ5;;COG2801	S:Function unknown;;L:Replication, recombination and repair	XP_022024152.1	uncharacterized protein LOC110924457 [Helianthus annuus]	------	------	------	------	------
gene78594	LOC110923318	malonyl-coenzyme A:anthocyanin 3-O-glucoside-6''-O-malonyltransferase-like	------	------	------	------	------	------	------	ENOG410ZBAM;;ENOG4111BDY	S:Function unknown;;	XP_022023138.1	malonyl-coenzyme A:anthocyanin 3-O-glucoside-6'-O-malonyltransferase-like [Helianthus annuus]	sp|Q8GSN8|3MAT_DAHPI;;	Malonyl-coenzyme A:anthocyanin 3-O-glucoside-6'-O-malonyltransferase OS=Dahlia pinnata OX=101596 GN=3MAT PE=1 SV=1;;	PF02458.12	Transferase	Transferase family
gene78593	LOC110924456	uncharacterized LOC110924456	------	------	------	K01514	PRUNE, PPX1	map00230	Purine metabolism	COG2801;;ENOG410XS4D;;ENOG410XP5C	S:Function unknown;;L:Replication, recombination and repair	XP_022024151.1	uncharacterized protein LOC110924456 [Helianthus annuus]	sp|P10978|POLX_TOBAC;;	Retrovirus-related Pol polyprotein from transposon TNT 1-94 OS=Nicotiana tabacum OX=4097 PE=2 SV=1;;	PF00665.23;;PF13683.3	rve;;rve_3	Integrase core domain;;Integrase core domain
gene78592	LOC110922481	malonyl-coenzyme A:anthocyanin 3-O-glucoside-6''-O-malonyltransferase-like	------	------	------	------	------	------	------	ENOG410ZBAM;;ENOG4111BDY;;ENOG410Z33Z	S:Function unknown;;	XP_022022468.1	malonyl-coenzyme A:anthocyanin 3-O-glucoside-6'-O-malonyltransferase-like [Helianthus annuus]	sp|Q8GSN8|3MAT_DAHPI;;	Malonyl-coenzyme A:anthocyanin 3-O-glucoside-6'-O-malonyltransferase OS=Dahlia pinnata OX=101596 GN=3MAT PE=1 SV=1;;	PF02458.12	Transferase	Transferase family
gene78591	LOC110926446	malonyl-coenzyme A:anthocyanin 3-O-glucoside-6''-O-malonyltransferase-like	------	------	------	------	------	------	------	ENOG410ZBAM;;ENOG4111BDY	S:Function unknown;;	XP_022025902.1	malonyl-coenzyme A:anthocyanin 3-O-glucoside-6'-O-malonyltransferase-like [Helianthus annuus]	sp|Q8GSN8|3MAT_DAHPI;;	Malonyl-coenzyme A:anthocyanin 3-O-glucoside-6'-O-malonyltransferase OS=Dahlia pinnata OX=101596 GN=3MAT PE=1 SV=1;;	PF02458.12	Transferase	Transferase family
gene78590	LOC110925843	uncharacterized LOC110925843	------	------	------	------	------	------	------	------	------	------	------	------	------	------	------	------
gene13009	LOC110930922	uncharacterized LOC110930922, transcript variant X1	------	------	------	------	------	------	------	------	------	------	------	------	------	------	------	------
gene23987	LOC110864587	serine/threonine-protein kinase D6PK-like	GO:0035556;;GO:0043069;;GO:0005737;;GO:0005634;;GO:0005886;;GO:0004674;;GO:0005515	biological_process;;biological_process;;cellular_component;;cellular_component;;cellular_component;;molecular_function;;molecular_function;;	BP:intracellular signal transduction;;BP:negative regulation of programmed cell death;;CC:cytoplasm;;CC:nucleus;;CC:plasma membrane;;MF:protein serine/threonine kinase activity;;MF:protein binding;;	------	------	------	------	ENOG410XQ0C	T:Signal transduction mechanisms	XP_021969380.1	serine/threonine-protein kinase D6PK-like [Helianthus annuus]	sp|Q39183|D6KL2_ARATH;;	Serine/threonine-protein kinase D6PKL2 OS=Arabidopsis thaliana OX=3702 GN=D6PKL2 PE=1 SV=1;;	PF00069.22;;PF07714.14	Pkinase;;Pkinase_Tyr	Protein kinase domain;;Protein tyrosine kinase
gene23988	TRNAA-AGC	tRNA-Ala	------	------	------	------	------	------	------	------	------	------	------	------	------	------	------	------
gene23985	LOC110944351	phospholipase A(1) DAD1, chloroplastic-like	------	------	------	K16818	DAD1	map00564;;map00592	Glycerophospholipid metabolism;;alpha-Linolenic acid metabolism	COG3675;;ENOG4111MQ0;;ENOG4111RPC	S:Function unknown;;I:Lipid transport and metabolism;;S:Function unknown	XP_022041704.1	phospholipase A(1) DAD1, chloroplastic-like [Helianthus annuus]	sp|Q948R1|PLA11_ARATH;;	Phospholipase;;	PF01764.22;;PF11187.5	Lipase_3;;DUF2974	Lipase;;Protein of unknown function
gene23986	LOC110863726	uncharacterized LOC110863726	------	------	------	------	------	------	------	------	------	------	------	------	------	------	------	------
gene23990	LOC110863728	uncharacterized LOC110863728, transcript variant X2	------	------	------	------	------	------	------	------	------	------	------	------	------	------	------	------
gene23989	LOC110863727	uncharacterized LOC110863727, transcript variant X2	------	------	------	------	------	------	------	------	------	------	------	------	------	------	------	------
gene5203	LOC110913227	branched-chain-amino-acid aminotransferase-like protein 2, transcript variant X1	GO:0008152;;GO:0003824	biological_process;;molecular_function;;	BP:metabolic process;;MF:catalytic activity;;	K22696	EEF2KMT	------	------	COG0115	S:Function unknown	XP_022013767.1	branched-chain-amino-acid aminotransferase-like protein 2 [Helianthus annuus]	sp|Q9ASR4|BCAL2_ARATH;;	Branched-chain-amino-acid aminotransferase-like protein 2 OS=Arabidopsis thaliana OX=3702 GN=At5g27410 PE=2 SV=1;;	PF01063.16	Aminotran_4	Amino-transferase class IV
gene5204	LOC110888044	heterogeneous nuclear ribonucleoprotein L-like	------	------	------	------	------	------	------	------	------	XP_021991284.1	heterogeneous nuclear ribonucleoprotein L-like [Helianthus annuus]	------	------	------	------	------
gene5202	LOC110913219	TMV resistance protein N-like	------	------	------	------	------	------	------	COG4886;;ENOG4112BMQ;;ENOG4111THG	S:Function unknown;;	XP_022013759.1	TMV resistance protein N-like [Helianthus annuus]	sp|Q40392|TMVRN_NICGU;;	TMV resistance protein N OS=Nicotiana glutinosa OX=35889 GN=N PE=1 SV=1;;	PF01582.17;;PF00931.19;;PF13676.3	TIR;;NB-ARC;;TIR_2	TIR domain;;NB-ARC domain;;TIR domain
gene5200	LOC110913203	UPF0301 protein Plut_0637-like, transcript variant X1	------	------	------	------	------	------	------	COG1678	K:Transcription	XP_022013742.1	uncharacterized protein LOC110913203 isoform X1 [Helianthus annuus]	sp|Q3AQ69|Y1601_CHLCH;;	UPF0301 protein Cag_1601 OS=Chlorobium chlorochromatii;;	PF02622.12	DUF179	Uncharacterized ACR, COG1678
gene5201	LOC110913213	queuine tRNA-ribosyltransferase accessory subunit 2-like	GO:0008616;;GO:0005737;;GO:0008479	biological_process;;cellular_component;;molecular_function;;	BP:queuosine biosynthetic process;;CC:cytoplasm;;MF:queuine tRNA-ribosyltransferase activity;;	K15407	QTRTD1	------	------	COG0343	J:Translation, ribosomal structure and biogenesis	XP_022013753.1	queuine tRNA-ribosyltransferase accessory subunit 2-like [Helianthus annuus]	sp|Q7ZVJ6|QTRT2_DANRE;;	Queuine tRNA-ribosyltransferase accessory subunit 2 OS=Danio rerio OX=7955 GN=qtrt2 PE=2 SV=2;;	PF01702.15	TGT	Queuine tRNA-ribosyltransferase
gene5199	LOC110913196	11-beta-hydroxysteroid dehydrogenase-like 5	------	------	------	K22418	HSD1	------	------	COG1028	L:Replication, recombination and repair	XP_022013735.1	11-beta-hydroxysteroid dehydrogenase-like 5 [Helianthus annuus]	sp|Q9T0G0|HSD5_ARATH;;	11-beta-hydroxysteroid dehydrogenase-like 5 OS=Arabidopsis thaliana OX=3702 GN=HSD5 PE=2 SV=1;;	PF00106.22;;PF13561.3;;PF08659.7	adh_short;;adh_short_C2;;KR	short chain dehydrogenase;;Enoyl;;KR domain
gene5205	LOC110888055	ATP-dependent DNA helicase pif1-like	------	------	------	------	------	------	------	ENOG4112721;;COG0507;;ENOG410Y531;;ENOG410Y4KS;;ENOG410YDMC	S:Function unknown;;L:Replication, recombination and repair;;S:Function unknown;;S:Function unknown;;S:Function unknown	XP_021991293.1	uncharacterized protein LOC110888055 [Helianthus annuus]	sp|Q0R4F1|PIF1_XENLA;;	ATP-dependent DNA helicase PIF1 OS=Xenopus laevis OX=8355 GN=pif1 PE=2 SV=1;;	PF05970.11;;PF02689.11;;PF13604.3	PIF1;;Herpes_Helicase;;AAA_30	PIF1-like helicase;;Helicase;;AAA domain
gene5206	LOC110913240	protein OSB1, mitochondrial-like, transcript variant X2	GO:0009987	biological_process;;	BP:cellular process;;	------	------	------	------	ENOG410YN9V;;ENOG410YC5C	S:Function unknown;;	XP_022013781.1	protein OSB1, mitochondrial-like [Helianthus annuus]	sp|Q9SX99|OSB1_ARATH;;	Protein OSB1, mitochondrial OS=Arabidopsis thaliana OX=3702 GN=OSB1 PE=1 SV=1;;	PF00436.22	SSB	Single-strand binding protein family
gene21671	LOC110939205	uncharacterized LOC110939205, transcript variant X1	------	------	------	------	------	------	------	------	------	------	------	------	------	------	------	------
gene21672	LOC110939207	uncharacterized LOC110939207	------	------	------	------	------	------	------	------	------	------	------	------	------	------	------	------
gene21670	LOC110943661	classical arabinogalactan protein 9-like	------	------	------	------	------	------	------	------	------	XP_022041088.1	classical arabinogalactan protein 9-like [Helianthus annuus]	------	------	------	------	------
gene21675	LOC110939208	uncharacterized LOC110939208	------	------	------	------	------	------	------	------	------	------	------	------	------	------	------	------
gene21676	LOC110941385	ABC transporter G family member 27-like, transcript variant X2	------	------	------	------	------	------	------	COG1131;;COG0561	V:Defense mechanisms;;S:Function unknown	XP_022038701.1	ABC transporter G family member 27-like isoform X1 [Helianthus annuus]	sp|Q9FT51|AB27G_ARATH;;	ABC transporter G family member 27 OS=Arabidopsis thaliana OX=3702 GN=ABCG27 PE=2 SV=1;;	PF01061.21	ABC2_membrane	ABC-2 type transporter
gene21673	LOC110941384	uncharacterized acetyltransferase At3g50280-like	------	------	------	------	------	------	------	ENOG410YJ90	S:Function unknown	XP_022038700.1	uncharacterized acetyltransferase At3g50280-like [Helianthus annuus]	sp|Q9SND9|Y3028_ARATH;;	Uncharacterized acetyltransferase At3g50280 OS=Arabidopsis thaliana OX=3702 GN=At3g50280 PE=3 SV=1;;	PF02458.12	Transferase	Transferase family
gene21674	LOC110943662	uncharacterized LOC110943662	------	------	------	------	------	------	------	ENOG410Z2X5;;ENOG410YD7E;;ENOG410ZND1	S:Function unknown;;	XP_022041089.1	uncharacterized protein LOC110943662 [Helianthus annuus]	------	------	PF02992.11;;PF13960.3	Transposase_21;;DUF4218	Transposase family tnp2;;Domain of unknown function
gene61096	LOC110908199	zinc finger CCCH domain-containing protein 62-like, transcript variant X1	------	------	------	------	------	------	------	ENOG410YA4E;;ENOG410YC7U	S:Function unknown;;	XP_022008797.1	zinc finger CCCH domain-containing protein 62-like isoform X1 [Helianthus annuus]	sp|Q338N2|C3H62_ORYSJ;;	Zinc finger CCCH domain-containing protein 62 OS=Oryza sativa subsp. japonica OX=39947 GN=Os10g0391300 PE=4 SV=2;;	PF02037.24	SAP	SAP domain
gene63411	LOC110905890	GDSL esterase/lipase At5g62930-like, transcript variant X1	GO:0016788	molecular_function;;	MF:hydrolase activity, acting on ester bonds;;	K23978	IAH1	------	------	COG2755	S:Function unknown	XP_022007006.1	GDSL esterase/lipase At5g62930-like isoform X1 [Helianthus annuus]	sp|Q9FM04|GDL88_ARATH;;	GDSL esterase/lipase At5g62930 OS=Arabidopsis thaliana OX=3702 GN=At5g62930 PE=2 SV=3;;	PF00657.19;;PF13472.3	Lipase_GDSL;;Lipase_GDSL_2	GDSL-like Lipase/Acylhydrolase;;GDSL-like Lipase/Acylhydrolase family
gene49167	LOC110890990	uncharacterized LOC110890990	------	------	------	------	------	------	------	------	------	------	------	------	------	------	------	------
gene49168	LOC110890989	uncharacterized LOC110890989, transcript variant X5	------	------	------	------	------	------	------	------	------	------	------	------	------	------	------	------
gene49169	LOC110887286	uncharacterized LOC110887286	------	------	------	------	------	------	------	------	------	------	------	------	------	------	------	------
gene34580	LOC110874243	auxin-responsive protein IAA28-like	------	------	------	K14484	IAA	map04075	Plant hormone signal transduction	ENOG4111A4D;;ENOG410ZN8Z	S:Function unknown;;K:Transcription	XP_021978741.1	auxin-responsive protein IAA28-like [Helianthus annuus]	sp|P13088|AUX22_SOYBN;;	Auxin-induced protein AUX22 OS=Glycine max OX=3847 GN=AUX22 PE=2 SV=1;;	PF02309.13;;PF00564.21	AUX_IAA;;PB1	AUX/IAA family;;PB1 domain
gene13010	LOC110930921	uncharacterized LOC110930921, transcript variant X1	------	------	------	------	------	------	------	------	------	------	------	------	------	------	------	------
gene7688	LOC110926138	DNA (cytosine-5)-methyltransferase 1-like	GO:0032259;;GO:0008168	biological_process;;molecular_function;;	BP:methylation;;MF:methyltransferase activity;;	K00558	DNMT1, dcm	map00270	Cysteine and methionine metabolism	COG0270	L:Replication, recombination and repair	XP_022025590.1	DNA (cytosine-5)-methyltransferase 1-like [Helianthus annuus]	sp|Q9AXT8|CMT1_MAIZE;;	DNA;;	PF00145.14;;PF01426.15;;PF00385.21	DNA_methylase;;BAH;;Chromo	C-5 cytosine-specific DNA methylase;;BAH domain;;Chromo
gene29731	LOC110869424	uncharacterized LOC110869424	------	------	------	------	------	------	------	COG0507;;ENOG410Y4KS;;ENOG4112721;;COG1599	L:Replication, recombination and repair;;S:Function unknown;;S:Function unknown;;L:Replication, recombination and repair	XP_021974371.1	uncharacterized protein LOC110869424 [Helianthus annuus]	sp|Q0R4F1|PIF1_XENLA;;	ATP-dependent DNA helicase PIF1 OS=Xenopus laevis OX=8355 GN=pif1 PE=2 SV=1;;	PF05970.11;;PF14214.3;;PF13604.3;;PF02689.11	PIF1;;Helitron_like_N;;AAA_30;;Herpes_Helicase	PIF1-like helicase;;Helitron helicase-like domain at N-terminus;;AAA domain;;Helicase
gene27950	LOC110868387	cytochrome P450 71B34-like	------	------	------	------	------	------	------	COG2124	Q:Secondary metabolites biosynthesis, transport and catabolism	XP_021973230.1	cytochrome P450 71B34-like [Helianthus annuus]	sp|Q9LIP6|C71BV_ARATH;;	Cytochrome P450 71B34 OS=Arabidopsis thaliana OX=3702 GN=CYP71B34 PE=2 SV=1;;	PF00067.19	p450	Cytochrome P450
gene27949	LOC110866834	zinc finger MYM-type protein 1-like	------	------	------	------	------	------	------	ENOG4110ZMY;;ENOG410YDI6;;ENOG410YND3;;ENOG410XR4P	S:Function unknown;;	XP_021971676.1	zinc finger MYM-type protein 1-like [Helianthus annuus]	sp|Q5SVZ6|ZMYM1_HUMAN;;	Zinc finger MYM-type protein 1 OS=Homo sapiens OX=9606 GN=ZMYM1 PE=1 SV=1;;	PF14291.3;;PF05699.11	DUF4371;;Dimer_Tnp_hAT	Domain of unknown function;;hAT family C-terminal dimerisation region
gene29726	LOC110871788	sphingosine-1-phosphate lyase-like	GO:0019752;;GO:0030170;;GO:0016831	biological_process;;molecular_function;;molecular_function;;	BP:carboxylic acid metabolic process;;MF:pyridoxal phosphate binding;;MF:carboxy-lyase activity;;	K01634	SGPL1, DPL1	map00600	Sphingolipid metabolism	COG0076	E:Amino acid transport and metabolism	XP_021976201.1	sphingosine-1-phosphate lyase isoform X2 [Helianthus annuus]	sp|Q9C509|SGPL_ARATH;;	Sphingosine-1-phosphate lyase OS=Arabidopsis thaliana OX=3702 GN=DPL1 PE=1 SV=1;;	PF00282.16	Pyridoxal_deC	Pyridoxal-dependent decarboxylase conserved domain
gene29725	LOC110871786	uncharacterized LOC110871786	------	------	------	------	------	------	------	ENOG41104KS;;ENOG411041T;;ENOG41119PW;;ENOG41108VU;;ENOG4110412	S:Function unknown;;	XP_021976210.1	uncharacterized protein LOC110871786, partial [Helianthus annuus]	------	------	PF03107.13;;PF07649.9;;PF00130.19	C1_2;;C1_3;;C1_1	C1 domain;;C1-like domain;;Phorbol esters/diacylglycerol binding domain
gene29727	LOC110871785	protein LAZY 1-like, transcript variant X1	------	------	------	------	------	------	------	ENOG410YP4N	S:Function unknown	XP_021976214.1	protein LAZY 1-like [Helianthus annuus]	sp|Q5XV40|LAZY1_ARATH;;	Protein LAZY 1 OS=Arabidopsis thaliana OX=3702 GN=LA1 PE=1 SV=1;;	------	------	------
gene29728	LOC110871789	uncharacterized LOC110871789, transcript variant X1	------	------	------	------	------	------	------	------	------	------	------	------	------	------	------	------
gene54419	LOC110895991	uncharacterized LOC110895991	------	------	------	------	------	------	------	------	------	------	------	------	------	------	------	------
gene27951	LOC110868389	dirigent protein 17-like	------	------	------	------	------	------	------	ENOG410YHF2;;ENOG410YRIM	Q:Secondary metabolites biosynthesis, transport and catabolism;;S:Function unknown	OTG20690.1	hypothetical protein HannXRQ_Chr07g0195861 [Helianthus annuus]	sp|F4J4N3|DIR17_ARATH;;	Dirigent protein 17 OS=Arabidopsis thaliana OX=3702 GN=DIR17 PE=2 SV=1;;	------	------	------
gene54416	LOC110895988	uncharacterized LOC110895988, transcript variant X6	------	------	------	------	------	------	------	------	------	------	------	------	------	------	------	------
gene54417	LOC110895990	uncharacterized LOC110895990	GO:0006508;;GO:0008236	biological_process;;molecular_function;;	BP:proteolysis;;MF:serine-type peptidase activity;;	------	------	------	------	COG1506	E:Amino acid transport and metabolism	XP_021999078.1	uncharacterized protein LOC110895990 [Helianthus annuus]	sp|Q93YQ1|RTOR1_ARATH;;	Regulatory-associated protein of TOR 1 OS=Arabidopsis thaliana OX=3702 GN=RAPTOR1 PE=1 SV=1;;	PF00326.18	Peptidase_S9	Prolyl oligopeptidase family
gene27948	LOC110868386	60S ribosomal protein L12	GO:0006412;;GO:0000027;;GO:0005840;;GO:0022625;;GO:0019843;;GO:0003735	biological_process;;biological_process;;cellular_component;;cellular_component;;molecular_function;;molecular_function;;	BP:translation;;BP:ribosomal large subunit assembly;;CC:ribosome;;CC:cytosolic large ribosomal subunit;;MF:rRNA binding;;MF:structural constituent of ribosome;;	K02870	RP-L12e, RPL12	map03010	Ribosome	COG0080	J:Translation, ribosomal structure and biogenesis	XP_021979442.1	60S ribosomal protein L12 [Helianthus annuus]	sp|O50003|RL12_PRUAR;;	60S ribosomal protein L12 OS=Prunus armeniaca OX=36596 GN=RPL12 PE=2 SV=1;;	PF03946.11;;PF00298.16	Ribosomal_L11_N;;Ribosomal_L11	Ribosomal protein L11, N-terminal domain;;Ribosomal protein L11, RNA binding domain
gene61092	LOC110905356	uncharacterized LOC110905356	GO:0016021	cellular_component;;	CC:integral component of membrane;;	------	------	------	------	ENOG410Y5PR	S:Function unknown	XP_022006857.1	uncharacterized protein LOC110905356 [Helianthus annuus]	------	------	------	------	------
gene23426	LOC110942427	uncharacterized LOC110942427, transcript variant X2	------	------	------	------	------	------	------	ENOG4110MDM	S:Function unknown	XP_022039882.1	uncharacterized protein LOC110942427 isoform X1 [Helianthus annuus]	------	------	------	------	------
gene10131	LOC110927808	uncharacterized LOC110927808	------	------	------	------	------	------	------	------	------	------	------	------	------	------	------	------
gene23424	LOC110942425	E3 ubiquitin-protein ligase UPL2-like, transcript variant X1	------	------	------	K10592;pmum	HUWE1, MULE, ARF-BP1;	map04120	Ubiquitin mediated proteolysis	COG5021	O:Posttranslational modification, protein turnover, chaperones	XP_022039879.1	E3 ubiquitin-protein ligase UPL2-like isoform X1 [Helianthus annuus]	sp|Q8GY23|UPL1_ARATH;;	E3 ubiquitin-protein ligase UPL1 OS=Arabidopsis thaliana OX=3702 GN=UPL1 PE=1 SV=3;;	PF00632.22;;PF06025.9;;PF06012.9;;PF14377.3;;PF00627.28	HECT;;DUF913;;DUF908;;DUF4414;;UBA	HECT-domain;;Domain of Unknown Function;;Domain of Unknown Function;;Domain of unknown function;;UBA/TS-N domain
gene23423	LOC110942424	BEACH domain-containing protein B, transcript variant X1	------	------	------	------	------	------	------	ENOG410XNQC;;COG2319	S:Function unknown;;	XP_022039877.1	BEACH domain-containing protein B isoform X1 [Helianthus annuus]	sp|F4I9T0|BCHB_ARATH;;	BEACH domain-containing protein B OS=Arabidopsis thaliana OX=3702 GN=BCHB PE=4 SV=1;;	PF02138.15;;PF15787.2;;PF14844.3;;PF00400.29;;PF16057.2;;PF13385.3	Beach;;DUF4704;;PH_BEACH;;WD40;;DUF4800;;Laminin_G_3	Beige/BEACH domain;;Domain of unknown function;;PH domain associated with Beige/BEACH;;WD domain, G-beta repeat;;Domain of unknown function;;Concanavalin A-like lectin/glucanases superfamily
gene23425	LOC110942426	TRAF-type zinc finger domain-containing protein 1-like	GO:0016020	cellular_component;;	CC:membrane;;	------	------	------	------	ENOG4111IF3;;ENOG4111QJY	S:Function unknown;;	XP_022039881.1	TRAF-type zinc finger domain-containing protein 1-like [Helianthus annuus]	sp|Q3UDK1|TRAD1_MOUSE;;	TRAF-type zinc finger domain-containing protein 1 OS=Mus musculus OX=10090 GN=Trafd1 PE=1 SV=1;;	------	------	------
gene26702	LOC110867691	uncharacterized LOC110867691, transcript variant X5	------	------	------	------	------	------	------	------	------	------	------	------	------	------	------	------
gene14083	LOC110933005	arp2/3 complex-activating protein rickA-like	------	------	------	------	------	------	------	------	------	XP_022031940.1	uncharacterized protein LOC110933005 [Helianthus annuus]	------	------	------	------	------
gene14084	LOC110935871	uncharacterized LOC110935871, transcript variant X5	------	------	------	------	------	------	------	------	------	------	------	------	------	------	------	------
gene14082	LOC110935869	uncharacterized LOC110935869, transcript variant X1	------	------	------	------	------	------	------	ENOG41116TJ	S:Function unknown	OTG27436.1	putative zinc finger, RING/FYVE/PHD-type [Helianthus annuus]	------	------	PF13445.3	zf-RING_UBOX	RING-type zinc-finger
gene21322	LOC110939114	uncharacterized LOC110939114	------	------	------	------	------	------	------	------	------	------	------	------	------	------	------	------
gene21323	LOC110941194	uncharacterized LOC110941194, transcript variant X1	------	------	------	------	------	------	------	------	------	XP_022038500.1	uncharacterized protein LOC110941194 [Helianthus annuus]	------	------	------	------	------
gene17866	LOC110938011	protein DETOXIFICATION 40-like	GO:0006855;;GO:0016020;;GO:0015238	biological_process;;cellular_component;;molecular_function;;	BP:drug transmembrane transport;;CC:membrane;;MF:drug transmembrane transporter activity;;	K03327	TC.MATE, SLC47A, norM, mdtK, dinF	------	------	COG0534	S:Function unknown	XP_022036173.1	protein DETOXIFICATION 40-like [Helianthus annuus]	sp|Q9LVD9|DTX40_ARATH;;	Protein DETOXIFICATION 40 OS=Arabidopsis thaliana OX=3702 GN=DTX40 PE=1 SV=1;;	PF01554.15	MatE	MatE
gene17865	LOC110938013	probable protein S-acyltransferase 4, transcript variant X2	GO:0016021;;GO:0005886;;GO:0019706;;GO:0008270	cellular_component;;cellular_component;;molecular_function;;molecular_function;;	CC:integral component of membrane;;CC:plasma membrane;;MF:protein-cysteine S-palmitoyltransferase activity;;MF:zinc ion binding;;	K16675	ZDHHC9_14_18	------	------	COG5273	S:Function unknown	XP_022036174.1	probable protein S-acyltransferase 4 [Helianthus annuus]	sp|Q9M1K5|ZDH13_ARATH;;	Probable protein S-acyltransferase 4 OS=Arabidopsis thaliana OX=3702 GN=PAT04 PE=2 SV=1;;	PF01529.17	zf-DHHC	DHHC palmitoyltransferase
gene17864	LOC110938010	probable aquaporin SIP2-1	GO:0016020	cellular_component;;	CC:membrane;;	K09875	SIP	------	------	COG0580	C:Energy production and conversion	XP_022036172.1	probable aquaporin SIP2-1 [Helianthus annuus]	sp|Q9M1K3|SIP21_ARATH;;	Probable aquaporin SIP2-1 OS=Arabidopsis thaliana OX=3702 GN=SIP2-1 PE=2 SV=1;;	PF00230.17	MIP	Major intrinsic protein
gene17863	LOC110938009	NADH--cytochrome b5 reductase 1-like, transcript variant X2	GO:0022900;;GO:0055114;;GO:0005783;;GO:0016021;;GO:0005886;;GO:0009505;;GO:0004128	biological_process;;biological_process;;cellular_component;;cellular_component;;cellular_component;;cellular_component;;molecular_function;;	BP:electron transport chain;;BP:oxidation-reduction process;;CC:endoplasmic reticulum;;CC:integral component of membrane;;CC:plasma membrane;;CC:plant-type cell wall;;MF:cytochrome-b5 reductase activity, acting on NA;;	K00326	E1.6.2.2	map00520	Amino sugar and nucleotide sugar metabolism	COG0543	C:Energy production and conversion	XP_022036170.1	NADH--cytochrome b5 reductase 1-like [Helianthus annuus]	sp|Q9ZNT1|NB5R1_ARATH;;	NADH--cytochrome b5 reductase 1 OS=Arabidopsis thaliana OX=3702 GN=CBR1 PE=1 SV=1;;	PF00970.21;;PF00175.18;;PF08030.9	FAD_binding_6;;NAD_binding_1;;NAD_binding_6	Oxidoreductase FAD-binding domain;;Oxidoreductase NAD-binding domain;;Ferric reductase NAD binding domain
gene17862	LOC110938008	uncharacterized LOC110938008, transcript variant X1	------	------	------	K23678	PQLC2, SLC66A1, LAAT1	------	------	ENOG4111FM2	U:Intracellular trafficking, secretion, and vesicular transport	XP_022036168.1	uncharacterized protein LOC110938008 [Helianthus annuus]	sp|Q12010|YPQ1_YEAST;;	Probable vacuolar amino acid transporter YPQ1 OS=Saccharomyces cerevisiae;;	PF04193.11	PQ-loop	PQ loop repeat
gene48841	LOC110890813	uncharacterized LOC110890813, transcript variant X10	------	------	------	------	------	------	------	------	------	OTG08631.1	hypothetical protein HannXRQ_Chr11g0343871 [Helianthus annuus]	------	------	------	------	------
gene48844	LOC110890816	uncharacterized LOC110890816	------	------	------	------	------	------	------	COG0702	S:Function unknown	XP_021994159.1	uncharacterized protein LOC110890816 [Helianthus annuus]	sp|Q9LQI7|CIA30_ARATH;;	Probable complex I intermediate-associated protein 30 OS=Arabidopsis thaliana OX=3702 GN=At1g17350 PE=1 SV=2;;	PF08547.9;;PF13460.3;;PF05368.10;;PF01370.18	CIA30;;NAD_binding_10;;NmrA;;Epimerase	Complex I intermediate-associated protein 30;;NA;;NmrA-like family;;NAD dependent epimerase/dehydratase family
gene48843	LOC110890815	uncharacterized LOC110890815	------	------	------	------	------	------	------	ENOG4111F38;;ENOG41109CS	S:Function unknown;;	XP_021994158.1	uncharacterized protein LOC110890815 [Helianthus annuus]	sp|O14162|YE7A_SCHPO;;	Putative lipase C4A8.10 OS=Schizosaccharomyces pombe;;	PF05057.11;;PF12697.4	DUF676;;Abhydrolase_6	Putative serine esterase;;Alpha/beta hydrolase family
gene48842	LOC110890814	GDSL esterase/lipase At5g45950-like	------	------	------	------	------	------	------	COG3240	S:Function unknown	XP_021994157.1	GDSL esterase/lipase At5g45950-like [Helianthus annuus]	sp|Q9FJ41|GDL85_ARATH;;	GDSL esterase/lipase At5g45950 OS=Arabidopsis thaliana OX=3702 GN=At5g45950 PE=2 SV=1;;	PF00657.19;;PF13472.3	Lipase_GDSL;;Lipase_GDSL_2	GDSL-like Lipase/Acylhydrolase;;GDSL-like Lipase/Acylhydrolase family
gene79772	LOC110922146	uncharacterized LOC110922146, transcript variant X1	------	------	------	------	------	------	------	------	------	------	------	------	------	------	------	------
gene79773	LOC110920638	probable sugar phosphate/phosphate translocator At1g12500	GO:0016021	cellular_component;;	CC:integral component of membrane;;	------	------	------	------	ENOG410XP1S	S:Function unknown	XP_022020506.1	probable sugar phosphate/phosphate translocator At1g12500 [Helianthus annuus]	sp|Q9LDH3|PT112_ARATH;;	Probable sugar phosphate/phosphate translocator At1g12500 OS=Arabidopsis thaliana OX=3702 GN=At1g12500 PE=1 SV=1;;	PF03151.13;;PF00892.17;;PF08449.8	TPT;;EamA;;UAA	Triose-phosphate Transporter family;;EamA-like transporter family;;UAA transporter family
gene48845	LOC110890817	uncharacterized LOC110890817	------	------	------	------	------	------	------	ENOG410XZNN;;ENOG411134I	S:Function unknown;;	XP_021994160.1	uncharacterized protein LOC110890817 [Helianthus annuus]	------	------	PF07939.8	DUF1685	Protein of unknown function
gene79769	LOC110924974	blue copper protein-like	------	------	------	------	------	------	------	ENOG410YTCF;;ENOG410YP7M	S:Function unknown;;	XP_022024639.1	blue copper protein-like [Helianthus annuus]	sp|P80728|MAVI_CUCPE;;	Mavicyanin OS=Cucurbita pepo OX=3663 PE=1 SV=1;;	PF02298.14	Cu_bind_like	Plastocyanin-like domain
gene79770	LOC110924975	FK506-binding protein 5-like	------	------	------	------	------	------	------	------	------	XP_022024640.1	FK506-binding protein 5-like [Helianthus annuus]	------	------	------	------	------
gene79767	LOC110925619	blue copper protein-like	------	------	------	------	------	------	------	ENOG410YTCF;;ENOG410YP7M	S:Function unknown;;	XP_022025221.1	blue copper protein-like [Helianthus annuus]	sp|P80728|MAVI_CUCPE;;	Mavicyanin OS=Cucurbita pepo OX=3663 PE=1 SV=1;;	PF02298.14	Cu_bind_like	Plastocyanin-like domain
gene79768	LOC110924973	blue copper protein-like	------	------	------	------	------	------	------	ENOG410YTCF;;ENOG410YP7M	S:Function unknown;;	XP_022024638.1	blue copper protein-like [Helianthus annuus]	sp|P80728|MAVI_CUCPE;;	Mavicyanin OS=Cucurbita pepo OX=3663 PE=1 SV=1;;	PF02298.14	Cu_bind_like	Plastocyanin-like domain
gene65955	LOC110913176	F-box/kelch-repeat protein At3g23880-like	------	------	------	------	------	------	------	ENOG410ZQ9A;;ENOG4111EF8;;ENOG410Z2HM;;ENOG410YVTQ;;ENOG4111EH2;;ENOG410YX2S	S:Function unknown;;	XP_022013716.1	F-box/kelch-repeat protein At3g23880-like [Helianthus annuus]	sp|Q9C800|FB34_ARATH;;	Putative F-box protein At1g33530 OS=Arabidopsis thaliana OX=3702 GN=At1g33530 PE=4 SV=1;;	PF08268.9;;PF07734.10;;PF00646.30	FBA_3;;FBA_1;;F-box	F-box associated domain;;F-box associated;;F-box domain
gene1212	LOC110866296	nudix hydrolase 16, mitochondrial	GO:0016787	molecular_function;;	MF:hydrolase activity;;	K07766	E3.6.1.52	------	------	COG0494	S:Function unknown	XP_021971199.1	nudix hydrolase 16, mitochondrial [Helianthus annuus]	sp|Q9LHK1|NUD16_ARATH;;	Nudix hydrolase 16, mitochondrial OS=Arabidopsis thaliana OX=3702 GN=NUDT16 PE=2 SV=1;;	PF00293.25	NUDIX	NUDIX domain
gene1214	LOC110866310	sigma factor binding protein 1, chloroplastic-like	------	------	------	------	------	------	------	ENOG410ZFI0	S:Function unknown	XP_021971203.1	sigma factor binding protein 1, chloroplastic-like [Helianthus annuus]	------	------	PF05678.11	VQ	VQ motif
gene1208	LOC110888158	uncharacterized LOC110888158	------	------	------	------	------	------	------	COG2801;;ENOG410ZGYJ;;ENOG410YQZ5	L:Replication, recombination and repair;;S:Function unknown;;S:Function unknown	XP_021991407.1	uncharacterized protein LOC110888158 [Helianthus annuus]	------	------	PF13650.3;;PF13975.3	Asp_protease_2;;gag-asp_proteas	Aspartyl protease;;gag-polyprotein putative aspartyl protease
gene1209	LOC110888287	uncharacterized LOC110888287	------	------	------	------	------	------	------	COG2801;;ENOG410YQHW	L:Replication, recombination and repair;;S:Function unknown	XP_021991531.1	uncharacterized protein LOC110888287 [Helianthus annuus]	------	------	------	------	------
gene1210	LOC110866268	transcription factor MYBC1	GO:0006351	biological_process;;	BP:transcription, DNA-templated;;	------	------	------	------	ENOG41125WB;;ENOG4111I9A	S:Function unknown;;	XP_021971195.1	transcription factor MYBC1 [Helianthus annuus]	sp|O22210|MYBC1_ARATH;;	Transcription factor MYBC1 OS=Arabidopsis thaliana OX=3702 GN=MYBC1 PE=1 SV=1;;	PF00249.28	Myb_DNA-binding	Myb-like DNA-binding domain
gene1211	LOC110866282	uncharacterized LOC110866282	------	------	------	------	------	------	------	ENOG410ZJS2;;ENOG410ZICF	S:Function unknown;;	XP_021971196.1	uncharacterized protein LOC110866282 [Helianthus annuus]	sp|Q15032|R3HD1_HUMAN;;	R3H domain-containing protein 1 OS=Homo sapiens OX=9606 GN=R3HDM1 PE=1 SV=3;;	PF01424.19;;PF12752.4	R3H;;SUZ	R3H domain;;SUZ domain
gene1205	LOC110936241	uncharacterized LOC110936241	------	------	------	------	------	------	------	------	------	------	------	------	------	------	------	------
gene1206	LOC110888033	uncharacterized LOC110888033	------	------	------	K23222	HARBI1	------	------	------	------	XP_021991291.1	uncharacterized protein LOC110888033 [Helianthus annuus]	------	------	------	------	------
gene1207	LOC110888100	putative nuclease HARBI1	------	------	------	------	------	------	------	ENOG410Z1UH;;ENOG41105FW	S:Function unknown;;	XP_022024750.1	putative nuclease HARBI1 [Helianthus annuus]	------	------	PF04827.11;;PF13359.3	Plant_tran;;DDE_Tnp_4	Plant transposon protein;;DDE superfamily endonuclease
gene34575	LOC110875538	uncharacterized LOC110875538	------	------	------	K07466	RFA1, RPA1, rpa	map03430;;map03440;;map03420;;map03030	Mismatch repair;;Homologous recombination;;Nucleotide excision repair;;DNA replication	COG1599;;ENOG410YU9U	L:Replication, recombination and repair;;S:Function unknown	XP_021979427.1	uncharacterized protein LOC110875538 [Helianthus annuus]	------	------	PF02721.11	DUF223	Domain of unknown function DUF223
gene63454	LOC110907380	uncharacterized LOC110907380	------	------	------	------	------	------	------	------	------	XP_022008065.1	uncharacterized protein LOC110907380 [Helianthus annuus]	------	------	PF14303.3	NAM-associated	No apical meristem-associated C-terminal domain
gene81208		-	------	------	------	------	------	------	------	------	------	------	------	------	------	------	------	------
gene77635	LOC110923506	uncharacterized LOC110923506	------	------	------	------	------	------	------	------	------	------	------	------	------	------	------	------
gene64332		-	------	------	------	------	------	------	------	------	------	------	------	------	------	------	------	------
gene19120	LOC110940050	telomere repeat-binding protein 5-like, transcript variant X5	------	------	------	------	------	------	------	ENOG4111PQU;;ENOG4111C5T	K:Transcription;;	XP_022037298.1	telomere repeat-binding protein 5-like isoform X1 [Helianthus annuus]	sp|Q6R0E3|TRP5_ARATH;;	Telomere repeat-binding protein 5 OS=Arabidopsis thaliana OX=3702 GN=TRP5 PE=1 SV=2;;	PF00249.28;;PF00240.20	Myb_DNA-binding;;ubiquitin	Myb-like DNA-binding domain;;Ubiquitin family
gene64706	LOC110904588	uncharacterized LOC110904588, transcript variant X2	------	------	------	------	------	------	------	------	------	------	------	------	------	------	------	------
gene64705	LOC110904587	uncharacterized LOC110904587	------	------	------	------	------	------	------	------	------	------	------	------	------	------	------	------
gene64704	LOC110904586	pyridoxal 5'-phosphate synthase-like subunit PDX1.2	GO:0042823;;GO:0042819;;GO:0005829;;GO:0046982;;GO:0003824	biological_process;;biological_process;;cellular_component;;molecular_function;;molecular_function;;	BP:pyridoxal phosphate biosynthetic process;;BP:vitamin B6 biosynthetic process;;CC:cytosol;;MF:protein heterodimerization activity;;MF:catalytic activity;;	K06215	pdxS, pdx1	map00750	Vitamin B6 metabolism	COG0214	H:Coenzyme transport and metabolism	XP_022006119.1	pyridoxal 5'-phosphate synthase-like subunit PDX1.2 [Helianthus annuus]	sp|Q9ZNR6|PDX12_ARATH;;	Pyridoxal 5'-phosphate synthase-like subunit PDX1.2 OS=Arabidopsis thaliana OX=3702 GN=PDX12 PE=1 SV=1;;	PF01680.14;;PF05690.11;;PF03060.12	SOR_SNZ;;ThiG;;NMO	SOR/SNZ family;;Thiazole biosynthesis protein ThiG;;Nitronate monooxygenase
gene80147	LOC110920709	obg-like ATPase 1	GO:0005737;;GO:0016887;;GO:0043023;;GO:0043022;;GO:0005524;;GO:0005525	cellular_component;;molecular_function;;molecular_function;;molecular_function;;molecular_function;;molecular_function;;	CC:cytoplasm;;MF:ATPase activity;;MF:ribosomal large subunit binding;;MF:ribosome binding;;MF:ATP binding;;MF:GTP binding;;	K19788	OLA1	------	------	COG0012	J:Translation, ribosomal structure and biogenesis	XP_022020597.1	obg-like ATPase 1 [Helianthus annuus]	sp|Q9SA73|OLA1_ARATH;;	Obg-like ATPase 1 OS=Arabidopsis thaliana OX=3702 GN=YchF1 PE=1 SV=1;;	PF06071.10;;PF01926.20;;PF02421.15	YchF-GTPase_C;;MMR_HSR1;;FeoB_N	Protein of unknown function;;50S ribosome-binding GTPase;;Ferrous iron transport protein B
gene64703	LOC110904585	uncharacterized LOC110904585	GO:0016020	cellular_component;;	CC:membrane;;	------	------	------	------	ENOG411137J;;ENOG4112C6K	S:Function unknown;;	XP_022006118.1	uncharacterized protein LOC110904585 [Helianthus annuus]	------	------	PF03168.10	LEA_2	Late embryogenesis abundant protein
gene80143	LOC110925121	uncharacterized LOC110925121	------	------	------	K07466	RFA1, RPA1, rpa	map03430;;map03420;;map03030;;map03440	Mismatch repair;;Nucleotide excision repair;;DNA replication;;Homologous recombination	COG1599;;ENOG410YZBK;;ENOG410YU9U	L:Replication, recombination and repair;;S:Function unknown;;S:Function unknown	XP_022024784.1	uncharacterized protein LOC110925121 [Helianthus annuus]	------	------	PF02721.11;;PF08646.7	DUF223;;Rep_fac-A_C	Domain of unknown function DUF223;;Replication factor-A C terminal domain
gene80145	LOC110925122	uncharacterized LOC110925122	------	------	------	------	------	------	------	COG2801	L:Replication, recombination and repair	XP_022024786.1	uncharacterized protein LOC110925122 [Helianthus annuus]	sp|P20825|POL2_DROME;;	Retrovirus-related Pol polyprotein from transposon 297 OS=Drosophila melanogaster OX=7227 GN=pol PE=3 SV=1;;	PF00078.24;;PF13456.3;;PF00665.23;;PF00075.21	RVT_1;;RVT_3;;rve;;RNase_H	Reverse transcriptase;;Reverse transcriptase-like;;Integrase core domain;;RNase H
gene80146	LOC110925741	DNA-directed RNA polymerase V subunit 5C	------	------	------	K03013	RPB5, POLR2E	map03020	RNA polymerase	COG2012	L:Replication, recombination and repair	XP_022025290.1	DNA-directed RNA polymerase V subunit 5C [Helianthus annuus]	sp|Q9M1H8|RPE5C_ARATH;;	DNA-directed RNA polymerase V subunit 5C OS=Arabidopsis thaliana OX=3702 GN=NRPE5C PE=2 SV=1;;	PF01191.16;;PF03871.11	RNA_pol_Rpb5_C;;RNA_pol_Rpb5_N	RNA polymerase Rpb5, C-terminal domain;;RNA polymerase Rpb5, N-terminal domain
gene80144	LOC110923831	CSC1-like protein At3g54510, transcript variant X1	------	------	------	K21989	TMEM63	------	------	COG5594	S:Function unknown	XP_022023579.1	CSC1-like protein At3g54510 isoform X1 [Helianthus annuus]	sp|F4JCY2|CSCL8_ARATH;;	CSC1-like protein At3g54510 OS=Arabidopsis thaliana OX=3702 GN=At3g54510 PE=3 SV=1;;	PF02714.12;;PF13967.3;;PF14703.3	RSN1_7TM;;RSN1_TM;;PHM7_cyt	Calcium-dependent channel, 7TM region, putative phosphate;;Late exocytosis, associated with Golgi transport;;Cytosolic domain of 10TM putative phosphate transporter
gene18494	LOC110939723	uncharacterized LOC110939723	------	------	------	------	------	------	------	COG2801;;ENOG410XS4D;;ENOG410ZXEB	L:Replication, recombination and repair;;S:Function unknown;;S:Function unknown	OTF97228.1	putative gag-polypeptide of LTR copia-type [Helianthus annuus]	sp|P10978|POLX_TOBAC;;	Retrovirus-related Pol polyprotein from transposon TNT 1-94 OS=Nicotiana tabacum OX=4097 PE=2 SV=1;;	PF14244.3;;PF14223.3;;PF03732.14	Retrotran_gag_3;;Retrotran_gag_2;;Retrotrans_gag	gag-polypeptide of LTR copia-type;;gag-polypeptide of LTR copia-type;;Retrotransposon gag protein
gene18495	LOC110939725	kinesin-like protein KIN-14D	GO:0007018;;GO:0005871;;GO:0005874;;GO:0008017;;GO:0000166;;GO:0003777;;GO:0016887;;GO:0005524	biological_process;;cellular_component;;cellular_component;;molecular_function;;molecular_function;;molecular_function;;molecular_function;;molecular_function;;	BP:microtubule-based movement;;CC:kinesin complex;;CC:microtubule;;MF:microtubule binding;;MF:nucleotide binding;;MF:microtubule motor activity;;MF:ATPase activity;;MF:ATP binding;;	K10405	KIFC1	------	------	COG5059	Z:Cytoskeleton	XP_022036989.1	kinesin-like protein KIN-14D [Helianthus annuus]	sp|Q07970|KN14C_ARATH;;	Kinesin-like protein KIN-14C OS=Arabidopsis thaliana OX=3702 GN=KIN14C PE=2 SV=1;;	PF00225.20;;PF16796.2	Kinesin;;Microtub_bd	Kinesin motor domain;;Microtubule binding
gene18496	LOC110938443	uncharacterized LOC110938443, transcript variant X1	------	------	------	------	------	------	------	------	------	------	------	------	------	------	------	------
gene18497	LOC110939726	GLABROUS1 enhancer-binding protein-like	------	------	------	------	------	------	------	ENOG410YYUR	K:Transcription	XP_022036990.1	GLABROUS1 enhancer-binding protein-like [Helianthus annuus]	sp|C0SUU6|STKLA_ARATH;;	Probable transcription factor At1g11510 OS=Arabidopsis thaliana OX=3702 GN=At1g11510 PE=1 SV=1;;	PF04504.11	DUF573	Protein of unknown function, DUF573
gene18498	LOC110939727	uncharacterized LOC110939727	GO:0016021	cellular_component;;	CC:integral component of membrane;;	------	------	------	------	ENOG410YM9K	S:Function unknown	OTG23904.1	putative protein of unknown function DUF1218 [Helianthus annuus]	------	------	PF06749.9	DUF1218	Protein of unknown function
gene18499	LOC110939728	protein HEAT-STRESS-ASSOCIATED 32, transcript variant X1	------	------	------	------	------	------	------	COG1809	S:Function unknown	XP_022036992.1	protein HEAT-STRESS-ASSOCIATED 32 isoform X1 [Helianthus annuus]	sp|Q8GWL1|HSA32_ARATH;;	Protein HEAT-STRESS-ASSOCIATED 32 OS=Arabidopsis thaliana OX=3702 GN=HSA32 PE=2 SV=1;;	PF02679.12;;PF01261.21	ComA;;AP_endonuc_2	;;Xylose isomerase-like TIM barrel
gene18500	LOC110938444	uncharacterized LOC110938444	------	------	------	------	------	------	------	ENOG41128QA	S:Function unknown	XP_022036464.1	uncharacterized protein LOC110938444 [Helianthus annuus]	------	------	------	------	------
gene18501	LOC110939729	uncharacterized LOC110939729	------	------	------	------	------	------	------	------	------	XP_022036994.1	uncharacterized protein LOC110939729 [Helianthus annuus]	------	------	------	------	------
gene60613	LOC110905240	uncharacterized LOC110905240, transcript variant X1	------	------	------	------	------	------	------	------	------	------	------	------	------	------	------	------
gene38988	LOC110880043	uncharacterized LOC110880043, transcript variant X2	------	------	------	------	------	------	------	ENOG41119RA	S:Function unknown	XP_021984292.1	uncharacterized protein LOC110880043 [Helianthus annuus]	------	------	------	------	------
gene38987	LOC110876931	uncharacterized LOC110876931	------	------	------	------	------	------	------	ENOG41119RA	S:Function unknown	XP_021980781.1	uncharacterized protein LOC110876931 [Helianthus annuus]	------	------	------	------	------
gene38986	LOC110880042	uncharacterized LOC110880042	------	------	------	------	------	------	------	------	------	------	------	------	------	------	------	------
gene38985	LOC110880040	uncharacterized LOC110880040, transcript variant X1	------	------	------	------	------	------	------	ENOG41119RA	S:Function unknown	XP_021984289.1	uncharacterized protein LOC110880040 isoform X1 [Helianthus annuus]	------	------	------	------	------
gene55510	LOC110897629	basic leucine zipper 19-like	------	------	------	------	------	------	------	ENOG410YEVN;;ENOG410YFVN	K:Transcription;;	XP_022000080.1	basic leucine zipper 19-like [Helianthus annuus]	sp|Q9M2K4|BZP61_ARATH;;	Basic leucine zipper 61 OS=Arabidopsis thaliana OX=3702 GN=BZIP61 PE=1 SV=1;;	PF00170.18;;PF07716.12;;PF03131.14	bZIP_1;;bZIP_2;;bZIP_Maf	bZIP transcription factor;;Basic region leucine zipper;;bZIP Maf transcription factor
gene38989	LOC110880046	deSI-like protein At4g17486	------	------	------	K22763	DESI2, PPPDE1	------	------	ENOG4111H3Z	S:Function unknown	XP_021984295.1	deSI-like protein At4g17486 [Helianthus annuus]	sp|Q93VG8|PPDEX_ARATH;;	DeSI-like protein At4g17486 OS=Arabidopsis thaliana OX=3702 GN=At4g17486 PE=2 SV=1;;	PF05903.11	Peptidase_C97	PPPDE putative peptidase domain
gene55509	LOC110897628	uncharacterized LOC110897628	------	------	------	------	------	------	------	------	------	------	------	------	------	------	------	------
gene42336	LOC110882108	ATP-dependent DNA helicase PIF1-like	------	------	------	------	------	------	------	COG0507;;ENOG410Y531;;ENOG410Y4KS	L:Replication, recombination and repair;;S:Function unknown;;S:Function unknown	XP_021985889.1	ATP-dependent DNA helicase PIF1-like [Helianthus annuus]	sp|Q0R4F1|PIF1_XENLA;;	ATP-dependent DNA helicase PIF1 OS=Xenopus laevis OX=8355 GN=pif1 PE=2 SV=1;;	PF05970.11;;PF13604.3;;PF02689.11;;PF13191.3	PIF1;;AAA_30;;Herpes_Helicase;;AAA_16	PIF1-like helicase;;AAA domain;;Helicase;;AAA ATPase domain
gene55512	LOC110897630	sodium/calcium exchanger NCL2-like	------	------	------	------	------	------	------	ENOG4111577;;ENOG410ZVKW	S:Function unknown;;P:Inorganic ion transport and metabolism	OTG00458.1	putative sodium/calcium exchanger membrane region, Calcium binding protein 2 [Helianthus annuus]	sp|Q5QNI2|NCL1_ORYSJ;;	Sodium/calcium exchanger NCL1 OS=Oryza sativa subsp. japonica OX=39947 GN=NCL1 PE=2 SV=1;;	PF01699.21;;PF00036.29;;PF13499.3;;PF13202.3;;PF13405.3;;PF13833.3	Na_Ca_ex;;EF-hand_1;;EF-hand_7;;EF-hand_5;;EF-hand_6;;EF-hand_8	Sodium/calcium exchanger protein;;EF hand;;EF-hand domain pair;;EF hand;;EF-hand domain;;EF-hand domain pair
gene55511	LOC110900657	uncharacterized LOC110900657	------	------	------	------	------	------	------	COG2801;;ENOG410YBAH	L:Replication, recombination and repair;;S:Function unknown	XP_022003228.1	uncharacterized protein LOC110900657 [Helianthus annuus]	------	------	PF14223.3	Retrotran_gag_2	gag-polypeptide of LTR copia-type
gene55514	LOC110897631	sodium/calcium exchanger NCL2-like, transcript variant X1	------	------	------	------	------	------	------	ENOG4111577;;ENOG410ZVKW	S:Function unknown;;P:Inorganic ion transport and metabolism	XP_022000082.1	sodium/calcium exchanger NCL2-like isoform X1 [Helianthus annuus]	sp|Q5QNI2|NCL1_ORYSJ;;	Sodium/calcium exchanger NCL1 OS=Oryza sativa subsp. japonica OX=39947 GN=NCL1 PE=2 SV=1;;	PF13499.3;;PF00036.29;;PF01699.21;;PF13405.3;;PF13202.3;;PF13833.3	EF-hand_7;;EF-hand_1;;Na_Ca_ex;;EF-hand_6;;EF-hand_5;;EF-hand_8	EF-hand domain pair;;EF hand;;Sodium/calcium exchanger protein;;EF-hand domain;;EF hand;;EF-hand domain pair
gene55513	LOC110902540	uncharacterized LOC110902540	------	------	------	------	------	------	------	------	------	------	------	------	------	------	------	------
gene2624	LOC110938510	uncharacterized LOC110938510	------	------	------	------	------	------	------	------	------	------	------	------	------	------	------	------
gene2623	LOC110873494	uncharacterized LOC110873494, transcript variant X1	------	------	------	------	------	------	------	------	------	------	------	------	------	------	------	------
gene2622	LOC110938500	uncharacterized LOC110938500	------	------	------	------	------	------	------	------	------	------	------	------	------	------	------	------
gene2625	LOC110873510	disease resistance protein At4g27190-like, transcript variant X2	------	------	------	------	------	------	------	COG4886	S:Function unknown	XP_021978143.1	disease resistance protein At4g27190-like [Helianthus annuus]	sp|Q9T048|DRL27_ARATH;;	Disease resistance protein At4g27190 OS=Arabidopsis thaliana OX=3702 GN=At4g27190 PE=2 SV=1;;	PF00931.19;;PF13855.3;;PF01637.15;;PF12799.4;;PF13401.3	NB-ARC;;LRR_8;;ATPase_2;;LRR_4;;AAA_22	NB-ARC domain;;Leucine rich repeat;;ATPase domain predominantly from Archaea;;Leucine Rich repeats;;AAA domain
gene61594		-	------	------	------	------	------	------	------	------	------	------	------	------	------	------	------	------
gene4121	LOC110940766	uncharacterized LOC110940766	------	------	------	------	------	------	------	------	------	------	------	------	------	------	------	------
gene4117	LOC110933424	uncharacterized LOC110933424	------	------	------	------	------	------	------	ENOG410YYE7	S:Function unknown	XP_022032339.1	uncharacterized protein LOC110933424 [Helianthus annuus]	------	------	PF14303.3	NAM-associated	No apical meristem-associated C-terminal domain
gene4118	LOC110940758	uncharacterized LOC110940758	------	------	------	------	------	------	------	------	------	------	------	------	------	------	------	------
gene4119	LOC110933431	proline-rich proteoglycan 2-like	------	------	------	------	------	------	------	------	------	XP_022032348.1	proline-rich proteoglycan 2-like [Helianthus annuus]	------	------	------	------	------
gene4120	LOC110882905	uncharacterized LOC110882905, transcript variant X2	------	------	------	------	------	------	------	------	------	------	------	------	------	------	------	------
gene63631		-	------	------	------	------	------	------	------	------	------	------	------	------	------	------	------	------
gene4122	LOC110940774	uncharacterized LOC110940774	------	------	------	------	------	------	------	------	------	------	------	------	------	------	------	------
gene4123	LOC110882914	serine/threonine-protein kinase D6PK-like	------	------	------	K08286	E2.7.11.-	------	------	ENOG410XQ0C	T:Signal transduction mechanisms	XP_021986497.1	serine/threonine-protein kinase D6PK-like [Helianthus annuus]	sp|Q9SJM3|KIPK2_ARATH;;	Serine/threonine-protein kinase KIPK2 OS=Arabidopsis thaliana OX=3702 GN=KIPK2 PE=1 SV=1;;	PF00069.22;;PF07714.14	Pkinase;;Pkinase_Tyr	Protein kinase domain;;Protein tyrosine kinase
gene62914	LOC110905793	uncharacterized LOC110905793, transcript variant X1	------	------	------	------	------	------	------	------	------	------	------	------	------	------	------	------
gene34577	LOC110875540	vegetative cell wall protein gp1-like	------	------	------	------	------	------	------	------	------	XP_021979429.1	vegetative cell wall protein gp1-like [Helianthus annuus]	------	------	------	------	------
gene62913	LOC110909126	SRSF protein kinase 3-like	GO:0006468;;GO:0004674;;GO:0005524	biological_process;;molecular_function;;molecular_function;;	BP:protein phosphorylation;;MF:protein serine/threonine kinase activity;;MF:ATP binding;;	K08832	SRPK3, STK23	------	------	ENOG410XRBH;;ENOG410Z7Z7	T:Signal transduction mechanisms;;	XP_022009824.1	SRSF protein kinase 3-like [Helianthus annuus]	sp|Q45FA5|SRPK_PHYPO;;	Serine/threonine-protein kinase SRPK OS=Physarum polycephalum OX=5791 PE=1 SV=1;;	PF00069.22;;PF07714.14	Pkinase;;Pkinase_Tyr	Protein kinase domain;;Protein tyrosine kinase
gene45649	LOC110891596	cell division control protein 48 homolog C-like	------	------	------	K14571	RIX7, NVL	map03008	Ribosome biogenesis in eukaryotes	COG0464	O:Posttranslational modification, protein turnover, chaperones	XP_021994981.1	cell division control protein 48 homolog C-like [Helianthus annuus]	sp|Q9SS94|CD48C_ARATH;;	Cell division control protein 48 homolog C OS=Arabidopsis thaliana OX=3702 GN=CDC48C PE=2 SV=2;;	PF00004.26;;PF05496.9;;PF07728.11;;PF13191.3;;PF13401.3;;PF13671.3;;PF13245.3;;PF07724.11;;PF01695.14;;PF13173.3;;PF07726.8	AAA;;RuvB_N;;AAA_5;;AAA_16;;AAA_22;;AAA_33;;AAA_19;;AAA_2;;IstB_IS21;;AAA_14;;AAA_3	ATPase family associated with various cellular activities;;Holliday junction DNA helicase ruvB N-terminus;;AAA domain;;AAA ATPase domain;;AAA domain;;AAA domain;;Part of AAA domain;;AAA domain;;IstB-like ATP binding protein;;AAA domain;;ATPase family associated with various cellular activities
gene45648	LOC110889145	cell division control protein 48 homolog C-like	------	------	------	K14571	RIX7, NVL	map03008	Ribosome biogenesis in eukaryotes	COG0464	O:Posttranslational modification, protein turnover, chaperones	XP_021992349.1	cell division control protein 48 homolog C-like [Helianthus annuus]	sp|Q9SS94|CD48C_ARATH;;	Cell division control protein 48 homolog C OS=Arabidopsis thaliana OX=3702 GN=CDC48C PE=2 SV=2;;	PF00004.26;;PF05496.9;;PF07728.11;;PF13191.3;;PF13401.3;;PF13671.3;;PF13245.3;;PF01695.14;;PF07724.11;;PF13173.3;;PF07726.8	AAA;;RuvB_N;;AAA_5;;AAA_16;;AAA_22;;AAA_33;;AAA_19;;IstB_IS21;;AAA_2;;AAA_14;;AAA_3	ATPase family associated with various cellular activities;;Holliday junction DNA helicase ruvB N-terminus;;AAA domain;;AAA ATPase domain;;AAA domain;;AAA domain;;Part of AAA domain;;IstB-like ATP binding protein;;AAA domain;;AAA domain;;ATPase family associated with various cellular activities
gene23825	LOC110864486	protein IQ-DOMAIN 1-like, transcript variant X1	------	------	------	------	------	------	------	ENOG410YBUU	S:Function unknown	XP_021969253.1	protein IQ-DOMAIN 1-like isoform X1 [Helianthus annuus]	sp|Q9SF32|IQD1_ARATH;;	Protein IQ-DOMAIN 1 OS=Arabidopsis thaliana OX=3702 GN=IQD1 PE=1 SV=1;;	PF13178.3;;PF00612.24	DUF4005;;IQ	Protein of unknown function;;IQ calmodulin-binding motif
gene33494	LOC110870677	protein FAR1-RELATED SEQUENCE 5-like	------	------	------	------	------	------	------	ENOG410Y5S3;;ENOG410ZJSX	S:Function unknown;;	XP_021975545.1	protein FAR1-RELATED SEQUENCE 5-like [Helianthus annuus]	sp|Q9SZL8|FRS5_ARATH;;	Protein FAR1-RELATED SEQUENCE 5 OS=Arabidopsis thaliana OX=3702 GN=FRS5 PE=1 SV=1;;	PF10551.6	MULE	MULE transposase domain
gene33495	LOC110871531	uncharacterized LOC110871531	------	------	------	------	------	------	------	------	------	------	------	------	------	------	------	------
gene33492	LOC110870676	protein FAR1-RELATED SEQUENCE 2-like	------	------	------	------	------	------	------	ENOG410Y5S3;;ENOG410ZJSX;;ENOG4111EGR;;ENOG410Y5UH	S:Function unknown;;	XP_021975544.1	protein FAR1-RELATED SEQUENCE 2-like [Helianthus annuus]	sp|Q3EBQ3|FRS2_ARATH;;	Protein FAR1-RELATED SEQUENCE 2 OS=Arabidopsis thaliana OX=3702 GN=FRS2 PE=1 SV=1;;	PF10551.6	MULE	MULE transposase domain
gene33493	LOC110871529	uncharacterized LOC110871529	------	------	------	------	------	------	------	------	------	------	------	------	------	------	------	------
gene33490	LOC110873855	squamosa promoter-binding-like protein 13A, transcript variant X1	------	------	------	------	------	------	------	ENOG410YD0Z;;ENOG41108CJ	S:Function unknown;;	XP_021978556.1	squamosa promoter-binding-like protein 13A [Helianthus annuus]	sp|P0DI11|SP13B_ARATH;;	Squamosa promoter-binding-like protein 13B OS=Arabidopsis thaliana OX=3702 GN=SPL13B PE=3 SV=1;;	PF03110.11	SBP	SBP domain
gene33491	LOC110873857	uncharacterized LOC110873857	------	------	------	------	------	------	------	------	------	------	------	------	------	------	------	------
gene56743	LOC110898261	uncharacterized LOC110898261, transcript variant X1	------	------	------	------	------	------	------	------	------	------	------	------	------	------	------	------
gene33496	LOC110870678	uncharacterized LOC110870678	------	------	------	------	------	------	------	ENOG410ZGYJ;;ENOG410YQZ5;;COG0443;;COG2801;;ENOG410YPQ5	S:Function unknown;;O:Posttranslational modification, protein turnover, chaperones;;L:Replication, recombination and repair;;S:Function unknown	XP_021975546.1	uncharacterized protein LOC110870678 [Helianthus annuus]	------	------	------	------	------
gene33497	LOC110873858	transcription factor MYB1R1-like, transcript variant X1	------	------	------	------	------	------	------	ENOG4111HRC;;ENOG410ZQZB;;ENOG4111BIB	K:Transcription;;	XP_021978559.1	transcription factor MYB1R1-like [Helianthus annuus]	sp|Q2V9B0|MY1R1_SOLTU;;	Transcription factor MYB1R1 OS=Solanum tuberosum OX=4113 PE=2 SV=1;;	PF00249.28	Myb_DNA-binding	Myb-like DNA-binding domain
gene6968	LOC110922434	importin subunit alpha-2-like	GO:0006607;;GO:0005643;;GO:0005829;;GO:0005654;;GO:0008565;;GO:0008139	biological_process;;cellular_component;;cellular_component;;cellular_component;;molecular_function;;molecular_function;;	BP:NLS-bearing protein import into nucleus;;CC:nuclear pore;;CC:cytosol;;CC:nucleoplasm;;MF:protein transporter activity;;MF:nuclear localization sequence binding;;	K15042	KPNA5_6	------	------	COG5064	U:Intracellular trafficking, secretion, and vesicular transport	XP_022022432.1	importin subunit alpha-2-like [Helianthus annuus]	sp|F4JL11|IMPA2_ARATH;;	Importin subunit alpha-2 OS=Arabidopsis thaliana OX=3702 GN=IMPA2 PE=1 SV=1;;	PF00514.20;;PF01749.17;;PF13513.3;;PF16186.2;;PF13646.3;;PF02985.19;;PF01602.17	Arm;;IBB;;HEAT_EZ;;Arm_3;;HEAT_2;;HEAT;;Adaptin_N	Armadillo/beta-catenin-like repeat;;Importin beta binding domain;;HEAT-like repeat;;Atypical Arm repeat;;HEAT repeats;;HEAT repeat;;Adaptin N terminal region
gene56744	LOC110898258	ankyrin repeat-containing protein ITN1-like	GO:0007165;;GO:0016020;;GO:0005886	biological_process;;cellular_component;;cellular_component;;	BP:signal transduction;;CC:membrane;;CC:plasma membrane;;	------	------	------	------	COG0666	S:Function unknown	XP_022000714.1	ankyrin repeat-containing protein ITN1-like [Helianthus annuus]	sp|Q9C7A2|ITN1_ARATH;;	Ankyrin repeat-containing protein ITN1 OS=Arabidopsis thaliana OX=3702 GN=ITN1 PE=1 SV=1;;	PF12796.4;;PF13857.3;;PF13962.3;;PF13637.3;;PF13606.3;;PF00023.27	Ank_2;;Ank_5;;PGG;;Ank_4;;Ank_3;;Ank	Ankyrin repeats;;Ankyrin repeats;;Domain of unknown function;;Ankyrin repeats;;Ankyrin repeat;;Ankyrin repeat
gene6969	LOC110922442	uncharacterized LOC110922442	------	------	------	------	------	------	------	ENOG410YG8C;;ENOG4111J6E	S:Function unknown;;	XP_022022438.1	uncharacterized protein LOC110922442 [Helianthus annuus]	------	------	------	------	------
gene73207	LOC110918572	uncharacterized LOC110918572	------	------	------	------	------	------	------	------	------	------	------	------	------	------	------	------
gene6970	LOC110922451	uncharacterized LOC110922451, transcript variant X1	------	------	------	------	------	------	------	ENOG410YG8C;;ENOG4111J6E	S:Function unknown;;	XP_022022446.1	uncharacterized protein LOC110922451 isoform X1 [Helianthus annuus]	------	------	PF00005.24;;PF03193.13	ABC_tran;;DUF258	ABC transporter;;Protein of unknown function, DUF258
gene73206	LOC110917317	uncharacterized LOC110917317	------	------	------	------	------	------	------	------	------	------	------	------	------	------	------	------
gene56741	LOC110898260	ankyrin repeat-containing protein At5g02620-like	GO:0016020	cellular_component;;	CC:membrane;;	------	------	------	------	COG0666	S:Function unknown	XP_022000715.1	ankyrin repeat-containing protein At5g02620-like [Helianthus annuus]	sp|Q6AWW5|Y5262_ARATH;;	Ankyrin repeat-containing protein At5g02620 OS=Arabidopsis thaliana OX=3702 GN=At5g02620 PE=1 SV=1;;	PF12796.4;;PF13857.3;;PF13637.3;;PF13606.3;;PF13962.3;;PF00023.27	Ank_2;;Ank_5;;Ank_4;;Ank_3;;PGG;;Ank	Ankyrin repeats;;Ankyrin repeats;;Ankyrin repeats;;Ankyrin repeat;;Domain of unknown function;;Ankyrin repeat
gene6971	LOC110905945	uncharacterized LOC110905945	------	------	------	------	------	------	------	------	------	------	------	------	------	------	------	------
gene56742	TRNAK-CUU	tRNA-Lys	------	------	------	------	------	------	------	------	------	------	------	------	------	------	------	------
gene6972	LOC110905953	uncharacterized LOC110905953, transcript variant X2	------	------	------	------	------	------	------	------	------	------	------	------	------	------	------	------
gene62299	LOC110905640	uncharacterized LOC110905640	------	------	------	------	------	------	------	------	------	------	------	------	------	------	------	------
gene53344	LOC110896904	uncharacterized LOC110896904	------	------	------	------	------	------	------	------	------	------	------	------	------	------	------	------
gene72192	LOC110916730	uncharacterized LOC110916730	------	------	------	------	------	------	------	------	------	------	------	------	------	------	------	------
gene72193	LOC110915343	ferritin-3, chloroplastic-like	GO:0006879;;GO:0006826;;GO:0055114;;GO:0005623;;GO:0004322;;GO:0008199	biological_process;;biological_process;;biological_process;;cellular_component;;molecular_function;;molecular_function;;	BP:cellular iron ion homeostasis;;BP:iron ion transport;;BP:oxidation-reduction process;;CC:cell;;MF:ferroxidase activity;;MF:ferric iron binding;;	K00522	FTH1	------	------	COG1528;;ENOG4111WYH;;ENOG41124IC;;ENOG4111TFW;;ENOG410Y5ZV	S:Function unknown;;P:Inorganic ion transport and metabolism;;P:Inorganic ion transport and metabolism;;P:Inorganic ion transport and metabolism;;P:Inorganic ion transport and metabolism	XP_022015674.1	ferritin-3, chloroplastic-like [Helianthus annuus]	sp|Q94FY2|FRI_MALBX;;	Ferritin, chloroplastic OS=Malus baccata var. xiaojinensis OX=141206 PE=3 SV=1;;	PF00210.21	Ferritin	Ferritin-like domain
gene72197	LOC110915308	ferritin-3, chloroplastic-like	GO:0006879;;GO:0006826;;GO:0055114;;GO:0005623;;GO:0004322;;GO:0008199	biological_process;;biological_process;;biological_process;;cellular_component;;molecular_function;;molecular_function;;	BP:cellular iron ion homeostasis;;BP:iron ion transport;;BP:oxidation-reduction process;;CC:cell;;MF:ferroxidase activity;;MF:ferric iron binding;;	K00522	FTH1	------	------	COG1528;;ENOG4111WYH;;ENOG41124IC;;ENOG4111TFW;;ENOG410Y5ZV	P:Inorganic ion transport and metabolism;;	XP_022015674.1	ferritin-3, chloroplastic-like [Helianthus annuus]	sp|Q94FY2|FRI_MALBX;;	Ferritin, chloroplastic OS=Malus baccata var. xiaojinensis OX=141206 PE=3 SV=1;;	PF00210.21	Ferritin	Ferritin-like domain
gene72198	LOC110919313	uncharacterized LOC110919313	------	------	------	------	------	------	------	------	------	XP_022019274.1	uncharacterized protein LOC110919311 [Helianthus annuus]	------	------	------	------	------
gene72195	LOC110919311	uncharacterized LOC110919311	------	------	------	------	------	------	------	------	------	XP_022019274.1	uncharacterized protein LOC110919311 [Helianthus annuus]	------	------	------	------	------
gene57086	LOC110902913	uncharacterized LOC110902913, transcript variant X1	------	------	------	------	------	------	------	------	------	------	------	------	------	------	------	------
gene72199	LOC110919314	uncharacterized LOC110919314	------	------	------	------	------	------	------	ENOG410Y4KS;;COG0507	S:Function unknown;;L:Replication, recombination and repair	XP_022019278.1	uncharacterized protein LOC110919314 [Helianthus annuus]	sp|Q7ZV90|PIF1_DANRE;;	ATP-dependent DNA helicase PIF1 OS=Danio rerio OX=7955 GN=pif1 PE=2 SV=1;;	PF05970.11;;PF14214.3;;PF13604.3;;PF09848.6	PIF1;;Helitron_like_N;;AAA_30;;DUF2075	PIF1-like helicase;;Helitron helicase-like domain at N-terminus;;AAA domain;;Uncharacterized conserved protein
gene72200	LOC110919315	F-box/kelch-repeat protein At3g17530-like	------	------	------	------	------	------	------	ENOG410ZQ9A;;ENOG410YX2S;;ENOG410Z2HM;;ENOG410YV7Z;;ENOG4111BB5;;ENOG410YVTQ	S:Function unknown;;	XP_021994070.1	F-box/kelch-repeat protein At3g17530-like [Helianthus annuus]	sp|Q9LUP5|FBK59_ARATH;;	F-box/kelch-repeat protein At3g17530 OS=Arabidopsis thaliana OX=3702 GN=At3g17530 PE=2 SV=2;;	PF08268.9;;PF00646.30;;PF12937.4	FBA_3;;F-box;;F-box-like	F-box associated domain;;F-box domain;;F-box-like
gene369	LOC110943456	uncharacterized LOC110943456, transcript variant X8	------	------	------	------	------	------	------	------	------	------	------	------	------	------	------	------
gene71327	LOC110918122	uncharacterized LOC110918122	------	------	------	------	------	------	------	------	------	------	------	------	------	------	------	------
gene71326	LOC110918530	serine/threonine-protein kinase STY8-like	------	------	------	------	------	------	------	COG0515	T:Signal transduction mechanisms	XP_022018526.1	serine/threonine-protein kinase STY8-like [Helianthus annuus]	sp|Q9ZQ31|STY13_ARATH;;	Serine/threonine-protein kinase STY13 OS=Arabidopsis thaliana OX=3702 GN=STY13 PE=1 SV=2;;	PF07714.14;;PF00069.22;;PF14531.3	Pkinase_Tyr;;Pkinase;;Kinase-like	Protein tyrosine kinase;;Protein kinase domain;;Kinase-like
gene370	LOC110943476	protein NRDE2 homolog	------	------	------	------	------	------	------	ENOG410XPGD	S:Function unknown	XP_022040918.1	protein NRDE2 homolog [Helianthus annuus]	sp|Q9H7Z3|NRDE2_HUMAN;;	Protein NRDE2 homolog OS=Homo sapiens OX=9606 GN=NRDE2 PE=1 SV=3;;	PF08424.7	NRDE-2	NRDE-2, necessary for RNA interference
gene65648	LOC110911246	uncharacterized LOC110911246	------	------	------	------	------	------	------	COG0507;;ENOG410Y4KS;;ENOG4112721	L:Replication, recombination and repair;;S:Function unknown;;S:Function unknown	XP_022011537.1	uncharacterized protein LOC110911246 [Helianthus annuus]	sp|Q0R4F1|PIF1_XENLA;;	ATP-dependent DNA helicase PIF1 OS=Xenopus laevis OX=8355 GN=pif1 PE=2 SV=1;;	PF05970.11;;PF14214.3;;PF13604.3;;PF02689.11	PIF1;;Helitron_like_N;;AAA_30;;Herpes_Helicase	PIF1-like helicase;;Helitron helicase-like domain at N-terminus;;AAA domain;;Helicase
gene76876	LOC110923560	uncharacterized LOC110923560	------	------	------	------	------	------	------	------	------	------	------	------	------	------	------	------
gene65647	LOC110909875	replication protein A 70 kDa DNA-binding subunit E-like	------	------	------	K07466;bvg;bna	RFA1, RPA1, rpa;;	map03430;;map03440;;map03420;;map03030	Mismatch repair;;Homologous recombination;;Nucleotide excision repair;;DNA replication	COG1599	L:Replication, recombination and repair	OTF93670.1	putative nucleic acid-binding, OB-fold protein [Helianthus annuus]	sp|F4JSG3|RFA1E_ARATH;;	Replication protein A 70 kDa DNA-binding subunit E OS=Arabidopsis thaliana OX=3702 GN=RPA1E PE=2 SV=1;;	PF02721.11;;PF08646.7;;PF16900.2;;PF16099.2	DUF223;;Rep_fac-A_C;;REPA_OB_2;;RMI1_C	Domain of unknown function DUF223;;Replication factor-A C terminal domain;;Replication protein A OB domain;;Recq-mediated genome instability protein 1, C-terminal OB-fold
gene74402	LOC110917925	uncharacterized LOC110917925	------	------	------	------	------	------	------	ENOG410YJ95;;ENOG410XWH5	S:Function unknown;;	XP_022018048.1	uncharacterized protein LOC110917925 [Helianthus annuus]	------	------	PF03168.10	LEA_2	Late embryogenesis abundant protein
gene48376	LOC110890554	uncharacterized LOC110890554, transcript variant X2	------	------	------	------	------	------	------	------	------	------	------	------	------	------	------	------
gene11691		-	------	------	------	------	------	------	------	------	------	------	------	------	------	------	------	------
gene48377	LOC110892152	uncharacterized LOC110892152	------	------	------	------	------	------	------	------	------	------	------	------	------	------	------	------
gene48378	LOC110892153	uncharacterized LOC110892153	------	------	------	------	------	------	------	------	------	------	------	------	------	------	------	------
gene48379	LOC110890555	uncharacterized LOC110890555, transcript variant X5	------	------	------	------	------	------	------	------	------	------	------	------	------	------	------	------
gene65641	LOC110911223	uncharacterized LOC110911223	------	------	------	------	------	------	------	ENOG4111HFX	S:Function unknown	XP_022011516.1	uncharacterized protein LOC110911223 [Helianthus annuus]	------	------	PF13664.3	DUF4149	Domain of unknown function
gene58028	LOC110898988	uncharacterized LOC110898988, transcript variant X5	GO:0005488	molecular_function;;	MF:binding;;	------	------	------	------	ENOG4112349	S:Function unknown	XP_022001539.1	uncharacterized protein LOC110898988 [Helianthus annuus]	sp|Q5PNS0|Y3228_ARATH;;	PHD finger protein At3g20280 OS=Arabidopsis thaliana OX=3702 GN=At3g20280 PE=2 SV=1;;	PF01426.15;;PF00628.26	BAH;;PHD	BAH domain;;PHD-finger
gene70724	LOC110918707	uncharacterized LOC110918707, transcript variant X1	------	------	------	------	------	------	------	ENOG4111VFZ	S:Function unknown	XP_022018675.1	uncharacterized protein LOC110918707 isoform X1 [Helianthus annuus]	------	------	------	------	------
gene70725	LOC110915978	uncharacterized LOC110915978, transcript variant X5	------	------	------	------	------	------	------	------	------	------	------	------	------	------	------	------
gene70723	LOC110917068	phosphatidylinositol-glycan biosynthesis class F protein-like	GO:0006506;;GO:0044425;;GO:0016021;;GO:0005789	biological_process;;cellular_component;;cellular_component;;cellular_component;;	BP:GPI anchor biosynthetic process;;CC:membrane part;;CC:integral component of membrane;;CC:endoplasmic reticulum membrane;;	K05287	PIGF	map00563	Glycosylphosphatidylinositol (GPI)-anchor biosynthesis	ENOG4111B1J	S:Function unknown	XP_022017379.1	phosphatidylinositol-glycan biosynthesis class F protein-like [Helianthus annuus]	sp|Q9Y7P2|YCKF_SCHPO;;	Uncharacterized protein C1450.15 OS=Schizosaccharomyces pombe;;	PF06699.8	PIG-F	GPI biosynthesis protein family Pig-F
gene70721	LOC110915980	uncharacterized LOC110915980	------	------	------	------	------	------	------	------	------	------	------	------	------	------	------	------
gene51864	LOC110894628	uncharacterized LOC110894628, transcript variant X1	------	------	------	------	------	------	------	ENOG4111MBV;;ENOG41119WA	S:Function unknown;;	XP_021997538.1	uncharacterized protein LOC110894628 isoform X1 [Helianthus annuus]	------	------	PF12579.5	DUF3755	Protein of unknown function
gene51860	LOC110896584	protein NRT1/ PTR FAMILY 7.1-like	------	------	------	------	------	------	------	COG3104	S:Function unknown	XP_021999533.1	protein NRT1/ PTR FAMILY 7.1-like [Helianthus annuus]	sp|Q3E9B5|PTR51_ARATH;;	Protein NRT1/ PTR FAMILY 7.1 OS=Arabidopsis thaliana OX=3702 GN=NPF7.1 PE=2 SV=1;;	PF00854.18	PTR2	POT family
gene51861	LOC110896585	uncharacterized LOC110896585	------	------	------	------	------	------	------	------	------	------	------	------	------	------	------	------
gene51862	LOC110892705	uncharacterized LOC110892705	------	------	------	------	------	------	------	------	------	XP_021995548.1	uncharacterized protein LOC110892705 [Helianthus annuus]	------	------	------	------	------
gene51863	LOC110894627	serine carboxypeptidase-like 34	------	------	------	K16297	SCPL-II	------	------	COG2939	S:Function unknown	XP_021997537.1	serine carboxypeptidase-like 34 [Helianthus annuus]	sp|Q0WPR4|SCP34_ARATH;;	Serine carboxypeptidase-like 34 OS=Arabidopsis thaliana OX=3702 GN=SCPL34 PE=2 SV=2;;	PF00450.19	Peptidase_S10	Serine carboxypeptidase
gene51858	LOC110894625	uncharacterized LOC110894625	------	------	------	------	------	------	------	COG3145	K:Transcription	XP_021997532.1	uncharacterized protein LOC110894625 [Helianthus annuus]	------	------	PF13532.3	2OG-FeII_Oxy_2	2OG-F
gene51859	LOC110894626	protein SPT2 homolog, transcript variant X1	------	------	------	K15193	SPTY2D1, SPT2	------	------	ENOG4111K1H	S:Function unknown	XP_021997534.1	protein SPT2 homolog isoform X1 [Helianthus annuus]	------	------	PF08243.8	SPT2	SPT2 chromatin protein
gene44527	LOC110883255	pollen-specific leucine-rich repeat extensin-like protein 1	------	------	------	------	------	------	------	ENOG410ZEZ6	S:Function unknown	XP_021986750.1	pollen-specific leucine-rich repeat extensin-like protein 1 [Helianthus annuus]	------	------	PF05553.8	DUF761	Cotton fibre expressed protein
gene58030	LOC110903114	uncharacterized LOC110903114	------	------	------	------	------	------	------	------	------	XP_022012760.1	uncharacterized protein LOC110912369 isoform X1 [Helianthus annuus]	------	------	PF03732.14	Retrotrans_gag	Retrotransposon gag protein
gene30724	LOC110869732	uncharacterized LOC110869732	------	------	------	K23222	HARBI1	------	------	ENOG410ZUSJ	S:Function unknown	XP_021974655.1	uncharacterized protein LOC110869732 [Helianthus annuus]	------	------	PF04827.11	Plant_tran	Plant transposon protein
gene30719	LOC110872369	autophagy-related protein 9-like	------	------	------	K17907	ATG9	map04136	Autophagy - other	ENOG410XQBE	U:Intracellular trafficking, secretion, and vesicular transport	OTG17944.1	putative autophagy-related protein 9 [Helianthus annuus]	sp|Q8RUS5|ATG9_ARATH;;	Autophagy-related protein 9 OS=Arabidopsis thaliana OX=3702 GN=ATG9 PE=2 SV=1;;	PF04109.13	APG9	Autophagy protein Apg9
gene30718	LOC110869731	leucine-rich repeat extensin-like protein 5	------	------	------	------	------	------	------	------	------	XP_021974654.1	leucine-rich repeat extensin-like protein 5 [Helianthus annuus]	------	------	------	------	------
gene30717	LOC110869730	uncharacterized LOC110869730	------	------	------	------	------	------	------	------	------	XP_021974653.1	uncharacterized protein LOC110869730 [Helianthus annuus]	------	------	------	------	------
gene30723	LOC110872375	organelle RRM domain-containing protein 1, chloroplastic-like, transcript variant X1	GO:0003676	molecular_function;;	MF:nucleic acid binding;;	------	------	------	------	COG0724;;ENOG410YG36;;ENOG410ZVCA	S:Function unknown;;G:Carbohydrate transport and metabolism	XP_021976846.1	organelle RRM domain-containing protein 1, chloroplastic-like isoform X1 [Helianthus annuus]	sp|Q8L440|ORRM1_ARATH;;	Organelle RRM domain-containing protein 1, chloroplastic OS=Arabidopsis thaliana OX=3702 GN=ORRM1 PE=1 SV=1;;	PF00076.19;;PF05922.13	RRM_1;;Inhibitor_I9	RNA recognition motif.;;Peptidase inhibitor I9
gene30722	LOC110872373	protein YIPF5 homolog	GO:0016021	cellular_component;;	CC:integral component of membrane;;	K20363	YIPF5_7, YIP1	------	------	COG5080	U:Intracellular trafficking, secretion, and vesicular transport	XP_021976844.1	protein YIPF5 homolog [Helianthus annuus]	sp|Q54QY3|YIPF5_DICDI;;	Protein YIPF5 homolog OS=Dictyostelium discoideum OX=44689 GN=yipf5 PE=3 SV=1;;	PF04893.14	Yip1	Yip1 domain
gene30721	LOC110872372	zinc finger A20 and AN1 domain-containing stress-associated protein 6-like	------	------	------	------	------	------	------	ENOG4111UWC	S:Function unknown	XP_021976842.1	zinc finger A20 and AN1 domain-containing stress-associated protein 6-like [Helianthus annuus]	sp|Q9ZNU9|SAP3_ARATH;;	Zinc finger A20 and AN1 domain-containing stress-associated protein 3 OS=Arabidopsis thaliana OX=3702 GN=SAP3 PE=2 SV=1;;	PF01754.13;;PF01428.13	zf-A20;;zf-AN1	A20-like zinc finger;;AN1-like Zinc finger
gene30720	LOC110872371	probable sodium/metabolite cotransporter BASS4, chloroplastic, transcript variant X1	------	------	------	K14347	SLC10A7, P7	------	------	COG0385	S:Function unknown	XP_021976840.1	probable sodium/metabolite cotransporter BASS4, chloroplastic isoform X1 [Helianthus annuus]	sp|F4IZC4|BASS4_ARATH;;	Probable sodium/metabolite cotransporter BASS4, chloroplastic OS=Arabidopsis thaliana OX=3702 GN=BASS4 PE=3 SV=1;;	PF13593.3;;PF01758.13	SBF_like;;SBF	SBF-like CPA transporter family;;Sodium Bile acid symporter family
gene7984	LOC110907642	transcription factor bHLH85-like	------	------	------	------	------	------	------	ENOG410YM1P	K:Transcription	XP_022008284.1	transcription factor bHLH85-like [Helianthus annuus]	sp|Q7XHI9|BH084_ARATH;;	Transcription factor bHLH84 OS=Arabidopsis thaliana OX=3702 GN=BHLH84 PE=1 SV=1;;	PF00010.23	HLH	Helix-loop-helix DNA-binding domain
gene7985	LOC110927106	aldehyde dehydrogenase family 3 member F1-like	------	------	------	K00128	ALDH	map00310;;map00330;;map00410;;map00903;;map00561;;map00340;;map00053;;map00010;;map00071;;map00380;;map00280;;map00620	Lysine degradation;;Arginine and proline metabolism;;beta-Alanine metabolism;;Limonene and pinene degradation;;Glycerolipid metabolism;;Histidine metabolism;;Ascorbate and aldarate metabolism;;Glycolysis / Gluconeogenesis;;Fatty acid degradation;;Tryptophan metabolism;;Valine, leucine and isoleucine degradation;;Pyruvate metabolism	COG1012	C:Energy production and conversion	XP_022026402.1	aldehyde dehydrogenase family 3 member F1-like [Helianthus annuus]	sp|Q70E96|AL3F1_ARATH;;	Aldehyde dehydrogenase family 3 member F1 OS=Arabidopsis thaliana OX=3702 GN=ALDH3F1 PE=2 SV=2;;	PF00171.19	Aldedh	Aldehyde dehydrogenase family
gene7980	LOC110907626	uncharacterized LOC110907626	------	------	------	------	------	------	------	ENOG410XUP5	S:Function unknown	XP_022008272.1	uncharacterized protein LOC110907626 [Helianthus annuus]	------	------	PF04784.11;;PF14389.3	DUF547;;Lzipper-MIP1	Protein of unknown function, DUF547;;Leucine-zipper of ternary complex factor MIP1
gene7981	LOC110907635	uncharacterized LOC110907635	------	------	------	------	------	------	------	ENOG41113F7;;ENOG410YKJ8	S:Function unknown;;	XP_022008280.1	uncharacterized protein LOC110907635 [Helianthus annuus]	------	------	PF07816.8	DUF1645	Protein of unknown function
gene7982	LOC110927105	uncharacterized LOC110927105	------	------	------	------	------	------	------	------	------	------	------	------	------	------	------	------
gene7983	TRNAS-GGA	tRNA-Ser	------	------	------	------	------	------	------	------	------	------	------	------	------	------	------	------
gene7979	LOC110907620	uncharacterized LOC110907620	------	------	------	------	------	------	------	------	------	------	------	------	------	------	------	------
gene72797	LOC110916201	uncharacterized LOC110916201, transcript variant X1	------	------	------	------	------	------	------	------	------	XP_022016650.1	uncharacterized protein LOC110916201 [Helianthus annuus]	------	------	------	------	------
gene19013	LOC110939996	uncharacterized LOC110939996, transcript variant X24	------	------	------	------	------	------	------	------	------	------	------	------	------	------	------	------
gene6311	LOC110918925	putative oxidoreductase C1F5.03c	------	------	------	------	------	------	------	COG0665	E:Amino acid transport and metabolism	XP_022018897.1	putative oxidoreductase C1F5.03c [Helianthus annuus]	sp|P38758|TDA3_YEAST;;	Putative oxidoreductase TDA3 OS=Saccharomyces cerevisiae;;	PF01266.21;;PF07992.11;;PF13450.3;;PF13454.3;;PF00070.24;;PF12831.4;;PF00890.21	DAO;;Pyr_redox_2;;NAD_binding_8;;NAD_binding_9;;Pyr_redox;;FAD_oxidored;;FAD_binding_2	FAD dependent oxidoreductase;;Pyridine nucleotide-disulphide oxidoreductase;;NA;;FAD-NA;;Pyridine nucleotide-disulphide oxidoreductase;;FAD dependent oxidoreductase;;FAD binding domain
gene6310	LOC110918916	protein ALP1-like	------	------	------	K23222	HARBI1	------	------	ENOG410Z1UH	S:Function unknown	XP_021978163.1	protein ALP1-like [Helianthus annuus]	------	------	PF04827.11;;PF13359.3	Plant_tran;;DDE_Tnp_4	Plant transposon protein;;DDE superfamily endonuclease
gene6313	LOC110904681	uncharacterized LOC110904681	------	------	------	------	------	------	------	------	------	------	------	------	------	------	------	------
gene6312	LOC110918930	transcription factor MYB41	------	------	------	K09422	MYBP	------	------	COG5147	E:Amino acid transport and metabolism	XP_022018903.1	transcription factor MYB41 [Helianthus annuus]	sp|Q9S9Z2|MYB93_ARATH;;	Transcription factor MYB93 OS=Arabidopsis thaliana OX=3702 GN=MYB93 PE=1 SV=1;;	PF00249.28;;PF13921.3	Myb_DNA-binding;;Myb_DNA-bind_6	Myb-like DNA-binding domain;;Myb-like DNA-binding domain
gene6314	LOC110904688	uncharacterized LOC110904688, transcript variant X1	------	------	------	------	------	------	------	------	------	------	------	------	------	------	------	------
gene6316	LOC110893635	protein ANTAGONIST OF LIKE HETEROCHROMATIN PROTEIN 1-like	------	------	------	K23222	HARBI1	------	------	ENOG410Z1UH	S:Function unknown	XP_021996414.1	protein ANTAGONIST OF LIKE HETEROCHROMATIN PROTEIN 1-like [Helianthus annuus]	sp|Q94K49|ALP1_ARATH;;	Protein ANTAGONIST OF LIKE HETEROCHROMATIN PROTEIN 1 OS=Arabidopsis thaliana OX=3702 GN=ALP1 PE=1 SV=1;;	PF04827.11;;PF13359.3	Plant_tran;;DDE_Tnp_4	Plant transposon protein;;DDE superfamily endonuclease
gene6315	LOC110893615	uncharacterized LOC110893615	------	------	------	------	------	------	------	COG2801;;ENOG410YBAH	L:Replication, recombination and repair;;S:Function unknown	XP_021996403.1	uncharacterized protein LOC110893615 [Helianthus annuus]	------	------	PF14223.3	Retrotran_gag_2	gag-polypeptide of LTR copia-type
gene6318	LOC110893670	uncharacterized mitochondrial protein AtMg00810-like	------	------	------	------	------	------	------	COG2801;;ENOG410YBAH	L:Replication, recombination and repair;;S:Function unknown	XP_021996451.1	uncharacterized protein LOC110893670 [Helianthus annuus]	sp|Q9ZT94|POLR2_ARATH;;	Retrovirus-related Pol polyprotein from transposon RE2 OS=Arabidopsis thaliana OX=3702 GN=RE2 PE=4 SV=1;;	PF07727.11	RVT_2	Reverse transcriptase
gene6317	LOC110893642	nucleoprotein TPR-like	------	------	------	------	------	------	------	------	------	XP_021996420.1	nucleoprotein TPR-like [Helianthus annuus]	------	------	------	------	------
gene66129	LOC110910410	actin-depolymerizing factor-like	GO:0030042;;GO:0015629;;GO:0003779	biological_process;;cellular_component;;molecular_function;;	BP:actin filament depolymerization;;CC:actin cytoskeleton;;MF:actin binding;;	K05765	CFL	------	------	ENOG41122P5	K:Transcription	XP_022010757.1	actin-depolymerizing factor-like [Helianthus annuus]	sp|Q8SAG3|ADF_VITVI;;	Actin-depolymerizing factor OS=Vitis vinifera OX=29760 PE=2 SV=1;;	PF00241.17	Cofilin_ADF	Cofilin/tropomyosin-type actin-binding protein
gene43567	LOC110882792	uncharacterized LOC110882792	------	------	------	K08592	SENP1	------	------	------	------	XP_021986418.1	uncharacterized protein LOC110882792 [Helianthus annuus]	------	------	PF02902.16	Peptidase_C48	Ulp1 protease family, C-terminal catalytic domain
gene53754	LOC110895632	uncharacterized LOC110895632	------	------	------	------	------	------	------	------	------	------	------	------	------	------	------	------
gene10483	LOC110931873	uncharacterized LOC110931873	------	------	------	------	------	------	------	COG2801;;ENOG410ZE1J	L:Replication, recombination and repair;;S:Function unknown	XP_022030937.1	uncharacterized protein LOC110931873 [Helianthus annuus]	------	------	PF03732.14	Retrotrans_gag	Retrotransposon gag protein
gene10484	LOC110931874	uncharacterized mitochondrial protein AtMg00810-like	------	------	------	------	------	------	------	COG2801;;ENOG410YBAH	L:Replication, recombination and repair;;S:Function unknown	XP_022030938.1	uncharacterized protein LOC110931874 [Helianthus annuus]	sp|P92519|M810_ARATH;;	Uncharacterized mitochondrial protein AtMg00810 OS=Arabidopsis thaliana OX=3702 GN=AtMg00810 PE=4 SV=1;;	PF07727.11	RVT_2	Reverse transcriptase
gene10482	LOC110927886	cytochrome P450 79B1-like, transcript variant X1	------	------	------	K12153	CYP79A2	map00460;;map00966	Cyanoamino acid metabolism;;Glucosinolate biosynthesis	COG2124	Q:Secondary metabolites biosynthesis, transport and catabolism	XP_022026923.1	cytochrome P450 79B1-like isoform X1 [Helianthus annuus]	sp|O81345|C79B1_SINAL;;	Cytochrome P450 79B1 OS=Sinapis alba OX=3728 GN=CYP79B1 PE=2 SV=1;;	PF00067.19	p450	Cytochrome P450
gene10487	LOC110931877	uncharacterized mitochondrial protein AtMg00810-like	------	------	------	------	------	------	------	COG2801;;ENOG410YBAH	L:Replication, recombination and repair;;S:Function unknown	XP_022030942.1	uncharacterized protein LOC110931877 [Helianthus annuus]	sp|P92519|M810_ARATH;;	Uncharacterized mitochondrial protein AtMg00810 OS=Arabidopsis thaliana OX=3702 GN=AtMg00810 PE=4 SV=1;;	PF07727.11	RVT_2	Reverse transcriptase
gene10488	LOC110931878	uncharacterized mitochondrial protein AtMg00810-like	------	------	------	------	------	------	------	COG2801;;ENOG410YBAH	L:Replication, recombination and repair;;S:Function unknown	XP_022030943.1	uncharacterized protein LOC110931878 [Helianthus annuus]	sp|P92519|M810_ARATH;;	Uncharacterized mitochondrial protein AtMg00810 OS=Arabidopsis thaliana OX=3702 GN=AtMg00810 PE=4 SV=1;;	PF07727.11	RVT_2	Reverse transcriptase
gene10485	LOC110931875	N66 matrix protein-like	------	------	------	------	------	------	------	------	------	XP_022030939.1	N66 matrix protein-like [Helianthus annuus]	------	------	------	------	------
gene10486	LOC110931876	fibrous sheath CABYR-binding protein-like	------	------	------	------	------	------	------	------	------	XP_022030941.1	fibrous sheath CABYR-binding protein-like [Helianthus annuus]	------	------	------	------	------
gene15090	LOC110936394	coatomer subunit alpha-1-like, transcript variant X3	GO:0006891;;GO:0006890;;GO:0006888;;GO:0006886;;GO:0000139;;GO:0030126;;GO:0005198	biological_process;;biological_process;;biological_process;;biological_process;;cellular_component;;cellular_component;;molecular_function;;	BP:intra-Golgi vesicle-mediated transport;;BP:retrograde vesicle-mediated transport, Golgi to ER;;BP:ER to Golgi vesicle-mediated transport;;BP:intracellular protein transport;;CC:Golgi membrane;;CC:COPI vesicle coat;;MF:structural molecule activity;;	K05236	COPA, RET1	------	------	ENOG410XPZS	S:Function unknown	XP_022034466.1	coatomer subunit alpha-1-like [Helianthus annuus]	sp|Q94A40|COPA1_ARATH;;	Coatomer subunit alpha-1 OS=Arabidopsis thaliana OX=3702 GN=At1g62020 PE=2 SV=2;;	PF06957.8;;PF04053.11;;PF00400.29;;PF12894.4	COPI_C;;Coatomer_WDAD;;WD40;;ANAPC4_WD40	Coatomer;;Coatomer WD associated region;;WD domain, G-beta repeat;;Anaphase-promoting complex subunit 4 WD40 domain
gene10489	TRNAG-GCC	tRNA-Gly	------	------	------	------	------	------	------	------	------	------	------	------	------	------	------	------
gene10490	TRNAG-GCC	tRNA-Gly	------	------	------	------	------	------	------	------	------	------	------	------	------	------	------	------
gene76284	LOC110923704	uncharacterized mitochondrial protein AtMg00810-like	------	------	------	------	------	------	------	COG2801;;ENOG410YBAH	L:Replication, recombination and repair;;S:Function unknown	XP_022023458.1	uncharacterized protein LOC110923704 [Helianthus annuus]	sp|Q9ZT94|POLR2_ARATH;;	Retrovirus-related Pol polyprotein from transposon RE2 OS=Arabidopsis thaliana OX=3702 GN=RE2 PE=4 SV=1;;	------	------	------
gene53755	LOC110895633	heat shock factor protein HSF24-like	------	------	------	K09419	HSFF	------	------	COG5169	S:Function unknown	XP_021998640.1	heat shock factor protein HSF24-like [Helianthus annuus]	sp|Q96320|HSFB1_ARATH;;	Heat stress transcription factor B-1 OS=Arabidopsis thaliana OX=3702 GN=HSFB1 PE=2 SV=2;;	PF00447.14	HSF_DNA-bind	HSF-type DNA-binding
gene13865		-	------	------	------	------	------	------	------	------	------	------	------	------	------	------	------	------
gene53752	LOC110895631	uncharacterized LOC110895631	------	------	------	------	------	------	------	------	------	------	------	------	------	------	------	------
gene32952	LOC110870469	putative F-box protein At5g50220	------	------	------	------	------	------	------	ENOG410Z2HM;;ENOG410ZSQE;;ENOG411130V	S:Function unknown;;	XP_021975342.1	putative F-box protein At5g50220 [Helianthus annuus]	sp|Q9LU24|FB145_ARATH;;	Putative F-box protein At3g16210 OS=Arabidopsis thaliana OX=3702 GN=At3g16210 PE=4 SV=1;;	PF00646.30	F-box	F-box domain
gene32953	LOC110873587	uncharacterized LOC110873587, transcript variant X1	------	------	------	------	------	------	------	COG0507;;COG1599;;ENOG410Y4KS	L:Replication, recombination and repair;;S:Function unknown	XP_021978227.1	uncharacterized protein LOC110873587 isoform X1 [Helianthus annuus]	------	------	PF14214.3	Helitron_like_N	Helitron helicase-like domain at N-terminus
gene32948	LOC110873584	nudix hydrolase 2-like	------	------	------	------	------	------	------	ENOG410Z4GH;;ENOG4111TFG	S:Function unknown;;	XP_021978223.1	nudix hydrolase 2-like [Helianthus annuus]	sp|Q94B74|NUDT2_ARATH;;	Nudix hydrolase 2 OS=Arabidopsis thaliana OX=3702 GN=NUDT2 PE=1 SV=1;;	PF00293.25	NUDIX	NUDIX domain
gene32949	LOC110873585	fasciclin-like arabinogalactan protein 1	GO:0016021	cellular_component;;	CC:integral component of membrane;;	------	------	------	------	ENOG4111EHG;;ENOG410YBWT	M:Cell wall/membrane/envelope biogenesis;;	XP_021978224.1	fasciclin-like arabinogalactan protein 1 [Helianthus annuus]	sp|Q9FM65|FLA1_ARATH;;	Fasciclin-like arabinogalactan protein 1 OS=Arabidopsis thaliana OX=3702 GN=FLA1 PE=1 SV=1;;	PF02469.19	Fasciclin	Fasciclin domain
gene32950	LOC110870468	ATP-dependent DNA helicase PIF1-like	------	------	------	K15255	PIF1	------	------	COG0507;;ENOG410Y4KS;;ENOG410XWH8	L:Replication, recombination and repair;;S:Function unknown;;S:Function unknown	XP_021975341.1	ATP-dependent DNA helicase PIF1-like [Helianthus annuus]	sp|Q1HG60|PIF1_RAT;;	ATP-dependent DNA helicase PIF1 OS=Rattus norvegicus OX=10116 GN=Pif1 PE=2 SV=1;;	PF05970.11;;PF02689.11	PIF1;;Herpes_Helicase	PIF1-like helicase;;Helicase
gene32951	LOC110873586	probable Xaa-Pro aminopeptidase P, transcript variant X1	GO:0016787;;GO:0046872	molecular_function;;molecular_function;;	MF:hydrolase activity;;MF:metal ion binding;;	K01262	pepP	------	------	COG0006	E:Amino acid transport and metabolism	XP_021978225.1	probable Xaa-Pro aminopeptidase P isoform X1 [Helianthus annuus]	sp|Q5AVF0|AMPP1_EMENI;;	Probable Xaa-Pro aminopeptidase P OS=Emericella nidulans;;	PF16189.2;;PF00557.21;;PF16188.2;;PF01321.15	Creatinase_N_2;;Peptidase_M24;;Peptidase_M24_C;;Creatinase_N	Creatinase/Prolidase N-terminal domain;;Metallopeptidase family M24;;C-terminal region of peptidase_M24;;Creatinase/Prolidase N-terminal domain
gene32954	LOC110873588	calcium-dependent protein kinase 9-like	GO:0006468;;GO:0005509;;GO:0005524;;GO:0004683	biological_process;;molecular_function;;molecular_function;;molecular_function;;	BP:protein phosphorylation;;MF:calcium ion binding;;MF:ATP binding;;MF:calmodulin-dependent protein kinase activity;;	K13412	CPK	map04626	Plant-pathogen interaction	ENOG410XRMJ	T:Signal transduction mechanisms	XP_021978229.1	calcium-dependent protein kinase 9-like [Helianthus annuus]	sp|Q38868|CDPK9_ARATH;;	Calcium-dependent protein kinase 9 OS=Arabidopsis thaliana OX=3702 GN=CPK9 PE=1 SV=1;;	PF00069.22;;PF00036.29;;PF07714.14;;PF13499.3;;PF13405.3;;PF13833.3;;PF13202.3;;PF12763.4;;PF10591.6;;PF06293.11;;PF14531.3	Pkinase;;EF-hand_1;;Pkinase_Tyr;;EF-hand_7;;EF-hand_6;;EF-hand_8;;EF-hand_5;;EF-hand_4;;SPARC_Ca_bdg;;Kdo;;Kinase-like	Protein kinase domain;;EF hand;;Protein tyrosine kinase;;EF-hand domain pair;;EF-hand domain;;EF-hand domain pair;;EF hand;;Cytoskeletal-regulatory complex EF hand;;Secreted protein acidic and rich in cysteine Ca binding region;;Lipopolysaccharide kinase;;Kinase-like
gene32955	LOC110873590	protein translation factor SUI1 homolog 2-like	GO:0006413;;GO:0003743	biological_process;;molecular_function;;	BP:translational initiation;;MF:translation initiation factor activity;;	K03113	EIF1, SUI1	map03013	RNA transport	COG0023;;ENOG410XQPZ	J:Translation, ribosomal structure and biogenesis;;S:Function unknown	XP_021978230.1	protein translation factor SUI1 homolog 2-like [Helianthus annuus]	sp|Q94JV4|SUI12_ARATH;;	Protein translation factor SUI1 homolog 2 OS=Arabidopsis thaliana OX=3702 GN=At1g54290 PE=3 SV=1;;	PF01253.19	SUI1	Translation initiation factor SUI1
gene42914		-	------	------	------	------	------	------	------	------	------	------	------	------	------	------	------	------
gene42915		-	------	------	------	------	------	------	------	------	------	------	------	------	------	------	------	------
gene42805	LOC110882367	uncharacterized LOC110882367	------	------	------	------	------	------	------	------	------	------	------	------	------	------	------	------
gene42806	LOC110882368	uncharacterized LOC110882368	------	------	------	------	------	------	------	------	------	------	------	------	------	------	------	------
gene42801	LOC110885543	uncharacterized LOC110885543	------	------	------	------	------	------	------	------	------	------	------	------	------	------	------	------
gene42802	LOC110885544	uncharacterized LOC110885544	------	------	------	------	------	------	------	------	------	------	------	------	------	------	------	------
gene42803	LOC110885545	lysine histidine transporter-like 8	GO:0016020	cellular_component;;	CC:membrane;;	------	------	------	------	COG0814	E:Amino acid transport and metabolism	XP_021988935.1	lysine histidine transporter-like 8 [Helianthus annuus]	sp|Q9SX98|LHTL8_ARATH;;	Lysine histidine transporter-like 8 OS=Arabidopsis thaliana OX=3702 GN=AATL1 PE=1 SV=1;;	PF01490.15	Aa_trans	Transmembrane amino acid transporter protein
gene42804	LOC110882323	golgin subfamily A member 6-like protein 22	------	------	------	------	------	------	------	------	------	XP_021986066.1	golgin subfamily A member 6-like protein 22 [Helianthus annuus]	------	------	------	------	------
gene42798	LOC110882320	uncharacterized LOC110882320	------	------	------	K15255	PIF1	------	------	COG0507;;ENOG410Y4KS;;ENOG410XWH8	L:Replication, recombination and repair;;S:Function unknown;;S:Function unknown	XP_021986063.1	uncharacterized protein LOC110882320 [Helianthus annuus]	------	------	PF05970.11	PIF1	PIF1-like helicase
gene42799	LOC110882365	GDSL esterase/lipase At5g55050-like	------	------	------	------	------	------	------	ENOG410YED5;;COG3240;;ENOG410ZRT0	S:Function unknown;;	XP_021986096.1	GDSL esterase/lipase At5g55050-like [Helianthus annuus]	sp|Q9FIA1|GDL87_ARATH;;	GDSL esterase/lipase At5g55050 OS=Arabidopsis thaliana OX=3702 GN=At5g55050 PE=2 SV=1;;	PF00657.19	Lipase_GDSL	GDSL-like Lipase/Acylhydrolase
gene42800	LOC110885542	uncharacterized LOC110885542, transcript variant X1	------	------	------	------	------	------	------	------	------	------	------	------	------	------	------	------
gene47153	LOC110888013	uncharacterized LOC110888013	------	------	------	------	------	------	------	ENOG410Y65V;;ENOG410XS82;;ENOG4111K5V;;ENOG410YADE	S:Function unknown;;	XP_021991252.1	uncharacterized protein LOC110888013 [Helianthus annuus]	------	------	PF00078.24	RVT_1	Reverse transcriptase
gene76461	LOC110922975	AIG2-like protein D	------	------	------	------	------	------	------	ENOG410XV5J	S:Function unknown	XP_022022865.1	AIG2-like protein D [Helianthus annuus]	sp|A8MRP2|AIGLD_ARATH;;	AIG2-like protein D OS=Arabidopsis thaliana OX=3702 GN=AIG2LD PE=2 SV=1;;	PF06094.9	GGACT	Gamma-glutamyl cyclotransferase, AIG2-like
gene76462	LOC110925875	L-arabinokinase-like	GO:0016310;;GO:0005737;;GO:0016773;;GO:0016301;;GO:0005524	biological_process;;cellular_component;;molecular_function;;molecular_function;;molecular_function;;	BP:phosphorylation;;CC:cytoplasm;;MF:phosphotransferase activity, alcohol group as acceptor;;MF:kinase activity;;MF:ATP binding;;	sind;K12446;pmum	;E2.7.1.46;	map00520	Amino sugar and nucleotide sugar metabolism	COG0153	G:Carbohydrate transport and metabolism	XP_022025379.1	L-arabinokinase-like [Helianthus annuus]	sp|O23461|ARAK_ARATH;;	L-arabinokinase OS=Arabidopsis thaliana OX=3702 GN=ARA1 PE=1 SV=1;;	PF00288.23;;PF10509.6;;PF13528.3	GHMP_kinases_N;;GalKase_gal_bdg;;Glyco_trans_1_3	GHMP kinases N terminal domain;;Galactokinase galactose-binding signature;;Glycosyl transferase family 1
gene76463	LOC110923602	uncharacterized LOC110923602, transcript variant X2	------	------	------	------	------	------	------	ENOG410YSAJ;;ENOG411088N	S:Function unknown;;	XP_022023361.1	uncharacterized protein LOC110923602 [Helianthus annuus]	------	------	PF11932.5	DUF3450	Protein of unknown function
gene76457	LOC110925596	receptor-like cytosolic serine/threonine-protein kinase RBK2	------	------	------	------	------	------	------	COG0515	T:Signal transduction mechanisms	XP_022025205.1	receptor-like cytosolic serine/threonine-protein kinase RBK2 [Helianthus annuus]	sp|Q8RXC8|RBK2_ARATH;;	Receptor-like cytosolic serine/threonine-protein kinase RBK2 OS=Arabidopsis thaliana OX=3702 GN=RBK2 PE=1 SV=1;;	PF00069.22;;PF07714.14	Pkinase;;Pkinase_Tyr	Protein kinase domain;;Protein tyrosine kinase
gene76458	LOC110925938	vesicle-associated protein 1-2-like	GO:0016020	cellular_component;;	CC:membrane;;	------	------	------	------	COG5066	U:Intracellular trafficking, secretion, and vesicular transport	XP_022025421.1	vesicle-associated protein 1-2-like [Helianthus annuus]	sp|B9DHD7|VAP22_ARATH;;	Vesicle-associated protein 2-2 OS=Arabidopsis thaliana OX=3702 GN=PVA22 PE=1 SV=1;;	PF00635.23	Motile_Sperm	MSP
gene76459	LOC110925735	trihelix transcription factor GTL1-like	------	------	------	------	------	------	------	ENOG410YR61	S:Function unknown	XP_022025287.1	trihelix transcription factor GTL1-like [Helianthus annuus]	------	------	PF13837.3;;PF13921.3	Myb_DNA-bind_4;;Myb_DNA-bind_6	Myb/SANT-like DNA-binding domain;;Myb-like DNA-binding domain
gene76460	LOC110922988	uncharacterized LOC110922988	GO:0031072;;GO:0005515;;GO:0051082	molecular_function;;molecular_function;;molecular_function;;	MF:heat shock protein binding;;MF:protein binding;;MF:unfolded protein binding;;	------	------	------	------	ENOG410YTIJ	S:Function unknown	XP_022022876.1	uncharacterized protein LOC110922988 [Helianthus annuus]	------	------	------	------	------
gene76464	LOC110922438	protein PAM68, chloroplastic	GO:0016021;;GO:0016020	cellular_component;;cellular_component;;	CC:integral component of membrane;;CC:membrane;;	------	------	------	------	ENOG411261T	S:Function unknown	XP_022022435.1	protein PAM68, chloroplastic [Helianthus annuus]	sp|O49668|PAM68_ARATH;;	Protein PAM68, chloroplastic OS=Arabidopsis thaliana OX=3702 GN=PAM68 PE=1 SV=1;;	PF11947.5	DUF3464	Protein of unknown function
gene76465	LOC110920903	uncharacterized LOC110920903, transcript variant X1	GO:0044710;;GO:0006629;;GO:0055114;;GO:0005737;;GO:0016020;;GO:0016021;;GO:0016627	biological_process;;biological_process;;biological_process;;cellular_component;;cellular_component;;cellular_component;;molecular_function;;	BP:single-organism metabolic process;;BP:lipid metabolic process;;BP:oxidation-reduction process;;CC:cytoplasm;;CC:membrane;;CC:integral component of membrane;;MF:oxidoreductase activity, acting on the CH-CH group of donors;;	------	------	------	------	COG3752	S:Function unknown	XP_022020815.1	uncharacterized protein LOC110920903 isoform X1 [Helianthus annuus]	------	------	PF06966.9;;PF02544.13	DUF1295;;Steroid_dh	Protein of unknown function;;3-oxo-5-alpha-steroid 4-dehydrogenase
gene46742		-	------	------	------	------	------	------	------	------	------	------	------	------	------	------	------	------
gene67660	LOC110913672	uncharacterized LOC110913672	------	------	------	------	------	------	------	ENOG410Z1UH;;ENOG41108J5;;ENOG411206Y	S:Function unknown;;	XP_022025126.1	uncharacterized protein LOC110925482 [Helianthus annuus]	------	------	PF04827.11;;PF13359.3	Plant_tran;;DDE_Tnp_4	Plant transposon protein;;DDE superfamily endonuclease
gene67657	LOC110913671	uncharacterized LOC110913671	------	------	------	------	------	------	------	COG2801;;ENOG410YMEY	L:Replication, recombination and repair;;S:Function unknown	XP_022014188.1	uncharacterized protein LOC110913671 [Helianthus annuus]	------	------	PF14223.3	Retrotran_gag_2	gag-polypeptide of LTR copia-type
gene67656	LOC110911573	L-ascorbate peroxidase 3-like	GO:0050896;;GO:0016020	biological_process;;cellular_component;;	BP:response to stimulus;;CC:membrane;;	K00434	E1.11.1.11	map00480;;map00053	Glutathione metabolism;;Ascorbate and aldarate metabolism	COG0376	P:Inorganic ion transport and metabolism	XP_022011890.1	L-ascorbate peroxidase 3-like [Helianthus annuus]	sp|Q42564|APX3_ARATH;;	L-ascorbate peroxidase 3 OS=Arabidopsis thaliana OX=3702 GN=APX3 PE=1 SV=1;;	PF00141.20	peroxidase	Peroxidase
gene67659	LOC110911575	uncharacterized LOC110911575, transcript variant X2	------	------	------	------	------	------	------	------	------	------	------	------	------	------	------	------
gene67658	LOC110911574	myb-related protein 308-like	------	------	------	K09422	MYBP	------	------	COG5147	K:Transcription	XP_002306180.1	myb-related protein 308 [Populus trichocarpa]	sp|P81393|MYB08_ANTMA;;	Myb-related protein 308 OS=Antirrhinum majus OX=4151 GN=MYB308 PE=2 SV=1;;	PF00249.28;;PF13921.3	Myb_DNA-binding;;Myb_DNA-bind_6	Myb-like DNA-binding domain;;Myb-like DNA-binding domain
gene67655	LOC110911572	synaptotagmin-2-like	GO:0009306;;GO:0005794;;GO:0016021;;GO:0005783;;GO:0008289	biological_process;;cellular_component;;cellular_component;;cellular_component;;molecular_function;;	BP:protein secretion;;CC:Golgi apparatus;;CC:integral component of membrane;;CC:endoplasmic reticulum;;MF:lipid binding;;	------	------	------	------	COG5038	S:Function unknown	XP_022011889.1	synaptotagmin-2-like [Helianthus annuus]	sp|B6ETT4|SYT2_ARATH;;	Synaptotagmin-2 OS=Arabidopsis thaliana OX=3702 GN=SYT2 PE=2 SV=1;;	PF00168.27;;PF17047.2	C2;;SMP_LBD	C2 domain;;Synaptotagmin-like mitochondrial-lipid-binding domain
gene67654	LOC110911571	uncharacterized LOC110911571, transcript variant X1	------	------	------	------	------	------	------	------	------	XP_022011875.1	uncharacterized protein LOC110911554 [Helianthus annuus]	------	------	------	------	------
gene35812	LOC110876038	heterogeneous nuclear ribonucleoprotein 87F-like	------	------	------	------	------	------	------	------	------	XP_021979914.1	heterogeneous nuclear ribonucleoprotein 87F-like [Helianthus annuus]	------	------	------	------	------
gene35811	LOC110876037	uncharacterized LOC110876037	------	------	------	------	------	------	------	COG2801;;ENOG410XS4D	L:Replication, recombination and repair;;S:Function unknown	XP_021979913.1	uncharacterized protein LOC110876037 [Helianthus annuus]	------	------	PF14223.3;;PF13961.3;;PF00098.20	Retrotran_gag_2;;DUF4219;;zf-CCHC	gag-polypeptide of LTR copia-type;;Domain of unknown function;;Zinc knuckle
gene52537		-	------	------	------	------	------	------	------	------	------	------	------	------	------	------	------	------
gene68922	LOC110912281	uncharacterized LOC110912281	------	------	------	------	------	------	------	------	------	------	------	------	------	------	------	------
gene68921	LOC110910156	uncharacterized LOC110910156	------	------	------	------	------	------	------	------	------	------	------	------	------	------	------	------
gene68920	LOC110910154	uncharacterized LOC110910154	------	------	------	------	------	------	------	------	------	------	------	------	------	------	------	------
gene68919	LOC110914086	ATP-dependent DNA helicase PIF1-like	------	------	------	------	------	------	------	ENOG410Y4KS;;COG0507;;ENOG4112721;;ENOG410Y531	S:Function unknown;;L:Replication, recombination and repair;;S:Function unknown;;S:Function unknown	XP_022014600.1	LOW QUALITY PROTEIN: ATP-dependent DNA helicase PIF1-like [Helianthus annuus]	sp|Q1HG60|PIF1_RAT;;	ATP-dependent DNA helicase PIF1 OS=Rattus norvegicus OX=10116 GN=Pif1 PE=2 SV=1;;	PF05970.11;;PF02689.11;;PF13604.3	PIF1;;Herpes_Helicase;;AAA_30	PIF1-like helicase;;Helicase;;AAA domain
gene68927	LOC110910158	valine N-monooxygenase 1-like	------	------	------	K12153	CYP79A2	map00460;;map00966	Cyanoamino acid metabolism;;Glucosinolate biosynthesis	COG2124	Q:Secondary metabolites biosynthesis, transport and catabolism	OTF95849.1	putative cytochrome P450 [Helianthus annuus]	sp|Q9M7B8|C79D1_MANES;;	Valine N-monooxygenase 1 OS=Manihot esculenta OX=3983 GN=CYP79D1 PE=1 SV=1;;	PF00067.19	p450	Cytochrome P450
gene68926	LOC110914088	translation initiation factor IF-2-like	------	------	------	------	------	------	------	------	------	XP_022014602.1	uncharacterized protein LOC110914088 [Helianthus annuus]	------	------	------	------	------
gene68924	LOC110914087	putative disease resistance RPP13-like protein 1	------	------	------	------	------	------	------	COG4886;;ENOG4111HTF	S:Function unknown;;O:Posttranslational modification, protein turnover, chaperones	XP_022014601.1	putative disease resistance RPP13-like protein 1 [Helianthus annuus]	sp|Q9LRR4|R13L1_ARATH;;	Putative disease resistance RPP13-like protein 1 OS=Arabidopsis thaliana OX=3702 GN=RPPL1 PE=3 SV=1;;	PF00931.19;;PF12799.4;;PF13191.3;;PF13855.3	NB-ARC;;LRR_4;;AAA_16;;LRR_8	NB-ARC domain;;Leucine Rich repeats;;AAA ATPase domain;;Leucine rich repeat
gene68923	LOC110912282	uncharacterized LOC110912282	------	------	------	------	------	------	------	------	------	------	------	------	------	------	------	------
gene68928	LOC110912285	uncharacterized LOC110912285, transcript variant X1	------	------	------	------	------	------	------	ENOG4111IWH;;ENOG4111MW7	S:Function unknown;;	XP_022012665.1	uncharacterized protein LOC110912285 isoform X1 [Helianthus annuus]	sp|Q562D5|GLYR1_XENTR;;	Putative oxidoreductase GLYR1 OS=Xenopus tropicalis OX=8364 GN=glyr1 PE=2 SV=1;;	PF00855.14	PWWP	PWWP domain
gene36872	LOC110878702	probable serine/threonine-protein kinase sky1	GO:0006468;;GO:0004674;;GO:0004712;;GO:0005524	biological_process;;molecular_function;;molecular_function;;molecular_function;;	BP:protein phosphorylation;;MF:protein serine/threonine kinase activity;;MF:protein serine/threonine/tyrosine kinase activity;;MF:ATP binding;;	K08832	SRPK3, STK23	------	------	ENOG410XRBH;;ENOG410Z7Z7	T:Signal transduction mechanisms;;S:Function unknown	XP_021982746.1	probable serine/threonine-protein kinase sky1 [Helianthus annuus]	sp|Q5RD27|SRPK1_PONAB;;	SRSF protein kinase 1 OS=Pongo abelii OX=9601 GN=SRPK1 PE=2 SV=2;;	PF00069.22;;PF07714.14	Pkinase;;Pkinase_Tyr	Protein kinase domain;;Protein tyrosine kinase
gene5786		-	------	------	------	------	------	------	------	------	------	------	------	------	------	------	------	------
gene36874	LOC110878704	epidermal growth factor receptor substrate 15-like	------	------	------	cam;K12472	;EPS15	map04144	Endocytosis	ENOG410ZXTH;;ENOG410YUSU;;ENOG410XTDR	S:Function unknown;;	XP_021982749.1	epidermal growth factor receptor substrate 15-like [Helianthus annuus]	sp|Q9HGL2|YHLA_SCHPO;;	Uncharacterized calcium-binding protein C800.10c OS=Schizosaccharomyces pombe;;	PF12763.4;;PF00036.29;;PF13499.3	EF-hand_4;;EF-hand_1;;EF-hand_7	Cytoskeletal-regulatory complex EF hand;;EF hand;;EF-hand domain pair
gene36868	LOC110878701	uncharacterized LOC110878701	------	------	------	------	------	------	------	------	------	------	------	------	------	------	------	------
gene36869	LOC110874677	uncharacterized LOC110874677	------	------	------	------	------	------	------	ENOG410YT9R	S:Function unknown	XP_021978874.1	uncharacterized protein LOC110874677 [Helianthus annuus]	------	------	------	------	------
gene36870	LOC110876365	uncharacterized LOC110876365	------	------	------	------	------	------	------	ENOG410YUKB;;ENOG410ZP2Z;;COG2801	S:Function unknown;;L:Replication, recombination and repair	XP_021980229.1	uncharacterized protein LOC110876365 [Helianthus annuus]	------	------	PF14223.3	Retrotran_gag_2	gag-polypeptide of LTR copia-type
gene36871	LOC110876366	uncharacterized LOC110876366	------	------	------	------	------	------	------	COG2801	L:Replication, recombination and repair	XP_021980230.1	uncharacterized protein LOC110876366 [Helianthus annuus]	------	------	------	------	------
gene7245	LOC110923865	uncharacterized LOC110923865, transcript variant X1	------	------	------	------	------	------	------	------	------	------	------	------	------	------	------	------
gene36875	LOC110878705	probable protein phosphatase 2C 47, transcript variant X1	------	------	------	K14803	PTC2_3	------	------	COG0631	T:Signal transduction mechanisms	XP_021982750.1	probable protein phosphatase 2C 47 isoform X1 [Helianthus annuus]	sp|Q9SD02|P2C47_ARATH;;	Probable protein phosphatase 2C 47 OS=Arabidopsis thaliana OX=3702 GN=At3g51470 PE=1 SV=1;;	PF00481.18	PP2C	Protein phosphatase 2C
gene36876	LOC110876367	uncharacterized LOC110876367	------	------	------	------	------	------	------	ENOG410Y65V;;ENOG410YADE;;COG4886;;ENOG410XS82	S:Function unknown;;	XP_021980231.1	uncharacterized protein LOC110876367 [Helianthus annuus]	------	------	PF13966.3	zf-RVT	zinc-binding in reverse transcriptase
gene58873	LOC110899449	COP9 signalosome complex subunit 7-like, transcript variant X1	GO:0010387;;GO:0010388;;GO:0005829;;GO:0008180	biological_process;;biological_process;;cellular_component;;cellular_component;;	BP:COP9 signalosome assembly;;BP:cullin deneddylation;;CC:cytosol;;CC:COP9 signalosome;;	K12180	COPS7, CSN7	------	------	ENOG410XP7W	O:Posttranslational modification, protein turnover, chaperones	XP_022002034.1	COP9 signalosome complex subunit 7-like isoform X1 [Helianthus annuus]	sp|Q94JU3|CSN7_ARATH;;	COP9 signalosome complex subunit 7 OS=Arabidopsis thaliana OX=3702 GN=CSN7 PE=1 SV=1;;	------	------	------
gene74649	LOC110916647	uncharacterized LOC110916647, transcript variant X1	------	------	------	------	------	------	------	------	------	------	------	------	------	------	------	------
gene74648	LOC110918535	cytochrome P450 76AD1-like	------	------	------	------	------	------	------	COG2124	Q:Secondary metabolites biosynthesis, transport and catabolism	XP_022018530.1	cytochrome P450 76AD1-like [Helianthus annuus]	sp|I3PFJ5|C76AD_BETVU;;	Cytochrome P450 76AD1 OS=Beta vulgaris OX=161934 GN=CYP76AD1 PE=2 SV=1;;	PF00067.19	p450	Cytochrome P450
gene74647	LOC110918534	cytochrome P450 76AD1-like	------	------	------	------	------	------	------	COG2124	Q:Secondary metabolites biosynthesis, transport and catabolism	XP_022018529.1	cytochrome P450 76AD1-like [Helianthus annuus]	sp|I3PFJ5|C76AD_BETVU;;	Cytochrome P450 76AD1 OS=Beta vulgaris OX=161934 GN=CYP76AD1 PE=2 SV=1;;	PF00067.19	p450	Cytochrome P450
gene74646	LOC110920155	uncharacterized LOC110920155	------	------	------	------	------	------	------	ENOG410Z2N6;;ENOG410Y65V;;ENOG4111K5V;;ENOG410Y6DC	S:Function unknown;;O:Posttranslational modification, protein turnover, chaperones	XP_022020079.1	uncharacterized protein LOC110920155 [Helianthus annuus]	------	------	PF13966.3	zf-RVT	zinc-binding in reverse transcriptase
gene74645	LOC110917270	uncharacterized LOC110917270	------	------	------	------	------	------	------	------	------	------	------	------	------	------	------	------
gene19614	LOC110940305	palmitoyl-acyl carrier protein thioesterase, chloroplastic-like	GO:0006633;;GO:0016295;;GO:0016296;;GO:0004320;;GO:0016790	biological_process;;molecular_function;;molecular_function;;molecular_function;;molecular_function;;	BP:fatty acid biosynthetic process;;MF:myristoyl-[acyl-carrier-protein] hydrolase activity;;MF:palmitoyl-[acyl-carrier-protein] hydrolase activity;;MF:oleoyl-[acyl-carrier-protein] hydrolase activity;;MF:thiolester hydrolase activity;;	K10781	FATB	map00061	Fatty acid biosynthesis	COG3884	I:Lipid transport and metabolism	XP_022037542.1	palmitoyl-acyl carrier protein thioesterase, chloroplastic-like [Helianthus annuus]	sp|Q9SJE2|FATB_ARATH;;	Palmitoyl-acyl carrier protein thioesterase, chloroplastic OS=Arabidopsis thaliana OX=3702 GN=FATB PE=1 SV=1;;	PF01643.14;;PF12590.5	Acyl-ACP_TE;;Acyl-thio_N	Acyl-ACP thioesterase;;Acyl-ATP thioesterase
gene19615	LOC110940306	uncharacterized LOC110940306, transcript variant X5	------	------	------	------	------	------	------	------	------	------	------	------	------	------	------	------
gene19612	LOC110942909	uncharacterized LOC110942909	------	------	------	------	------	------	------	------	------	XP_022040364.1	uncharacterized protein LOC110942909 [Helianthus annuus]	------	------	PF14223.3	Retrotran_gag_2	gag-polypeptide of LTR copia-type
gene19613	LOC110938709	uncharacterized LOC110938709	------	------	------	------	------	------	------	------	------	XP_022036540.1	uncharacterized protein LOC110938709 [Helianthus annuus]	------	------	------	------	------
gene19610	LOC110942907	uncharacterized LOC110942907	------	------	------	------	------	------	------	COG2801;;ENOG410YUKB;;ENOG410ZP2Z	L:Replication, recombination and repair;;S:Function unknown;;S:Function unknown	XP_022040362.1	uncharacterized protein LOC110942907 [Helianthus annuus]	------	------	PF14223.3	Retrotran_gag_2	gag-polypeptide of LTR copia-type
gene19611	LOC110942908	cytochrome P450 93A3-like	------	------	------	K14985	CYP18A1	------	------	COG2124	Q:Secondary metabolites biosynthesis, transport and catabolism	XP_022040363.1	cytochrome P450 93A3-like [Helianthus annuus]	sp|O04773|C75A6_CAMME;;	Flavonoid 3',5'-hydroxylase OS=Campanula medium OX=56154 GN=CYP75A6 PE=2 SV=1;;	PF00067.19	p450	Cytochrome P450
gene19608	LOC110938707	uncharacterized LOC110938707	------	------	------	------	------	------	------	------	------	------	------	------	------	------	------	------
gene19609	LOC110938708	uncharacterized LOC110938708	------	------	------	------	------	------	------	------	------	------	------	------	------	------	------	------
gene19606	LOC110940304	WD repeat-containing protein WRAP73	------	------	------	------	------	------	------	ENOG410Y2P7	S:Function unknown	XP_022037541.1	WD repeat-containing protein WRAP73 [Helianthus annuus]	sp|Q9P2S5|WRP73_HUMAN;;	WD repeat-containing protein WRAP73 OS=Homo sapiens OX=9606 GN=WRAP73 PE=1 SV=1;;	PF12894.4;;PF08662.8;;PF00400.29	ANAPC4_WD40;;eIF2A;;WD40	Anaphase-promoting complex subunit 4 WD40 domain;;Eukaryotic translation initiation factor eIF2A;;WD domain, G-beta repeat
gene19607	LOC110942906	extensin-like	------	------	------	------	------	------	------	------	------	XP_022040361.1	extensin-like [Helianthus annuus]	------	------	------	------	------
gene1287	LOC110936354	uncharacterized LOC110936354	------	------	------	------	------	------	------	------	------	------	------	------	------	------	------	------
gene78152	LOC110924283	uncharacterized LOC110924283	------	------	------	------	------	------	------	ENOG410YTD5;;ENOG4111BDA;;ENOG41105S9;;ENOG411060J;;ENOG410Z0Y0;;ENOG410ZRC6	S:Function unknown;;	XP_022024003.1	uncharacterized protein LOC110924283 [Helianthus annuus]	------	------	PF14303.3	NAM-associated	No apical meristem-associated C-terminal domain
gene78150	LOC110925563	uncharacterized LOC110925563	------	------	------	------	------	------	------	------	------	------	------	------	------	------	------	------
gene78149	LOC110924282	cationic peroxidase 2-like	------	------	------	K00430	E1.11.1.7	map00940	Phenylpropanoid biosynthesis	ENOG4111ADF;;ENOG410YEXC;;ENOG410YF8G	I:Lipid transport and metabolism;;G:Carbohydrate transport and metabolism;;G:Carbohydrate transport and metabolism	XP_022024001.1	cationic peroxidase 2-like [Helianthus annuus]	sp|Q9XIV8|PERN1_TOBAC;;	Peroxidase N1 OS=Nicotiana tabacum OX=4097 GN=poxN1 PE=1 SV=1;;	PF00141.20	peroxidase	Peroxidase
gene78148	LOC110924281	peroxidase N1-like	------	------	------	K00430	E1.11.1.7	map00940	Phenylpropanoid biosynthesis	ENOG4111ADF;;ENOG410YEXC;;ENOG410YF8G;;ENOG4111F7T	I:Lipid transport and metabolism;;G:Carbohydrate transport and metabolism;;G:Carbohydrate transport and metabolism;;G:Carbohydrate transport and metabolism	XP_022024000.1	peroxidase N1-like [Helianthus annuus]	sp|Q9XIV8|PERN1_TOBAC;;	Peroxidase N1 OS=Nicotiana tabacum OX=4097 GN=poxN1 PE=1 SV=1;;	PF00141.20	peroxidase	Peroxidase
gene78147	LOC110924280	peroxidase N1-like	------	------	------	K00430	E1.11.1.7	map00940	Phenylpropanoid biosynthesis	ENOG4111ADF;;ENOG410YEXC;;ENOG410YF8G;;ENOG4111F7T	I:Lipid transport and metabolism;;G:Carbohydrate transport and metabolism;;G:Carbohydrate transport and metabolism;;G:Carbohydrate transport and metabolism	XP_022023999.1	peroxidase N1-like [Helianthus annuus]	sp|Q9XIV8|PERN1_TOBAC;;	Peroxidase N1 OS=Nicotiana tabacum OX=4097 GN=poxN1 PE=1 SV=1;;	PF00141.20	peroxidase	Peroxidase
gene78155	LOC110926357	uncharacterized LOC110926357	------	------	------	------	------	------	------	------	------	XP_022027571.1	uncharacterized protein LOC110928834 [Helianthus annuus]	------	------	------	------	------
gene40744		-	------	------	------	------	------	------	------	------	------	------	------	------	------	------	------	------
gene30834	LOC110869760	extensin-1-like	------	------	------	------	------	------	------	------	------	XP_021974675.1	extensin-1-like [Helianthus annuus]	------	------	------	------	------
gene61423	LOC110906663	uncharacterized LOC110906663	------	------	------	------	------	------	------	COG2801;;ENOG410Z3VN;;ENOG410XY9C	L:Replication, recombination and repair;;S:Function unknown;;S:Function unknown	XP_022007460.1	uncharacterized protein LOC110906663 [Helianthus annuus]	------	------	PF03732.14	Retrotrans_gag	Retrotransposon gag protein
gene61422	LOC110906662	DNA gyrase subunit B, mitochondrial-like	GO:0043231;;GO:0044444;;GO:0097159;;GO:1901363;;GO:0016853	cellular_component;;cellular_component;;molecular_function;;molecular_function;;molecular_function;;	CC:intracellular membrane-bounded organelle;;CC:cytoplasmic part;;MF:organic cyclic compound binding;;MF:heterocyclic compound binding;;MF:isomerase activity;;	K02470	gyrB	------	------	COG0187;;COG3338	L:Replication, recombination and repair;;P:Inorganic ion transport and metabolism	XP_022007458.1	DNA gyrase subunit B, mitochondrial-like [Helianthus annuus]	sp|Q5YLB4|GYRB_NICBE;;	DNA gyrase subunit B, chloroplastic/mitochondrial OS=Nicotiana benthamiana OX=4100 GN=GYRB PE=2 SV=1;;	PF02518.23	HATPase_c	Histidine kinase-, DNA gyrase B-, and HSP90-like ATPase
gene61425	LOC110908352	uncharacterized LOC110908352	------	------	------	------	------	------	------	------	------	------	------	------	------	------	------	------
gene61424	LOC110905438	uncharacterized LOC110905438	------	------	------	------	------	------	------	------	------	------	------	------	------	------	------	------
gene61426	LOC110908350	uncharacterized LOC110908350, transcript variant X1	------	------	------	------	------	------	------	------	------	------	------	------	------	------	------	------
gene61428	LOC110908353	fructose-bisphosphate aldolase 6, cytosolic-like	------	------	------	K01623	ALDO	map00051;;map00710;;map00010;;map00030	Fructose and mannose metabolism;;Carbon fixation in photosynthetic organisms;;Glycolysis / Gluconeogenesis;;Pentose phosphate pathway	COG3588	G:Carbohydrate transport and metabolism	XP_022008973.1	fructose-bisphosphate aldolase 6, cytosolic-like [Helianthus annuus]	sp|Q9SJQ9|ALFC6_ARATH;;	Fructose-bisphosphate aldolase 6, cytosolic OS=Arabidopsis thaliana OX=3702 GN=FBA6 PE=1 SV=1;;	PF00274.16	Glycolytic	Fructose-bisphosphate aldolase class-I
gene61427	LOC110908351	uncharacterized LOC110908351	------	------	------	------	------	------	------	------	------	------	------	------	------	------	------	------
gene61429	LOC110905439	uncharacterized LOC110905439, transcript variant X1	------	------	------	------	------	------	------	------	------	------	------	------	------	------	------	------
gene15647	LOC110936705	mavicyanin-like	GO:0046658;;GO:0016021;;GO:0009055	cellular_component;;cellular_component;;molecular_function;;	CC:anchored component of plasma membrane;;CC:integral component of membrane;;MF:electron carrier activity;;	------	------	------	------	ENOG410YN47	S:Function unknown	XP_022034812.1	mavicyanin-like [Helianthus annuus]	sp|P80728|MAVI_CUCPE;;	Mavicyanin OS=Cucurbita pepo OX=3663 PE=1 SV=1;;	PF02298.14	Cu_bind_like	Plastocyanin-like domain
[truncated: 80,577 more rows]
