# Supplementary material for: Transcriptome Analysis Reveals Key Genes Involved in Fatty Acid and Triacylglycerol Accumulation in Developing Sunflower Seeds
Source: Genes (Basel). 2025 Mar 29;16(4):393. doi: 10.3390/genes16040393 (PMC12026707; doi:10.3390/genes16040393)
Supplement: Supplementary file 1 [file genes-16-00393-s001.zip › Table S3. Expression of 23396 differentially expressed genes per period and differential expression..xlsx]

## Sheet: Sheet1
Table S3. Expression of 23396 differentially expressed genes per period and differential expression. Note: S1, S2, S3, S4 and S5 indicate 10, 17, 24, 31 and 38 days after flower (DAF), respectively.
Gene_id	Gene_name	Gene_description	S1	S2	S3	S4	S5	S1_vs_S5	S1_vs_S3	S1_vs_S2	S1_vs_S4	S2_vs_S3	S2_vs_S4	S3_vs_S4	S4_vs_S5	S3_vs_S5	S2_vs_S5	Sum	GO_id	GO_term	KO_id	KO_name	Pathway_id	Pathway_definition
gene0	LOC110941587	WEB family protein At2g38370-like	5.44667	2.15	1.25667	2.94333	4.17	yes|down	yes|down	yes|down	yes|down	no|down	no|down	no|up	no|up	no|up	no|up	4	------	------	------	------	------	------
gene10004	LOC110931667	toll-interacting protein A-like	1.01333	1.91667	1.83667	0.886667	0.19	yes|down	no|up	no|up	no|down	no|up	yes|down	yes|down	no|down	yes|down	yes|down	5	GO:0005886;GO:0005544;GO:000550	CC:plasma membrane;MF:calcium-dependent phospholipid binding;MF:calcium ion binding;	------	------	------	------
gene10006	LOC110929229	glycine-rich protein A3-like	3.46	5.11	6.84667	2.8	7.67667	no|up	no|up	no|up	no|down	no|up	no|down	yes|down	no|up	no|down	no|down	1	------	------	------	------	------	------
gene10009	LOC110929230	DNA-directed RNA polymerases II, IV and V subunit 3-like	36.31	30.5933	24.8633	30.49	42.3467	no|down	no|down	no|down	yes|down	no|down	no|down	no|down	no|up	no|down	no|down	1	GO:0006351;GO:0003899;GO:0046983;GO:000367	BP:transcription, DNA-templated;MF:DNA-directed RNA polymerase activity;MF:protein dimerization activity;MF:DNA binding;	K03011	RPB3, POLR2C	map03020	RNA polymerase
gene1001	LOC110865112	uncharacterized LOC110865112, transcript variant X1	3.84333	4.21333	2.88667	5.00333	2.54	no|down	no|down	no|up	no|down	no|down	no|down	no|down	no|down	no|down	yes|down	1	------	------	------	------	------	------
gene10011	LOC110929231	probable LRR receptor-like serine/threonine-protein kinase At1g34110	2.85667	2.33333	0.453333	0.343333	0	yes|down	yes|down	no|down	yes|down	yes|down	yes|down	no|down	no|down	yes|down	yes|down	7	------	------	------	------	------	------
gene10013	LOC110929232	uncharacterized LOC110929232, transcript variant X1	5.78	8.38	5.98667	5.54	19.45	no|up	no|up	no|up	no|down	no|down	yes|down	yes|down	yes|up	no|up	no|up	3	------	------	------	------	------	------
gene10017	LOC110929234	stress enhanced protein 1, chloroplastic, transcript variant X1	22.5133	25.1733	29.3033	70.3067	202.303	yes|up	no|up	no|up	no|up	no|up	no|up	no|up	yes|up	yes|up	yes|up	4	------	------	K07937	ARF1	map04144	Endocytosis
gene10018	LOC110929235	PRKR-interacting protein 1	15.28	11.3833	12.9033	28.5333	67.86	yes|up	no|down	no|down	no|up	no|up	no|up	no|up	yes|up	yes|up	yes|up	4	GO:000548	MF:binding;	------	------	------	------
gene10019	LOC110929236	RNA pseudouridine synthase 4, mitochondrial	0.956667	1.03667	1.33	2.82667	3.62	yes|up	no|up	no|up	no|up	no|up	no|up	no|up	no|up	no|up	no|up	1	GO:0031119;GO:0009451;GO:0005739;GO:0016798;GO:0019239;GO:000998	BP:tRNA pseudouridine synthesis;BP:RNA modification;CC:mitochondrion;MF:hydrolase activity, acting on glycosyl bonds;MF:deaminase activity;MF:pseudouridine synthase activity;	------	------	------	------
gene10025	LOC110929237	uncharacterized LOC110929237	1.02333	0.87	0.603333	0.13	0.036667	yes|down	no|down	no|down	yes|down	no|down	yes|down	no|down	no|down	yes|down	yes|down	5	------	------	------	------	------	------
gene10026	LOC110929238	uncharacterized LOC110929238	0	0	0.013333	0.013333	3.16	yes|up	no|up	no|no test	no|up	no|up	no|up	no|down	yes|up	yes|up	yes|up	4	------	------	------	------	------	------
gene10027	LOC110929239	uncharacterized LOC110929239, transcript variant X2	1.38667	1.48333	1.34	3.74	4.37667	no|up	no|up	no|up	yes|up	no|down	no|up	no|up	no|down	no|up	no|up	1	------	------	------	------	------	------
gene10028	LOC110929240	putative beta-galactosidase, transcript variant X1	5.48667	5.35	4.83333	7.71667	17.3967	no|up	no|up	no|up	no|down	no|down	no|down	no|down	yes|up	no|up	no|up	1	GO:0005634;GO:0008270;GO:0003723;GO:0005524;GO:000438	CC:nucleus;MF:zinc ion binding;MF:RNA binding;MF:ATP binding;MF:helicase activity;	K16911	DDX21	------	------
gene1003	LOC110865141	uncharacterized LOC110865141, transcript variant X1	0.846667	0	0.143333	0.786667	2.16667	no|up	no|down	no|down	no|down	no|up	no|up	no|up	no|up	yes|up	yes|up	2	------	------	------	------	------	------
gene10032	LOC110929243	uncharacterized LOC110929243, transcript variant X1	1.98	2.45333	1.96	3.31	12.1033	yes|up	no|up	no|up	no|down	no|down	no|down	no|down	yes|up	yes|up	yes|up	4	------	------	------	------	------	------
gene10037	LOC110931681	uncharacterized mitochondrial protein AtMg00810-like	2.13667	1.69333	2.13	2.83333	2.35333	yes|down	no|down	no|down	no|down	no|up	no|down	no|down	no|down	yes|down	no|down	2	------	------	------	------	------	------
gene10050	LOC110929247	L-type lectin-domain containing receptor kinase IX.1-like	0	0.026667	0.03	0.273333	0.356667	yes|up	no|up	no|up	yes|up	no|up	no|up	no|up	no|up	no|up	no|up	2	------	------	------	------	------	------
gene10062	LOC110929250	basic leucine zipper 61-like	0.64	0.266667	0.093333	0.04	0.043333	yes|down	no|down	no|down	yes|down	no|down	no|down	no|down	no|down	no|down	yes|down	3	------	------	------	------	------	------
gene10067	LOC110929253	uncharacterized LOC110929253	0.856667	1.31667	1.18	2.80667	0.896667	no|down	no|up	no|up	no|up	no|up	no|up	no|up	yes|down	yes|down	yes|down	3	------	------	------	------	------	------
gene10069	LOC110929254	D-amino-acid transaminase, chloroplastic-like, transcript variant X1	9.24667	2.31	0.666667	1.97	5.01333	yes|down	yes|down	yes|down	yes|down	yes|down	no|down	no|up	no|up	yes|up	no|up	6	GO:0008152;GO:000382	BP:metabolic process;MF:catalytic activity;	K18482	ADCL	map00790	Folate biosynthesis
gene10070	LOC110929255	uncharacterized LOC110929255	0.016667	0.03	0.07	0.913333	0.943333	yes|up	no|up	no|up	yes|up	no|up	yes|up	no|up	no|down	no|up	yes|up	4	------	------	------	------	------	------
gene10075	LOC110929257	putative pentatricopeptide repeat-containing protein At3g15200	0.55	0.433333	0.493333	1.48	2.58	no|up	no|up	no|down	no|up	no|up	no|up	no|up	no|up	no|up	yes|up	1	------	------	------	------	------	------
gene10080	LOC110929261	uncharacterized LOC110929261	0.16	0.073333	0.156667	0.486667	0	yes|down	no|up	no|down	no|up	no|up	no|up	no|up	yes|down	yes|down	no|down	3	------	------	------	------	------	------
gene10091	LOC110927799	uncharacterized LOC110927799	0	0.323333	0.303333	0.84	1.65667	yes|up	no|up	no|up	yes|up	no|up	no|up	no|up	no|up	no|up	no|up	2	------	------	------	------	------	------
gene101	LOC110942179	E3 ubiquitin-protein ligase MARCH8-like, transcript variant X1	0.58	0.28	0.183333	0.59	6.73667	yes|up	no|down	no|down	no|down	no|down	no|down	no|up	yes|up	yes|up	yes|up	4	------	------	------	------	------	------
gene10100	LOC110929267	cytokinin riboside 5'-monophosphate phosphoribohydrolase LOG8-like	2.09333	2.54667	2.04	3.91	2.11333	no|down	no|up	no|up	no|up	no|down	no|down	no|down	no|down	no|down	yes|down	1	GO:0009691;GO:0016829;GO:001679	BP:cytokinin biosynthetic process;MF:lyase activity;MF:hydrolase activity, hydrolyzing N-glycosyl compounds;	K22522	LOG	------	------
gene10101	LOC110929268	LEC14B homolog	10.5467	18.4233	16.5333	22.2767	16.25	no|down	no|up	no|up	no|up	no|up	no|down	no|down	no|down	yes|down	yes|down	2	------	------	K11801	DCAF11	------	------
gene10105	LOC110929271	3-ketoacyl-CoA synthase 9-like	2.11333	4.26333	16.12	43.15	6.50667	no|up	yes|up	no|up	yes|up	yes|up	yes|up	no|up	yes|down	yes|down	no|down	6	GO:0006633;GO:0016021;GO:001674	BP:fatty acid biosynthetic process;CC:integral component of membrane;MF:transferase activity, transferring acyl groups other than amino-acyl groups;	K15397	KCS	map04626;map00062	Plant-pathogen interaction;Fatty acid elongation
gene10106	LOC110929272	probable leucine-rich repeat receptor-like protein kinase At5g49770	0.303333	0.9	2.99667	2.24333	3.9	yes|up	yes|up	no|up	yes|up	yes|up	no|up	yes|down	no|up	no|down	yes|up	6	------	------	------	------	------	------
gene10107	LOC110929274	probable leucine-rich repeat receptor-like protein kinase At5g49770	0.08	0	0.026667	1.39667	0.446667	no|up	no|down	no|down	yes|up	no|up	yes|up	yes|up	no|down	no|up	no|up	3	GO:0016020;GO:000467	CC:membrane;MF:protein kinase activity;	------	------	------	------
gene10108	LOC110931712	uncharacterized LOC110931712	0	0.046667	0.016667	0.346667	0.173333	no|up	no|up	no|up	yes|up	no|down	no|up	no|up	no|down	no|up	no|up	1	------	------	------	------	------	------
gene10109	LOC110929275	probable leucine-rich repeat receptor-like protein kinase At5g49770	0.06	0.026667	0.126667	1.14667	0.566667	yes|up	no|up	no|down	yes|up	no|up	yes|up	yes|up	no|down	no|up	yes|up	5	GO:0016020;GO:000467	CC:membrane;MF:protein kinase activity;	------	------	------	------
gene1011	LOC110865205	mitochondrial pyruvate carrier 4-like	40.51	25.47	25.52	24.8467	11.99	yes|down	no|down	no|down	yes|down	no|up	no|down	yes|down	yes|down	yes|down	yes|down	6	GO:0006850;GO:000574	BP:mitochondrial pyruvate transport;CC:mitochondrial inner membrane;	K22139	MPC2	------	------
gene10113	LOC110927805	uncharacterized LOC110927805	2.67667	3.18667	2.18	4.64667	14.5533	yes|up	no|down	no|up	no|up	no|down	no|down	no|up	yes|up	yes|up	yes|up	4	------	------	------	------	------	------
gene10114	LOC110927806	uncharacterized LOC110927806	2.17667	3.88	4.46333	3.37667	0.356667	yes|down	yes|up	no|up	no|up	no|up	no|down	no|down	yes|down	yes|down	yes|down	5	------	------	------	------	------	------
gene10118	LOC110929276	metallothionein-like protein 1	4882.74	3610.76	3286.43	3552.81	2171.76	yes|down	no|down	no|down	yes|down	no|up	no|down	no|down	no|down	yes|down	yes|down	4	------	------	------	------	------	------
gene10125	LOC110929281	uncharacterized LOC110929281	7.22	5.93333	2.97	2.11333	0.613333	yes|down	yes|down	no|down	yes|down	no|down	yes|down	yes|down	yes|down	yes|down	yes|down	8	------	------	------	------	------	------
gene10128	LOC110929284	uncharacterized LOC110929284, transcript variant X1	5.74	4.76	4.68	6.11667	4.58333	yes|down	no|down	no|down	no|down	no|up	no|down	no|down	no|down	yes|down	no|down	2	------	------	K19041	RNF38_44	------	------
gene10129	LOC110929285	uncharacterized LOC110929285	0.2	0.106667	0.406667	0.426667	0.023333	yes|down	no|up	no|down	no|up	no|up	no|up	no|down	yes|down	yes|down	no|down	3	------	------	------	------	------	------
gene10130	LOC110929286	ras-related protein RABA1f-like	2.5	2.67667	1.17667	2.88333	1.74	no|down	no|down	no|up	no|down	no|down	no|down	no|up	no|down	no|down	yes|down	1	GO:0007264;GO:0005622;GO:000552	BP:small GTPase mediated signal transduction;CC:intracellular;MF:GTP binding;	K07904	RAB11A	map04144	Endocytosis
gene10136	LOC110929287	homogentisate 1,2-dioxygenase	3.50667	9.7	13.9467	31.32	35.3467	yes|up	yes|up	yes|up	yes|up	no|up	no|up	no|up	no|up	no|up	yes|up	5	GO:0006570;GO:0006572;GO:0006559;GO:1902000;GO:0055114;GO:0005829;GO:000441	BP:tyrosine metabolic process;BP:tyrosine catabolic process;BP:L-phenylalanine catabolic process;BP:homogentisate catabolic process;BP:oxidation-reduction process;CC:cytosol;MF:homogentisate 1,2-dioxygenase activity;	K00451	HGD, hmgA	map00350	Tyrosine metabolism
gene10138	LOC110927811	uncharacterized LOC110927811	4.49667	3.09667	3.56333	6.23333	0.293333	no|down	no|down	no|down	no|down	no|up	no|up	no|up	no|down	no|down	yes|down	1	------	------	------	------	------	------
gene10140	LOC110929289	protein IQ-DOMAIN 1-like, transcript variant X1	0.623333	0.136667	0.016667	0.033333	0.076667	yes|down	yes|down	no|down	yes|down	no|down	no|down	no|up	no|up	no|up	no|down	3	------	------	------	------	------	------
gene10141	LOC110931725	uncharacterized LOC110931725	29.27	132.82	270.27	467.363	61.4433	no|up	yes|up	yes|up	yes|up	yes|up	yes|up	no|down	yes|down	yes|down	yes|down	8	------	------	------	------	------	------
gene10145	LOC110929290	myb-binding protein 1A-like protein, transcript variant X2	2.76333	3.46	2.65667	12.6933	18.9167	yes|up	no|up	no|up	yes|up	no|down	yes|up	yes|up	no|up	yes|up	yes|up	6	------	------	K02331	POL5, MYBBP1A	------	------
gene10153	LOC110929296	calreticulin-like	47.3667	30.2833	30.69	67.3433	116.187	no|up	no|down	no|down	no|down	no|up	no|up	no|up	no|up	no|up	yes|up	1	------	------	K08057	CALR	map04145;map04141	Phagosome;Protein processing in endoplasmic reticulum
gene10155	LOC110931728	ubiquitin carboxyl-terminal hydrolase 6-like	1.7	3.71667	2.49667	3.98	12.4733	yes|up	no|up	no|up	no|up	no|down	no|down	no|down	yes|up	yes|up	no|up	3	------	------	K23335	GID4	------	------
gene10159	LOC110929298	uncharacterized protein YacP	4.01667	4.12667	2.91	8.90667	4.41333	no|down	no|down	no|up	no|up	no|down	no|up	no|up	yes|down	no|down	no|down	1	------	------	K06962	K06962	------	------
gene10166	LOC110929300	(R)-mandelonitrile lyase 1-like	0.11	0.276667	0.056667	0.01	0	yes|down	no|down	no|up	no|down	no|down	yes|down	no|down	no|down	no|down	yes|down	3	------	------	K08248	MDL3	map00460	Cyanoamino acid metabolism
gene10169	LOC110929301	uncharacterized LOC110929301	3.60667	3.86333	2.93667	5.21	0.096667	yes|down	no|down	no|up	no|down	no|down	no|down	no|down	yes|down	yes|down	yes|down	4	------	------	------	------	------	------
gene10171	LOC110929303	uncharacterized LOC110929303	0.216667	0.036667	0.053333	0.093333	0.01	yes|down	no|down	no|down	no|down	no|up	no|up	no|down	no|down	no|down	no|down	1	------	------	------	------	------	------
gene10172	LOC110927821	uncharacterized LOC110927821	1.89333	1.29667	0.183333	0.163333	0.13	yes|down	yes|down	no|down	yes|down	no|down	yes|down	no|down	no|down	no|down	yes|down	5	------	------	------	------	------	------
gene10177	LOC110929308	(R)-mandelonitrile lyase-like	0	0	0	0	0.206667	no|up	no|no test	no|no test	no|no test	no|no test	no|no test	no|no test	yes|up	no|up	no|up	1	------	------	K08248	MDL3	map00460	Cyanoamino acid metabolism
gene10179	LOC110929310	glutamate--tRNA ligase, cytoplasmic	28.6967	24.97	14.9533	47.9767	68.2333	no|up	no|down	no|down	no|down	no|down	no|up	no|up	no|up	yes|up	no|up	1	GO:0006424;GO:0006425;GO:0005737;GO:0005829;GO:0005739;GO:0004819;GO:0004818;GO:0003723;GO:000552	BP:glutamyl-tRNA aminoacylation;BP:glutaminyl-tRNA aminoacylation;CC:cytoplasm;CC:cytosol;CC:mitochondrion;MF:glutamine-tRNA ligase activity;MF:glutamate-tRNA ligase activity;MF:RNA binding;MF:ATP binding;	K01885	EARS, gltX	map00860;map00970	Porphyrin and chlorophyll metabolism;Aminoacyl-tRNA biosynthesis
gene1018	LOC110865245	titin-like	38.71	6.04	0.326667	1.12333	0.03	yes|down	yes|down	yes|down	yes|down	yes|down	yes|down	no|up	no|down	no|down	yes|down	7	------	------	------	------	------	------
gene10181	LOC110929313	ATP-dependent Clp protease proteolytic subunit-related protein 3, chloroplastic	9.35667	8.7	8.69333	37.0333	33.2833	no|up	no|up	no|down	yes|up	no|up	yes|up	yes|up	no|down	no|up	yes|up	4	GO:0006508;GO:000425	BP:proteolysis;MF:serine-type endopeptidase activity;	------	------	------	------
gene10185	LOC110927822	uncharacterized LOC110927822, transcript variant X2	5.03667	4.29	4.09333	9.98	0.656667	yes|down	no|down	no|down	no|up	no|down	no|up	no|up	yes|down	yes|down	yes|down	4	------	------	------	------	------	------
gene10188	LOC110929318	probable linoleate 9S-lipoxygenase 5	0.653333	0.463333	0.23	0.326667	0.246667	yes|down	no|down	no|down	yes|down	no|down	no|down	no|down	no|down	no|down	yes|down	3	GO:0006633;GO:005121	BP:fatty acid biosynthetic process;MF:dioxygenase activity;	K15718	LOX1_5	map00591	Linoleic acid metabolism
gene1019	LOC110865255	major latex allergen Hev b 5-like, transcript variant X1	78.29	18.66	1.74667	26.9333	12.0133	yes|down	yes|down	yes|down	no|down	yes|down	no|down	no|up	no|down	no|up	no|down	4	------	------	------	------	------	------
gene102	LOC110942207	transcription initiation factor TFIID subunit 13, transcript variant X2	9.87	9.78333	9.84667	24.2933	35.5433	yes|up	no|up	no|down	no|up	no|up	no|up	no|up	no|up	no|up	yes|up	2	GO:0006357;GO:0006366;GO:0006413;GO:0005669;GO:0003677;GO:0003712;GO:0046982;GO:000374	BP:regulation of transcription from RNA polymerase II promoter;BP:transcription from RNA polymerase II promoter;BP:translational initiation;CC:transcription factor TFIID complex;MF:DNA binding;MF:transcription cofactor activity;MF:protein heterodimerization activity;MF:translation initiation factor activity;	K03127	TAF13	map03022	Basal transcription factors
gene10200	LOC110929322	(S)-coclaurine N-methyltransferase-like	31.5067	21	12.9833	9.83667	3.28667	yes|down	yes|down	no|down	yes|down	no|down	yes|down	yes|down	yes|down	yes|down	yes|down	8	GO:0032259;GO:0005802;GO:0005768;GO:0005774;GO:000875	BP:methylation;CC:trans-Golgi network;CC:endosome;CC:vacuolar membrane;MF:S-adenosylmethionine-dependent methyltransferase activity;	------	------	------	------
gene10201	LOC110929323	valine--tRNA ligase, mitochondrial 1-like, transcript variant X1	19.37	16.22	9.6	50.7967	82.3233	yes|up	no|down	no|down	no|up	no|down	no|up	yes|up	no|up	yes|up	yes|up	4	------	------	K01873	VARS, valS	map00970	Aminoacyl-tRNA biosynthesis
gene10202	LOC110929324	vicilin-like seed storage protein At2g18540, transcript variant X1	737.66	696.55	747.867	518.487	306.347	yes|down	no|up	no|down	yes|down	no|up	yes|down	yes|down	no|down	yes|down	yes|down	6	------	------	------	------	------	------
gene10203	LOC110931741	leucine-rich repeat extensin-like protein 2	0.043333	0.393333	1.01667	1.28333	0.15	no|up	yes|up	no|up	yes|up	no|up	no|up	no|down	no|down	yes|down	no|down	3	------	------	------	------	------	------
gene10212	LOC110929328	mitogen-activated protein kinase 15-like	15.0633	15.6767	11.5967	11.1233	15.9367	no|down	no|down	no|up	yes|down	no|down	yes|down	no|down	no|up	no|down	no|down	2	GO:0000165;GO:0005773;GO:0005886;GO:0004707;GO:000552	BP:MAPK cascade;CC:vacuole;CC:plasma membrane;MF:MAP kinase activity;MF:ATP binding;	K04371	ERK, MAPK1_3	map04933	AGE-RAGE signaling pathway in diabetic complications
gene10214	LOC110929329	uncharacterized LOC110929329	0.453333	0.253333	0.183333	0.04	0.02	yes|down	no|down	no|down	yes|down	no|down	yes|down	no|down	no|down	yes|down	yes|down	5	------	------	------	------	------	------
gene10223	LOC110929333	cytochrome P450 71B37-like	0	0	0.02	0.28	0.59	no|up	no|up	no|no test	no|up	no|up	no|up	no|up	no|up	no|up	yes|up	1	------	------	------	------	------	------
gene10227	LOC110929334	uncharacterized LOC110929334	0.976667	0.66	2.07333	1.88667	0.91	yes|down	yes|up	no|up	no|up	no|up	no|up	no|up	yes|down	yes|down	yes|down	5	------	------	------	------	------	------
gene10230	LOC110927832	uncharacterized LOC110927832	0.083333	0.04	0.073333	1.27667	0.426667	no|up	no|down	no|down	no|up	no|up	yes|up	no|up	no|down	no|up	no|up	1	------	------	------	------	------	------
gene10233	LOC110929336	glucose-1-phosphate adenylyltransferase large subunit 3, chloroplastic/amyloplastic	0.05	0.133333	0.006667	0.02	0.03	no|down	no|down	no|up	no|down	no|down	yes|down	no|up	no|up	no|up	no|down	1	GO:0005978;GO:0019252;GO:0009507;GO:0008878;GO:000552	BP:glycogen biosynthetic process;BP:starch biosynthetic process;CC:chloroplast;MF:glucose-1-phosphate adenylyltransferase activity;MF:ATP binding;	K00975	glgC	map00520;map00500	Amino sugar and nucleotide sugar metabolism;Starch and sucrose metabolism
gene10236	LOC110929340	VAN3-binding protein-like	3.69	9.39333	14.4633	16.1933	20.48	yes|up	yes|up	yes|up	yes|up	no|up	no|up	no|down	no|up	no|down	no|up	4	------	------	------	------	------	------
gene10239	LOC110929341	uncharacterized LOC110929341, transcript variant X3	1.11333	1.92333	2.88333	4.66667	5.27333	yes|up	yes|up	no|up	yes|up	no|up	no|up	no|down	no|up	no|down	no|up	3	------	------	------	------	------	------
gene1024	LOC110936017	vinorine synthase-like	0	0.023333	0.076667	1.71	1.07	yes|up	no|up	no|up	yes|up	no|up	yes|up	yes|up	no|down	yes|up	yes|up	6	------	------	K13065	E2.3.1.133, HCT	map00941;map00940;map00945	Flavonoid biosynthesis;Phenylpropanoid biosynthesis;Stilbenoid, diarylheptanoid and gingerol biosynthesis
gene10240	LOC110929342	long chain acyl-CoA synthetase 7, peroxisomal-like	17.9533	29.4533	26.2067	139.347	140.427	yes|up	no|up	no|up	yes|up	no|up	yes|up	yes|up	no|down	yes|up	yes|up	6	GO:0008152;GO:000382	BP:metabolic process;MF:catalytic activity;	K01897	ACSL, fadD	map00061;map00071;map04146	Fatty acid biosynthesis;Fatty acid degradation;Peroxisome
gene1026	LOC110865269	RRP15-like protein, transcript variant X1	13.3333	14.45	8.75667	28.3033	40.8133	no|up	no|down	no|up	no|up	no|down	no|up	no|up	no|up	yes|up	no|up	1	------	------	------	------	------	------
gene10262	LOC110929347	flocculation protein FLO11-like	8.11333	10.79	8.79	4.95	2.62667	yes|down	no|up	no|up	yes|down	no|down	yes|down	yes|down	yes|down	yes|down	yes|down	7	------	------	------	------	------	------
gene10266	LOC110929349	uncharacterized LOC110929349, transcript variant X1	1.20333	0.91	0.416667	0.64	0.98	yes|down	no|down	no|down	yes|down	no|down	yes|down	no|down	no|up	no|up	no|down	3	------	------	K01534	zntA	------	------
gene10267	LOC110929350	transmembrane emp24 domain-containing protein p24delta4-like	4.80333	2.38667	1.48	0.623333	0.436667	yes|down	yes|down	no|down	yes|down	no|down	yes|down	yes|down	no|down	yes|down	yes|down	7	------	------	K20352	TMED10, ERV25	------	------
gene10276	LOC110929354	phosphatidylinositol 4-phosphate 5-kinase 7-like, transcript variant X2	0.656667	0.83	0.716667	1.01333	0.613333	no|down	no|up	no|up	no|down	no|down	no|down	no|down	no|down	yes|down	yes|down	2	------	------	K00889	PIP5K	map04070;map00562;map04144	Phosphatidylinositol signaling system;Inositol phosphate metabolism;Endocytosis
gene10277	LOC110929355	cyclic nucleotide-gated ion channel 2-like	0.54	0.723333	0.283333	4.38667	9.51667	yes|up	no|down	no|up	yes|up	no|down	yes|up	yes|up	no|up	yes|up	yes|up	6	GO:0042391;GO:0071805;GO:0005887;GO:000524	BP:regulation of membrane potential;BP:potassium ion transmembrane transport;CC:integral component of plasma membrane;MF:voltage-gated potassium channel activity;	K05391	CNGC	map04626	Plant-pathogen interaction
gene10281	LOC110929356	serine/threonine-protein kinase-like protein CCR2	0.08	0.143333	0.18	0.11	0.03	no|down	no|up	no|up	no|down	no|up	no|down	no|down	no|down	yes|down	no|down	1	------	------	------	------	------	------
gene10293	LOC110929361	uncharacterized LOC110929361, transcript variant X1	1.05333	0.63	0.81	1.21667	4.30333	no|up	no|down	no|down	no|down	no|up	no|up	no|down	no|up	no|up	yes|up	1	------	------	------	------	------	------
gene10294		-	0.07	0.256667	0.436667	2.35	0	no|down	no|up	no|up	yes|up	no|up	yes|up	no|up	yes|down	yes|down	yes|down	5	------	------	------	------	------	------
gene10295	LOC110927843	uncharacterized LOC110927843, transcript variant X1	0.086667	0.213333	0.123333	0.176667	1.85	yes|up	no|up	no|up	no|up	no|down	no|down	no|down	yes|up	no|up	no|up	2	------	------	------	------	------	------
gene10296	LOC110929362	ethylene-responsive transcription factor ERF109-like	6.22333	0.376667	0.036667	0.276667	0.896667	yes|down	yes|down	yes|down	yes|down	no|down	no|down	no|up	no|up	yes|up	no|up	5	------	------	------	------	------	------
gene1030	LOC110865288	photosystem II reaction center W protein, chloroplastic-like	0.656667	0.98	0.22	0.633333	0	yes|down	no|down	no|up	no|down	no|down	no|down	no|up	no|down	no|down	yes|down	2	GO:001602	CC:membrane;	K02721	psbW	map00195	Photosynthesis
gene10315	LOC110929372	cell division cycle-associated 7-like protein	1.45333	0.793333	0.486667	2.4	1.39333	no|down	yes|down	no|down	no|down	no|down	no|up	yes|up	no|down	no|up	no|down	2	------	------	K23408	CDCA7, JPO1	------	------
gene10324	LOC110929375	kinesin-like protein KIN-12D	1.04	0.213333	0.126667	0.21	0.12	yes|down	yes|down	yes|down	yes|down	no|down	no|down	no|down	no|down	no|down	yes|down	5	------	------	K10400	KIF15	------	------
gene10326	LOC110929376	cleavage stimulation factor subunit 77	5.52333	6.70333	6.39667	18.6767	33	yes|up	no|up	no|up	yes|up	no|up	no|up	no|up	no|up	yes|up	yes|up	4	GO:0006397;GO:0031123;GO:0045892;GO:0031047;GO:0006379;GO:0042868;GO:0060968;GO:0005634;GO:000372	BP:mRNA processing;BP:RNA 3'-end processing;BP:negative regulation of transcription, DNA-templated;BP:gene silencing by RNA;BP:mRNA cleavage;BP:antisense RNA metabolic process;BP:regulation of gene silencing;CC:nucleus;MF:mRNA binding;	K14408	CSTF3, RNA14	map03015	mRNA surveillance pathway
gene10327	LOC110929377	serine/threonine-protein kinase SRK2E-like	0.783333	1.14	0.66	1.12	0.513333	no|down	no|down	no|up	no|down	no|down	no|down	no|down	no|down	no|down	yes|down	1	------	------	K14498	SNRK2	map04016;map04075	MAPK signaling pathway - plant;Plant hormone signal transduction
gene1033	LOC110865314	protein OSB2, chloroplastic-like	9.14333	7.82333	8.21333	20.42	9.01667	no|down	no|up	no|down	no|up	no|up	no|up	no|up	yes|down	no|down	no|down	1	------	------	------	------	------	------
gene10337	LOC110929381	serine carboxypeptidase II-3-like	0	0.153333	0.97	4.73667	2.45333	yes|up	yes|up	no|up	yes|up	no|up	yes|up	no|up	no|down	no|up	yes|up	5	GO:0051603;GO:0004180;GO:000418	BP:proteolysis involved in cellular protein catabolic process;MF:carboxypeptidase activity;MF:serine-type carboxypeptidase activity;	K16297	SCPL-II	------	------
gene10338	LOC110929380	serine carboxypeptidase II-3-like, transcript variant X2	0.176667	0.336667	1.86667	6.96333	5.71	yes|up	yes|up	no|up	yes|up	yes|up	yes|up	no|up	no|down	no|up	yes|up	6	GO:0051603;GO:0004180;GO:000418	BP:proteolysis involved in cellular protein catabolic process;MF:carboxypeptidase activity;MF:serine-type carboxypeptidase activity;	K16297	SCPL-II	------	------
gene1034		-	31.3967	23.6333	23.9433	28.45	27.7133	yes|down	no|down	no|down	no|down	no|up	no|down	no|down	no|down	no|down	no|down	1	------	------	------	------	------	------
gene10341	LOC110929382	serine carboxypeptidase II-3-like	0.046667	0.01	0.01	1.43667	0.683333	no|up	no|down	no|down	yes|up	no|up	yes|up	yes|up	no|down	yes|up	yes|up	5	GO:0051603;GO:0004180;GO:000418	BP:proteolysis involved in cellular protein catabolic process;MF:carboxypeptidase activity;MF:serine-type carboxypeptidase activity;	K16297	SCPL-II	------	------
gene1035	LOC110865338	tryptophan synthase alpha chain-like	23.2367	15.2667	12.78	12.6167	7.23333	yes|down	no|down	no|down	yes|down	no|down	yes|down	no|down	no|down	yes|down	yes|down	5	GO:0000162;GO:000483	BP:tryptophan biosynthetic process;MF:tryptophan synthase activity;	K01695	trpA	map00260;map00400	Glycine, serine and threonine metabolism;Phenylalanine, tyrosine and tryptophan biosynthesis
gene10355	LOC110931821	serine carboxypeptidase II-3-like	0	0.05	0.136667	0.176667	1.41333	yes|up	no|up	no|up	no|up	no|up	no|up	no|down	yes|up	yes|up	yes|up	4	------	------	K16297	SCPL-II	------	------
gene10358	LOC110929389	autophagy-related protein 2	2.67333	3.38	3.74333	9.14333	10.8433	yes|up	no|up	no|up	yes|up	no|up	no|up	no|up	no|up	no|up	no|up	2	------	------	K17906	ATG2	map04136	Autophagy - other
gene10359	LOC110929390	trafficking protein particle complex subunit 6B-like	16.51	12.5167	10.2333	9.21	4.28	yes|down	no|down	no|down	yes|down	no|down	yes|down	yes|down	yes|down	yes|down	yes|down	7	GO:0048868;GO:000973	BP:pollen tube development;BP:response to abscisic acid;	K20304	TRAPPC6, TRS33	------	------
gene1036	LOC110865349	guanylate-binding protein 2-like	2.2	2.81	1.59667	2.52	2.12667	no|down	no|down	no|up	no|down	no|down	no|down	no|down	no|down	no|down	yes|down	1	GO:0016021;GO:0003924;GO:000552	CC:integral component of membrane;MF:GTPase activity;MF:GTP binding;	------	------	------	------
gene10360	LOC110929391	probable carboxylesterase 12	3.79667	3.53333	5.24333	8.63	3.20333	no|down	no|up	no|down	no|up	no|up	no|up	no|down	yes|down	yes|down	no|down	2	------	------	------	------	------	------
gene10361	LOC110927857	homeobox-DDT domain protein RLT1-like	0.72	0.166667	0.13	0.13	0.1	yes|down	no|down	no|down	yes|down	no|down	no|down	no|down	no|down	no|down	no|down	2	------	------	------	------	------	------
gene10362		-	0.956667	0.1	0.066667	0.056667	0.11	yes|down	yes|down	yes|down	yes|down	no|down	no|down	no|down	no|up	no|down	no|down	4	------	------	------	------	------	------
gene10367	LOC110929396	basic 7S globulin 2-like	2.93333	0.593333	2.89333	0.65	0.136667	yes|down	no|up	yes|down	yes|down	yes|up	no|down	yes|down	no|down	yes|down	no|down	6	------	------	------	------	------	------
gene10370	LOC110929397	17.9 kDa class II heat shock protein-like	1.91	2.13	5.71	6.36333	179.583	yes|up	yes|up	no|up	no|up	no|up	no|up	no|down	yes|up	yes|up	yes|up	5	GO:000573	CC:cytoplasm;	K13993	HSP20	map04141	Protein processing in endoplasmic reticulum
gene10371	LOC110929398	17.9 kDa class II heat shock protein, transcript variant X2	1217.73	1836.11	3141.18	7153.05	10178.2	yes|up	yes|up	no|up	yes|up	yes|up	yes|up	no|up	no|up	no|up	yes|up	6	GO:000573	CC:cytoplasm;	K13993	HSP20	map04141	Protein processing in endoplasmic reticulum
gene10375	LOC110929402	uncharacterized LOC110929402	45.5767	6.73333	6.39333	25.91	0	yes|down	no|down	yes|down	no|down	no|up	no|up	no|up	yes|down	yes|down	no|down	4	------	------	------	------	------	------
gene10382	LOC110931829	uncharacterized LOC110931829	1.40667	1.48667	2.03667	3.11	12.0367	yes|up	no|up	no|up	no|up	no|up	no|up	no|down	yes|up	no|up	yes|up	3	------	------	------	------	------	------
gene10383	LOC110929404	17.9 kDa class II heat shock protein-like	14.5267	3.93	30.1033	28.97	90.64	no|up	yes|up	no|down	no|up	no|up	no|up	yes|down	no|up	no|up	no|up	2	GO:000573	CC:cytoplasm;	K13993	HSP20	map04141	Protein processing in endoplasmic reticulum
gene10385	LOC110931830	uncharacterized LOC110931830	0.003333	0	0.066667	0.103333	0.07	no|up	no|up	no|down	no|up	no|up	yes|up	no|down	no|down	no|down	no|up	1	------	------	------	------	------	------
gene10386	LOC110931831	replication protein A 70 kDa DNA-binding subunit C-like	28.34	27.9733	62.3967	50.96	227.59	no|up	yes|up	no|down	no|up	yes|up	no|up	yes|down	yes|up	no|up	no|up	4	------	------	K07466;bvg	RFA1, RPA1, rpa;	map03430;map03440;map03420;map03030	Mismatch repair;Homologous recombination;Nucleotide excision repair;DNA replication
gene10387	LOC110929405	17.9 kDa class II heat shock protein-like	2.26333	2.75333	9.18667	7.69	100.94	yes|up	yes|up	no|up	no|up	yes|up	no|up	no|down	yes|up	no|up	yes|up	5	GO:000573	CC:cytoplasm;	K13993	HSP20	map04141	Protein processing in endoplasmic reticulum
gene10388	LOC110929406	ATP-dependent DNA helicase Q-like SIM, transcript variant X1	2.40667	3.17667	3.69	9.02333	9.15333	yes|up	no|up	no|up	yes|up	no|up	no|up	no|up	no|down	no|up	no|up	2	------	------	K10900	WRN, RECQL2	------	------
gene10389	LOC110929408	formin-like protein 11	0.703333	0.763333	0.406667	0.126667	0.006667	yes|down	no|down	no|up	yes|down	no|down	yes|down	yes|down	no|down	yes|down	yes|down	6	------	------	------	------	------	------
gene10397	LOC110927866	adenylate isopentenyltransferase 5, chloroplastic	0.05	0.063333	0.246667	1.13	0.416667	no|up	no|up	no|up	yes|up	no|up	yes|up	no|up	no|down	no|down	no|up	2	------	------	K10760	IPT	map00908	Zeatin biosynthesis
gene1040	LOC110865359	uncharacterized LOC110865359	0.376667	1.43667	0.946667	1.81667	0.506667	no|down	no|up	yes|up	yes|up	no|down	no|down	no|down	yes|down	yes|down	yes|down	5	------	------	------	------	------	------
gene10401	LOC110929410	protein NETWORKED 1A-like	7.02667	4.97333	2.18	2.64333	2.3	yes|down	yes|down	no|down	yes|down	yes|down	yes|down	no|down	no|down	no|down	yes|down	6	------	------	------	------	------	------
gene10411	LOC110929411	protein FANTASTIC FOUR 3-like	0.32	0.433333	0.44	0.12	0.026667	no|down	no|up	no|up	no|down	no|up	no|down	no|down	no|down	no|down	yes|down	1	------	------	------	------	------	------
gene1042	LOC110936040	uncharacterized LOC110936040, transcript variant X1	0.786667	1.5	0.716667	0.5	0.136667	yes|down	no|up	no|up	no|down	no|down	no|down	no|down	no|down	no|down	no|down	1	------	------	------	------	------	------
gene10421	LOC110929415	R-linalool synthase QH1, chloroplastic-like, transcript variant X1	5.02	6.26	4.17	9.32333	17.6067	no|up	no|down	no|up	no|up	no|down	no|down	no|up	no|up	yes|up	no|up	1	------	------	------	------	------	------
gene10427	LOC110929418	cell cycle checkpoint control protein RAD9A-like	6.01	5.16	4.46667	20.29	29.93	yes|up	no|down	no|down	no|up	no|down	yes|up	yes|up	no|up	yes|up	yes|up	5	GO:0006974;GO:000007	BP:cellular response to DNA damage stimulus;BP:cell cycle checkpoint;	K10994	RAD9A	------	------
gene1043	LOC110865366	protein LONGIFOLIA 1-like	1.46333	0.816667	1.09333	1.33	0.556667	yes|down	no|down	no|down	no|down	no|up	no|down	no|down	no|down	yes|down	no|down	2	------	------	------	------	------	------
gene10433	LOC110927874	uncharacterized LOC110927874	0.383333	0.553333	1.14333	1.11	0.06	yes|down	no|up	no|up	no|up	no|up	no|up	no|down	yes|down	yes|down	yes|down	4	------	------	------	------	------	------
gene10437	LOC110929425	cytochrome P450 CYP72A219-like	0.013333	0.01	0.013333	0.466667	0.786667	yes|up	no|up	no|down	yes|up	no|up	yes|up	yes|up	no|up	yes|up	yes|up	6	------	------	------	------	------	------
gene10438	LOC110929426	glutathione S-transferase T3-like	0.513333	0.59	1.15333	1.11333	0.68	no|down	no|up	no|up	no|up	no|up	no|up	no|down	no|down	yes|down	no|down	1	------	------	------	------	------	------
gene10439	LOC110929423	cytochrome P450 CYP72A219-like	7.18	12.04	18.0133	33.2667	38.3633	yes|up	yes|up	no|up	yes|up	no|up	no|up	no|down	no|up	no|up	no|up	3	------	------	------	------	------	------
gene10446	LOC110929428	trifunctional UDP-glucose 4,6-dehydratase/UDP-4-keto-6-deoxy-D-glucose 3,5-epimerase/UDP-4-keto-L-rhamnose-reductase RHM1	5.77333	5.77	3.91667	5.02333	2.23333	yes|down	no|down	no|up	no|down	no|down	no|down	no|down	yes|down	yes|down	yes|down	4	------	------	K12450	RHM	map00520	Amino sugar and nucleotide sugar metabolism
gene10447	LOC110929427	alpha,alpha-trehalose-phosphate synthase [UDP-forming] 1-like, transcript variant X2	1.72667	1.47667	0.72	2.50667	6.76667	no|up	no|down	no|down	no|down	no|down	no|up	no|up	yes|up	yes|up	yes|up	3	GO:0005992;GO:000382	BP:trehalose biosynthetic process;MF:alpha,alpha-trehalose-phosphate synthas;	K16055	TPS	map00500	Starch and sucrose metabolism
gene1045	LOC110865372	2-methyl-6-phytyl-1,4-hydroquinone methyltransferase, chloroplastic-like	50.13	33.62	24.9333	29.36	13.89	yes|down	no|down	no|down	yes|down	no|down	no|down	no|down	yes|down	yes|down	yes|down	5	GO:0032259;GO:0008152;GO:0016020;GO:0016021;GO:000816	BP:methylation;BP:metabolic process;CC:membrane;CC:integral component of membrane;MF:methyltransferase activity;	K12502	VTE3, APG1	map00130	Ubiquinone and other terpenoid-quinone biosynthesis
gene10454	LOC110929429	uncharacterized LOC110929429, transcript variant X1	19.37	16.9167	12.6033	16.9433	4.31	yes|down	no|down	no|up	no|down	no|down	no|down	no|up	yes|down	yes|down	yes|down	4	------	------	------	------	------	------
gene10455	LOC110929430	uncharacterized LOC110929430	1.63667	1.43333	0.526667	1.05667	0.033333	yes|down	no|down	no|down	yes|down	no|down	no|down	no|up	yes|down	yes|down	yes|down	5	------	------	------	------	------	------
gene10463	LOC110929433	serine carboxypeptidase-like 17, transcript variant X1	1.11	3.08	3.50333	5.03333	2.50667	no|up	yes|up	yes|up	yes|up	no|up	no|down	no|down	yes|down	yes|down	yes|down	6	------	------	K16296	SCPL-I	------	------
gene10467	LOC110929434	carboxypeptidase SOL1-like, transcript variant X1	0	0.04	0.033333	0.34	0.766667	yes|up	no|up	no|up	no|up	no|down	no|up	no|up	no|up	yes|up	yes|up	3	------	------	K07752	CPD	------	------
gene10471	LOC110929437	uncharacterized LOC110929437	5.18667	3.99667	7.81	21.79	45.61	yes|up	no|up	no|down	no|up	yes|up	yes|up	no|up	no|up	yes|up	yes|up	5	------	------	------	------	------	------
gene10472	LOC110929438	auxin response factor 18-like, transcript variant X1	2.49667	2.38	1.30333	1.73667	3.40667	no|down	no|down	no|up	no|down	no|down	yes|down	no|down	no|up	no|up	no|down	1	------	------	------	------	------	------
gene10473	LOC110929439	tubulin alpha-2 chain	285.083	281.863	104.603	93.5267	164.08	yes|down	yes|down	no|down	yes|down	yes|down	yes|down	no|down	no|up	no|down	yes|down	6	GO:0007017;GO:0005737;GO:0005874;GO:0003924;GO:0005200;GO:000552	BP:microtubule-based process;CC:cytoplasm;CC:microtubule;MF:GTPase activity;MF:structural constituent of cytoskeleton;MF:GTP binding;	K07374	TUBA	map04145	Phagosome
gene10474	LOC110929440	uncharacterized LOC110929440	1.14667	1.58	2.05	2.09667	1.03333	no|down	no|up	no|up	no|up	no|up	no|down	no|down	no|down	yes|down	no|down	1	------	------	------	------	------	------
gene10475	LOC110929441	uncharacterized LOC110929441	0.136667	0.476667	0.63	0.373333	0.483333	no|up	yes|up	no|up	no|up	no|up	no|down	yes|down	no|up	no|down	no|down	2	------	------	------	------	------	------
gene10477	LOC110929442	amino acid permease 6-like	0.26	0.043333	0.1	0.136667	0.013333	yes|down	no|down	no|down	no|down	no|up	no|up	no|down	no|down	no|down	no|down	1	GO:001602	CC:integral component of membrane;	------	------	------	------
gene10478	LOC110929443	uncharacterized LOC110929443	3.35	3.80667	5.18667	8.63667	12.26	yes|up	no|up	no|up	no|up	no|up	no|up	no|down	no|up	no|up	no|up	1	------	------	------	------	------	------
gene10494	LOC110929446	paramyosin, transcript variant X1	6.19667	5.07333	3.97333	3.67667	5.97667	no|down	no|down	no|down	yes|down	no|down	yes|down	yes|down	no|up	no|down	no|down	3	------	------	------	------	------	------
gene10495	LOC110929447	uncharacterized LOC110929447, transcript variant X1	8.49667	5.33	5.43667	13.03	0	yes|down	no|down	no|down	no|down	no|up	no|up	no|up	yes|down	yes|down	yes|down	4	------	------	------	------	------	------
gene10496	LOC110929448	cysteine-rich and transmembrane domain-containing protein WIH2-like	106.187	55.4967	42.8933	21.39	8.60667	yes|down	yes|down	no|down	yes|down	no|down	yes|down	yes|down	yes|down	yes|down	yes|down	8	------	------	------	------	------	------
gene105	LOC110942232	CTP synthase-like, transcript variant X1	53.3167	35.6067	30.63	33.6567	18.7233	yes|down	no|down	no|down	yes|down	no|down	no|down	no|down	no|down	yes|down	yes|down	4	GO:0044210;GO:0006541;GO:0003883;GO:000552	BP:'de novo' CTP biosynthetic process;BP:glutamine metabolic process;MF:CTP synthase activity;MF:ATP binding;	K01937	pyrG, CTPS	map00240	Pyrimidine metabolism
gene10506	LOC110927887	uncharacterized LOC110927887	2.05	1.84667	0.686667	0.46	0.35	yes|down	no|down	no|down	no|down	no|down	yes|down	no|down	no|down	no|down	yes|down	3	------	------	------	------	------	------
gene10514	LOC110929455	cyprosin-like	865.65	765.673	744.85	694.727	760.377	yes|down	no|down	no|down	yes|down	no|up	no|down	no|down	no|up	no|down	no|down	2	GO:0006508;GO:0006629;GO:000419	BP:proteolysis;BP:lipid metabolic process;MF:aspartic-type endopeptidase activity;	K08245	E3.4.23.40	------	------
gene10525	LOC110929461	uncharacterized LOC110929461	3.08333	4.4	3.27333	5.03333	11.3733	no|up	no|up	no|up	no|down	no|down	no|down	no|down	yes|up	no|up	no|up	1	------	------	------	------	------	------
gene10533	LOC110931890	uncharacterized LOC110931890	3.70333	0.633333	0.17	0.043333	0	yes|down	yes|down	yes|down	yes|down	no|down	yes|down	no|down	no|down	no|down	yes|down	6	------	------	------	------	------	------
gene10534	LOC110929462	bifunctional dihydrofolate reductase-thymidylate synthase 1-like, transcript variant X3	3.03	1.68	1.21333	2.34	2.09	yes|down	yes|down	no|down	yes|down	no|down	no|down	no|up	no|down	no|down	no|down	3	------	------	K13998	DHFR-TS	map00240;map00790;map00670	Pyrimidine metabolism;Folate biosynthesis;One carbon pool by folate
gene10535	LOC110929465	phosphatidylinositol/phosphatidylcholine transfer protein SFH12-like	1.94	1.15667	1.01667	2.02667	0.3	yes|down	no|down	no|down	no|down	no|down	no|up	no|up	yes|down	yes|down	yes|down	4	------	------	------	------	------	------
gene10536	LOC110929464	phosphatidylinositol/phosphatidylcholine transfer protein SFH8-like, transcript variant X1	31.7067	33.4667	20.86	18.16	9.00333	yes|down	no|down	no|up	yes|down	no|down	yes|down	yes|down	yes|down	yes|down	yes|down	7	GO:0006810;GO:0016021;GO:0005622;GO:000521	BP:transport;CC:integral component of membrane;CC:intracellular;MF:transporter activity;	------	------	------	------
gene10543	LOC110929466	uncharacterized LOC110929466, transcript variant X7	2.71667	1.94	1.57667	5.51333	9.80667	yes|up	no|down	no|down	no|up	no|up	no|up	no|up	no|up	yes|up	yes|up	3	------	------	------	------	------	------
gene10544	LOC110929467	cysteine-rich receptor-like protein kinase 28, transcript variant X2	0.256667	0.506667	0.27	0.563333	24.26	yes|up	no|down	no|up	no|down	no|down	no|down	no|down	yes|up	yes|up	yes|up	4	------	------	------	------	------	------
gene10545	LOC110929469	bZIP transcription factor 11-like	11.8433	13.4	6.52	2.33	3.22	yes|down	no|down	no|up	no|down	no|down	no|down	no|down	no|up	yes|down	yes|down	3	------	------	------	------	------	------
gene10553	LOC110929473	protein GRAVITROPIC IN THE LIGHT 1-like, transcript variant X1	1.40667	1.57667	1.58	3.59667	6.37333	yes|up	no|up	no|up	no|up	no|up	no|up	no|up	no|up	yes|up	yes|up	3	------	------	------	------	------	------
gene10558	LOC110929474	uncharacterized LOC110929474	0.07	0.353333	0.723333	2.18333	1.53333	yes|up	yes|up	no|up	yes|up	no|up	no|up	no|up	no|down	no|down	no|up	3	------	------	------	------	------	------
gene10570	LOC110929475	uncharacterized LOC110929475, transcript variant X3	0.933333	0.783333	0.553333	0.45	0.223333	yes|down	no|down	no|down	yes|down	no|down	yes|down	no|down	no|down	yes|down	yes|down	5	------	------	------	------	------	------
gene1058	LOC110865408	uncharacterized LOC110865408, transcript variant X1	0.87	0.693333	0.293333	0.486667	0.483333	yes|down	no|down	no|down	no|down	no|down	no|down	no|down	no|down	no|down	no|down	1	------	------	------	------	------	------
gene10580	LOC110929478	importin-4	3.77333	5.13667	2.59333	7.30333	12.63	no|up	no|down	no|up	no|up	no|down	no|down	no|up	no|up	yes|up	no|up	1	GO:0000060;GO:0006607;GO:0000059;GO:0006610;GO:0006886;GO:0034399;GO:0005829;GO:0031965;GO:0005622;GO:0008565;GO:0008139;GO:000853	BP:protein import into nucleus, translocation;BP:NLS-bearing protein import into nucleus;BP:protein import into nucleus, docking;BP:ribosomal protein import into nucleus;BP:intracellular protein transport;CC:nuclear periphery;CC:cytosol;CC:nuclear membrane;CC:intracellular;MF:protein transporter activity;MF:nuclear localization sequence binding;MF:Ran GTPase binding;	K20221	IPO4, RANBP4	------	------
gene10585	LOC110929482	uncharacterized LOC110929482, transcript variant X1	3.85333	2.71333	3.29	13.0167	22.73	yes|up	no|down	no|down	yes|up	no|up	yes|up	yes|up	no|up	yes|up	yes|up	6	------	------	------	------	------	------
gene10586	LOC110929481	uncharacterized LOC110929481, transcript variant X1	0.026667	0.173333	0.036667	0.16	0.543333	yes|up	no|up	no|up	no|up	no|down	no|down	no|up	no|up	no|up	no|up	1	------	------	------	------	------	------
gene1059	LOC110865425	mitochondrial uncoupling protein 1-like, transcript variant X1	19.5	11.01	6.28	16.5233	26.9267	no|down	yes|down	no|down	yes|down	no|down	no|down	no|up	no|up	no|up	no|up	2	GO:0006839;GO:0006412;GO:0016021;GO:0031966;GO:000373	BP:mitochondrial transport;BP:translation;CC:integral component of membrane;CC:mitochondrial membrane;MF:structural constituent of ribosome;	K15103	UCP2_3, SLC25A8_9	------	------
gene10595	LOC110929484	pathogenesis-related protein 5-like	0.28	0.436667	0.416667	0.236667	0	yes|down	no|up	no|up	no|down	no|up	no|down	no|down	no|down	yes|down	yes|down	3	GO:001602	CC:integral component of membrane;	------	------	------	------
gene10602	LOC110929488	uncharacterized LOC110929488, transcript variant X3	33.6467	22.6633	14.5033	18.2567	25.2867	yes|down	yes|down	no|down	yes|down	no|down	yes|down	no|down	no|up	no|down	no|down	4	------	------	------	------	------	------
gene10617	LOC110929493	calmodulin-binding protein 60 D-like	2.80333	1.81667	0.58	0.29	1.74	no|down	yes|down	no|down	yes|down	yes|down	yes|down	no|down	no|up	no|up	no|down	4	------	------	------	------	------	------
gene10624	LOC110929498	uncharacterized protein At3g49720-like	6.75333	11.2167	9.26333	20.0467	35.15	yes|up	no|up	no|up	no|up	no|down	no|up	no|up	no|up	no|up	no|up	1	GO:001602	CC:integral component of membrane;	K23871	CGR	------	------
gene10625	LOC110929499	protein EXECUTER 1, chloroplastic	21.2567	24.2533	22.2267	41.36	76.77	yes|up	no|up	no|up	no|up	no|up	no|up	no|down	no|up	no|up	no|up	1	GO:000030	BP:response to singlet oxygen;	------	------	------	------
gene10627	LOC110927928	uncharacterized LOC110927928	0.6	0.313333	0.663333	3.69333	2.24333	no|up	no|up	no|down	yes|up	no|up	yes|up	yes|up	no|down	no|up	yes|up	4	------	------	------	------	------	------
gene10630	LOC110931929	KH domain-containing protein HEN4-like	1.91333	1.17333	1.11333	1.58333	2.33667	no|down	no|down	no|down	yes|down	no|up	no|down	no|down	no|up	no|up	no|up	1	------	------	K21444	PCBP3_4	------	------
gene10632	LOC110929501	dynamin-related protein 3A	5.38	6.32667	6.58667	24.9167	47.99	yes|up	no|up	no|up	yes|up	no|up	yes|up	yes|up	no|up	yes|up	yes|up	6	------	------	K17065	DNM1L	------	------
gene10633	LOC110929502	gamma-glutamyl peptidase 5-like	10.3667	6.33667	2.59333	0.316667	0	yes|down	yes|down	no|down	yes|down	no|down	yes|down	yes|down	no|down	yes|down	yes|down	7	------	------	K22314	GGP	------	------
gene10636	LOC110929504	probable L-type lectin-domain containing receptor kinase S.7	0.426667	0.786667	0.913333	1.26	0.696667	no|down	yes|up	no|up	no|up	no|up	no|down	no|down	no|down	yes|down	yes|down	3	GO:0016301;GO:000548	MF:kinase activity;MF:binding;	------	------	------	------
gene10637	LOC110929505	uncharacterized LOC110929505	0.153333	0.093333	0.023333	0.026667	0.043333	yes|down	no|down	no|down	yes|down	no|down	yes|down	no|down	no|up	no|down	no|down	3	------	------	------	------	------	------
gene1064	LOC110865461	kelch-like protein 5	18.5233	17.2533	8.56333	6.91	3.36333	yes|down	no|down	no|down	yes|down	no|down	yes|down	yes|down	no|down	yes|down	yes|down	6	------	------	------	------	------	------
gene10640	LOC110929507	cleavage and polyadenylation specificity factor subunit 6-like, transcript variant X2	7.18333	7.61333	7.61333	21.71	32.5233	yes|up	no|up	no|up	no|up	no|up	no|up	no|up	no|up	yes|up	yes|up	3	------	------	K14398	CPSF6_7	map03015	mRNA surveillance pathway
gene1065	LOC110865469	uncharacterized LOC110865469	6.77667	9.03	8.26333	7.06333	4.37667	yes|down	no|up	no|up	no|down	no|up	yes|down	yes|down	no|down	yes|down	yes|down	5	------	------	------	------	------	------
gene10655	LOC110929510	uncharacterized LOC110929510, transcript variant X1	0.86	0.42	0.083333	0.32	0.07	yes|down	yes|down	no|down	yes|down	no|down	no|down	no|up	no|down	no|down	yes|down	4	------	------	------	------	------	------
gene10659	LOC110929512	glucose-1-phosphate adenylyltransferase large subunit 1-like, transcript variant X2	0.52	0.49	0.496667	2.47	2.73667	yes|up	no|up	no|down	yes|up	no|up	yes|up	yes|up	no|up	yes|up	yes|up	6	GO:0005978;GO:0019252;GO:0009507;GO:0008878;GO:000552	BP:glycogen biosynthetic process;BP:starch biosynthetic process;CC:chloroplast;MF:glucose-1-phosphate adenylyltransferase activity;MF:ATP binding;	K00975	glgC	map00520;map00500	Amino sugar and nucleotide sugar metabolism;Starch and sucrose metabolism
gene10667	LOC110929513	diphthamide biosynthesis protein 3-like	8.11333	9.78667	11.14	30.9967	44.76	yes|up	no|up	no|up	yes|up	no|up	no|up	no|up	no|up	no|up	yes|up	3	------	------	------	------	------	------
gene10668	LOC110929514	serine/threonine-protein kinase SMG1-like	1.23333	1.90333	1.46667	5.34	9.46	yes|up	no|up	no|up	yes|up	no|down	no|up	no|up	no|up	yes|up	yes|up	4	------	------	K08873	SMG1	map03015	mRNA surveillance pathway
gene1067	LOC110865476	uncharacterized LOC110865476	0.1	0.443333	0.11	0.06	0	no|down	no|up	no|up	no|down	no|down	yes|down	no|down	no|down	no|down	yes|down	2	------	------	------	------	------	------
gene10670	LOC110929515	extra-large guanine nucleotide-binding protein 1-like	0.006667	0	0.04	0.38	0.103333	no|up	no|up	no|down	yes|up	no|up	yes|up	no|up	no|down	no|up	no|up	2	GO:000016	MF:nucleotide binding;	------	------	------	------
gene10672	LOC110929516	uncharacterized LOC110929516	4.06667	2.87	5.64333	6.89	0.02	yes|down	no|up	no|down	no|up	no|up	no|up	no|down	yes|down	yes|down	yes|down	4	------	------	------	------	------	------
gene10673	LOC110929517	uncharacterized LOC110929517	0.273333	0.57	0.663333	1.37667	0	yes|down	no|up	no|down	no|up	no|up	no|up	no|up	yes|down	yes|down	yes|down	4	------	------	------	------	------	------
gene10674	LOC110929518	mitochondrial import receptor subunit TOM6 homolog	80.0567	56.4533	49.6933	101.637	63.0867	yes|down	no|down	no|down	no|down	no|up	no|up	no|up	no|down	no|down	no|down	1	GO:0016021;GO:000573	CC:integral component of membrane;CC:mitochondrion;	------	------	------	------
gene10676	LOC110929519	uncharacterized LOC110929519	0.406667	0.14	0.013333	0.19	0.24	yes|down	yes|down	no|down	yes|down	no|down	no|down	no|up	no|up	no|up	no|down	3	------	------	------	------	------	------
gene10685	LOC110929522	uncharacterized LOC110929522, transcript variant X3	1.75	1.85	1.32333	3.34667	0.29	yes|down	no|down	no|up	no|up	no|down	no|up	no|up	yes|down	yes|down	yes|down	4	------	------	------	------	------	------
gene107	LOC110941426	uncharacterized LOC110941426	6.65333	0.29	0	0.166667	0.146667	no|down	no|down	no|down	yes|down	no|down	no|down	no|up	no|down	no|up	no|down	1	------	------	------	------	------	------
gene10705	LOC110929533	uncharacterized LOC110929533, transcript variant X5	1.72	1.50667	3.06	28.65	17.22	yes|up	no|up	no|down	yes|up	yes|up	yes|up	yes|up	no|down	yes|up	yes|up	7	------	------	------	------	------	------
gene10706	LOC110929534	isoflavone reductase-like protein	9.83333	5.98333	4.8	2.69	0.913333	yes|down	no|down	no|down	yes|down	no|down	yes|down	yes|down	yes|down	yes|down	yes|down	7	------	------	K23050	PCBER1	------	------
gene10710	LOC110929535	isoflavone reductase-like protein	10.3633	6.53667	6.58	2.70333	1.54667	yes|down	no|down	no|down	yes|down	no|up	yes|down	yes|down	no|down	yes|down	yes|down	6	------	------	K23050	PCBER1	------	------
gene10714	LOC110927946	uncharacterized LOC110927946	2.94333	4.09	1.72667	4.11667	0.08	yes|down	no|down	no|up	no|down	no|down	no|down	no|up	yes|down	yes|down	yes|down	4	------	------	------	------	------	------
gene10727	LOC110929539	dormancy-associated protein homolog 3-like	56.1567	31.0467	24.07	98.96	216.343	yes|up	yes|down	no|down	no|up	no|down	no|up	yes|up	yes|up	yes|up	yes|up	6	------	------	------	------	------	------
gene10730	LOC110929540	sm-like protein LSM4	38.0867	29.9233	33.3567	30.4867	21.5067	yes|down	no|up	no|down	yes|down	no|up	no|down	yes|down	no|down	yes|down	yes|down	5	GO:0000387;GO:0000245;GO:0000956;GO:0006396;GO:0033962;GO:0000932;GO:0097526;GO:0005688;GO:001707	BP:spliceosomal snRNP assembly;BP:spliceosomal complex assembly;BP:nuclear-transcribed mRNA catabolic process;BP:RNA processing;BP:cytoplasmic mRNA processing body assembly;CC:cytoplasmic mRNA processing body;CC:spliceosomal tri-snRNP complex;CC:U6 snRNP;MF:U6 snRNA binding;	K12623	LSM4	map03018;map03040	RNA degradation;Spliceosome
gene10732	LOC110929542	uncharacterized LOC110929542	8.22667	4.67667	5.52	46.0433	91.0833	yes|up	no|down	no|down	yes|up	no|up	yes|up	yes|up	no|up	yes|up	yes|up	6	------	------	------	------	------	------
gene10734	LOC110929543	uncharacterized LOC110929543	79.29	81.5233	127.533	38.5167	0.566667	yes|down	no|up	no|up	yes|down	no|up	yes|down	yes|down	yes|down	yes|down	yes|down	7	------	------	------	------	------	------
gene10758	LOC110931987	F-box protein At3g07870-like	0.153333	0.08	0.11	1.31333	1.41667	no|up	no|down	no|down	no|up	no|up	yes|up	no|up	no|down	no|up	no|up	1	------	------	------	------	------	------
gene10762	LOC110929556	FIP1[V]-like protein	0.156667	0.056667	0.323333	0.496667	0.093333	no|down	no|up	no|down	no|up	no|up	no|up	no|down	no|down	yes|down	no|down	1	------	------	------	------	------	------
gene10775	LOC110929561	uncharacterized LOC110929561	54.1367	58.8833	38.4333	18.5267	5.10333	yes|down	no|down	no|up	yes|down	no|down	yes|down	yes|down	yes|down	yes|down	yes|down	7	------	------	------	------	------	------
gene10781	LOC110929567	RPM1-interacting protein 4	67.2567	42.82	35.8133	24.02	11.1867	yes|down	no|down	no|down	yes|down	no|down	yes|down	yes|down	yes|down	yes|down	yes|down	7	------	------	------	------	------	------
gene10783	LOC110929569	NAD-dependent protein deacetylase SRT1-like	3.43	2.56667	2.14	1.86333	1.27333	yes|down	no|down	no|down	yes|down	no|down	yes|down	yes|down	no|down	yes|down	yes|down	6	------	------	K11416	SIRT6, SIR2L6	map00760	Nicotinate and nicotinamide metabolism
gene10784	LOC110931990	uncharacterized LOC110931990	0.1	0.246667	0.03	0.493333	1.17	no|up	no|down	no|up	no|up	no|down	no|up	no|up	no|up	yes|up	no|up	1	------	------	------	------	------	------
gene10785	LOC110931991	uncharacterized LOC110931991	0.06	0.096667	0	0.39	1.99333	yes|up	no|down	no|up	no|up	no|down	no|up	no|up	no|up	yes|up	yes|up	3	------	------	------	------	------	------
gene10787	LOC110929570	nitrile-specifier protein 5	7.98	8.85333	12.34	11.57	4.37333	yes|down	no|up	no|up	no|down	no|up	no|down	yes|down	yes|down	yes|down	yes|down	5	------	------	------	------	------	------
gene10788	LOC110931993	PKS-NRPS hybrid synthetase CHGG_01239-like	0.153333	0.306667	0.193333	0.14	0.026667	no|down	no|up	no|up	no|down	no|down	no|down	no|down	no|down	no|down	yes|down	1	------	------	------	------	------	------
gene10790	LOC110929571	fasciclin-like arabinogalactan protein 2	14.39	11.4967	3.76	0.926667	1.22667	yes|down	yes|down	no|down	yes|down	yes|down	yes|down	yes|down	no|up	yes|down	yes|down	8	------	------	------	------	------	------
gene10795	LOC110929575	uncharacterized LOC110929575, transcript variant X1	1.14667	1.2	2.39333	1.92	0.423333	yes|down	no|up	no|up	no|down	no|up	no|down	no|down	yes|down	yes|down	yes|down	4	------	------	K00787	FDPS	map00900	Terpenoid backbone biosynthesis
gene108	LOC110941439	uncharacterized LOC110941439	10.2733	6.79667	7.45	9.2	5.35333	yes|down	no|down	no|down	no|down	no|up	no|down	no|down	no|down	yes|down	no|down	2	------	------	------	------	------	------
gene10800	LOC110929578	uncharacterized LOC110929578	3.68	2.63	1.06	1.79667	0.676667	yes|down	yes|down	no|down	yes|down	no|down	no|down	no|down	no|down	yes|down	yes|down	5	------	------	------	------	------	------
gene1081	LOC110936126	uncharacterized LOC110936126	100.947	22.38	24.7633	48.4167	0	yes|down	yes|down	no|down	yes|down	no|up	no|up	no|down	yes|down	yes|down	yes|down	6	------	------	------	------	------	------
gene10810	LOC110929584	heat shock protein 90-6, mitochondrial	15.5033	14.22	19.9267	68.9233	76.0733	yes|up	no|up	no|down	yes|up	no|up	yes|up	no|up	no|up	no|up	yes|up	4	------	------	K09487	HSP90B, TRA1	map04626;map04141	Plant-pathogen interaction;Protein processing in endoplasmic reticulum
gene10811	LOC110929585	pentatricopeptide repeat-containing protein At5g65560-like, transcript variant X2	0.316667	0.766667	0.696667	1.47333	2.71	yes|up	yes|up	no|up	yes|up	no|up	no|up	no|up	no|up	no|up	no|up	3	------	------	------	------	------	------
gene10814	LOC110927964	uncharacterized LOC110927964	1.32333	1.78	1.00667	0.92	0.083333	yes|down	no|down	no|up	no|down	no|down	no|down	no|down	no|down	yes|down	yes|down	3	------	------	------	------	------	------
gene10815	LOC110929587	uncharacterized LOC110929587, transcript variant X3	2.62667	2.71667	2.21	1.49667	0.75	yes|down	no|down	no|up	yes|down	no|down	yes|down	yes|down	no|down	yes|down	yes|down	6	------	------	------	------	------	------
gene10816	LOC110929588	chlorophyll a-b binding protein 36, chloroplastic	0.446667	0.79	0.056667	0.243333	0	yes|down	no|down	no|up	no|down	yes|down	no|down	no|up	no|down	no|down	yes|down	3	GO:0018298;GO:0009765;GO:0009535;GO:0009522;GO:0009523;GO:0016021;GO:0016168;GO:004687	BP:protein-chromophore linkage;BP:photosynthesis, light harvesting;CC:chloroplast thylakoid membrane;CC:photosystem I;CC:photosystem II;CC:integral component of membrane;MF:chlorophyll binding;MF:metal ion binding;	K08913	LHCB2	map00196	Photosynthesis - antenna proteins
gene10819	LOC110929591	uncharacterized LOC110929591	90.2733	88.1533	66.7967	65.3233	58.02	yes|down	no|down	no|down	yes|down	no|down	yes|down	no|down	no|down	yes|down	yes|down	5	------	------	------	------	------	------
gene10820	LOC110929592	probable serine/threonine-protein kinase WNK11, transcript variant X2	2.86333	1.97	1.2	0.276667	0.243333	yes|down	yes|down	no|down	yes|down	no|down	yes|down	yes|down	no|down	yes|down	yes|down	7	------	------	K08867	WNK, PRKWNK	------	------
gene10821	LOC110929593	heterogeneous nuclear ribonucleoprotein 1-like	6.59	4.76	2.44667	4.35	5.28	yes|down	yes|down	no|down	yes|down	no|down	no|down	no|down	no|up	no|up	no|down	3	------	------	K14411	MSI	map03015	mRNA surveillance pathway
gene10823	LOC110929595	uncharacterized LOC110929595	6.90333	9.90667	12.5067	20.1733	16.8233	no|up	yes|up	no|up	no|up	no|up	no|up	no|down	no|down	no|down	no|down	1	------	------	------	------	------	------
gene10829	LOC110929599	uncharacterized LOC110929599, transcript variant X2	0.346667	0.456667	0.333333	1.22333	1.81	yes|up	no|up	no|up	yes|up	no|down	no|up	no|up	no|up	yes|up	yes|up	4	------	------	------	------	------	------
gene10831	LOC110929601	bidirectional sugar transporter SWEET17-like, transcript variant X2	0.206667	0.033333	0	0	0	yes|down	no|down	no|down	yes|down	no|down	no|down	no|no test	no|no test	no|no test	no|down	2	GO:0006810;GO:001602	BP:transport;CC:membrane;	K15382	SLC50A, SWEET	------	------
gene10833	LOC110929600	uncharacterized LOC110929600	0.233333	0.81	0.54	0.483333	0.136667	no|down	no|up	no|up	no|up	no|down	no|down	no|down	no|down	yes|down	yes|down	2	------	------	------	------	------	------
gene10834	LOC110932006	uncharacterized LOC110932006	0.05	0.133333	0.016667	0.39	0.363333	no|up	no|down	no|up	yes|up	no|down	no|up	yes|up	no|down	no|up	no|up	2	------	------	------	------	------	------
gene1084	LOC110865484	protein N-terminal and lysine N-methyltransferase EFM7	4.99667	4.63	3.92333	11.9733	29.9533	yes|up	no|down	no|down	no|up	no|down	no|up	no|up	yes|up	yes|up	yes|up	4	------	------	------	------	------	------
gene10843	LOC110929606	uncharacterized LOC110929606	0.21	0.613333	0.286667	0.39	0.056667	no|down	no|up	no|up	no|up	no|down	no|down	no|down	no|down	no|down	yes|down	1	------	------	------	------	------	------
gene10846	LOC110929608	uncharacterized LOC110929608	8.39667	5.8	3.28333	2.69667	0.83	yes|down	yes|down	no|down	yes|down	no|down	yes|down	yes|down	yes|down	yes|down	yes|down	8	------	------	------	------	------	------
gene10847	LOC110929610	protein TRIGALACTOSYLDIACYLGLYCEROL 5, chloroplastic-like, transcript variant X1	21.8433	18.9367	20.55	26.2733	20.37	no|down	no|up	no|down	no|down	no|up	no|down	no|down	no|down	yes|down	no|down	1	------	------	------	------	------	------
gene10848	LOC110929609	uncharacterized LOC110929609, transcript variant X1	0.206667	0.63	0.396667	1.4	3.06	yes|up	yes|up	yes|up	yes|up	no|down	no|up	no|up	no|up	yes|up	no|up	5	------	------	------	------	------	------
gene10850	LOC110929611	uncharacterized LOC110929611, transcript variant X3	2.73333	6.15667	4.46	14.9567	32.4133	yes|up	no|up	yes|up	yes|up	no|down	no|up	no|up	no|up	yes|up	yes|up	5	------	------	------	------	------	------
gene10852	LOC110929612	adenine phosphoribosyltransferase 1	14.02	8.93333	8.28667	40.9467	62.52	yes|up	no|down	no|down	no|up	no|up	yes|up	yes|up	no|up	yes|up	yes|up	5	GO:0006168;GO:0009116;GO:0005737;GO:000399	BP:adenine salvage;BP:nucleoside metabolic process;CC:cytoplasm;MF:adenine phosphoribosyltransferase activity;	K00759	APRT, apt	map00230	Purine metabolism
gene10857	LOC110929614	uncharacterized LOC110929614, transcript variant X3	0.646667	0.59	0.356667	1.14667	2.87667	no|up	no|down	no|down	no|up	no|down	no|up	no|up	no|up	yes|up	yes|up	2	------	------	------	------	------	------
gene10860	LOC110929618	blue-light photoreceptor PHR2-like	9.28667	13.6433	11.5133	61.0633	64.59	yes|up	no|up	no|up	yes|up	no|down	yes|up	yes|up	no|up	yes|up	yes|up	6	------	------	------	------	------	------
gene10873		-	0.256667	0.436667	0.56	1.76	2.29	yes|up	no|up	no|up	yes|up	no|up	yes|up	no|up	no|up	yes|up	yes|up	5	------	------	------	------	------	------
gene10877	LOC110929623	probably inactive leucine-rich repeat receptor-like protein kinase At3g28040	9.23333	8.09333	2.02667	0.683333	0.043333	yes|down	yes|down	no|down	yes|down	yes|down	yes|down	yes|down	yes|down	yes|down	yes|down	9	------	------	------	------	------	------
gene10881	LOC110932030	uncharacterized LOC110932030	0.28	0.436667	0.43	0.84	0.2	no|down	no|up	no|up	no|up	no|up	no|up	no|down	no|down	yes|down	yes|down	2	------	------	------	------	------	------
gene10883	LOC110929625	uncharacterized LOC110929625, transcript variant X1	0.38	0.913333	0.87	8.46667	7.71333	yes|up	no|up	no|up	yes|up	no|up	yes|up	yes|up	no|down	yes|up	yes|up	6	------	------	------	------	------	------
gene10885	LOC110929628	exopolygalacturonase-like	0.123333	0.083333	0.013333	0.556667	0.016667	no|down	no|down	no|down	no|up	no|down	no|up	yes|up	yes|down	no|down	no|down	2	------	------	K01213	E3.2.1.67	map00040	Pentose and glucuronate interconversions
gene10886	LOC110927971	uncharacterized LOC110927971	6.62667	6.17667	7.74	20.7933	37.3267	yes|up	no|up	no|down	no|up	no|up	yes|up	no|up	no|up	yes|up	yes|up	4	------	------	------	------	------	------
gene10888	LOC110929629	cytochrome b561 and DOMON domain-containing protein At5g35735-like	0.123333	0.173333	0.476667	5.07667	2.06333	yes|up	no|up	no|up	yes|up	no|up	yes|up	yes|up	no|down	no|up	yes|up	5	------	------	------	------	------	------
gene10889	LOC110929631	uncharacterized LOC110929631	2.42667	3.56333	2.45	3.67667	2.59667	no|down	no|up	no|up	no|down	no|down	no|down	no|down	no|down	yes|down	yes|down	2	------	------	------	------	------	------
gene10891	LOC110929633	uncharacterized LOC110929633, transcript variant X1	5.83333	2.87667	4.31	5.07333	15.6	no|up	no|down	yes|down	no|down	no|up	no|up	no|down	yes|up	no|up	yes|up	3	------	------	------	------	------	------
gene10892	LOC110929634	subtilisin-like protease SBT3.9, transcript variant X1	10.3433	8.52	4.29667	5.06	13.2233	no|down	yes|down	no|down	yes|down	no|down	yes|down	no|down	yes|up	no|up	no|down	4	------	------	------	------	------	------
gene109	LOC110942247	uncharacterized LOC110942247	96.9367	180.4	482.04	764.85	778.457	yes|up	yes|up	no|up	yes|up	yes|up	yes|up	no|down	no|down	no|down	yes|up	6	------	------	------	------	------	------
gene10910	LOC110929642	receptor-like protein kinase THESEUS 1	1.75	0.696667	0.383333	0.206667	0.056667	yes|down	yes|down	yes|down	yes|down	no|down	yes|down	yes|down	no|down	yes|down	yes|down	8	------	------	------	------	------	------
gene10912	LOC110929644	uncharacterized LOC110929644	62.7533	31.3567	30.4833	18.1133	2.53333	yes|down	no|down	no|down	yes|down	no|up	yes|down	yes|down	yes|down	yes|down	yes|down	7	------	------	------	------	------	------
gene10913	LOC110929645	uncharacterized LOC110929645, transcript variant X1	0.406667	0.353333	0.413333	0.583333	2.08	yes|up	no|up	no|down	no|down	no|up	no|down	no|down	yes|up	yes|up	yes|up	4	------	------	------	------	------	------
gene10918	LOC110927980	uncharacterized LOC110927980	2.62	4.00667	4.15667	7.17	10.5233	no|up	yes|up	no|up	no|up	no|up	no|up	no|down	no|up	no|down	no|up	1	------	------	------	------	------	------
gene10920	LOC110929647	uncharacterized LOC110929647, transcript variant X2	1.65667	2.25	2.02667	3.85667	7.52333	yes|up	no|up	no|up	no|up	no|up	no|up	no|up	no|up	no|up	no|up	1	------	------	------	------	------	------
gene10925	LOC110929652	AUGMIN subunit 2-like	0.3	0.186667	0.103333	0.113333	0.02	yes|down	no|down	no|down	no|down	no|down	no|down	no|down	no|down	no|down	no|down	1	GO:0031023;GO:0000226;GO:005122	BP:microtubule organizing center organization;BP:microtubule cytoskeleton organization;BP:spindle assembly;	K16585	HAUS2	------	------
gene10927	LOC110927983	uncharacterized LOC110927983	2.30667	2.51333	4.09333	6.88667	13.3467	yes|up	no|up	no|up	no|up	no|up	no|up	no|down	no|up	no|up	yes|up	2	------	------	------	------	------	------
gene1093	LOC110865585	uncharacterized LOC110865585	5.35667	3.57667	3.53667	3.14	0.72	yes|down	no|down	no|down	yes|down	no|up	no|down	no|down	yes|down	yes|down	yes|down	5	------	------	------	------	------	------
gene10931	LOC110929653	ubiquitin carboxyl-terminal hydrolase 14-like, transcript variant X1	16.97	14.24	11.24	14.1467	9.24	yes|down	no|down	no|down	yes|down	no|down	no|down	no|down	no|down	yes|down	yes|down	4	GO:0006511;GO:0016579;GO:0004843;GO:000827	BP:ubiquitin-dependent protein catabolic process;BP:protein deubiquitination;MF:thiol-dependent ubiquitin-specific protease activity;MF:zinc ion binding;	K11836	USP5_13, UBP14	------	------
gene10932	LOC110929654	uncharacterized LOC110929654, transcript variant X1	1.4	1.63333	1.23667	3.46	12.7167	yes|up	no|down	no|up	no|up	no|down	no|up	no|up	yes|up	yes|up	yes|up	4	------	------	K22184	BRD9	------	------
gene10939	LOC110929660	NAD(P)H dehydrogenase (quinone) FQR1	29.7033	19.1133	16.2067	10.7567	4.64	yes|down	no|down	no|down	yes|down	no|down	yes|down	yes|down	yes|down	yes|down	yes|down	7	GO:0045892;GO:0055114;GO:0010181;GO:001649	BP:negative regulation of transcription, DNA-templated;BP:oxidation-reduction process;MF:FMN binding;MF:oxidoreductase activity;	K03809	wrbA	map00130	Ubiquinone and other terpenoid-quinone biosynthesis
gene1094	LOC110865590	ADP-ribosylation factor GTPase-activating protein AGD12-like, transcript variant X1	14.7233	10.4367	6.62	5.63	5.88667	yes|down	yes|down	no|down	yes|down	no|down	yes|down	yes|down	no|down	yes|down	yes|down	7	GO:0043547;GO:000509	BP:positive regulation of GTPase activity;MF:GTPase activator activity;	K12486	SMAP	map04144	Endocytosis
gene10945	LOC110929662	60S ribosomal protein L8	209.833	135.507	70.9367	255.247	249.69	no|down	yes|down	no|down	no|down	no|down	no|up	no|up	no|down	no|up	no|down	1	GO:0002181;GO:0006412;GO:0015934;GO:0005840;GO:0022625;GO:0003735;GO:000372	BP:cytoplasmic translation;BP:translation;CC:large ribosomal subunit;CC:ribosome;CC:cytosolic large ribosomal subunit;MF:structural constituent of ribosome;MF:RNA binding;	K02938	RP-L8e, RPL8	map03010	Ribosome
gene10946	LOC110929663	uncharacterized LOC110929663, transcript variant X3	0.866667	0.973333	1.15667	3.89	0.023333	yes|down	no|up	no|up	yes|up	no|up	yes|up	no|up	yes|down	yes|down	yes|down	6	------	------	------	------	------	------
gene10948	LOC110929664	organelle RRM domain-containing protein 2, mitochondrial-like	2.32333	1.80333	2.87333	23.5633	25.3467	yes|up	no|up	no|down	yes|up	no|up	yes|up	yes|up	no|up	yes|up	yes|up	6	------	------	------	------	------	------
gene10949	LOC110929665	40S ribosomal protein S15-4	212.327	120.283	117.503	199.083	181.057	yes|down	no|down	no|down	no|down	no|up	no|down	no|down	no|down	no|down	no|down	1	GO:0006412;GO:0015935;GO:0003735;GO:000372	BP:translation;CC:small ribosomal subunit;MF:structural constituent of ribosome;MF:RNA binding;	K02958	RP-S15e, RPS15	map03010	Ribosome
gene10950	LOC110929666	calcium/calmodulin-regulated receptor-like kinase 1, transcript variant X3	2.16	2.42333	1.56	1.07667	0.393333	yes|down	no|down	no|up	yes|down	no|down	yes|down	yes|down	no|down	yes|down	yes|down	6	GO:0000186;GO:0006468;GO:0016021;GO:0005622;GO:0005886;GO:0004674;GO:0005516;GO:0004709;GO:000552	BP:activation of MAPKK activity;BP:protein phosphorylation;CC:integral component of membrane;CC:intracellular;CC:plasma membrane;MF:protein serine/threonine kinase activity;MF:calmodulin binding;MF:MAP kinase kinase kinase activity;MF:ATP binding;	K04733	IRAK4	------	------
gene10951	LOC110929668	50S ribosomal protein L24, chloroplastic	15.9233	20.41	14.3267	59.52	23.1133	no|down	no|up	no|up	yes|up	no|down	no|up	no|up	yes|down	no|down	no|down	2	GO:0006412;GO:0005840;GO:0009507;GO:0003735;GO:001984	BP:translation;CC:ribosome;CC:chloroplast;MF:structural constituent of ribosome;MF:rRNA binding;	K02895	RP-L24, MRPL24, rplX	map03010	Ribosome
gene10953	LOC110929670	uncharacterized LOC110929670	3.01	1.25	0.406667	0.503333	0.03	yes|down	yes|down	yes|down	yes|down	no|down	yes|down	no|down	yes|down	yes|down	yes|down	8	------	------	------	------	------	------
gene10956	LOC110927986	uncharacterized LOC110927986	3.31667	7.09	7.29667	6.56333	0.18	yes|down	yes|up	yes|up	no|up	no|up	no|down	no|down	yes|down	yes|down	yes|down	6	------	------	------	------	------	------
gene10957	LOC110929672	uncharacterized LOC110929672	4.71333	8.03667	6.76	5.27667	6.96333	no|down	yes|up	yes|up	yes|up	yes|up	no|up	no|down	yes|down	yes|down	yes|down	7	------	------	------	------	------	------
gene10960	LOC110929673	formin-like protein 5	5.26333	7.21333	4.54667	6.32333	6.11333	no|down	no|down	no|up	no|down	no|down	no|down	no|down	no|down	no|down	yes|down	1	------	------	------	------	------	------
gene10967	LOC110929675	ribosomal protein S1, mitochondrial-like	7.41333	6.35	6.50333	17.2367	23.1367	no|up	no|up	no|down	no|up	no|up	no|up	no|up	no|up	no|up	yes|up	1	GO:0044444;GO:0016020;GO:004322	CC:cytoplasmic part;CC:membrane;CC:intracellular organelle;	------	------	------	------
gene10970	LOC110929677	eukaryotic initiation factor 4A-15-like, transcript variant X1	4.17	4.71333	2.16333	3.27	6.44333	no|down	no|down	no|up	yes|down	no|down	yes|down	no|down	no|up	no|up	no|down	2	GO:0006413;GO:0003743;GO:0005524;GO:000438	BP:translational initiation;MF:translation initiation factor activity;MF:ATP binding;MF:helicase activity;	K03257	EIF4A	map03013	RNA transport
gene10975		-	2.94	1.09333	1.2	0.326667	0.483333	no|down	no|down	no|down	yes|down	no|up	no|down	yes|down	no|up	no|down	no|down	2	------	------	------	------	------	------
gene10976	LOC110929681	ribosomal protein S1, mitochondrial-like	7.41333	6.35	6.50333	17.2367	23.1367	no|up	no|up	no|down	no|up	no|up	no|up	no|up	no|up	no|up	yes|up	1	GO:0044444;GO:0016020;GO:004322	CC:cytoplasmic part;CC:membrane;CC:intracellular organelle;	------	------	------	------
gene10977	LOC110929682	probable beta-1,3-galactosyltransferase 2, transcript variant X1	18.2833	20.6033	9.12	9.23333	11.1333	yes|down	no|down	no|up	yes|down	no|down	yes|down	no|down	no|up	no|down	yes|down	4	GO:0006486;GO:0016021;GO:0000139;GO:000837	BP:protein glycosylation;CC:integral component of membrane;CC:Golgi membrane;MF:galactosyltransferase activity;	K20855	B3GALT1S	------	------
gene10979	LOC110927992	uncharacterized LOC110927992, transcript variant X1	0.126667	0.253333	0.423333	1.42667	1.05333	no|up	no|up	no|up	yes|up	no|up	no|up	no|up	no|down	no|up	no|up	1	------	------	------	------	------	------
gene10981	LOC110929684	heterodimeric geranylgeranyl pyrophosphate synthase small subunit, chloroplastic-like	0.74	0.26	0.246667	1.05333	0.286667	yes|down	no|down	no|down	no|down	no|up	no|up	no|up	no|down	no|down	no|down	1	------	------	K13789	GGPS	map00900	Terpenoid backbone biosynthesis
gene10986	LOC110929688	uncharacterized LOC110929688, transcript variant X2	6.31667	6.14333	3.84333	2.66	3.33333	yes|down	no|down	no|up	yes|down	no|down	yes|down	yes|down	no|up	yes|down	yes|down	6	------	------	------	------	------	------
gene10988	LOC110929689	reactive Intermediate Deaminase A, chloroplastic-like	27.2533	9.91667	4.43	10.9133	12.22	yes|down	yes|down	yes|down	yes|down	no|down	no|down	no|up	no|down	no|up	no|down	4	------	------	K09022	ridA, tdcF, RIDA	------	------
gene10990	LOC110929690	uncharacterized LOC110929690	0.33	0.073333	0.03	0.02	0	yes|down	no|down	no|down	yes|down	no|down	no|down	no|down	no|down	no|down	no|down	2	------	------	------	------	------	------
gene10991	LOC110929691	uncharacterized LOC110929691	0.013333	0.043333	0.093333	0.84	1.04667	yes|up	no|up	no|up	yes|up	no|up	yes|up	yes|up	no|up	yes|up	yes|up	6	------	------	------	------	------	------
gene10997	LOC110929692	putative germin-like protein 2-1	0.6	0.22	0.033333	0.07	0.083333	yes|down	yes|down	no|down	yes|down	no|down	no|down	no|up	no|down	no|up	no|down	3	------	------	------	------	------	------
gene110	LOC110941470	uncharacterized LOC110941470	2.70333	10.05	30.3633	15.3867	0.296667	yes|down	yes|up	yes|up	yes|up	yes|up	no|down	yes|down	yes|down	yes|down	yes|down	9	------	------	------	------	------	------
gene11004	LOC110929693	L-ascorbate oxidase homolog	9.71333	9.21333	3.62	11.1967	11.2967	no|down	yes|down	no|down	no|down	yes|down	no|down	no|up	no|up	no|up	no|down	2	GO:0055114;GO:0009505;GO:0009506;GO:0016722;GO:0005507;GO:001649	BP:oxidation-reduction process;CC:plant-type cell wall;CC:plasmodesma;MF:oxidoreductase activity, oxidizing metal ions;MF:copper ion binding;MF:oxidoreductase activity;	------	------	------	------
gene11005	LOC110929694	ATP-dependent helicase rhp16-like	0.273333	0.236667	0.273333	0.426667	0.11	yes|down	no|up	no|down	no|down	no|up	no|up	no|down	yes|down	yes|down	no|down	3	GO:0046872;GO:004316	MF:metal ion binding;MF:ion binding;	K15083	RAD16	------	------
gene11007	LOC110929695	glyoxylate/hydroxypyruvate reductase HPR3-like	32.9667	25.4267	8.67667	4.37	0.183333	yes|down	yes|down	no|down	yes|down	yes|down	yes|down	yes|down	yes|down	yes|down	yes|down	9	GO:000815	BP:metabolic process;	K15919	HPR2_3	map00630;map00260	Glyoxylate and dicarboxylate metabolism;Glycine, serine and threonine metabolism
gene11013	LOC110929698	uncharacterized LOC110929698, transcript variant X3	1.04667	0.14	0.143333	0.196667	0.383333	yes|down	yes|down	yes|down	yes|down	no|up	no|down	no|down	no|up	no|up	no|up	4	------	------	------	------	------	------
gene11014	LOC110929700	uncharacterized LOC110929700	0.37	1.32667	2.79	23.0533	9.09	yes|up	yes|up	yes|up	yes|up	yes|up	yes|up	yes|up	yes|down	no|up	yes|up	9	------	------	------	------	------	------
gene11017	LOC110929702	uncharacterized LOC110929702	5.28667	6.43333	6.33667	7.79	4.68667	yes|down	no|up	no|up	no|down	no|up	no|down	no|down	no|down	yes|down	yes|down	3	GO:001602	CC:membrane;	K09534	DNAJC14	------	------
gene11019	LOC110929704	small ubiquitin-related modifier 2-like	166.403	75.75	106.98	77.5533	54.9833	yes|down	no|down	yes|down	yes|down	no|up	no|down	yes|down	no|down	yes|down	yes|down	6	GO:000563	CC:nucleus;	K12160	SUMO, SMT3	map03013	RNA transport
gene1102	LOC110865636	AUGMIN subunit 3	3.59	4.89333	3.26	8.49333	15.71	yes|up	no|up	no|up	no|up	no|down	no|up	no|up	no|up	yes|up	no|up	2	GO:0051225;GO:007065	BP:spindle assembly;CC:HAUS complex;	K16586	HAUS3	------	------
gene11025	LOC110929706	uncharacterized LOC110929706	109.48	65.3233	60.2567	30.4367	19.6467	yes|down	no|down	no|down	yes|down	no|up	yes|down	yes|down	no|down	yes|down	yes|down	6	------	------	------	------	------	------
gene1103	LOC110865646	uncharacterized LOC110865646	0.876667	0.286667	0	0.15	0	yes|down	yes|down	no|down	yes|down	no|down	no|down	no|up	no|down	no|no test	no|down	3	------	------	------	------	------	------
gene11034	LOC110929710	zinc finger protein VAR3, chloroplastic-like, transcript variant X1	5.47333	4.50667	6.49333	12.8733	34.7267	yes|up	no|up	no|down	no|up	no|up	no|up	no|up	yes|up	yes|up	yes|up	4	------	------	------	------	------	------
gene11035	LOC110928001	GDSL esterase/lipase At4g26790-like	0.243333	0.016667	0	0	0	yes|down	no|down	no|down	yes|down	no|down	no|down	no|no test	no|no test	no|no test	no|down	2	------	------	------	------	------	------
gene11037	LOC110929713	probable DNA-directed RNA polymerase I subunit RPA43	19.5733	16.4	21.0533	13.7967	9.93	yes|down	no|up	no|down	yes|down	no|up	no|down	yes|down	no|down	yes|down	yes|down	5	------	------	------	------	------	------
gene11040	LOC110929714	trigger factor-like protein TIG, Chloroplastic	2.49667	1.40667	0.756667	2.78667	4.41667	no|down	yes|down	no|down	no|down	no|down	no|up	no|up	no|up	yes|up	no|up	2	GO:0015031;GO:000645	BP:protein transport;BP:protein folding;	K03545	tig	------	------
gene11042	LOC110929715	65-kDa microtubule-associated protein 1-like	3.03333	2.05333	1.46667	2.13	0.263333	yes|down	no|down	no|down	no|down	no|down	no|down	no|down	yes|down	yes|down	yes|down	4	------	------	K16732	PRC1	------	------
gene11043	LOC110929716	protein HOMOLOG OF MAMMALIAN LYST-INTERACTING PROTEIN 5	3.92333	4.74	4.91333	17.8967	39.55	yes|up	no|up	no|up	yes|up	no|up	yes|up	no|up	yes|up	yes|up	yes|up	6	GO:004442	CC:intracellular part;	K12199	VTA1, LIP5	map04144	Endocytosis
gene11049	LOC110929721	sodium/hydrogen exchanger 4-like, transcript variant X1	1.45667	1.93333	3.98	16.0833	12.0233	yes|up	yes|up	no|up	yes|up	yes|up	yes|up	yes|up	no|down	no|up	yes|up	7	------	------	K14724	SLC9A8, NHE8	------	------
gene11050	LOC110929723	FAD synthetase 2, chloroplastic-like	2.21667	2.14667	1.68	6.38667	10.2033	yes|up	no|down	no|down	no|up	no|down	no|up	yes|up	no|up	yes|up	yes|up	4	------	------	K22949	RIBF	map00740	Riboflavin metabolism
gene11052	LOC110929725	40S ribosomal protein S8	285.573	171.9	99.2833	445.89	448.153	no|down	yes|down	no|down	no|down	no|down	no|up	yes|up	no|down	yes|up	no|up	3	------	------	K02995	RP-S8e, RPS8	map03010	Ribosome
gene11054	LOC110929726	protein TORNADO 1	0.266667	0.2	0.136667	0.226667	0.016667	yes|down	no|down	no|down	no|down	no|down	no|down	no|down	yes|down	yes|down	yes|down	4	------	------	------	------	------	------
gene11056	LOC110929732	uncharacterized LOC110929732	3.81333	2.86	0.92	0.083333	0	yes|down	yes|down	no|down	yes|down	no|down	yes|down	yes|down	no|down	yes|down	yes|down	7	------	------	------	------	------	------
gene11059	LOC110929728	TMV resistance protein N-like, transcript variant X2	0.096667	0.096667	0.073333	0.213333	0.053333	no|down	no|down	no|up	no|up	no|down	no|up	no|up	yes|down	no|down	no|down	1	------	------	------	------	------	------
gene11065	LOC110929735	uncharacterized LOC110929735	0.236667	0.186667	0.036667	0.133333	0	yes|down	no|down	no|down	no|down	no|down	no|down	no|up	no|down	no|down	yes|down	2	------	------	------	------	------	------
gene11068	LOC110929736	uncharacterized LOC110929736, transcript variant X3	1.50333	0.65	0.683333	1.00667	1.25667	no|down	no|down	no|down	yes|down	no|up	no|down	no|down	no|up	no|down	no|down	1	------	------	------	------	------	------
gene11069	LOC110929737	ABC transporter C family member 3-like	0.196667	0.316667	0.693333	0.64	0.23	no|down	yes|up	no|up	no|up	no|up	no|up	no|down	no|down	yes|down	no|down	2	------	------	K05665;K05666	ABCC1;ABCC2	map02010	ABC transporters
gene1107	LOC110865666	glu S.griseus protease inhibitor-like	0.063333	0.06	1.87333	10.26	1.06667	no|up	yes|up	no|down	yes|up	yes|up	yes|up	no|up	yes|down	no|down	no|up	5	------	------	------	------	------	------
gene11077	LOC110929739	uncharacterized LOC110929739, transcript variant X1	0.766667	1.22333	1.10333	0.746667	0.036667	yes|down	no|up	no|up	no|down	no|down	no|down	no|down	yes|down	yes|down	yes|down	4	------	------	------	------	------	------
gene11078	LOC110929740	double-strand break repair protein MRE11	3.39333	3.28333	3.94	14.79	23.77	yes|up	no|up	no|down	yes|up	no|up	yes|up	yes|up	no|up	yes|up	yes|up	6	GO:0006281;GO:0044428;GO:0000785;GO:000452	BP:DNA repair;CC:nuclear part;CC:chromatin;MF:exonuclease activity;	K10865	MRE11	map03450;map03440	Non-homologous end-joining;Homologous recombination
gene11081	LOC110929742	cyclic nucleotide-gated ion channel 4, transcript variant X1	32.0267	48.6467	45.2133	37.8833	27.1833	yes|down	no|up	no|up	no|down	no|up	yes|down	yes|down	no|down	yes|down	yes|down	5	GO:0034220;GO:0016021;GO:000521	BP:ion transmembrane transport;CC:integral component of membrane;MF:ion channel activity;	------	------	------	------
gene11084	LOC110929744	cytochrome b6-f complex iron-sulfur subunit, chloroplastic-like	2.91333	5.94667	9.33333	36.87	19.69	yes|up	yes|up	no|up	yes|up	no|up	yes|up	no|up	no|down	no|up	no|up	4	GO:0015979;GO:0055114;GO:0016021;GO:0042651;GO:0051537;GO:0009496;GO:0045158;GO:004687	BP:photosynthesis;BP:oxidation-reduction process;CC:integral component of membrane;CC:thylakoid membrane;MF:2 iron, 2 sulfur cluster binding;MF:plastoquinol--plastocyanin reductase activity;MF:electron transporter, transferring electrons within cytochrome b6/f complex of photosystem II activity;MF:metal ion binding;	K02636	petC	map00195	Photosynthesis
gene11095	LOC110928012	2S seed storage protein-like	3373.14	2263.5	1039.06	524.763	0.553333	yes|down	yes|down	no|down	yes|down	no|down	yes|down	yes|down	yes|down	yes|down	yes|down	8	------	------	------	------	------	------
gene11097	LOC110928013	2S seed storage protein-like	5581.49	2234.02	361.63	34.7467	5.27333	yes|down	yes|down	yes|down	yes|down	yes|down	yes|down	yes|down	yes|down	yes|down	yes|down	10	------	------	------	------	------	------
gene11098	LOC110929749	GTPase-activating protein GYP7-like	0.85	0.996667	0.643333	0.266667	0.02	yes|down	no|down	no|up	yes|down	no|down	yes|down	yes|down	yes|down	yes|down	yes|down	7	------	------	------	------	------	------
gene111	LOC110942257	uncharacterized LOC110942257, transcript variant X1	0.14	0.3	0.136667	0.176667	0.08	no|down	no|up	no|up	no|down	no|down	no|down	no|down	no|down	no|down	yes|down	1	------	------	------	------	------	------
gene11100	LOC110929750	uncharacterized LOC110929750	0.613333	0.763333	0.853333	0.946667	0	yes|down	no|up	no|up	no|down	no|up	no|down	no|down	yes|down	yes|down	yes|down	4	------	------	------	------	------	------
gene11110	LOC110929756	uncharacterized LOC110929756	1.96667	4.57	2.78667	3.13	9.91333	yes|up	no|up	no|up	no|up	no|down	no|down	no|down	no|up	no|up	no|up	1	------	------	------	------	------	------
gene11116	LOC110928016	uncharacterized LOC110928016	0.94	1.65667	0.56	0.863333	0.42	no|down	no|down	no|up	no|down	no|down	no|down	no|down	no|down	no|down	yes|down	1	------	------	------	------	------	------
gene11119	LOC110929758	dynamin-related protein 4C-like	0.03	0.083333	0.05	0.163333	0	no|down	no|up	no|up	no|up	no|down	no|up	no|up	yes|down	no|down	no|down	1	------	------	------	------	------	------
gene11120	LOC110929759	uncharacterized LOC110929759	2.09	2.06	2.80333	6.14667	9.18	yes|up	no|up	no|up	yes|up	no|up	no|up	no|up	no|up	no|up	yes|up	3	------	------	------	------	------	------
gene11123	LOC110929760	uncharacterized LOC110929760	3.31	1.37	1.64667	5.39667	4.64667	no|down	no|down	no|down	no|down	no|up	yes|up	no|up	no|down	no|up	no|up	1	------	------	------	------	------	------
gene11126	LOC110932104	uncharacterized LOC110932104	0	0.026667	0.016667	0.15	0.036667	no|up	no|up	no|up	yes|up	no|down	no|up	no|up	no|down	no|up	no|down	1	------	------	------	------	------	------
gene11127	LOC110929761	uncharacterized LOC110929761	0.186667	0.68	0	1.05667	6.81333	yes|up	no|down	no|up	no|up	no|down	no|down	no|up	yes|up	yes|up	yes|up	4	------	------	------	------	------	------
gene11129	LOC110932105	uncharacterized LOC110932105	20.48	23.6033	29.7133	21.6267	28.1067	no|down	no|up	no|up	no|down	no|up	no|down	yes|down	no|up	no|down	no|down	1	------	------	------	------	------	------
gene11131	LOC110929764	glucose-6-phosphate/phosphate translocator 1, chloroplastic-like	4.91667	3.25667	2.51667	5.71667	4.01333	yes|down	no|down	no|down	no|down	no|down	no|up	no|up	no|down	no|down	no|down	1	GO:001602	CC:membrane;	K15283	SLC35E1	------	------
gene11141	LOC110929771	gibberellin 2-beta-dioxygenase 1-like	0	0.116667	0.406667	1.32	0.28	no|up	yes|up	no|up	yes|up	no|up	yes|up	no|up	yes|down	no|down	no|up	4	GO:0055114;GO:0045543;GO:0005506;GO:0046872;GO:001649	BP:oxidation-reduction process;MF:gibberellin 2-beta-dioxygenase activity;MF:iron ion binding;MF:metal ion binding;MF:oxidoreductase activity;	K04125	E1.14.11.13	map00904	Diterpenoid biosynthesis
gene11145	LOC110929773	uncharacterized LOC110929773, transcript variant X1	1.58	0.936667	1.15	4.85667	0.023333	yes|down	no|down	no|down	no|up	no|up	yes|up	no|up	yes|down	yes|down	yes|down	5	------	------	K23222	HARBI1	------	------
gene11147	LOC110929775	ABC transporter C family member 3-like	0.633333	0.413333	0.24	0.856667	1.30667	no|up	no|down	no|down	no|down	no|down	no|up	no|up	no|up	yes|up	no|up	1	------	------	K05665	ABCC1	map02010	ABC transporters
gene11149	LOC110928019	oleosin 5-like	10.74	58.1067	382.31	2120.56	3047.2	yes|up	yes|up	yes|up	yes|up	yes|up	yes|up	yes|up	no|up	yes|up	yes|up	9	------	------	------	------	------	------
gene11152	LOC110929778	probable amino acid permease 7	0.09	0.41	0.556667	8.69333	11.07	yes|up	yes|up	no|up	yes|up	no|up	yes|up	yes|up	no|up	yes|up	yes|up	7	GO:0003333;GO:0016021;GO:0005886;GO:001517	BP:amino acid transmembrane transport;CC:integral component of membrane;CC:plasma membrane;MF:amino acid transmembrane transporter activity;	------	------	------	------
gene11155	LOC110929779	serine acetyltransferase 1, chloroplastic-like	1.88667	0.583333	0	0.223333	0.046667	yes|down	yes|down	no|down	yes|down	yes|down	yes|down	no|up	no|down	no|up	yes|down	6	------	------	K00640	cysE	map00270;map00920	Cysteine and methionine metabolism;Sulfur metabolism
gene11158	LOC110929780	BTB/POZ domain-containing protein At1g55760-like	0.403333	0	0.42	0.426667	0.606667	no|down	no|up	yes|down	no|down	yes|up	yes|up	no|down	no|up	no|down	yes|up	4	------	------	K10523	SPOP	------	------
gene11160	LOC110929782	enhancer of mRNA-decapping protein 4-like	10.49	10.7167	10.1067	28.7767	48.4533	yes|up	no|up	no|up	no|up	no|up	no|up	no|up	no|up	yes|up	yes|up	3	------	------	pxb;K12616	;EDC4	map03018	RNA degradation
gene11164	LOC110929784	polyadenylate-binding protein-interacting protein 5-like	5.27333	5.43	8.21333	11.8	6.89667	no|down	no|up	no|up	no|up	no|up	no|up	no|down	no|down	yes|down	no|down	1	------	------	------	------	------	------
gene11165	LOC110929785	uncharacterized LOC110929785, transcript variant X1	6.61	7.33667	5.80667	8.74333	1.67	yes|down	no|down	no|down	no|down	no|down	no|down	no|down	yes|down	yes|down	yes|down	4	------	------	------	------	------	------
gene11168	LOC110928023	uncharacterized LOC110928023	1.08667	0	0.463333	0	0	yes|down	no|down	yes|down	yes|down	no|up	no|no test	no|down	no|no test	no|down	no|no test	3	------	------	------	------	------	------
gene11178	LOC110932120	two-pore potassium channel 1-like	0.533333	0.67	0.533333	0.4	0.23	no|down	no|up	no|up	no|down	no|down	no|down	no|down	no|down	yes|down	yes|down	2	GO:001602	CC:membrane;	K05389	KCNKF	------	------
gene11181	LOC110929791	receptor-like protein kinase HSL1	3.17667	2.49667	2.64333	8.97333	4.99667	no|down	no|down	no|down	no|up	no|up	yes|up	no|up	no|down	no|down	no|up	1	GO:001630	MF:kinase activity;	------	------	------	------
gene11185	LOC110929795	uncharacterized LOC110929795	4.63333	7.55333	5.77	16.5333	17.73	yes|up	no|up	no|up	yes|up	no|down	no|up	no|up	no|down	no|up	no|up	2	------	------	K17613	CABIN1	------	------
gene11187	LOC110929796	ATP-dependent 6-phosphofructokinase 6-like, transcript variant X1	12.95	9.05333	6.71333	9.28667	7.85667	yes|down	no|down	no|down	yes|down	no|down	no|down	no|down	no|down	no|down	yes|down	3	GO:0006002;GO:0061615;GO:0005737;GO:0005524;GO:0003872;GO:004687	BP:fructose 6-phosphate metabolic process;BP:glycolytic process through fructose-6-phosphate;CC:cytoplasm;MF:ATP binding;MF:6-phosphofructokinase activity;MF:metal ion binding;	K00850	pfkA, PFK	map03018;map00010;map00030;map00051;map00052	RNA degradation;Glycolysis / Gluconeogenesis;Pentose phosphate pathway;Fructose and mannose metabolism;Galactose metabolism
gene11189	LOC110929799	eukaryotic translation initiation factor 5B, transcript variant X1	5.64	6.94	6.11	21.7633	22.5333	yes|up	no|up	no|up	yes|up	no|up	no|up	no|up	no|down	no|up	no|up	2	------	------	K14545	RRP7	map03008	Ribosome biogenesis in eukaryotes
gene1119	LOC110865682	uncharacterized LOC110865682, transcript variant X2	0.516667	0.336667	0.476667	0.92	0	yes|down	no|up	no|down	no|up	no|up	no|up	no|down	yes|down	yes|down	no|down	3	------	------	------	------	------	------
gene11191	LOC110929800	protein TRIGALACTOSYLDIACYLGLYCEROL 3, chloroplastic-like	1.86333	1.58333	1.36333	1.81667	0.81	yes|down	no|down	no|down	no|down	no|down	no|down	no|down	yes|down	yes|down	yes|down	4	------	------	------	------	------	------
gene11194	LOC110929805	uncharacterized LOC110929805	3.60333	2.96	4.21667	8.64667	1.44333	no|down	no|up	no|down	no|up	no|up	no|up	no|up	yes|down	yes|down	no|down	2	------	------	------	------	------	------
gene11197	LOC110929806	ribosome-binding ATPase YchF, transcript variant X1	2.44667	2.45	2.12667	10.0567	10.0633	yes|up	no|down	no|up	yes|up	no|down	yes|up	yes|up	no|down	yes|up	yes|up	6	GO:0005737;GO:0016887;GO:0043023;GO:0043022;GO:0005524;GO:000552	CC:cytoplasm;MF:ATPase activity;MF:ribosomal large subunit binding;MF:ribosome binding;MF:ATP binding;MF:GTP binding;	K19788	OLA1	------	------
gene11200	LOC110932123	uncharacterized LOC110932123	3.11	1.67667	0.676667	1.56	0.466667	yes|down	yes|down	no|down	yes|down	no|down	no|down	no|up	no|down	no|down	yes|down	4	------	------	------	------	------	------
gene11202	LOC110929808	ubiquitin-like	4.78	6.31	19.2033	18.8	19.6	no|up	yes|up	no|up	yes|up	yes|up	no|up	yes|down	no|up	no|down	no|up	4	GO:000573	CC:cytoplasm;	K08770	UBC	------	------
gene11204	LOC110929811	protein O-glucosyltransferase 1-like, transcript variant X1	0.316667	0.376667	0.573333	1.33667	2.69	yes|up	no|up	no|up	no|up	no|up	no|up	no|up	no|up	no|up	yes|up	2	------	------	------	------	------	------
gene11205	LOC110929812	peroxisomal 2,4-dienoyl-CoA reductase-like	6.44	2.49	0.42	1.64667	1.44667	yes|down	yes|down	no|down	yes|down	yes|down	yes|down	no|up	no|down	no|up	yes|down	6	GO:0055114;GO:000867	BP:oxidation-reduction process;MF:2,4-dienoyl-CoA reductas;	K13237	DECR2	map04146	Peroxisome
gene11207	LOC110929813	ATP-dependent zinc metalloprotease FTSH 12, chloroplastic	3.9	5.00667	3.79333	20.7933	23.2933	yes|up	no|up	no|up	yes|up	no|down	yes|up	yes|up	no|up	yes|up	yes|up	6	GO:0006508;GO:0016021;GO:0004222;GO:000552	BP:proteolysis;CC:integral component of membrane;MF:metalloendopeptidase activity;MF:ATP binding;	K03798	ftsH, hflB	------	------
gene1121	LOC110865699	uncharacterized LOC110865699	1.62	1.21667	1.23333	2.75	0	yes|down	no|up	no|down	no|up	no|up	no|up	no|up	yes|down	yes|down	yes|down	4	------	------	------	------	------	------
gene11210	LOC110929816	UDP-glycosyltransferase 79A2-like	27.1467	22.2667	33.5467	26.2133	12.94	yes|down	no|up	no|down	no|down	no|up	no|down	yes|down	yes|down	yes|down	yes|down	5	GO:0008152;GO:0016758;GO:001675	BP:metabolic process;MF:transferase activity, transferring hexosyl groups;MF:transferase activity, transferring glycosyl groups;	K22772	FG2	map00944	Flavone and flavonol biosynthesis
gene11211	LOC110928035	uncharacterized LOC110928035	7.1	11.0967	14.72	33.01	37.6733	yes|up	yes|up	no|up	no|up	no|up	no|up	no|up	no|up	no|up	no|up	2	------	------	------	------	------	------
gene11213	LOC110932124	uncharacterized LOC110932124	0.246667	0.08	0.18	1.25333	0	no|down	no|down	no|down	no|up	no|up	no|up	no|up	yes|down	no|down	no|down	1	------	------	------	------	------	------
gene11215	LOC110928037	peptide methionine sulfoxide reductase B5-like	0	0	0	0	1.34333	no|up	no|no test	no|no test	no|no test	no|no test	no|no test	no|no test	yes|up	no|up	no|up	1	------	------	K07305	msrB	------	------
gene11216	LOC110929818	auxin-responsive protein SAUR71-like	6.08	5.16333	0.193333	0.26	2.42	yes|down	yes|down	no|down	yes|down	yes|down	yes|down	no|down	no|up	no|up	yes|down	6	GO:000973	BP:response to auxin;	K14488	SAUR	map04075	Plant hormone signal transduction
gene11224	LOC110929820	uncharacterized LOC110929820, transcript variant X2	1.02333	1.46333	1.45667	1.84667	4.36	yes|up	no|up	no|up	no|up	no|up	no|down	no|down	yes|up	no|up	no|up	2	------	------	------	------	------	------
gene11225	LOC110929821	alkane hydroxylase MAH1-like	0.77	0.083333	0	0.01	0	yes|down	yes|down	yes|down	yes|down	no|down	no|down	no|up	no|down	no|no test	no|down	4	------	------	------	------	------	------
gene11227	LOC110929822	uncharacterized LOC110929822	3.71	4.00333	5.29	9.73	20.4167	yes|up	no|up	no|up	no|up	no|up	no|up	no|down	no|up	no|up	yes|up	2	------	------	------	------	------	------
gene11234	LOC110929828	uncharacterized LOC110929828, transcript variant X1	0.43	0.213333	0.18	0.3	0.076667	yes|down	no|down	no|down	no|down	no|down	no|down	no|up	no|down	no|down	no|down	1	------	------	------	------	------	------
gene11235	LOC110929829	uncharacterized LOC110929829, transcript variant X1	8.12333	4.38	5.56333	5.16333	9.49667	no|down	no|down	no|down	yes|down	no|up	no|down	no|down	no|up	no|down	no|up	1	------	------	------	------	------	------
gene11237	LOC110929830	probable purine permease 11	0	0	0.01	0.82	1.69	yes|up	no|up	no|no test	yes|up	no|up	yes|up	yes|up	no|up	yes|up	yes|up	6	------	------	------	------	------	------
gene1124	LOC110865704	uncharacterized LOC110865704	0.066667	0.31	3.17667	27.9333	12.0967	yes|up	no|up	no|up	yes|up	no|up	yes|up	yes|up	no|down	no|up	yes|up	5	------	------	------	------	------	------
gene11241	LOC110929832	J domain-containing protein required for chloroplast accumulation response 1-like, transcript variant X1	0.216667	0.71	1.08	0.806667	0.32	no|down	yes|up	yes|up	yes|up	no|up	no|down	no|down	no|down	yes|down	yes|down	5	------	------	------	------	------	------
gene11252	LOC110929834	plant intracellular Ras-group-related LRR protein 6, transcript variant X1	8.54333	8.69667	7.58	10.01	6.42	yes|down	no|up	no|up	no|down	no|down	no|down	no|down	no|down	yes|down	yes|down	3	------	------	------	------	------	------
gene11253	LOC110928044	WD repeat-containing protein LWD1-like	1.48667	1.76667	1.93333	2.77333	11.3067	yes|up	no|up	no|up	no|up	no|up	no|down	no|down	yes|up	yes|up	yes|up	4	------	------	K11805	DCAF7, HAN11	------	------
gene1126	LOC110865712	selenium-binding protein 2-like, transcript variant X1	1.57333	2.41	1.90667	5.05333	2.52333	no|down	no|up	no|up	no|up	no|down	no|up	no|up	yes|down	no|down	no|down	1	GO:000843	MF:selenium binding;	K17285	SELENBP1	map00920	Sulfur metabolism
gene11263	LOC110929840	uncharacterized LOC110929840, transcript variant X1	6.01667	6.06	5.03	8.93	4.24333	yes|down	no|down	no|up	no|down	no|down	no|down	no|down	yes|down	yes|down	yes|down	4	------	------	------	------	------	------
gene11274	LOC110929841	NDR1/HIN1-like protein 3	0.933333	0.666667	0.166667	0.17	0.046667	yes|down	yes|down	no|down	yes|down	no|down	yes|down	no|down	no|down	no|down	yes|down	5	------	------	------	------	------	------
gene11276	LOC110929842	dual specificity protein kinase zak2-like, transcript variant X2	0.08	0.186667	0.38	0.826667	1.17667	yes|up	yes|up	no|up	yes|up	no|up	yes|up	no|up	no|up	no|up	yes|up	5	------	------	K04733	IRAK4	------	------
gene11277	LOC110929843	probable L-type lectin-domain containing receptor kinase V.3, transcript variant X1	0.213333	0.593333	0.25	0.24	0.06	yes|down	no|up	no|up	no|down	no|down	no|down	no|down	no|down	yes|down	yes|down	3	------	------	K04733	IRAK4	------	------
gene11279	LOC110929844	uncharacterized LOC110929844	0.83	1.13333	0.766667	7.95667	3.51333	no|up	no|up	no|up	yes|up	no|down	yes|up	yes|up	yes|down	no|up	no|up	4	------	------	------	------	------	------
gene11285	LOC110929847	phospholipid-transporting ATPase 2, transcript variant X2	4.33333	7.4	6.84	17.5767	20.06	yes|up	no|up	no|up	yes|up	no|up	no|up	no|up	no|up	no|up	no|up	2	------	------	K01530	E7.6.2.1	------	------
gene11286	LOC110929848	phenylalanine--tRNA ligase beta subunit, cytoplasmic-like	18.9167	17.33	13.3667	39.2833	69.9333	yes|up	no|down	no|down	no|up	no|down	no|up	no|up	no|up	yes|up	yes|up	3	GO:0006432;GO:0009328;GO:0005829;GO:0004826;GO:0000287;GO:0003723;GO:000552	BP:phenylalanyl-tRNA aminoacylation;CC:phenylalanine-tRNA ligase complex;CC:cytosol;MF:phenylalanine-tRNA ligase activity;MF:magnesium ion binding;MF:RNA binding;MF:ATP binding;	K01890	FARSB, pheT	map00970	Aminoacyl-tRNA biosynthesis
gene11287	LOC110929849	zinc finger CCCH domain-containing protein 20-like	0.286667	0.483333	0.406667	1.19	2.32333	yes|up	no|up	no|up	no|up	no|down	no|up	no|up	no|up	no|up	no|up	1	------	------	------	------	------	------
gene11288	LOC110929850	violaxanthin de-epoxidase, chloroplastic	1.87333	2.71667	5.01	10.89	7.34	yes|up	yes|up	no|up	yes|up	yes|up	yes|up	no|up	no|down	no|down	no|up	5	------	------	------	------	------	------
gene11289	LOC110929851	clathrin interactor EPSIN 1-like	5.34	5.1	3.89667	5.51	3.31	yes|down	no|down	no|down	no|down	no|down	no|down	no|down	no|down	yes|down	yes|down	3	------	------	K12471	EPN	map04144	Endocytosis
gene11290	LOC110928057	uncharacterized LOC110928057	191.98	22.76	7.69	0.493333	0.25	yes|down	yes|down	yes|down	yes|down	no|down	yes|down	yes|down	no|down	yes|down	yes|down	8	------	------	------	------	------	------
gene11291	LOC110928058	uncharacterized LOC110928058	3.26667	4.12333	6.75	4.27667	0.12	yes|down	yes|up	no|up	no|down	no|up	no|down	yes|down	yes|down	yes|down	yes|down	6	------	------	------	------	------	------
gene11292	LOC110929852	probable protein phosphatase 2C 61	1.82	1.00333	0.26	0.4	0.106667	yes|down	no|down	no|down	yes|down	no|down	yes|down	no|down	no|down	no|down	yes|down	4	GO:0003824;GO:000472	MF:catalytic activity;MF:phosphoprotein phosphatase activity;	------	------	------	------
gene11297	LOC110929854	vacuolar-processing enzyme-like	5.37667	3.49333	1.43333	2.02333	7.57333	no|down	yes|down	no|down	yes|down	yes|down	yes|down	no|down	yes|up	no|up	no|up	5	GO:0051603;GO:0006624;GO:0006508;GO:0005773;GO:0004197;GO:000823	BP:proteolysis involved in cellular protein catabolic process;BP:vacuolar protein processing;BP:proteolysis;CC:vacuole;MF:cysteine-type endopeptidase activity;MF:peptidase activity;	K01369	LGMN	------	------
gene11298	LOC110929856	uncharacterized LOC110929856	6.65333	5.08667	4.33333	5.05333	12.83	no|up	no|down	no|down	yes|down	no|down	no|down	no|down	yes|up	no|up	no|up	2	------	------	------	------	------	------
gene11301	LOC110929858	systemin receptor SR160-like	0.036667	0.2	0.27	0.26	0.15	no|up	yes|up	no|up	no|up	no|up	no|down	no|down	no|down	no|down	no|down	1	------	------	K13415	BRI1	map04075	Plant hormone signal transduction
gene11302	LOC110932156	uncharacterized protein At2g29880-like	0.063333	0.153333	0.113333	0.053333	1.17667	no|up	no|up	no|up	no|down	no|down	no|down	no|down	yes|up	no|up	no|up	1	------	------	------	------	------	------
gene11307	LOC110929860	uncharacterized LOC110929860	0.116667	0.466667	0.56	0.203333	0.11	no|down	no|up	no|up	no|up	no|up	no|down	no|down	no|down	yes|down	yes|down	2	------	------	------	------	------	------
gene11309	LOC110929862	calmodulin-binding receptor kinase CaMRLK-like, transcript variant X1	0.813333	0.916667	1.88333	0.786667	0.353333	no|down	no|up	no|down	no|down	no|up	no|down	yes|down	no|down	yes|down	no|down	2	GO:0009793;GO:0006468;GO:0016021;GO:0005524;GO:000467	BP:embryo development ending in seed dormancy;BP:protein phosphorylation;CC:integral component of membrane;MF:ATP binding;MF:protein kinase activity;	------	------	------	------
gene11310	LOC110929863	uncharacterized LOC110929863, transcript variant X1	1.00333	0.186667	0.093333	0.09	0	yes|down	yes|down	no|down	yes|down	no|down	no|down	no|down	no|down	no|down	no|down	3	------	------	------	------	------	------
gene1132	LOC110865778	floral homeotic protein AGAMOUS-like, transcript variant X3	5.81667	3.04	0.123333	0.246667	0	yes|down	yes|down	no|down	yes|down	yes|down	yes|down	no|up	no|down	no|down	yes|down	6	GO:0006355;GO:0005634;GO:0003700;GO:0046983;GO:000367	BP:regulation of transcription, DNA-templated;CC:nucleus;MF:transcription factor activity, sequence-specific DNA binding;MF:protein dimerization activity;MF:DNA binding;	K09264	K09264	------	------
gene11327	LOC110929874	abscisic acid receptor PYL2-like	1.03333	0.866667	0.796667	0.553333	0.246667	yes|down	no|down	no|down	yes|down	no|up	no|down	no|down	no|down	yes|down	yes|down	4	------	------	K14496	PYL	map04016;map04075	MAPK signaling pathway - plant;Plant hormone signal transduction
gene11333	LOC110929877	uncharacterized LOC110929877, transcript variant X3	4.92333	6.36667	5.49	9.16667	3.58667	yes|down	no|up	no|up	no|up	no|down	no|down	no|down	yes|down	yes|down	yes|down	4	------	------	------	------	------	------
gene11334	LOC110928062	uncharacterized LOC110928062	0	0	0	0	3.53667	yes|up	no|no test	no|no test	no|no test	no|no test	no|no test	no|no test	yes|up	yes|up	yes|up	4	------	------	------	------	------	------
gene11336	LOC110932168	uncharacterized LOC110932168	0.186667	0.57	0.216667	0.166667	1.95	no|up	no|up	no|up	no|down	no|down	no|down	no|down	yes|up	no|up	no|up	1	------	------	------	------	------	------
gene11337	LOC110929879	phosphoenolpyruvate carboxylase 1	53.9333	25.1267	12.5133	19.9967	17.3533	yes|down	yes|down	yes|down	yes|down	no|down	yes|down	no|down	no|down	no|down	yes|down	6	GO:0009915;GO:0006099;GO:0015977;GO:0015979;GO:0005737;GO:000896	BP:phloem sucrose loading;BP:tricarboxylic acid cycle;BP:carbon fixation;BP:photosynthesis;CC:cytoplasm;MF:phosphoenolpyruvate carboxylase activity;	K01595	ppc	map00620;map00710	Pyruvate metabolism;Carbon fixation in photosynthetic organisms
gene11339	LOC110929882	ubiquitin-conjugating enzyme E2 35-like	33.79	30.6467	27.22	29.9133	26.9067	yes|down	no|down	no|down	no|down	no|up	no|down	no|down	no|down	yes|down	yes|down	3	GO:0006301;GO:0070534;GO:0005737;GO:0016021;GO:0005634;GO:0031625;GO:0061630;GO:000552	BP:postreplication repair;BP:protein K63-linked ubiquitination;CC:cytoplasm;CC:integral component of membrane;CC:nucleus;MF:ubiquitin protein ligase binding;MF:ubiquitin protein ligase activity;MF:ATP binding;	K10580	UBE2N, BLU, UBC13	map04120	Ubiquitin mediated proteolysis
gene1134	LOC110865795	putative uncharacterized protein DDB_G0270496	2.80333	2.66333	2.12333	8.82667	17.57	yes|up	no|down	no|down	no|up	no|down	no|up	yes|up	no|up	yes|up	yes|up	4	GO:0005634;GO:000573	CC:nucleus;CC:nucleolus;	K14782	AATF, BFR2	------	------
gene11340	LOC110929883	TPR repeat-containing thioredoxin TTL1-like	3.53667	3.28	1.85333	1.36	0.77	yes|down	no|down	no|down	yes|down	no|down	yes|down	yes|down	no|down	yes|down	yes|down	6	------	------	------	------	------	------
gene11346	LOC110929885	uncharacterized protein At2g24330-like	13.5567	11.7967	11.2233	9.02333	4.50333	yes|down	no|down	no|down	yes|down	no|up	no|down	yes|down	no|down	yes|down	yes|down	5	------	------	K23292	LNPK	------	------
gene11348	LOC110932172	increased DNA methylation 1-like	15.2133	17.1933	16.16	14.55	15.83	no|down	no|up	no|up	no|down	no|up	no|down	yes|down	no|up	yes|down	no|down	2	------	------	------	------	------	------
gene11349	LOC110929887	probable alpha,alpha-trehalose-phosphate synthase [UDP-forming] 11	1.21	4.15667	5.53333	28.17	34.5733	yes|up	yes|up	yes|up	yes|up	no|up	yes|up	yes|up	no|up	yes|up	yes|up	8	------	------	K16055	TPS	map00500	Starch and sucrose metabolism
gene11353	LOC110929889	uncharacterized LOC110929889, transcript variant X1	2.18333	2.53667	1.70667	5.04333	1.81333	yes|down	no|down	no|up	no|up	no|down	no|up	no|up	yes|down	yes|down	yes|down	4	------	------	------	------	------	------
gene11360	LOC110928066	uncharacterized LOC110928066	0.08	0.113333	0.03	0.076667	8.40667	yes|up	no|down	no|up	no|down	no|down	no|down	no|up	yes|up	yes|up	yes|up	4	------	------	------	------	------	------
gene11362	LOC110928067	probable amino acid permease 7	13.3467	9.71667	7.70667	0.776667	0.043333	yes|down	no|down	no|down	yes|down	no|down	yes|down	yes|down	yes|down	yes|down	yes|down	7	GO:0003333;GO:0016021;GO:0005886;GO:001517	BP:amino acid transmembrane transport;CC:integral component of membrane;CC:plasma membrane;MF:amino acid transmembrane transporter activity;	------	------	------	------
gene11370	LOC110929901	WPP domain-interacting protein 2-like	3.01667	2.52	1.75333	2.49667	2.80667	no|down	no|down	no|down	yes|down	no|down	no|down	no|down	no|up	no|down	no|down	1	------	------	------	------	------	------
gene11371	LOC110929902	uncharacterized LOC110929902	0.786667	0.436667	0.21	0.323333	0.263333	yes|down	yes|down	no|down	yes|down	no|down	no|down	no|down	no|down	no|down	yes|down	4	------	------	------	------	------	------
gene11375	LOC110929905	zinc finger CCCH domain-containing protein 34-like	1.23333	0.766667	0.536667	0.946667	0.786667	yes|down	no|down	no|down	no|down	no|down	no|down	no|down	no|down	no|down	no|down	1	------	------	------	------	------	------
gene11376	LOC110929904	uncharacterized LOC110929904, transcript variant X1	0.493333	0.166667	0.176667	0.216667	0.286667	yes|down	no|down	no|down	yes|down	no|up	no|down	no|down	no|up	no|down	no|down	2	------	------	K20780	MDC1	------	------
gene11379	LOC110929907	pentatricopeptide repeat-containing protein At1g31430	0.183333	0.223333	0.2	0.676667	1.02333	yes|up	no|up	no|up	no|up	no|up	no|up	no|up	no|up	no|up	no|up	1	------	------	------	------	------	------
gene1138	LOC110865802	uncharacterized LOC110865802	1.42667	1.19	1.08	1.04	1.08333	yes|down	no|down	no|down	yes|down	no|up	no|down	no|down	no|down	yes|down	no|down	3	------	------	------	------	------	------
gene11381	LOC110929909	E3 ubiquitin-protein ligase MIEL1	2.40667	3	4.11333	175.837	354.007	yes|up	no|up	no|up	yes|up	no|up	yes|up	yes|up	no|up	yes|up	yes|up	6	GO:0016567;GO:000827	BP:protein ubiquitination;MF:zinc ion binding;	K10144	RCHY1, PIRH2	map04120	Ubiquitin mediated proteolysis
gene11382	LOC110929910	uncharacterized LOC110929910	3.25667	6.46667	12.64	19.7133	20.79	yes|up	yes|up	yes|up	yes|up	yes|up	no|up	no|down	no|up	no|down	no|up	5	------	------	------	------	------	------
gene11384	LOC110929912	dual specificity protein kinase zak2-like	1.71	0.96	0.59	1.82667	1.68	no|down	yes|down	no|down	no|down	no|down	no|up	no|up	no|down	no|up	no|down	1	------	------	K04733	IRAK4	------	------
gene11386	LOC110929911	dual specificity protein kinase shkA-like	0.133333	0.086667	0.02	0.076667	0.99	no|up	no|down	no|down	no|down	no|down	no|down	no|up	yes|up	yes|up	yes|up	3	------	------	K04733	IRAK4	------	------
gene11389	LOC110932187	uncharacterized LOC110932187	2.28667	2.93	2.65333	8.60333	6.04667	no|up	no|up	no|up	yes|up	no|up	no|up	no|up	no|down	no|up	no|up	1	------	------	------	------	------	------
gene1139		-	1.95667	0.943333	1.18	1.75333	0.56	yes|down	no|down	no|down	no|down	no|up	no|up	no|down	no|down	no|down	no|down	1	------	------	------	------	------	------
gene11392	LOC110929915	MDIS1-interacting receptor like kinase 2-like	4.26	4.06	3.30333	7.47	3.19667	no|down	no|down	no|up	no|up	no|down	no|down	no|up	no|down	no|down	yes|down	1	------	------	------	------	------	------
gene11394	LOC110929917	MDIS1-interacting receptor like kinase 2-like	0	0.006667	0.006667	0	0.146667	no|up	no|up	no|up	no|no test	no|up	no|down	no|down	yes|up	no|up	no|up	1	------	------	------	------	------	------
gene11399	LOC110929920	NAC transcription factor 25-like	5.07667	2.74333	0.036667	0.12	0	yes|down	yes|down	no|down	yes|down	yes|down	yes|down	no|up	no|down	no|down	yes|down	6	------	------	------	------	------	------
gene114	LOC110942268	uncharacterized LOC110942268	1.11	1.05667	1.20333	0.473333	0.166667	yes|down	no|up	no|down	no|down	no|up	no|down	yes|down	no|down	yes|down	yes|down	4	------	------	------	------	------	------
gene1140	LOC110885684	ATP-citrate synthase beta chain protein 1-like	0.043333	0.223333	0.703333	1.62667	1.06	yes|up	yes|up	no|up	yes|up	yes|up	yes|up	no|up	no|down	no|down	no|up	5	GO:0008152;GO:0046912;GO:0003824;GO:004803	BP:metabolic process;MF:transferase activity, transferring acyl groups, acyl groups converted into alkyl on transfer;MF:catalytic activity;MF:cofactor binding;	K01648	ACLY	map00020	Citrate cycle (TCA cycle)
gene11402	LOC110929921	NAC domain-containing protein 72-like	44.9367	75.49	130.17	72.9467	131.79	no|up	yes|up	no|up	no|down	no|up	no|down	yes|down	no|up	no|down	no|down	2	------	------	------	------	------	------
gene11403	LOC110928070	uncharacterized LOC110928070	1.88667	1.42	2.18	3.75333	0.256667	yes|down	no|up	no|down	no|up	no|up	no|up	no|down	yes|down	yes|down	yes|down	4	------	------	------	------	------	------
gene11409	LOC110929924	beta-glucosidase 18-like	1.91333	0.893333	0.053333	0.083333	0.026667	yes|down	yes|down	no|down	yes|down	yes|down	yes|down	no|down	no|down	no|down	yes|down	6	------	------	K05350	bglB	map00460;map00940;map00500	Cyanoamino acid metabolism;Phenylpropanoid biosynthesis;Starch and sucrose metabolism
gene11412	LOC110932195	beta-glucosidase 18-like	0.76	1.31333	0.756667	0.093333	0.05	yes|down	no|up	no|up	yes|down	no|down	yes|down	yes|down	no|down	yes|down	yes|down	6	------	------	K05350	bglB	map00460;map00940;map00500	Cyanoamino acid metabolism;Phenylpropanoid biosynthesis;Starch and sucrose metabolism
gene11413	LOC110929926	mediator of RNA polymerase II transcription subunit 15a-like, transcript variant X1	3.23	1.42	0.666667	0.216667	0.64	yes|down	yes|down	no|down	yes|down	no|down	yes|down	yes|down	no|up	no|down	yes|down	6	------	------	K14972	PAXIP1, PTIP	------	------
gene11414	LOC110929928	NADH dehydrogenase [ubiquinone] 1 alpha subcomplex subunit 8-B-like	11.53	6.64667	4.57667	5.49	3.69333	yes|down	yes|down	no|down	yes|down	no|down	no|down	no|down	no|down	yes|down	yes|down	5	GO:0055114;GO:0005747;GO:000813	BP:oxidation-reduction process;CC:mitochondrial respiratory chain complex I;MF:NADH dehydrogenas;	K03952	NDUFA8	map00190	Oxidative phosphorylation
gene11417	LOC110928074	uncharacterized LOC110928074	0.743333	0.95	1.44667	3.64667	0	no|down	no|up	no|up	no|up	no|up	no|up	no|up	no|down	no|down	yes|down	1	------	------	------	------	------	------
gene11418	LOC110929929	DNA mismatch repair protein MSH5-like	0.493333	0.136667	0.19	0.283333	0	yes|down	no|down	no|down	no|down	no|up	no|up	no|down	yes|down	yes|down	yes|down	4	GO:0000710;GO:0051026;GO:0043073;GO:0000795;GO:0032300;GO:0030983;GO:0003684;GO:000552	BP:meiotic mismatch repair;BP:chiasma assembly;CC:germ cell nucleus;CC:synaptonemal complex;CC:mismatch repair complex;MF:mismatched DNA binding;MF:damaged DNA binding;MF:ATP binding;	K08741	MSH5	------	------
gene11419	LOC110929930	GTP-binding protein OBGC, chloroplastic-like, transcript variant X2	0.063333	0.02	0	0.08	2.53333	yes|up	no|down	no|down	no|down	no|down	no|up	no|up	yes|up	yes|up	yes|up	4	GO:0000287;GO:0003924;GO:000552	MF:magnesium ion binding;MF:GTPase activity;MF:GTP binding;	------	------	------	------
gene11426	LOC110929933	DNA mismatch repair protein MSH5-like	0.266667	0.34	0.336667	0.226667	0.276667	no|down	no|up	no|up	no|down	no|up	yes|down	no|down	no|down	no|down	no|down	1	GO:0000710;GO:0051026;GO:0043073;GO:0000795;GO:0032300;GO:0030983;GO:0003684;GO:000552	BP:meiotic mismatch repair;BP:chiasma assembly;CC:germ cell nucleus;CC:synaptonemal complex;CC:mismatch repair complex;MF:mismatched DNA binding;MF:damaged DNA binding;MF:ATP binding;	K08741	MSH5	------	------
gene11427	LOC110929934	GTP-binding protein OBGC, chloroplastic	1.81667	2.02333	1.52333	7.59333	7.07333	yes|up	no|down	no|up	yes|up	no|down	yes|up	yes|up	no|down	yes|up	no|up	5	GO:000548	MF:binding;	------	------	------	------
gene11428	LOC110929935	E3 ubiquitin-protein ligase Praja-1-like, transcript variant X1	2.13333	4.08333	4.37333	15.4467	28.58	yes|up	yes|up	no|up	yes|up	no|up	yes|up	no|up	no|up	yes|up	yes|up	6	------	------	------	------	------	------
gene1143	LOC110936174	uncharacterized LOC110936174	0.38	0.233333	0.293333	1.20667	1.84667	yes|up	no|up	no|up	yes|up	no|up	yes|up	yes|up	no|up	yes|up	yes|up	6	------	------	------	------	------	------
gene11431	LOC110929937	heat shock factor protein HSF30-like, transcript variant X1	0.416667	0.556667	0.286667	0.8	7.90667	yes|up	no|down	no|up	no|up	no|down	no|up	no|up	yes|up	yes|up	yes|up	4	------	------	K09419	HSFF	------	------
gene11434	LOC110928076	mitochondrial carrier protein CoAc1-like	12.91	13.6233	10.54	5.11	0.8	yes|down	no|down	no|up	yes|down	no|down	yes|down	no|down	yes|down	yes|down	yes|down	6	GO:0006810;GO:001602	BP:transport;CC:membrane;	K15084	SLC25A16, GDA, LEU5	------	------
gene11437	LOC110929942	F-box/LRR-repeat protein 4-like	10.44	12.19	10.1733	24.04	55.11	yes|up	no|up	no|up	no|up	no|down	no|up	no|up	yes|up	yes|up	yes|up	4	------	------	K10268	FBXL2_20	------	------
gene1144	LOC110936179	uncharacterized LOC110936179	0.41	0.473333	0.986667	3	2.64	yes|up	no|up	no|up	yes|up	no|up	yes|up	no|up	no|down	no|up	yes|up	4	------	------	------	------	------	------
gene11442	LOC110929944	uncharacterized LOC110929944	0.32	0.61	0.283333	1.09667	0.763333	no|up	no|down	no|up	yes|up	no|down	no|up	yes|up	no|down	no|up	no|down	2	------	------	------	------	------	------
gene11446	LOC110929948	uncharacterized LOC110929948	13.2567	18.8533	17.0167	11.8833	7.55	yes|down	no|up	no|up	no|down	no|up	yes|down	yes|down	no|down	yes|down	yes|down	5	------	------	------	------	------	------
gene11448	LOC110929950	NADH dehydrogenase [ubiquinone] 1 alpha subcomplex subunit 8-B-like, transcript variant X2	35.5733	20.4067	18.2067	19.3233	9.54	yes|down	no|down	no|down	yes|down	no|up	no|down	no|down	yes|down	yes|down	yes|down	5	GO:0055114;GO:0005747;GO:000813	BP:oxidation-reduction process;CC:mitochondrial respiratory chain complex I;MF:NADH dehydrogenas;	K03952	NDUFA8	map00190	Oxidative phosphorylation
gene11449	LOC110929951	uncharacterized LOC110929951, transcript variant X2	0.953333	1.03333	1.54333	3.46333	1.43	no|down	no|up	no|up	no|up	no|up	yes|up	no|up	no|down	no|down	no|down	1	------	------	------	------	------	------
gene11450	LOC110929953	probable protein phosphatase 2C 21, transcript variant X1	38.0133	47.4867	56.7	63.53	31.1333	yes|down	no|up	no|up	no|down	no|up	no|down	no|down	yes|down	yes|down	yes|down	4	GO:0006470;GO:0046872;GO:000472	BP:protein dephosphorylation;MF:metal ion binding;MF:protein serine/threonine phosphatase activity;	K17499	PPM1G, PP2CG	------	------
gene11451	LOC110929952	F-box/kelch-repeat protein At5g26960	0.396667	0.48	0.436667	3.23333	4.05	yes|up	no|up	no|up	yes|up	no|down	yes|up	yes|up	no|up	yes|up	yes|up	6	------	------	------	------	------	------
gene11456	LOC110929957	uncharacterized LOC110929957, transcript variant X1	2.86333	0.656667	0.223333	0.096667	0	yes|down	yes|down	yes|down	yes|down	no|down	yes|down	no|down	no|down	yes|down	yes|down	7	------	------	------	------	------	------
gene11458	LOC110929958	probable 1-deoxy-D-xylulose-5-phosphate synthase, chloroplastic	3.74333	4.53333	1.42333	0.31	0.06	yes|down	yes|down	no|up	yes|down	yes|down	yes|down	yes|down	no|down	yes|down	yes|down	8	GO:0016114;GO:000866	BP:terpenoid biosynthetic process;MF:1-deoxy-D-xylulose-5-phosphate synthase activity;	K01662	dxs	map00730;map00900	Thiamine metabolism;Terpenoid backbone biosynthesis
gene11459	LOC110929959	uncharacterized LOC110929959	0.33	0.11	0.46	1.06333	1.44667	no|up	no|up	no|down	no|up	no|up	yes|up	no|up	no|up	no|up	yes|up	2	------	------	------	------	------	------
gene1146	LOC110936193	non-specific lipid-transfer protein AP10-like	948.11	1098.52	1218.03	291.35	4.39	yes|down	no|up	no|up	yes|down	no|up	yes|down	yes|down	yes|down	yes|down	yes|down	7	------	------	------	------	------	------
gene11460	LOC110929960	CASP-like protein 1	0.993333	2.72667	3.91	16.5533	20.3767	yes|up	yes|up	no|up	yes|up	no|up	yes|up	no|up	no|up	no|up	yes|up	5	------	------	------	------	------	------
gene11462	LOC110929962	CASP-like protein 1	2.51	1.74333	0.083333	0.026667	0.073333	yes|down	yes|down	no|down	yes|down	yes|down	yes|down	no|down	no|up	no|down	yes|down	6	------	------	------	------	------	------
gene11468	LOC110929965	basic 7S globulin-like	10.4667	26.7467	62.5	46.4	6.73333	yes|down	yes|up	yes|up	yes|up	yes|up	no|up	yes|down	yes|down	yes|down	yes|down	9	------	------	------	------	------	------
gene11473	LOC110929968	sister chromatid cohesion protein PDS5 homolog B-like, transcript variant X1	3.36667	2.29333	0.14	0.46	1.56333	yes|down	yes|down	no|down	yes|down	yes|down	yes|down	no|up	no|up	yes|up	no|down	6	------	------	------	------	------	------
gene11476	LOC110929971	nuclear pore complex protein NUP96-like	3.83667	4.83333	4.01667	14.14	21.94	yes|up	no|up	no|up	yes|up	no|down	no|up	no|up	no|up	yes|up	yes|up	4	------	------	K14297	NUP98, ADAR2, NUP116	map03013	RNA transport
gene11479	LOC110932210	protein FAR1-RELATED SEQUENCE 5-like	0.39	0.13	0.186667	0.403333	0	yes|down	no|down	no|down	no|down	no|up	no|up	no|up	yes|down	yes|down	no|down	3	------	------	------	------	------	------
gene1148	LOC110885775	uncharacterized LOC110885775	0.066667	0.396667	0.303333	0.916667	0	no|down	no|up	no|up	no|up	no|down	no|up	no|up	yes|down	no|down	yes|down	2	------	------	------	------	------	------
gene11483	LOC110929974	zinc transporter 1-like	0.2	0.32	0.026667	0.116667	0	yes|down	no|down	no|up	no|down	no|down	no|down	no|up	no|down	no|down	yes|down	2	GO:0006811;GO:0030001;GO:0071577;GO:0055085;GO:0016020;GO:0005886;GO:0005385;GO:004687	BP:ion transport;BP:metal ion transport;BP:zinc II ion transmembrane transport;BP:transmembrane transport;CC:membrane;CC:plasma membrane;MF:zinc ion transmembrane transporter activity;MF:metal ion transmembrane transporter activity;	K14709	SLC39A1_2_3, ZIP1_2_3	------	------
gene11485	LOC110929976	ALA-interacting subunit 3-like	2.31667	0.796667	0.1	0	0	yes|down	yes|down	yes|down	yes|down	yes|down	yes|down	no|down	no|no test	no|down	yes|down	7	GO:001602	CC:integral component of membrane;	------	------	------	------
gene11486	LOC110929977	uncharacterized LOC110929977, transcript variant X1	7.13	7.50333	5.36333	10.59	5.97333	yes|down	no|down	no|up	no|down	no|down	no|down	no|up	no|down	no|down	yes|down	2	------	------	------	------	------	------
gene11489	LOC110929978	WEB family protein At5g55860-like	1.42	1.12333	0.63	0.213333	0.093333	yes|down	no|down	no|down	yes|down	no|down	yes|down	yes|down	no|down	yes|down	yes|down	6	------	------	------	------	------	------
gene11493	LOC110929982	uncharacterized LOC110929982, transcript variant X1	20.9567	18.0833	22.6733	106.423	49.5467	no|up	no|up	no|down	yes|up	no|up	yes|up	yes|up	no|down	no|up	no|up	3	------	------	------	------	------	------
gene11495		-	0.566667	0.36	0.28	0.266667	0.23	no|down	no|down	no|down	yes|down	no|down	no|down	no|down	no|down	no|down	no|down	1	------	------	------	------	------	------
gene11497	LOC110929987	uridine kinase-like protein 4	12.53	8.87667	3.68667	1.86333	0.793333	yes|down	yes|down	no|down	yes|down	yes|down	yes|down	yes|down	no|down	yes|down	yes|down	8	GO:0044211;GO:0006206;GO:0016310;GO:0044206;GO:0005829;GO:0016757;GO:0004849;GO:000552	BP:CTP salvage;BP:pyrimidine nucleobase metabolic process;BP:phosphorylation;BP:UMP salvage;CC:cytosol;MF:transferase activity, transferring glycosyl groups;MF:uridine kinase activity;MF:ATP binding;	K00876	udk, UCK	map00240	Pyrimidine metabolism
gene11499	LOC110929989	uncharacterized LOC110929989, transcript variant X1	0.723333	0.466667	0.516667	0.406667	2.20333	no|up	no|down	no|down	no|down	no|up	no|down	no|down	yes|up	no|up	yes|up	2	------	------	------	------	------	------
gene1150	LOC110865834	uncharacterized LOC110865834, transcript variant X1	0.76	0.566667	0.32	1.13	4.05	yes|up	no|down	no|down	no|down	no|down	no|up	no|up	yes|up	yes|up	no|up	3	------	------	------	------	------	------
gene11502	LOC110929993	uncharacterized LOC110929993, transcript variant X3	14.38	13.7967	11.0133	14.7167	10.2033	yes|down	no|down	no|down	no|down	no|down	no|down	no|down	no|down	yes|down	yes|down	3	------	------	------	------	------	------
gene11504	LOC110929991	uncharacterized LOC110929991, transcript variant X1	6.02667	5.43667	3.74667	13.9067	29.6533	yes|up	no|down	no|down	no|up	no|down	no|up	no|up	no|up	yes|up	yes|up	3	------	------	K14972	PAXIP1, PTIP	------	------
gene11506	LOC110929995	mediator of RNA polymerase II transcription subunit 15a-like, transcript variant X1	0	0.03	0	0	5.22667	yes|up	no|no test	no|up	no|no test	no|down	no|down	no|no test	yes|up	yes|up	yes|up	4	------	------	K14972	PAXIP1, PTIP	------	------
gene11507	LOC110929996	mediator of RNA polymerase II transcription subunit 15a-like, transcript variant X2	1.53333	1.68	2.39667	5.57667	20.56	yes|up	no|up	no|up	yes|up	no|up	no|up	no|up	yes|up	yes|up	yes|up	5	------	------	K14972	PAXIP1, PTIP	------	------
gene11508	LOC110929997	mediator of RNA polymerase II transcription subunit 15a-like, transcript variant X3	4.32	3.84	4.72333	12.3633	19.51	yes|up	no|up	no|down	no|up	no|up	no|up	no|up	no|up	yes|up	yes|up	3	------	------	K14972	PAXIP1, PTIP	------	------
gene1151	LOC110865846	uncharacterized LOC110865846	3.73333	3.43667	3.80667	5.29	0.463333	yes|down	no|up	no|down	no|down	no|up	no|up	no|down	yes|down	yes|down	yes|down	4	------	------	------	------	------	------
gene11513	LOC110930001	uncharacterized LOC110930001, transcript variant X1	2.33667	0.763333	2.06667	5.87333	0.016667	yes|down	no|down	no|down	no|up	no|up	yes|up	no|up	yes|down	yes|down	yes|down	5	------	------	------	------	------	------
gene11516	LOC110930004	uncharacterized LOC110930004	0.336667	0.896667	0.643333	1.51333	2.67	yes|up	no|up	no|up	no|up	no|down	no|up	no|up	no|up	no|up	no|up	1	------	------	------	------	------	------
gene11520	LOC110930006	uncharacterized LOC110930006, transcript variant X1	1.76	2.92667	1.77667	7.06667	10.6833	yes|up	no|up	no|up	yes|up	no|down	no|up	yes|up	no|up	yes|up	no|up	4	------	------	------	------	------	------
gene11526	LOC110930009	protein RALF-like 33	18.07	13.5267	14.7	9.96333	6.33667	yes|down	no|down	no|down	yes|down	no|up	yes|down	yes|down	no|down	yes|down	yes|down	6	GO:0019722;GO:0009506;GO:000487	BP:calcium-mediated signaling;CC:plasmodesma;MF:signal transducer activity;	------	------	------	------
gene11529	LOC110930010	uncharacterized LOC110930010, transcript variant X1	2.16	2.89667	7.48	42.5133	0.043333	yes|down	yes|up	no|up	yes|up	yes|up	yes|up	yes|up	yes|down	yes|down	yes|down	9	------	------	------	------	------	------
gene11531	LOC110930013	probable protein phosphatase 2C 40, transcript variant X1	0.913333	1.17	0.826667	11.0167	17.2333	yes|up	no|up	no|up	yes|up	no|down	yes|up	yes|up	no|up	yes|up	yes|up	6	GO:000382	MF:catalytic activity;	------	------	------	------
gene11532	LOC110930014	heavy metal-associated isoprenylated plant protein 36-like	1.22	1.23333	0.723333	0.99	0.77	no|down	no|down	no|up	no|down	no|down	no|down	no|down	no|down	no|down	yes|down	1	GO:0046916;GO:0030001;GO:0005737;GO:0046872;GO:004691	BP:cellular transition metal ion homeostasis;BP:metal ion transport;CC:cytoplasm;MF:metal ion binding;MF:transition metal ion binding;	------	------	------	------
gene11533	LOC110930015	mediator of RNA polymerase II transcription subunit 14-like, transcript variant X1	4.36333	5.63667	5.87333	18.8467	38.08	yes|up	no|up	no|up	yes|up	no|up	no|up	no|up	no|up	yes|up	yes|up	4	GO:0050794;GO:0016592;GO:0070847;GO:000110	BP:regulation of cellular process;CC:mediator complex;CC:core mediator complex;MF:RNA polymerase II transcription cofactor activity;	K15156	MED14, RGR1	------	------
gene11537	LOC110930016	protein SRC2-like	0.066667	0.333333	0.06	0.766667	1.08	yes|up	no|down	no|up	yes|up	no|down	no|up	yes|up	no|up	yes|up	no|up	4	------	------	------	------	------	------
gene1154	LOC110865868	kinesin-like protein NACK2	1.76333	0.51	0.333333	0.456667	0.293333	yes|down	yes|down	yes|down	yes|down	no|down	no|down	no|down	no|down	no|down	yes|down	5	GO:0007018;GO:0044763;GO:0048229;GO:0005871;GO:0005488;GO:0016887;GO:000377	BP:microtubule-based movement;BP:single-organism cellular process;BP:gametophyte development;CC:kinesin complex;MF:binding;MF:ATPase activity;MF:microtubule motor activity;	K11498	CENPE	------	------
gene11541	LOC110930018	ubiquitin carboxyl-terminal hydrolase 18-like	1.49333	1.92667	2.47	5.77333	4.87333	no|up	no|up	no|up	yes|up	no|up	no|up	no|up	no|down	no|down	no|up	1	------	------	K11855	USP36_42	------	------
gene11542	LOC110930019	probable cyclic nucleotide-gated ion channel 14	0.203333	0.463333	0.3	0.186667	0	yes|down	no|up	no|up	no|down	no|down	yes|down	no|down	yes|down	yes|down	yes|down	5	GO:0042391;GO:0071805;GO:0034220;GO:0005887;GO:0016021;GO:0005249;GO:000521	BP:regulation of membrane potential;BP:potassium ion transmembrane transport;BP:ion transmembrane transport;CC:integral component of plasma membrane;CC:integral component of membrane;MF:voltage-gated potassium channel activity;MF:ion channel activity;	K05391	CNGC	map04626	Plant-pathogen interaction
gene11544	LOC110930022	E3 ubiquitin-protein ligase Topors, transcript variant X1	2.33333	2.2	2.36667	3.76333	10.95	yes|up	no|up	no|down	no|down	no|up	no|up	no|down	yes|up	yes|up	yes|up	4	------	------	K10631	TOPORS	------	------
gene11545	LOC110930023	ISWI chromatin-remodeling complex ATPase CHR11, transcript variant X1	26.7267	23.0233	18.38	48.3633	98.8867	yes|up	no|down	no|down	no|up	no|down	no|up	no|up	no|up	yes|up	yes|up	3	GO:0043044;GO:0016589;GO:0031491;GO:0016887;GO:0003677;GO:000552	BP:ATP-dependent chromatin remodeling;CC:NURF complex;MF:nucleosome binding;MF:ATPase activity;MF:DNA binding;MF:ATP binding;	K11654	SMARCA5, SNF2H, ISWI	------	------
gene11546	LOC110930024	sucrose nonfermenting 4-like protein	0.896667	0.643333	0.74	2.37667	5.93333	yes|up	no|down	no|down	no|up	no|up	yes|up	no|up	yes|up	yes|up	yes|up	5	------	------	------	------	------	------
gene11547	LOC110930025	sodium/hydrogen exchanger 2-like	1.99667	3.72667	3	2.97667	3.47667	no|down	no|up	no|up	no|down	no|down	yes|down	no|down	no|up	no|down	yes|down	2	GO:1902600;GO:0006885;GO:0035725;GO:0055075;GO:0009651;GO:0016021;GO:0005774;GO:0005886;GO:001538	BP:hydrogen ion transmembrane transport;BP:regulation of pH;BP:sodium ion transmembrane transport;BP:potassium ion homeostasis;BP:response to salt stress;CC:integral component of membrane;CC:vacuolar membrane;CC:plasma membrane;MF:sodiu;	------	------	------	------
gene1155	LOC110865859	protein PLASTID MOVEMENT IMPAIRED 1-RELATED 1-like	4.83667	4.94667	3.66667	3.70333	1.34333	yes|down	no|down	no|up	yes|down	no|down	yes|down	no|down	yes|down	yes|down	yes|down	6	------	------	------	------	------	------
gene11550	LOC110930026	probable prolyl 4-hydroxylase 4	21.41	16.28	14.5867	17.8333	14.6633	yes|down	no|down	no|down	yes|down	no|up	no|down	no|down	no|down	yes|down	yes|down	4	GO:0019511;GO:0055114;GO:0031418;GO:0004656;GO:0016705;GO:000550	BP:peptidyl-proline hydroxylation;BP:oxidation-reduction process;MF:L-ascorbic acid binding;MF:procollagen-proline 4-dioxygenase activity;MF:oxidoreductase activity, acting on paired donors, with incorporation or reduction of molecular oxygen;MF:iron ion binding;	K00472	P4HA	map00330	Arginine and proline metabolism
gene11551	LOC110930027	uncharacterized LOC110930027	0.343333	0.386667	0.203333	0.083333	0	yes|down	no|down	no|up	yes|down	no|down	yes|down	no|down	no|down	yes|down	yes|down	5	------	------	------	------	------	------
gene11557	LOC110930032	isoleucine--tRNA ligase, chloroplastic/mitochondrial	1.76667	2.66667	1.61667	7.97333	6.13	no|up	no|up	no|up	yes|up	no|down	no|up	yes|up	no|down	no|up	no|up	2	GO:0006450;GO:0006428;GO:0048481;GO:0005737;GO:0009570;GO:0005829;GO:0005739;GO:0004822;GO:0002161;GO:000552	BP:regulation of translational fidelity;BP:isoleucyl-tRNA aminoacylation;BP:plant ovule development;CC:cytoplasm;CC:chloroplast stroma;CC:cytosol;CC:mitochondrion;MF:isoleucine-tRNA ligase activity;MF:aminoacyl-tRNA editing activity;MF:ATP binding;	K01870	IARS, ileS	map00970	Aminoacyl-tRNA biosynthesis
gene11559	LOC110930034	pectin acetylesterase 8-like	20.2067	118.823	379.827	578.737	35.7933	no|up	yes|up	yes|up	yes|up	yes|up	yes|up	no|down	yes|down	yes|down	yes|down	8	------	------	K19882	NOTUM	------	------
gene11560	LOC110932224	pectin acetylesterase 8-like	0.19	0	0.043333	0	0	yes|down	no|down	no|down	yes|down	no|up	no|no test	no|down	no|no test	no|down	no|no test	2	------	------	K19882	NOTUM	------	------
gene11563	LOC110930037	protein root UVB sensitive 1, chloroplastic, transcript variant X1	4.78333	7.11333	5.81333	17.8	19.4833	yes|up	no|up	no|up	yes|up	no|down	no|up	no|up	no|up	no|up	no|up	2	------	------	------	------	------	------
gene11565	LOC110930039	UDP-glycosyltransferase 85C1-like	2.00333	1.61333	1.47667	2.45333	6.63667	no|up	no|down	no|down	no|down	no|up	no|down	no|down	yes|up	yes|up	yes|up	3	GO:0008152;GO:001675	BP:metabolic process;MF:transferase activity, transferring hexosyl groups;	------	------	------	------
gene11573	LOC110930044	ubiquinol oxidase 2, mitochondrial-like, transcript variant X1	1.05333	2.16333	0.823333	0.906667	3.70667	no|up	no|down	no|up	no|down	no|down	yes|down	no|down	no|up	no|up	no|down	1	GO:0055114;GO:0070469;GO:0016021;GO:0046872;GO:000991	BP:oxidation-reduction process;CC:respiratory chain;CC:integral component of membrane;MF:metal ion binding;MF:alternative oxidase activity;	K17893	AOX1, AOX2	------	------
gene11575	LOC110930046	uncharacterized LOC110930046, transcript variant X1	0.5	0.343333	0.243333	0.143333	0.306667	no|down	no|down	no|down	yes|down	no|down	no|down	no|down	no|up	no|down	no|down	1	------	------	------	------	------	------
gene11576	LOC110930047	uncharacterized LOC110930047	0.71	0.63	0.39	2.13667	6.74667	yes|up	no|down	no|down	no|up	no|down	no|up	yes|up	yes|up	yes|up	yes|up	5	GO:001602	CC:integral component of membrane;	------	------	------	------
gene11577	LOC110930048	replication protein A 70 kDa DNA-binding subunit A-like, transcript variant X1	3.07	2.25	1.45	4.70667	7.18667	no|up	no|down	no|down	no|down	no|down	no|up	no|up	no|up	yes|up	no|up	1	GO:0006259;GO:000548	BP:DNA metabolic process;MF:binding;	K07466	RFA1, RPA1, rpa	map03430;map03440;map03420;map03030	Mismatch repair;Homologous recombination;Nucleotide excision repair;DNA replication
gene11578	LOC110930049	uncharacterized LOC110930049, transcript variant X1	1.90333	2.37	3.50333	9.32	7.75333	no|up	no|up	no|up	yes|up	no|up	yes|up	no|up	no|down	no|up	no|up	2	------	------	------	------	------	------
gene11589	LOC110930050	probable methyltransferase PMT21	0.353333	0.473333	0.58	2.34333	1.45	no|up	no|up	no|up	yes|up	no|up	yes|up	no|up	no|down	no|up	no|up	2	GO:0032259;GO:0016021;GO:0005802;GO:0005774;GO:0005768;GO:0008757;GO:000816	BP:methylation;CC:integral component of membrane;CC:trans-Golgi network;CC:vacuolar membrane;CC:endosome;MF:S-adenosylmethionine-dependent methyltransferase activity;MF:methyltransferase activity;	------	------	------	------
gene1159	LOC110865882	uncharacterized LOC110865882	5.41	3.29	4.17	3.17	1.89333	yes|down	no|down	no|down	yes|down	no|up	no|down	no|down	no|down	yes|down	yes|down	4	------	------	------	------	------	------
gene11591	LOC110930053	protein BREVIS RADIX-like	0.34	0.293333	0.433333	0.236667	0.08	yes|down	no|up	no|down	no|down	no|up	no|down	no|down	no|down	yes|down	yes|down	3	------	------	------	------	------	------
gene11593	LOC110930054	uncharacterized LOC110930054, transcript variant X2	7.11333	9.11667	10.6767	12.8133	9.71667	no|down	no|up	no|up	no|up	no|up	no|down	no|down	no|down	yes|down	no|down	1	------	------	------	------	------	------
gene11596	LOC110932237	pollen receptor-like kinase 4	0.126667	0.066667	0.02	0	0	yes|down	no|down	no|down	yes|down	no|down	no|down	no|down	no|no test	no|down	no|down	2	GO:0016310;GO:0016020;GO:001630	BP:phosphorylation;CC:membrane;MF:kinase activity;	------	------	------	------
gene11601	LOC110928101	DNA-directed RNA polymerase III subunit RPC6-like	0	0.206667	0.396667	0.806667	1.64333	yes|up	yes|up	no|up	yes|up	no|up	no|up	no|up	no|up	no|up	no|up	3	GO:0032774;GO:000389	BP:RNA biosynthetic process;MF:DNA-directed RNA polymerase activity;	K03025	RPC6, POLR3F	map03020	RNA polymerase
gene11603	LOC110930059	plastidic ATP/ADP-transporter-like	3.78	3.16333	1.58	5.61667	8.82667	no|up	yes|down	no|down	no|down	no|down	no|up	no|up	no|up	yes|up	no|up	2	GO:0015866;GO:0015867;GO:0016021;GO:0005471;GO:000552	BP:ADP transport;BP:ATP transport;CC:integral component of membrane;MF:AT;MF:ATP binding;	K03301	TC.AAA	------	------
gene11605	LOC110930061	serine-threonine kinase receptor-associated protein-like	42.57	30.6233	22.6933	57.7	116.707	no|up	no|down	no|down	no|down	no|down	no|up	no|up	no|up	yes|up	yes|up	2	------	------	K13137	STRAP, UNRIP	map03013	RNA transport
gene1161	LOC110865896	cytochrome P450 98A3-like	31.3433	32.2633	30.6167	16.4633	10.96	yes|down	no|up	no|up	yes|down	no|up	yes|down	yes|down	no|down	yes|down	yes|down	6	------	------	K09754	CYP98A, C3'H	map00941;map00940;map00945	Flavonoid biosynthesis;Phenylpropanoid biosynthesis;Stilbenoid, diarylheptanoid and gingerol biosynthesis
gene11611	LOC110930065	protein TPR2-like, transcript variant X1	16.5933	22.0067	10.3767	20.88	20.1167	no|down	no|down	no|up	no|down	no|down	no|down	no|up	no|down	no|down	yes|down	1	------	------	------	------	------	------
gene11614	LOC110930069	tyrosine-protein kinase receptor TYRO3-like	0.66	0.98	0.23	0.383333	0.586667	no|down	no|down	no|up	yes|down	yes|down	yes|down	no|down	no|up	no|up	yes|down	4	------	------	K04733	IRAK4	------	------
gene11615	LOC110930067	protein RRC1-like	5.87333	6.09333	4.44333	12.1633	30.6233	yes|up	no|down	no|up	no|up	no|down	no|up	no|up	yes|up	yes|up	yes|up	4	GO:000367	MF:nucleic acid binding;	K12842	SR140	map03040	Spliceosome
gene11616	LOC110930071	kynurenine formamidase-like, transcript variant X1	2.00667	5.3	10.6567	137.047	197.717	yes|up	yes|up	no|up	yes|up	yes|up	yes|up	yes|up	no|up	yes|up	yes|up	8	GO:0019441;GO:000406	BP:tryptophan catabolic process to kynurenine;MF:arylformamidase activity;	------	------	------	------
gene11630	LOC110930076	kinesin-like protein KIN-13A, transcript variant X3	19.2233	21.2733	12.78	17.82	9.88333	yes|down	no|down	no|up	no|down	no|down	no|down	no|down	yes|down	yes|down	yes|down	4	GO:0007018;GO:0005871;GO:0005874;GO:0008017;GO:0003777;GO:0016887;GO:000552	BP:microtubule-based movement;CC:kinesin complex;CC:microtubule;MF:microtubule binding;MF:microtubule motor activity;MF:ATPase activity;MF:ATP binding;	K10393	KIF2_24, MCAK	------	------
gene11631	LOC110930079	bZIP transcription factor 16-like, transcript variant X1	8.58333	5.79	5.95333	6.57667	4.75667	yes|down	no|down	no|down	yes|down	no|up	no|down	no|down	no|down	yes|down	yes|down	4	GO:000367	MF:DNA binding;	K09060	GBF	------	------
gene11633		-	13.95	8.28667	10.07	7.71	9.18667	yes|down	no|down	no|down	yes|down	no|up	no|down	yes|down	no|up	yes|down	no|down	4	------	------	------	------	------	------
gene11636	LOC110930084	G-type lectin S-receptor-like serine/threonine-protein kinase B120	0.136667	0.126667	0.023333	0.006667	0.006667	yes|down	no|down	no|down	yes|down	no|down	yes|down	no|down	no|down	no|down	yes|down	4	------	------	------	------	------	------
gene11640	LOC110930083	G-type lectin S-receptor-like serine/threonine-protein kinase At1g11300	0.09	0.18	0.253333	0.93	1.08667	yes|up	no|up	no|up	yes|up	no|up	yes|up	no|up	no|up	no|up	yes|up	4	------	------	------	------	------	------
gene11642	LOC110930085	CSC1-like protein At1g32090	7.65667	8.8	3.92333	3.05667	1.97667	yes|down	no|down	no|up	yes|down	no|down	yes|down	yes|down	no|down	yes|down	yes|down	6	GO:001602	CC:integral component of membrane;	K21989	TMEM63	------	------
gene11650	LOC110930089	uncharacterized LOC110930089, transcript variant X1	6.83	3.37333	2.62	6.25667	7.45333	no|down	no|down	yes|down	no|down	no|down	no|up	no|up	no|up	no|up	no|up	1	------	------	------	------	------	------
gene11652	LOC110930091	uncharacterized LOC110930091	0.28	0.396667	0.16	0.063333	0.006667	yes|down	no|down	no|up	yes|down	no|down	yes|down	no|down	no|down	yes|down	yes|down	5	GO:0006152;GO:0005829;GO:000847	BP:purine nucleoside catabolic process;CC:cytosol;MF:purine nucleosidase activity;	------	------	------	------
gene11653	LOC110930093	uncharacterized LOC110930093, transcript variant X1	0.786667	0.496667	0.84	0.68	0.233333	yes|down	no|up	no|down	no|down	no|up	no|down	no|down	no|down	yes|down	no|down	2	------	------	------	------	------	------
gene11654	LOC110932255	uncharacterized LOC110932255	1.21333	1.39	1.24	0.306667	0	yes|down	no|up	no|up	yes|down	no|down	yes|down	yes|down	yes|down	yes|down	yes|down	7	GO:0006152;GO:0005829;GO:000847	BP:purine nucleoside catabolic process;CC:cytosol;MF:purine nucleosidase activity;	------	------	------	------
gene11656	LOC110930095	uncharacterized LOC110930095, transcript variant X2	1.17333	1.43	1.34333	2.76	0.183333	yes|down	no|up	no|up	no|up	no|up	no|up	no|up	yes|down	yes|down	yes|down	4	------	------	------	------	------	------
gene11657	LOC110932256	uncharacterized LOC110932256	2.09333	2.47667	1.10333	0.34	0.006667	yes|down	no|down	no|up	yes|down	no|down	yes|down	yes|down	no|down	yes|down	yes|down	6	GO:0006152;GO:0005829;GO:000847	BP:purine nucleoside catabolic process;CC:cytosol;MF:purine nucleosidase activity;	------	------	------	------
gene11659	LOC110932258	uncharacterized LOC110932258	4.34333	5.55	3.33667	0.573333	0.036667	yes|down	no|down	no|up	yes|down	no|down	yes|down	yes|down	yes|down	yes|down	yes|down	7	GO:0006152;GO:0005829;GO:000847	BP:purine nucleoside catabolic process;CC:cytosol;MF:purine nucleosidase activity;	------	------	------	------
gene11660	LOC110930096	uncharacterized LOC110930096, transcript variant X1	0.18	0.046667	0.216667	0.846667	0.123333	no|down	no|up	no|down	no|up	no|up	yes|up	no|up	yes|down	no|down	no|up	2	------	------	------	------	------	------
gene11663	LOC110930097	probable xyloglucan endotransglucosylase/hydrolase protein 30	0.153333	0.123333	0.383333	0.87	3.93333	yes|up	no|up	no|down	no|up	no|up	yes|up	no|up	yes|up	yes|up	yes|up	5	------	------	K08235	E2.4.1.207	------	------
gene11672	LOC110932267	beta-fructofuranosidase, insoluble isoenzyme CWINV1-like	0	0	0.383333	0	0.006667	no|up	no|up	no|no test	no|no test	no|up	no|no test	no|down	no|up	yes|down	no|up	1	------	------	K01193	INV, sacA	map00500;map00052	Starch and sucrose metabolism;Galactose metabolism
gene11675	LOC110930100	UDP-galactose/UDP-glucose transporter 7-like	8.47667	8.91	5.41	5.72	3.78	yes|down	no|down	no|up	yes|down	no|down	yes|down	no|down	no|down	yes|down	yes|down	5	GO:0048364;GO:0015785;GO:0016020;GO:001516	BP:root development;BP:UDP-galactose transport;CC:membrane;MF:pyrimidine nucleotide-sugar transmembrane transporter activity;	K15281	SLC35D	------	------
gene11677	LOC110930102	beta-fructofuranosidase, insoluble isoenzyme CWINV3-like	0.513333	0.093333	0	0.01	0.903333	no|down	no|down	no|down	yes|down	no|down	no|down	no|up	yes|up	yes|up	no|up	3	------	------	K01193	INV, sacA	map00500;map00052	Starch and sucrose metabolism;Galactose metabolism
gene11685	LOC110930106	protein ENHANCED DISEASE RESISTANCE 2-like	8.45333	9.54667	7.10667	7.79	7.19	yes|down	no|down	no|up	no|down	no|down	yes|down	no|down	no|down	no|down	yes|down	3	GO:000828	MF:lipid binding;	------	------	------	------
gene11686	LOC110932275	bifunctional pinoresinol-lariciresinol reductase 2-like	0.293333	0.166667	0.14	0.056667	0.196667	no|down	no|down	no|down	yes|down	no|down	no|down	no|down	no|up	no|down	no|down	1	------	------	K21568	PLR	map00998	Biosynthesis of various secondary metabolites - part 2
gene11688	LOC110930107	bifunctional pinoresinol-lariciresinol reductase-like	5.84	9.81667	13.3167	23.94	9.20667	no|down	yes|up	no|up	yes|up	no|up	no|up	no|down	yes|down	yes|down	no|down	4	------	------	K21568	PLR	map00998	Biosynthesis of various secondary metabolites - part 2
gene11690	LOC110930108	bifunctional pinoresinol-lariciresinol reductase-like	11.6767	24.1267	66.15	66.6567	4.93	yes|down	yes|up	no|up	yes|up	yes|up	no|up	no|down	yes|down	yes|down	yes|down	7	------	------	K21568	PLR	map00998	Biosynthesis of various secondary metabolites - part 2
gene11693	LOC110930110	phosphomevalonate kinase, peroxisomal-like, transcript variant X1	4.30667	3.09333	2.96333	2.91	2.36	yes|down	no|down	no|down	yes|down	no|up	no|down	no|down	no|down	yes|down	yes|down	4	GO:001674	MF:transferase activity;	K00938	E2.7.4.2, mvaK2	map00900	Terpenoid backbone biosynthesis
gene11694	LOC110930111	2-(3-amino-3-carboxypropyl)histidine synthase subunit 1	6.12	7.78667	6.09333	16.2267	33.5267	yes|up	no|up	no|up	no|up	no|down	no|up	no|up	yes|up	yes|up	yes|up	4	GO:001718	BP:peptidyl-diphthamide biosynthetic process from peptidyl-histidine;	K07561	DPH1, dph2	------	------
gene11698	LOC110930116	glycine-rich cell wall structural protein-like, transcript variant X1	7.62	18.5333	62.98	84.14	11.9867	no|down	yes|up	yes|up	yes|up	yes|up	yes|up	no|down	yes|down	yes|down	yes|down	8	------	------	------	------	------	------
gene117	LOC110942277	nicotinamide adenine dinucleotide transporter 1, chloroplastic	0.34	0.4	0.326667	1.41667	2.61333	yes|up	no|up	no|up	no|up	no|down	no|up	no|up	no|up	yes|up	yes|up	3	GO:0006412;GO:0043132;GO:0055085;GO:0031969;GO:0016021;GO:0005739;GO:0051724;GO:000373	BP:translation;BP:NAD transport;BP:transmembrane transport;CC:chloroplast membrane;CC:integral component of membrane;CC:mitochondrion;MF:NAD transporter activity;MF:structural constituent of ribosome;	K15115	SLC25A32, MFT	------	------
gene11700	LOC110930117	4-coumarate--CoA ligase-like 6	0.06	0.11	0.08	1.77667	0.29	no|up	no|up	no|up	yes|up	no|down	yes|up	yes|up	yes|down	no|up	no|up	4	------	------	K01904	4CL	map00130;map00940	Ubiquinone and other terpenoid-quinone biosynthesis;Phenylpropanoid biosynthesis
gene11705	LOC110930120	glutaredoxin-C6-like	1.20333	1.46	0.553333	0.62	0.463333	no|down	no|down	no|up	no|down	no|down	yes|down	no|down	no|down	no|down	yes|down	2	------	------	K03676	grxC, GLRX, GLRX2	------	------
gene11710	LOC110930122	sulfate transporter 1.2-like, transcript variant X1	1.74667	2.73333	1.51667	3.67333	19.8667	yes|up	no|up	no|up	no|up	no|down	no|down	no|up	yes|up	yes|up	yes|up	4	GO:1902358;GO:0016021;GO:0005886;GO:000827	BP:sulfate transmembrane transport;CC:integral component of membrane;CC:plasma membrane;MF:secondary active sulfate transmembrane transporter activity;	K17470	SULTR1	------	------
gene11711	LOC110930124	uncharacterized LOC110930124, transcript variant X1	0	0.043333	0	0.043333	4.41667	yes|up	no|no test	no|up	no|up	no|down	no|down	no|up	yes|up	yes|up	yes|up	4	------	------	------	------	------	------
gene11712	LOC110928112	uncharacterized LOC110928112, transcript variant X1	0.27	0.223333	0.26	0.443333	0	yes|down	no|up	no|down	no|up	no|up	no|up	no|down	yes|down	yes|down	yes|down	4	------	------	------	------	------	------
gene11717	LOC110930131	uncharacterized LOC110930131, transcript variant X1	0.03	0.213333	0.106667	0.206667	80.5633	yes|up	no|up	yes|up	no|up	no|down	no|down	no|up	yes|up	yes|up	yes|up	5	------	------	------	------	------	------
gene11718	LOC110930129	cadmium-induced protein AS8, transcript variant X1	8.03667	8.33667	3.52667	5.47333	7.47	yes|down	yes|down	no|up	yes|down	yes|down	yes|down	no|down	no|up	no|up	yes|down	6	------	------	------	------	------	------
gene11721	LOC110930127	growth-regulating factor 3-like, transcript variant X1	0.163333	0.186667	0.07	1.51	2.27	yes|up	no|down	no|up	yes|up	no|down	yes|up	yes|up	no|up	yes|up	yes|up	6	------	------	------	------	------	------
gene11722	LOC110930132	uncharacterized LOC110930132	3.80333	4.21	3.93333	2.22333	7.46667	no|up	no|up	no|up	yes|down	no|up	yes|down	yes|down	yes|up	no|down	no|down	4	------	------	------	------	------	------
gene11723	LOC110928115	uncharacterized LOC110928115	0.056667	0.103333	0.316667	0.476667	1.63333	yes|up	no|up	no|up	no|up	no|up	no|up	no|down	yes|up	no|up	yes|up	3	------	------	------	------	------	------
gene11727	LOC110930136	uncharacterized LOC110930136	0.96	1.69667	2.08	11.1433	24.7433	yes|up	no|up	no|up	yes|up	no|up	yes|up	no|up	yes|up	yes|up	yes|up	6	------	------	------	------	------	------
gene11729	LOC110930137	pectin acetylesterase 8-like, transcript variant X3	1.09	0.063333	0.036667	0.01	3.81333	no|down	yes|down	no|down	yes|down	no|down	no|down	no|down	no|up	no|up	no|up	2	GO:001678	MF:hydrolase activity;	K19882	NOTUM	------	------
gene1173	LOC110866000	U3 small nucleolar RNA-associated protein 21 homolog	6.39667	11.1567	7.50333	27.1367	36.6633	yes|up	no|up	no|up	yes|up	no|down	no|up	no|up	no|up	yes|up	no|up	3	GO:0006364;GO:003204	BP:rRNA processing;CC:small-subunit processome;	K14554	UTP21, WDR36	map03008	Ribosome biogenesis in eukaryotes
gene11730	LOC110930139	pectin acetylesterase 8-like, transcript variant X2	4.78333	3.44333	4	1.33333	1.62333	no|down	no|down	no|down	yes|down	no|up	yes|down	yes|down	no|up	no|down	no|down	3	GO:001678	MF:hydrolase activity;	K19882	NOTUM	------	------
gene11731	LOC110932287	uncharacterized LOC110932287	0.263333	0.34	0.016667	0.723333	1.15	no|up	no|down	no|up	no|up	no|down	no|up	no|up	no|up	yes|up	no|up	1	------	------	------	------	------	------
gene1174	LOC110936202	uncharacterized LOC110936202	310.45	9.03667	1.27	0.563333	0.17	yes|down	yes|down	yes|down	yes|down	yes|down	yes|down	no|down	no|down	no|down	yes|down	7	------	------	------	------	------	------
gene11740	LOC110930147	pentatricopeptide repeat-containing protein At1g34160	0.296667	0.346667	0.47	2.28	4.66	yes|up	no|up	no|up	yes|up	no|up	yes|up	yes|up	no|up	yes|up	yes|up	6	------	------	------	------	------	------
gene11741	LOC110930148	trihelix transcription factor GT-3b-like	1.46333	1.84	2.66	4.06	11.5933	yes|up	no|up	no|up	no|up	no|up	no|up	no|down	yes|up	yes|up	yes|up	4	------	------	------	------	------	------
gene11742	LOC110928118	BURP domain protein RD22-like	1.39	0.056667	0.503333	0	0	yes|down	no|down	yes|down	yes|down	no|up	no|down	no|down	no|no test	no|down	no|down	3	------	------	------	------	------	------
gene11745	LOC110930150	LRR receptor-like serine/threonine-protein kinase FEI 1	7.99	8.13	6.50667	7.56333	2.75333	yes|down	no|down	no|up	no|down	no|down	no|down	no|down	yes|down	yes|down	yes|down	4	GO:0006468;GO:0018108;GO:0030244;GO:0016021;GO:0004674;GO:0004714;GO:000552	BP:protein phosphorylation;BP:peptidyl-tyrosine phosphorylation;BP:cellulose biosynthetic process;CC:integral component of membrane;MF:protein serine/threonine kinase activity;MF:transmembrane receptor protein tyrosine kinase activity;MF:ATP binding;	------	------	------	------
gene11746	LOC110930151	geranylgeranyl diphosphate reductase, chloroplastic-like	0.233333	0.193333	0.373333	0.216667	0.12	no|down	no|up	no|down	no|down	no|up	no|down	no|down	no|down	yes|down	no|down	1	GO:0015995;GO:0055114;GO:0015979;GO:0045550;GO:001662	BP:chlorophyll biosynthetic process;BP:oxidation-reduction process;BP:photosynthesis;MF:geranylgeranyl reductase activity;MF:oxidoreductase activity, acting on the CH-CH group of donors, NAD or NADP as acceptor;	K10960	chlP, bchP	map00860;map00900	Porphyrin and chlorophyll metabolism;Terpenoid backbone biosynthesis
gene11747	LOC110930152	gamma-glutamylcyclotransferase 2-1-like	6.89	6.93667	16.36	18.8333	22.7	no|up	yes|up	no|down	no|up	no|up	no|up	no|down	no|up	no|down	no|up	1	------	------	K22596	GGCT	map00480	Glutathione metabolism
gene11748	LOC110930153	uncharacterized LOC110930153, transcript variant X1	3.48333	4.66333	5.20667	5.48667	22.87	yes|up	no|up	no|up	no|down	no|up	no|down	no|down	yes|up	yes|up	yes|up	4	------	------	------	------	------	------
gene11749	LOC110930156	protein KAKU4-like	0.72	0.87	1.59667	3.03	5.14	yes|up	yes|up	no|up	yes|up	no|up	no|up	no|up	no|up	no|up	yes|up	4	------	------	------	------	------	------
gene11750	LOC110930154	protein ACTIVITY OF BC1 COMPLEX KINASE 1, chloroplastic	1.09	1.08667	0.553333	3.81333	3.31	no|up	no|down	no|up	no|up	no|down	no|up	yes|up	no|down	yes|up	no|up	2	GO:0006468;GO:0005524;GO:000467	BP:protein phosphorylation;MF:ATP binding;MF:protein kinase activity;	------	------	------	------
gene11752	LOC110930157	centromere-associated protein E, transcript variant X1	2.11	3.32667	2.69	6.69333	12.6067	yes|up	no|up	no|up	no|up	no|down	no|up	no|up	no|up	yes|up	yes|up	3	------	------	------	------	------	------
gene11754	LOC110930159	histidine kinase 5-like	0.233333	0.176667	0.08	0.073333	0.013333	yes|down	no|down	no|down	yes|down	no|down	no|down	no|down	no|down	no|down	yes|down	3	GO:0016310;GO:0007165;GO:001677	BP:phosphorylation;BP:signal transduction;MF:transferase activity, transferring phosphorus-containing groups;	------	------	------	------
gene11755	LOC110930161	uncharacterized LOC110930161, transcript variant X2	0	0.02	0	0.153333	0.986667	yes|up	no|no test	no|up	no|up	no|down	no|up	no|up	no|up	no|up	yes|up	2	------	------	------	------	------	------
gene11768	LOC110930172	probable phospholipid hydroperoxide glutathione peroxidase	6.55667	7.50667	8.7	14.6767	4.41333	yes|down	no|up	no|up	no|up	no|up	no|up	no|down	yes|down	yes|down	yes|down	4	GO:0050896;GO:000460	BP:response to stimulus;MF:peroxidase activity;	K00432	gpx, btuE, bsaA	map00590;map00480	Arachidonic acid metabolism;Glutathione metabolism
gene11771	LOC110930173	uncharacterized LOC110930173, transcript variant X1	0.256667	0.48	0.69	2.13	8.57	yes|up	yes|up	no|up	yes|up	no|up	no|up	no|up	yes|up	yes|up	yes|up	6	------	------	------	------	------	------
gene11773	LOC110930175	uncharacterized LOC110930175	0.616667	1.18667	1.35333	1.96333	5.64667	yes|up	yes|up	no|up	no|up	no|up	no|down	no|down	yes|up	yes|up	yes|up	5	------	------	K04733	IRAK4	------	------
gene11774	LOC110930176	tyrosine-protein kinase receptor TYRO3-like	0.66	0.98	0.23	0.383333	0.586667	no|down	no|down	no|up	yes|down	yes|down	yes|down	no|down	no|up	no|up	yes|down	4	------	------	K04733	IRAK4	------	------
gene11775		-	1.11667	1.30667	2.93	0.626667	7.18	no|up	no|up	no|up	no|down	no|up	yes|down	yes|down	yes|up	no|up	yes|up	4	------	------	------	------	------	------
gene11779	LOC110930178	cyclin-dependent kinase inhibitor 7-like, transcript variant X1	2.79333	2.31667	1.02333	2.55	5.03333	no|up	no|down	no|down	no|down	no|down	no|down	no|up	no|up	yes|up	no|up	1	------	------	------	------	------	------
gene1178	LOC110866008	uncharacterized LOC110866008	1.48333	1.16	2.03333	4.34667	0.316667	no|down	no|up	no|down	no|up	no|up	no|up	no|up	yes|down	yes|down	no|down	2	------	------	------	------	------	------
gene11787	LOC110930183	uncharacterized LOC110930183	1.11	1.58333	0.36	0.34	0.126667	yes|down	yes|down	no|up	yes|down	yes|down	yes|down	no|down	no|down	yes|down	yes|down	7	------	------	------	------	------	------
gene1179	LOC110866015	porphobilinogen deaminase, chloroplastic-like	7.41333	12.5467	10.7667	32.94	5.1	yes|down	no|up	no|up	yes|up	no|down	no|up	no|up	yes|down	yes|down	yes|down	5	GO:0018160;GO:0033014;GO:0009941;GO:0009570;GO:0048046;GO:000441	BP:peptidyl-pyrromethane cofactor linkage;BP:tetrapyrrole biosynthetic process;CC:chloroplast envelope;CC:chloroplast stroma;CC:apoplast;MF:hydroxymethylbilane synthase activity;	K01749	hemC, HMBS	map00860	Porphyrin and chlorophyll metabolism
gene11793	LOC110930190	uncharacterized LOC110930190, transcript variant X1	0.376667	0.58	0.62	1.55	2.81667	yes|up	no|up	no|up	no|up	no|up	no|up	no|up	no|up	no|up	yes|up	2	------	------	------	------	------	------
gene11794	LOC110930191	basic leucine zipper 9-like	4.18	1.85	0.376667	1.09667	3.33	no|down	yes|down	no|down	yes|down	yes|down	yes|down	no|up	yes|up	yes|up	no|up	6	------	------	------	------	------	------
gene11796	LOC110930193	uncharacterized LOC110930193	1.19333	2.17	3.94667	6.61667	10.58	yes|up	yes|up	no|up	yes|up	no|up	no|up	no|down	no|up	no|up	no|up	3	------	------	------	------	------	------
gene11798	LOC110930195	uncharacterized LOC110930195, transcript variant X1	1.61	1.89667	1.57	15.2967	36.5767	yes|up	no|up	no|up	yes|up	no|down	yes|up	yes|up	yes|up	yes|up	yes|up	7	------	------	K08869	ADCK, ABC1	------	------
gene118	LOC110942285	kinesin-like protein KIN-14I, transcript variant X1	2.26667	1.37	0.713333	1.03	0.443333	yes|down	yes|down	no|down	yes|down	no|down	yes|down	no|down	yes|down	yes|down	yes|down	7	------	------	K10406	KIFC2_3	------	------
gene1180	LOC110866025	uncharacterized LOC110866025	1.88	4.43333	2.00333	4.27667	3.77333	yes|down	no|down	no|down	no|down	no|down	no|up	no|up	no|down	no|down	no|down	1	GO:0016021;GO:000970	CC:integral component of membrane;CC:chloroplast inner membrane;	------	------	------	------
gene11800	LOC110930196	uncharacterized LOC110930196, transcript variant X1	0.143333	0.123333	0.183333	0.103333	0.006667	yes|down	no|up	no|down	no|down	no|up	no|down	no|down	no|down	yes|down	yes|down	3	------	------	------	------	------	------
gene11804	LOC110930197	probable LRR receptor-like serine/threonine-protein kinase RFK1, transcript variant X1	5.03667	5.28	4.82667	13.8767	3.07333	yes|down	no|up	no|up	no|up	no|up	no|up	no|up	yes|down	yes|down	yes|down	4	------	------	K23880	RETREG	------	------
gene11807	LOC110930199	arginine--tRNA ligase, chloroplastic/mitochondrial-like, transcript variant X1	18.42	14.9233	7.61667	29.8033	58.6933	no|up	yes|down	no|down	no|down	no|down	no|up	yes|up	no|up	yes|up	yes|up	4	------	------	K01887	RARS, argS	map00970	Aminoacyl-tRNA biosynthesis
gene11808	LOC110930198	arginine--tRNA ligase, cytoplasmic-like, transcript variant X1	4.01	4.3	4.49667	13.2833	16.8133	yes|up	no|up	no|up	yes|up	no|up	no|up	no|up	no|up	no|up	yes|up	3	------	------	K01887	RARS, argS	map00970	Aminoacyl-tRNA biosynthesis
gene11809	LOC110930200	uncharacterized LOC110930200, transcript variant X3	75.24	68.6567	39.44	45.25	55.6867	yes|down	no|down	no|down	yes|down	no|down	yes|down	no|down	no|up	no|down	yes|down	4	------	------	------	------	------	------
gene11810	LOC110930201	DDB1- and CUL4-associated factor homolog 1	4.23333	6.60333	4.8	17.48	22.3233	yes|up	no|up	no|up	yes|up	no|down	no|up	no|up	no|up	yes|up	no|up	3	GO:0048367;GO:004860	BP:shoot system development;BP:reproductive structure development;	K11789	DCAF1, VPRBP	------	------
gene11813	LOC110930204	xylulose 5-phosphate/phosphate translocator, chloroplastic-like	14.6433	13.6967	8.16667	4.75333	1.14333	yes|down	no|down	no|down	yes|down	no|down	yes|down	yes|down	yes|down	yes|down	yes|down	7	GO:0035436;GO:0015713;GO:0009941;GO:0016021;GO:0016020;GO:0071917;GO:001512	BP:triose phosphate transmembrane transport;BP:phosphoglycerate transport;CC:chloroplast envelope;CC:integral component of membrane;CC:membrane;MF:triose-phosphate transmembrane transporter activity;MF:phosphoglycerate transmembrane transporter activity;	K15283	SLC35E1	------	------
gene11815	LOC110930206	protein NUCLEAR FUSION DEFECTIVE 4-like	0.413333	0.483333	0.66	0.82	0.406667	no|down	no|up	no|up	no|up	no|up	no|up	no|down	no|down	yes|down	no|down	1	------	------	------	------	------	------
gene11817	LOC110930207	uncharacterized LOC110930207	0	0	0	0	0.926667	yes|up	no|no test	no|no test	no|no test	no|no test	no|no test	no|no test	yes|up	yes|up	yes|up	4	------	------	------	------	------	------
gene11819	LOC110930208	ethylene-responsive transcription factor 3-like	1.50667	1.92667	1.18667	6.02	5.47	no|up	no|down	no|up	yes|up	no|down	no|up	yes|up	no|down	no|up	no|up	2	------	------	K09286	EREBP	------	------
gene1182	LOC110866066	uncharacterized LOC110866066	1.53	1.19	1.31667	2.3	0.983333	yes|down	no|down	no|down	no|down	no|up	no|up	no|down	no|down	yes|down	no|down	2	------	------	------	------	------	------
gene11821	LOC110930209	uncharacterized LOC110930209, transcript variant X1	16.9133	15.8467	7.58	16.93	0.286667	yes|down	no|down	no|down	no|down	no|down	no|down	no|up	yes|down	yes|down	yes|down	4	------	------	------	------	------	------
gene11827	LOC110930212	uncharacterized LOC110930212	0.033333	0	0.016667	0	1.69667	yes|up	no|down	no|down	no|down	no|up	no|no test	no|down	yes|up	yes|up	yes|up	4	------	------	------	------	------	------
gene11838	LOC110930216	zinc finger BED domain-containing protein RICESLEEPER 1-like, transcript variant X1	2.42	1.5	1.42333	7.97667	11.2033	yes|up	no|down	no|down	no|up	no|up	yes|up	yes|up	no|up	yes|up	yes|up	5	------	------	------	------	------	------
gene1184	LOC110866042	uncharacterized LOC110866042, transcript variant X1	0.273333	0.48	0.45	1.68667	1.99667	yes|up	no|up	no|up	yes|up	no|up	yes|up	no|up	no|up	yes|up	yes|up	5	------	------	------	------	------	------
gene11842	LOC110930220	protein NTM1-like 9	2.62667	3.02	3.57333	10.56	14.0533	yes|up	no|up	no|up	yes|up	no|up	yes|up	no|up	no|up	no|up	yes|up	4	------	------	------	------	------	------
gene11848	LOC110930221	protein DMR6-LIKE OXYGENASE 2-like	184.247	231.733	161.363	146.097	62.5233	yes|down	no|down	no|up	yes|down	no|down	yes|down	yes|down	yes|down	yes|down	yes|down	7	GO:0055114;GO:0005506;GO:0046872;GO:005121	BP:oxidation-reduction process;MF:iron ion binding;MF:metal ion binding;MF:dioxygenase activity;	------	------	------	------
gene1185	LOC110866074	protein RETICULATA-RELATED 4, chloroplastic-like	4.50333	4.51	2.73667	3.83333	3.16333	yes|down	no|down	no|up	no|down	no|down	no|down	no|down	no|down	no|down	yes|down	2	------	------	------	------	------	------
gene11851	LOC110932309	uncharacterized LOC110932309	6.81333	3.42667	0.766667	1.59	0.446667	yes|down	yes|down	no|down	yes|down	yes|down	yes|down	no|up	no|down	no|down	yes|down	6	------	------	------	------	------	------
gene11854	LOC110930224	glycerol-3-phosphate acyltransferase, chloroplastic, transcript variant X6	1.29333	0.96	0.83	4.61333	4.84667	yes|up	no|down	no|down	no|up	no|down	yes|up	yes|up	no|up	yes|up	yes|up	5	GO:0006650;GO:0016024;GO:0009570;GO:000436	BP:glycerophospholipid metabolic process;BP:CDP-diacylglycerol biosynthetic process;CC:chloroplast stroma;MF:glycerol-3-phosphate O-acyltransferase activity;	K00630	ATS1	map00564;map00561	Glycerophospholipid metabolism;Glycerolipid metabolism
gene11856	LOC110930226	uncharacterized LOC110930226	9.84333	12.3233	6.57	8.82667	7.2	yes|down	no|down	no|up	no|down	no|down	yes|down	no|down	no|down	no|down	yes|down	3	------	------	------	------	------	------
gene11862	LOC110930230	lysine-specific demethylase JMJ706-like, transcript variant X1	1.68667	0.786667	0.263333	0.416667	0.136667	yes|down	yes|down	no|down	yes|down	no|down	yes|down	no|down	no|down	yes|down	yes|down	6	------	------	------	------	------	------
gene11866	LOC110930231	ethylene-responsive transcription factor ERF014-like	0.456667	0	0	0.026667	0	yes|down	no|down	no|down	yes|down	no|no test	no|up	no|up	no|down	no|no test	no|no test	2	GO:0006355;GO:0006351;GO:000370	BP:regulation of transcription, DNA-templated;BP:transcription, DNA-templated;MF:transcription factor activity, sequence-specific DNA binding;	------	------	------	------
gene11870	LOC110930232	nuclear pore complex protein NUP98A-like, transcript variant X1	0.103333	0.02	0.046667	0	0.013333	yes|down	no|down	no|down	yes|down	no|up	no|down	no|down	no|up	no|down	no|down	2	------	------	K14297	NUP98, ADAR2, NUP116	map03013	RNA transport
gene11871	LOC110930233	B2 protein-like	6.70333	15.68	30.3867	51.39	20.3767	no|up	yes|up	yes|up	yes|up	yes|up	no|up	no|down	yes|down	yes|down	no|down	6	------	------	------	------	------	------
gene11874	LOC110930234	phosphatidylinositol 4-kinase gamma 4-like, transcript variant X1	1.48333	0.843333	0.43	0.213333	0.06	yes|down	yes|down	no|down	yes|down	no|down	yes|down	yes|down	no|down	yes|down	yes|down	7	------	------	------	------	------	------
gene11877	LOC110932314	pentatricopeptide repeat-containing protein At5g66520-like	0.343333	0.613333	0.57	2.27	1.47667	no|up	no|up	no|up	yes|up	no|up	no|up	no|up	no|down	no|up	no|up	1	GO:000827	MF:zinc ion binding;	------	------	------	------
gene1188	LOC110866116	uncharacterized LOC110866116, transcript variant X4	4.08333	3.25	1.47	3.55333	4.19	yes|down	no|down	no|down	yes|down	no|down	no|down	no|down	no|up	no|down	no|down	2	------	------	------	------	------	------
gene11881	LOC110932315	uncharacterized LOC110932315	1.38333	1.01333	0.94	2.67667	4.37333	no|up	no|down	no|down	no|up	no|down	no|up	no|up	no|up	yes|up	yes|up	2	------	------	K00940	ndk, NME	map00240;map04016;map00230	Pyrimidine metabolism;MAPK signaling pathway - plant;Purine metabolism
gene11891	LOC110930245	ribosomal RNA small subunit methyltransferase-like	6.59	6.62333	3.43667	31.2033	54.9767	yes|up	no|down	no|up	yes|up	no|down	yes|up	yes|up	no|up	yes|up	yes|up	6	GO:0001708;GO:0031167;GO:0051301;GO:0005737;GO:0005730;GO:000017	BP:cell fate specification;BP:rRNA methylation;BP:cell division;CC:cytoplasm;CC:nucleolus;MF:rRN;	K14191	DIM1	------	------
gene11892	LOC110930246	long chain acyl-CoA synthetase 4	36.0867	38.0233	25.77	23.4267	8.23667	yes|down	no|down	no|up	yes|down	no|down	yes|down	yes|down	yes|down	yes|down	yes|down	7	GO:0008152;GO:000382	BP:metabolic process;MF:catalytic activity;	K01897	ACSL, fadD	map04146;map00061;map00071	Peroxisome;Fatty acid biosynthesis;Fatty acid degradation
gene11897	LOC110930250	beta-Amyrin Synthase 1-like	0.306667	0	1.79333	1.89333	2.39333	no|up	no|up	no|down	no|up	yes|up	yes|up	no|down	no|up	no|down	yes|up	3	------	------	K15813	LUP4	map00909	Sesquiterpenoid and triterpenoid biosynthesis
gene11898	LOC110930248	phosphatidylinositol-glycan biosynthesis class X protein, transcript variant X1	1.56667	1.17667	1.63667	3.49	4.72667	no|up	no|up	no|down	no|up	no|up	no|up	no|up	no|up	no|up	yes|up	1	------	------	K07541	PIGX	map00563	Glycosylphosphatidylinositol (GPI)-anchor biosynthesis
gene11901	LOC110930254	zinc finger CCCH domain-containing protein 56-like, transcript variant X1	7.58667	5.25667	5.93333	6.87667	14.82	yes|up	no|up	no|down	no|down	no|up	no|down	no|down	yes|up	yes|up	yes|up	4	------	------	------	------	------	------
gene11903	LOC110930256	uncharacterized LOC110930256, transcript variant X1	0.49	0.503333	1.05	1.36667	0.833333	no|down	no|up	no|up	no|up	no|up	no|up	no|down	yes|down	yes|down	no|down	2	------	------	------	------	------	------
gene11906	LOC110932321	RING-H2 finger protein ATL51-like	0.586667	0.683333	2.03333	1.93333	0.97	no|down	yes|up	no|up	no|up	no|up	no|up	no|down	no|down	yes|down	no|down	2	------	------	K19041	RNF38_44	------	------
gene11912	LOC110930259	glutamine-dependent NAD(+) synthetase	1.15	0.673333	0.313333	0.436667	0.413333	yes|down	yes|down	no|down	yes|down	no|down	yes|down	no|down	no|down	no|down	yes|down	5	GO:0009435;GO:0005737;GO:0005829;GO:0004359;GO:0016810;GO:0003952;GO:000552	BP:NAD biosynthetic process;CC:cytoplasm;CC:cytosol;MF:glutaminase activity;MF:hydrolase activity, acting on carbon-nitroge;MF:NAD+ synthas;MF:ATP binding;	K01950	E6.3.5.1, NADSYN1, QNS1, nadE	map00760	Nicotinate and nicotinamide metabolism
gene11913	LOC110930261	luminal-binding protein 5	59.9933	26.7067	20.2367	13.5433	11.1933	yes|down	yes|down	yes|down	yes|down	no|down	yes|down	yes|down	no|down	yes|down	yes|down	8	GO:000552	MF:ATP binding;	K09490	HSPA5, BIP	map03060;map04141	Protein export;Protein processing in endoplasmic reticulum
gene11914	LOC110930260	luminal-binding protein 5-like	58.9633	23.4567	16.0933	10.8667	9.62333	yes|down	yes|down	yes|down	yes|down	no|down	yes|down	yes|down	no|down	yes|down	yes|down	8	GO:000552	MF:ATP binding;	K09490	HSPA5, BIP	map03060;map04141	Protein export;Protein processing in endoplasmic reticulum
gene11916	LOC110928153	bidirectional sugar transporter SWEET4-like	23.1467	40.6167	43.2133	11.7867	2.37333	yes|down	yes|up	no|up	yes|down	no|up	yes|down	yes|down	no|down	yes|down	yes|down	7	GO:0006810;GO:001602	BP:transport;CC:membrane;	K15382	SLC50A, SWEET	------	------
gene11918	LOC110930262	bidirectional sugar transporter SWEET4-like	22.7867	28.61	22.2833	7.53	0.17	yes|down	no|up	no|up	no|down	no|down	no|down	no|down	yes|down	yes|down	yes|down	4	GO:0008643;GO:001602	BP:carbohydrate transport;CC:integral component of membrane;	K15382	SLC50A, SWEET	------	------
gene11919	LOC110932329	uncharacterized LOC110932329	9.93333	10.87	10.9967	3.88667	0.816667	yes|down	no|up	no|up	yes|down	no|up	yes|down	yes|down	no|down	yes|down	yes|down	6	------	------	------	------	------	------
gene11924	LOC110930267	cellulose synthase-like protein G3	0.033333	0.1	0.066667	0.15	0	no|down	no|up	no|up	no|up	no|down	no|down	no|up	yes|down	no|down	yes|down	2	GO:0009987;GO:0016020;GO:001675	BP:cellular process;CC:membrane;MF:transferase activity, transferring glycosyl groups;	------	------	------	------
gene11933	LOC110930269	probable protein phosphatase 2C 34, transcript variant X2	0.286667	0.583333	0.203333	11.9267	11.85	yes|up	no|down	no|up	yes|up	no|down	yes|up	yes|up	no|down	yes|up	yes|up	6	------	------	------	------	------	------
gene11934	LOC110930270	early light-induced protein 2, chloroplastic-like	0	0	0	0	3.43333	yes|up	no|no test	no|no test	no|no test	no|no test	no|no test	no|no test	yes|up	yes|up	yes|up	4	------	------	------	------	------	------
gene11939	LOC110930272	uncharacterized LOC110930272	1.07667	0.663333	0.706667	1.49	5.50333	yes|up	no|down	no|down	no|down	no|up	no|up	no|up	yes|up	yes|up	yes|up	4	------	------	------	------	------	------
gene11940	LOC110930273	early light-induced protein 2, chloroplastic-like	1.48333	3.49667	1.01	1.37	0.793333	yes|down	no|down	no|up	no|down	no|down	no|down	no|down	no|down	no|down	yes|down	2	------	------	------	------	------	------
gene11941	LOC110930274	early light-induced protein 2, chloroplastic-like	3.59667	7.87667	0.446667	1.11	0.86	yes|down	yes|down	no|up	yes|down	yes|down	yes|down	no|up	no|down	no|down	yes|down	6	------	------	------	------	------	------
gene11942	LOC110930275	early light-induced protein 2, chloroplastic-like	0.39	1.33	1.51	1.83	0.266667	no|down	yes|up	no|up	no|up	no|up	no|down	no|down	yes|down	yes|down	yes|down	4	------	------	------	------	------	------
gene11947	LOC110930278	early light-induced protein 1, chloroplastic-like	54.8233	79.28	29.2333	13.7867	12.2667	yes|down	no|down	no|up	yes|down	yes|down	yes|down	yes|down	no|down	yes|down	yes|down	7	------	------	------	------	------	------
gene11948	LOC110932338	uncharacterized LOC110932338	0	0	0	0	2.21	yes|up	no|no test	no|no test	no|no test	no|no test	no|no test	no|no test	yes|up	yes|up	yes|up	4	------	------	------	------	------	------
gene11952	LOC110930280	protein HAIKU1-like	0.556667	1.03667	0.626667	2.42	5.08333	yes|up	no|up	no|up	yes|up	no|down	no|up	no|up	no|up	yes|up	yes|up	4	------	------	------	------	------	------
gene11955	LOC110930285	bifunctional aspartokinase/homoserine dehydrogenase 1	8.37333	4.93667	3.24667	5.12	6.08667	yes|down	yes|down	no|down	yes|down	no|down	no|down	no|down	no|up	no|down	no|down	3	GO:0009067;GO:0009088;GO:0009097;GO:0009086;GO:0055114;GO:0009082;GO:0016491;GO:000441	BP:aspartate family amino acid biosynthetic process;BP:threonine biosynthetic process;BP:isoleucine biosynthetic process;BP:methionine biosynthetic process;BP:oxidation-reduction process;BP:branched-chain amino acid biosynthetic process;MF:oxidoreductase activity;MF:homoserine dehydrogenase activity;	------	------	------	------
gene11956	LOC110930286	uncharacterized LOC110930286, transcript variant X1	11.3567	0.53	3.04333	4.10667	0.28	no|down	no|down	no|down	no|down	no|up	no|up	no|down	no|down	yes|down	no|down	1	------	------	------	------	------	------
gene11957	LOC110930287	uncharacterized LOC110930287, transcript variant X2	6.31333	4.16333	2.07667	2.08	2.33	yes|down	yes|down	no|down	yes|down	no|down	yes|down	no|down	no|up	no|down	yes|down	5	GO:001602	CC:membrane;	------	------	------	------
gene11960	LOC110930288	uncharacterized LOC110930288, transcript variant X1	0	0	0.046667	0.036667	14.8767	yes|up	no|up	no|no test	no|up	no|up	no|up	no|down	yes|up	yes|up	yes|up	4	------	------	------	------	------	------
gene11961		-	3.72333	5.09	3.32667	3.87667	5.95333	no|down	no|up	no|up	no|down	no|down	yes|down	no|down	no|up	no|down	no|down	1	------	------	------	------	------	------
gene11962	LOC110930290	late embryogenesis abundant protein 18-like	477.09	930.173	1586.96	3446.08	3052.88	yes|up	yes|up	no|up	yes|up	yes|up	yes|up	no|up	no|down	no|down	no|up	5	------	------	------	------	------	------
gene11964	LOC110930292	protein LOL1-like, transcript variant X1	1.56667	1.11333	0.836667	2.37667	0.323333	yes|down	no|down	no|down	no|down	no|down	no|up	no|up	yes|down	yes|down	yes|down	4	------	------	------	------	------	------
gene11971	LOC110930295	RING-H2 finger protein ATL2-like	0.166667	0.456667	1.03333	12.9433	8.72333	yes|up	yes|up	no|up	yes|up	no|up	yes|up	yes|up	no|down	yes|up	yes|up	7	------	------	------	------	------	------
gene11972	LOC110930296	uncharacterized transmembrane protein DDB_G0289901	7.48	8.29333	8.88667	12.0067	41.07	yes|up	no|up	no|up	no|down	no|up	no|down	no|down	yes|up	yes|up	yes|up	4	------	------	------	------	------	------
gene11974	LOC110930298	ethylene-responsive transcription factor RAP2-3-like	0.553333	0.093333	0.093333	0.05	0	yes|down	no|down	no|down	yes|down	no|up	no|down	no|down	no|down	no|down	no|down	2	------	------	K09286	EREBP	------	------
gene11976	LOC110930297	ethylene-responsive transcription factor RAP2-3-like	17.3133	10.66	7.01	2.10667	0.756667	yes|down	yes|down	no|down	yes|down	no|down	yes|down	yes|down	no|down	yes|down	yes|down	7	------	------	K09286	EREBP	------	------
gene11979	LOC110930300	probable serine/threonine-protein kinase vps15	5.35667	5.8	9.41333	12.8233	6.34	no|down	yes|up	no|up	no|up	no|up	no|up	no|down	no|down	yes|down	no|down	2	------	------	------	------	------	------
gene11980	LOC110930302	uncharacterized LOC110930302	0.303333	0.633333	0.423333	1.54667	0.23	yes|down	no|up	no|up	no|up	no|down	no|up	no|up	yes|down	yes|down	yes|down	4	------	------	------	------	------	------
gene11994	LOC110930305	putative gamma-glutamylcyclotransferase At3g02910	4.74333	3.05333	2.14333	7.21667	20.87	yes|up	no|down	no|down	no|down	no|down	no|up	no|up	yes|up	yes|up	yes|up	4	------	------	K19761	GGACT	------	------
gene12001	LOC110932362	cytochrome P450 87A3-like	1.39667	0.313333	0.02	0.006667	0	yes|down	yes|down	no|down	yes|down	no|down	no|down	no|down	no|down	no|down	yes|down	4	------	------	------	------	------	------
gene12004	LOC110930310	polyol transporter 5-like	0	0.02	0.173333	13.9267	5.17	yes|up	no|up	no|up	yes|up	no|up	yes|up	yes|up	yes|down	yes|up	yes|up	7	GO:0055085;GO:0016021;GO:002289	BP:transmembrane transport;CC:integral component of membrane;MF:substrate-specific transmembrane transporter activity;	------	------	------	------
gene12010	LOC110930314	elicitor-responsive protein 3	32.5	24.4333	16.0033	5.12667	2.18	yes|down	no|down	no|down	yes|down	no|down	yes|down	yes|down	no|down	yes|down	yes|down	6	------	------	------	------	------	------
gene12011	LOC110930315	methyl-CpG-binding domain-containing protein 13-like, transcript variant X1	55.1767	53.76	48.8467	66.3833	45.0133	yes|down	no|down	no|down	no|down	no|up	no|down	no|down	no|down	yes|down	yes|down	3	------	------	------	------	------	------
gene12012	LOC110930316	inositol transporter 4-like, transcript variant X2	0.236667	0.17	0	0	0.163333	no|down	yes|down	no|down	yes|down	no|down	yes|down	no|no test	no|up	no|up	no|down	3	GO:0055085;GO:0016021;GO:002289	BP:transmembrane transport;CC:integral component of membrane;MF:substrate-specific transmembrane transporter activity;	K08150	SLC2A13, ITR	------	------
gene12013	LOC110930317	uncharacterized LOC110930317, transcript variant X1	0.753333	0.56	0.796667	2.37333	1.02333	no|down	no|up	no|down	yes|up	no|up	yes|up	no|up	yes|down	yes|down	no|down	4	------	------	------	------	------	------
gene12018	LOC110930318	WRKY transcription factor WRKY51-like	5.80667	5.49333	4.85	6.51333	25.8633	yes|up	no|down	no|down	no|down	no|up	no|down	no|down	yes|up	yes|up	yes|up	4	------	------	------	------	------	------
gene12023	LOC110930320	uncharacterized LOC110930320	8.72333	13.6033	11.4933	24.8067	7.50333	yes|down	no|up	no|up	no|up	no|up	no|up	no|up	yes|down	yes|down	yes|down	4	------	------	------	------	------	------
gene12024	LOC110930321	UDP-glycosyltransferase 76G1-like	27.2033	32.89	55.1667	28.37	6.48333	yes|down	yes|up	no|up	no|down	no|up	no|down	yes|down	yes|down	yes|down	yes|down	6	------	------	------	------	------	------
gene12025	LOC110930322	UDP-glycosyltransferase 76G1-like	41.2367	27.98	19.4567	2.96	0.103333	yes|down	no|down	no|down	yes|down	no|down	yes|down	yes|down	yes|down	yes|down	yes|down	7	------	------	------	------	------	------
gene12028		-	6.07333	7.97667	7.64	17.3733	25.8533	yes|up	no|up	no|up	no|up	no|up	no|up	no|up	no|up	no|up	no|up	1	------	------	------	------	------	------
gene1203	LOC110866236	stomatal closure-related actin-binding protein 2-like	9.87667	6.84	4.22333	2.57667	0.433333	yes|down	yes|down	no|down	yes|down	no|down	yes|down	yes|down	yes|down	yes|down	yes|down	8	------	------	------	------	------	------
gene12032	LOC110930323	UDP-glycosyltransferase 76G1-like, transcript variant X1	6.94	6.26	2.71667	6.48	4.52333	yes|down	no|down	no|up	no|up	no|down	no|down	no|up	yes|down	yes|down	yes|down	4	------	------	------	------	------	------
gene12034	LOC110930324	pentatricopeptide repeat-containing protein At4g18975, chloroplastic-like, transcript variant X2	0.47	0.693333	1.10333	4.22	3.04333	yes|up	no|up	no|up	yes|up	no|up	yes|up	no|up	no|down	no|up	no|up	3	------	------	------	------	------	------
gene12036	LOC110932374	eukaryotic translation initiation factor 5B-like	0.063333	0.256667	0.153333	0.173333	0.06	no|down	no|up	no|up	no|up	no|down	no|down	no|down	no|down	no|down	yes|down	1	------	------	------	------	------	------
gene12042	LOC110930327	uncharacterized LOC110930327	0.49	0.68	0.833333	2.13	2.22333	yes|up	no|up	no|up	yes|up	no|up	no|up	no|up	no|down	no|up	no|up	2	------	------	------	------	------	------
gene12049	LOC110930331	rop guanine nucleotide exchange factor 14-like, transcript variant X1	1.32333	0.59	0.3	0.11	0.01	yes|down	yes|down	no|down	yes|down	no|down	yes|down	no|down	no|down	yes|down	yes|down	6	------	------	------	------	------	------
gene12054	LOC110930333	abscisic acid 8'-hydroxylase 1-like	1.3	3.76667	3.34	7.63333	4.8	yes|up	yes|up	yes|up	yes|up	no|up	no|up	no|up	no|down	no|down	no|down	4	GO:0055114;GO:0016021;GO:0004497;GO:0020037;GO:0016705;GO:000550	BP:oxidation-reduction process;CC:integral component of membrane;MF:monooxygenase activity;MF:heme binding;MF:oxidoreductase activity, acting on paired donors, with incorporation or reduction of molecular oxygen;MF:iron ion binding;	K09843	CYP707A	map00906	Carotenoid biosynthesis
gene12064	LOC110930337	berberine bridge enzyme-like 21	0.293333	0.423333	1.49667	1.99333	0.18	no|down	yes|up	no|up	yes|up	no|up	no|up	no|down	yes|down	yes|down	no|down	4	------	------	------	------	------	------
gene12065	LOC110930338	uncharacterized LOC110930338, transcript variant X2	0	0.02	0	0	0.813333	yes|up	no|no test	no|up	no|no test	no|down	no|down	no|no test	yes|up	yes|up	yes|up	4	------	------	------	------	------	------
gene12068	LOC110930339	uncharacterized LOC110930339	0.393333	0.34	0.18	0.213333	0.02	yes|down	no|down	no|down	yes|down	no|down	no|down	no|down	yes|down	yes|down	yes|down	5	------	------	------	------	------	------
gene12072	LOC110930340	dnaJ homolog subfamily C member 2-like	1.32	1.5	1.77	4.72	5.64333	yes|up	no|up	no|up	yes|up	no|up	no|up	no|up	no|up	no|up	yes|up	3	GO:0005634;GO:000367	CC:nucleus;MF:DNA binding;	K09522	DNAJC2	------	------
gene12075	LOC110930341	uncharacterized LOC110930341, transcript variant X2	0	0	0	0.043333	13.4333	yes|up	no|no test	no|no test	no|up	no|no test	no|up	no|up	yes|up	yes|up	yes|up	4	------	------	------	------	------	------
gene12085	LOC110930345	zinc finger CCCH domain-containing protein 18	4.6	5.49	5.85	12.45	22.7733	yes|up	no|up	no|up	no|up	no|up	no|up	no|up	no|up	no|up	yes|up	2	------	------	------	------	------	------
gene12086	LOC110930346	CBL-interacting serine/threonine-protein kinase 5-like	1.37	1.82	1.93333	6.42	4.33333	no|up	no|up	no|up	yes|up	no|up	yes|up	no|up	no|down	no|up	no|up	2	GO:0006468;GO:0007165;GO:0004674;GO:000552	BP:protein phosphorylation;BP:signal transduction;MF:protein serine/threonine kinase activity;MF:ATP binding;	K07198	PRKAA, AMPK	------	------
gene12087	LOC110930348	transcription initiation factor TFIID subunit 5	8.23	8.93	8.50667	16.0233	40.0467	yes|up	no|up	no|up	no|up	no|up	no|up	no|up	yes|up	yes|up	yes|up	4	GO:0006355;GO:0005634;GO:001674	BP:regulation of transcription, DNA-templated;CC:nucleus;MF:transferase activity;	K03130	TAF5	map03022	Basal transcription factors
gene12088	LOC110930349	uncharacterized LOC110930349	0.083333	0.213333	0.193333	0.19	5.08667	yes|up	no|up	no|up	no|up	no|up	no|down	no|down	yes|up	yes|up	yes|up	4	------	------	------	------	------	------
gene12090	LOC110930350	titin homolog, transcript variant X2	7.46	9.96333	11.38	28.58	51.8467	yes|up	no|up	no|up	yes|up	no|up	no|up	no|up	no|up	yes|up	yes|up	4	------	------	------	------	------	------
gene12092	LOC110930352	NADP-dependent glyceraldehyde-3-phosphate dehydrogenase-like	33.6733	29.76	40.6267	65.7467	40.9267	no|down	no|up	no|down	no|up	no|up	no|up	no|down	no|down	yes|down	no|down	1	GO:0055114;GO:0005737;GO:0008886;GO:001662	BP:oxidation-reduction process;CC:cytoplasm;MF:glyceraldehyde-3-phosphate dehydrogenas;MF:oxidoreductase activity, acting on the aldehyde or oxo group of donors, NAD or NADP as acceptor;	K00131	gapN	map00010;map00030	Glycolysis / Gluconeogenesis;Pentose phosphate pathway
gene12097	LOC110930353	U-box domain-containing protein 14	4.48333	1.73667	0.553333	0.596667	0.186667	yes|down	yes|down	yes|down	yes|down	yes|down	yes|down	no|down	no|down	yes|down	yes|down	8	GO:0005737;GO:000563	CC:cytoplasm;CC:nucleus;	------	------	------	------
gene1210	LOC110866268	transcription factor MYBC1	0.913333	1.36	1.63667	1.78667	0.72	no|down	no|up	no|up	no|up	no|up	no|down	no|down	yes|down	yes|down	yes|down	3	GO:000635	BP:transcription, DNA-templated;	------	------	------	------
gene12101	LOC110930354	uncharacterized LOC110930354, transcript variant X1	0	0	0	0	2.09667	no|up	no|no test	no|no test	no|no test	no|no test	no|no test	no|no test	yes|up	no|up	no|up	1	------	------	------	------	------	------
gene12102	LOC110930355	early nodulin-75-like	0.496667	0.593333	0.373333	0.28	0.303333	no|down	no|down	no|up	no|down	no|down	no|down	no|down	no|down	no|down	yes|down	1	------	------	------	------	------	------
gene12103	LOC110930356	WD repeat-containing protein 43	3.45667	3.84	2.22	10.1133	16.4867	yes|up	no|down	no|up	no|up	no|down	no|up	yes|up	no|up	yes|up	yes|up	4	------	------	K14546	UTP5, WDR43	map03008	Ribosome biogenesis in eukaryotes
gene1211	LOC110866282	uncharacterized LOC110866282	9.83667	7.12667	12.1433	67.0133	57.1467	yes|up	no|up	no|down	yes|up	no|up	yes|up	yes|up	no|down	yes|up	yes|up	6	------	------	------	------	------	------
gene12113	LOC110930362	probable inactive receptor kinase At4g23740	2.26333	1.66	1.25	0.89	0.466667	yes|down	no|down	no|down	yes|down	no|down	yes|down	no|down	no|down	yes|down	yes|down	5	GO:0006468;GO:0016021;GO:0005886;GO:0004672;GO:000552	BP:protein phosphorylation;CC:integral component of membrane;CC:plasma membrane;MF:protein kinase activity;MF:ATP binding;	------	------	------	------
gene12114	LOC110928191	uncharacterized LOC110928191, transcript variant X2	4.55667	19.2333	49.9267	109.67	156.233	yes|up	yes|up	yes|up	yes|up	no|up	no|up	no|up	no|up	no|up	yes|up	5	------	------	------	------	------	------
gene12115	LOC110928192	peroxidase 43-like	2.18	0.843333	0.243333	0.04	0.023333	yes|down	yes|down	no|down	yes|down	no|down	yes|down	no|down	no|down	yes|down	yes|down	6	GO:0098869;GO:0042744;GO:0006979;GO:0055114;GO:0005576;GO:0020037;GO:0004601;GO:004687	BP:cellular oxidant detoxification;BP:hydrogen peroxide catabolic process;BP:response to oxidative stress;BP:oxidation-reduction process;CC:extracellular region;MF:heme binding;MF:peroxidase activity;MF:metal ion binding;	K00430	E1.11.1.7	map00940	Phenylpropanoid biosynthesis
gene12116	LOC110930365	ubiquitin-conjugating enzyme E2 28	37.77	23.37	16.7667	23.6733	37.98	no|down	no|down	no|down	yes|down	no|down	no|down	no|down	no|up	no|up	no|down	1	GO:000552	MF:ATP binding;	K06689	UBE2D, UBC4, UBC5	map04120;map04141	Ubiquitin mediated proteolysis;Protein processing in endoplasmic reticulum
gene12119	LOC110930367	protein SPA1-RELATED 2, transcript variant X1	1.55667	2.7	2.31333	5.28333	8.88667	yes|up	no|up	no|up	yes|up	no|down	no|up	no|up	no|up	no|up	no|up	2	------	------	K16240	SPA1	map04712	Circadian rhythm - plant
gene12123	LOC110928193	phenylalanine--tRNA ligase alpha subunit, cytoplasmic-like, transcript variant X1	0.756667	0.643333	0.676667	1.41333	20.6	yes|up	no|down	no|down	no|up	no|up	no|up	no|up	yes|up	yes|up	yes|up	4	GO:0006432;GO:0009328;GO:0004826;GO:0000049;GO:000552	BP:phenylalanyl-tRNA aminoacylation;CC:phenylalanine-tRNA ligase complex;MF:phenylalanine-tRNA ligase activity;MF:tRNA binding;MF:ATP binding;	K01889	FARSA, pheS	map00970	Aminoacyl-tRNA biosynthesis
gene12125	LOC110930369	protein NETWORKED 4B-like	51.53	48.0467	35.9233	38.67	42.65	yes|down	no|down	no|down	yes|down	no|down	yes|down	no|down	no|up	no|down	no|down	3	------	------	------	------	------	------
gene12127	LOC110930370	mitochondrial adenine nucleotide transporter ADNT1-like	0.786667	0.28	0.01	0.183333	0.233333	yes|down	yes|down	no|down	no|down	no|down	no|down	no|up	no|up	no|up	no|down	2	GO:0055085;GO:0006412;GO:0016021;GO:000373	BP:transmembrane transport;BP:translation;CC:integral component of membrane;MF:structural constituent of ribosome;	K14684	SLC25A23S	------	------
gene12130	LOC110932403	uncharacterized LOC110932403	2.41	2.20333	3.47333	3.13	0	no|down	no|up	no|down	no|down	no|up	no|down	no|down	yes|down	yes|down	yes|down	3	------	------	------	------	------	------
gene12132	LOC110928195	uncharacterized LOC110928195	33.03	40.51	33.2367	35.7833	28.7933	no|down	no|up	no|up	no|down	no|down	no|down	no|down	no|down	yes|down	yes|down	2	------	------	------	------	------	------
gene12140	LOC110930377	probable lysophospholipase BODYGUARD 1	0.413333	0.36	0.436667	0.123333	0	yes|down	no|up	no|down	yes|down	no|up	no|down	yes|down	no|down	yes|down	yes|down	5	------	------	------	------	------	------
gene12142	LOC110930379	protein GPR107	1.63333	2.38	1.76333	6.45333	9.30333	yes|up	no|up	no|up	yes|up	no|down	no|up	no|up	no|up	yes|up	yes|up	4	------	------	K22985	GPR107	------	------
gene12143	LOC110930380	growth-regulating factor 8-like	0.963333	1.15	1.12333	2.83	4.14667	yes|up	no|up	no|up	no|up	no|up	no|up	no|up	no|up	no|up	no|up	1	------	------	------	------	------	------
gene12144		-	3.00333	2.56333	3.75667	4.68333	1.89	yes|down	no|up	no|down	no|down	no|up	no|up	no|down	yes|down	yes|down	yes|down	4	------	------	------	------	------	------
gene12146	LOC110930383	glucan endo-1,3-beta-glucosidase 11-like	4.46333	2.11333	0.573333	0.873333	0.513333	yes|down	yes|down	yes|down	yes|down	yes|down	yes|down	no|down	no|down	no|down	yes|down	7	GO:0005975;GO:0016021;GO:000455	BP:carbohydrate metabolic process;CC:integral component of membrane;MF:hydrolase activity, hydrolyzing O-glycosyl compounds;	------	------	------	------
gene12147	LOC110930384	uncharacterized LOC110930384	10.48	13.3967	6.78667	49.4133	108.44	yes|up	no|down	no|up	yes|up	no|down	yes|up	yes|up	yes|up	yes|up	yes|up	7	GO:001602	CC:membrane;	------	------	------	------
gene12149	LOC110932410	beta-1,6-galactosyltransferase GALT31A-like	0.713333	0.263333	0.463333	0.61	0.06	yes|down	no|down	no|down	no|down	no|up	no|up	no|down	no|down	yes|down	no|down	2	------	------	K20856	GALT31A, B3GALT6	------	------
gene12153	LOC110930388	uncharacterized LOC110930388	0.056667	0.006667	0.02	0.093333	3.71333	yes|up	no|down	no|down	no|down	no|up	no|up	no|up	yes|up	yes|up	yes|up	4	------	------	------	------	------	------
gene12154	LOC110930386	early light-induced protein 2, chloroplastic-like	0.826667	1.70333	0.136667	0.29	4.15	no|up	no|down	no|up	no|down	no|down	yes|down	no|up	yes|up	yes|up	no|up	3	------	------	------	------	------	------
gene12158	LOC110932414	uncharacterized LOC110932414	0.79	1.15	0	0.08	0.043333	yes|down	yes|down	no|up	yes|down	yes|down	yes|down	no|up	no|down	no|up	yes|down	6	------	------	------	------	------	------
gene12161	LOC110930392	early light-induced protein 2, chloroplastic-like	0	0.036667	0	0.036667	1.64667	yes|up	no|no test	no|up	no|up	no|down	no|down	no|up	yes|up	yes|up	yes|up	4	------	------	------	------	------	------
gene12163	LOC110930393	root allergen protein-like	0	0	0	0.026667	4.72667	yes|up	no|no test	no|no test	no|up	no|no test	no|up	no|up	yes|up	yes|up	yes|up	4	------	------	------	------	------	------
gene12165	LOC110930394	early light-induced protein 2, chloroplastic-like	26.9533	37.21	5.81333	5.47	7.14667	yes|down	yes|down	no|up	yes|down	yes|down	yes|down	no|down	no|up	no|down	yes|down	6	------	------	------	------	------	------
gene12167	LOC110930396	early light-induced protein 1, chloroplastic-like	42.08	64.7067	13.5533	3.94333	1.72667	yes|down	yes|down	no|up	yes|down	yes|down	yes|down	yes|down	no|down	yes|down	yes|down	8	------	------	------	------	------	------
gene12168	LOC110930397	early light-induced protein 2, chloroplastic-like	0	0	0	0.03	3.32667	yes|up	no|no test	no|no test	no|up	no|no test	no|up	no|up	yes|up	yes|up	yes|up	4	------	------	------	------	------	------
gene12172	LOC110930401	pumilio homolog 24	6.43333	5.91667	3.72	12.75	27.7733	yes|up	no|down	no|down	no|up	no|down	no|up	no|up	yes|up	yes|up	yes|up	4	GO:0006417;GO:0005730;GO:0003723;GO:000372	BP:regulation of translation;CC:nucleolus;MF:RNA binding;MF:mRNA binding;	K14844	PUF6	------	------
gene12174	LOC110930403	dirigent protein 6-like	0.116667	0.216667	0.39	0.203333	0	no|down	no|up	no|up	no|up	no|up	no|down	no|down	no|down	yes|down	no|down	1	------	------	------	------	------	------
gene12197	LOC110930415	putative wall-associated receptor kinase-like 16	4.22667	1.02667	5.17333	1.82	0	yes|down	no|up	no|down	no|down	no|up	no|up	no|down	no|down	yes|down	no|down	2	------	------	------	------	------	------
gene12198	LOC110930416	F-box protein PP2-A13-like	1.51	2.56667	1.36667	2.12	3.14333	no|up	no|up	no|up	no|down	no|down	yes|down	no|down	no|up	no|up	no|down	1	------	------	------	------	------	------
gene12202	LOC110930421	phosphatidylinositol glycan anchor biosynthesis class U protein-like, transcript variant X1	10.1933	10.6	6.70667	8.70333	8.94667	yes|down	no|down	no|up	yes|down	no|down	yes|down	no|down	no|down	no|down	yes|down	4	GO:001602	CC:membrane;	K05293	PIGU	map00563	Glycosylphosphatidylinositol (GPI)-anchor biosynthesis
gene12207	LOC110930423	S-norcoclaurine synthase 1-like	9.52	11.73	8.07667	4.38333	0.746667	yes|down	no|down	no|up	yes|down	no|down	yes|down	yes|down	yes|down	yes|down	yes|down	7	GO:0051555;GO:0055114;GO:0046872;GO:0045431;GO:001649	BP:flavonol biosynthetic process;BP:oxidation-reduction process;MF:metal ion binding;MF:flavonol synthase activity;MF:oxidoreductase activity;	------	------	------	------
gene12209	LOC110930424	probable methyltransferase PMT14, transcript variant X1	18.3433	16.08	14.0167	14.6467	12.9367	yes|down	no|down	no|down	yes|down	no|down	no|down	no|down	no|down	yes|down	yes|down	4	GO:0032259;GO:0016021;GO:000816	BP:methylation;CC:integral component of membrane;MF:methyltransferase activity;	------	------	------	------
gene12213	LOC110930428	haloacid dehalogenase-like hydrolase domain-containing protein Sgpp, transcript variant X1	0.313333	0.36	0	0	0	yes|down	no|down	no|up	yes|down	yes|down	yes|down	no|no test	no|no test	no|no test	yes|down	5	GO:0008152;GO:001678	BP:metabolic process;MF:hydrolase activity;	------	------	------	------
gene12214	LOC110930429	WAT1-related protein At2g37460-like, transcript variant X1	0.176667	0.36	0.12	0.163333	0.033333	no|down	no|down	no|up	no|down	no|down	no|down	no|down	no|down	no|down	yes|down	1	------	------	------	------	------	------
gene12218	LOC110930430	uncharacterized LOC110930430, transcript variant X13	6.86	8.14667	5.14	13.0033	29.9167	yes|up	no|down	no|up	no|up	no|down	no|down	no|up	yes|up	yes|up	no|up	3	------	------	------	------	------	------
gene12219	LOC110930431	NAC domain-containing protein 71-like	0.496667	0.4	0.023333	0.253333	0	yes|down	yes|down	no|down	no|down	yes|down	no|down	no|up	yes|down	no|down	yes|down	5	------	------	------	------	------	------
gene12222	LOC110930432	bifunctional dTDP-4-dehydrorhamnose 3,5-epimerase/dTDP-4-dehydrorhamnose reductase	67.2567	66.25	54.7133	52.2833	63.03	no|down	no|down	no|down	yes|down	no|down	yes|down	no|down	no|up	no|down	no|down	2	------	------	K12451	UER1	map00520;map00523	Amino sugar and nucleotide sugar metabolism;Polyketide sugar unit biosynthesis
gene12229	LOC110930434	protein DMR6-LIKE OXYGENASE 2-like	0.313333	0.57	2.36	13.2867	5.02667	yes|up	yes|up	no|up	yes|up	yes|up	yes|up	yes|up	no|down	no|down	no|up	6	GO:0055114;GO:0005506;GO:005121	BP:oxidation-reduction process;MF:iron ion binding;MF:dioxygenase activity;	------	------	------	------
gene12231	LOC110930435	E3 ubiquitin-protein ligase RHA1B-like	0.703333	0.606667	0.893333	11.16	18.5633	yes|up	no|up	no|down	yes|up	no|up	yes|up	yes|up	no|up	yes|up	yes|up	6	------	------	------	------	------	------
gene12236	LOC110930437	beta-1,6-galactosyltransferase GALT31A-like	0.61	0.043333	0	0.166667	0.156667	yes|down	yes|down	yes|down	yes|down	no|down	no|up	no|up	no|down	no|up	no|up	4	GO:0006486;GO:0016021;GO:0000139;GO:000837	BP:protein glycosylation;CC:integral component of membrane;CC:Golgi membrane;MF:galactosyltransferase activity;	K20856	GALT31A, B3GALT6	------	------
gene1224	LOC110866372	cysteine proteinase inhibitor A-like	20	16.9	22.3733	21.6567	15.0633	yes|down	no|up	no|down	no|down	no|up	no|down	no|down	no|down	yes|down	yes|down	3	GO:0009628;GO:0010466;GO:0006950;GO:0044444;GO:003041	BP:response to abiotic stimulus;BP:negative regulation of peptidase activity;BP:response to stress;CC:cytoplasmic part;MF:peptidase inhibitor activity;	------	------	------	------
gene12241	LOC110930439	uncharacterized LOC110930439	16.5667	13.4133	11.95	11.2233	5.52333	yes|down	no|down	no|down	yes|down	no|up	no|down	yes|down	no|down	yes|down	yes|down	5	------	------	------	------	------	------
gene12244	LOC110928215	protein SPIRAL1-like 5	0.64	1.63333	4.63	6.14667	3.58667	no|up	yes|up	no|up	yes|up	yes|up	no|up	no|down	no|down	no|down	no|up	3	------	------	K18635	SPR1	------	------
gene12247	LOC110930443	uncharacterized LOC110930443, transcript variant X1	1.20333	1.57	1.40333	3.79	5.63	yes|up	no|up	no|up	no|up	no|up	no|up	no|up	no|up	no|up	no|up	1	------	------	------	------	------	------
gene12248	LOC110930444	serine/threonine-protein phosphatase PP1	5.03333	4.90333	4.51333	11.5367	18.6367	no|up	no|up	no|down	no|up	no|up	no|up	no|up	no|up	no|up	yes|up	1	GO:0006470;GO:0046872;GO:000472	BP:protein dephosphorylation;MF:metal ion binding;MF:phosphoprotein phosphatase activity;	K06269	PPP1C	map03015	mRNA surveillance pathway
gene12249	LOC110930445	uncharacterized LOC110930445	1.35333	1.33	1.15333	4.21	41.4167	yes|up	no|down	no|down	no|up	no|down	no|up	no|up	yes|up	yes|up	yes|up	4	------	------	------	------	------	------
gene12257	LOC110930449	ABC transporter C family member 10-like	0.853333	0.66	0.213333	0.226667	0.056667	yes|down	yes|down	no|down	yes|down	yes|down	yes|down	no|down	no|down	yes|down	yes|down	7	GO:0006810;GO:0016020;GO:0016887;GO:000016	BP:transport;CC:membrane;MF:ATPase activity;MF:nucleotide binding;	K05666	ABCC2	map02010	ABC transporters
gene12258		-	0.876667	0.69	0.28	0.393333	4.64333	no|up	no|down	no|down	yes|down	no|down	no|down	no|down	yes|up	yes|up	yes|up	4	------	------	------	------	------	------
gene1226	LOC110866385	G2/mitotic-specific cyclin S13-7-like	4.89	0.623333	0.033333	0.023333	0	yes|down	yes|down	yes|down	yes|down	yes|down	yes|down	no|down	no|down	no|down	yes|down	7	------	------	K21777	CCNB	------	------
gene12261	LOC110930450	B3 domain-containing protein At2g36080-like	1.68333	4.31	7	14.4667	8.26	yes|up	yes|up	yes|up	yes|up	no|up	no|up	no|up	no|down	no|down	no|up	4	------	------	------	------	------	------
gene12263	LOC110930451	uncharacterized LOC110930451, transcript variant X1	0.676667	0.33	0.466667	0.216667	0.173333	yes|down	no|down	no|down	yes|down	no|up	no|down	no|down	no|down	no|down	no|down	2	------	------	------	------	------	------
gene12265	LOC110930452	cytochrome P450 82A3-like	0.133333	0.033333	0.176667	0.736667	0.89	no|up	no|up	no|down	no|up	no|up	yes|up	no|up	no|up	no|up	yes|up	2	------	------	K23136	CYP82C4	------	------
gene12267	LOC110930453	cytochrome P450 CYP82D47-like	0.66	0.373333	0.17	0.24	0.076667	yes|down	no|down	no|down	yes|down	no|down	no|down	no|down	no|down	no|down	yes|down	3	------	------	K23136	CYP82C4	------	------
gene12268	LOC110930454	mavicyanin	2.37333	1.65667	0.563333	1.09333	0.183333	yes|down	yes|down	no|down	yes|down	no|down	no|down	no|up	no|down	no|down	yes|down	4	GO:004665	CC:anchored component of plasma membrane;	------	------	------	------
gene12269	LOC110930455	uncharacterized LOC110930455	31.7233	18.91	14.9133	3.07	1.20333	yes|down	no|down	no|down	yes|down	no|down	yes|down	yes|down	no|down	yes|down	yes|down	6	------	------	------	------	------	------
gene12270	LOC110930456	protein HLB1-like, transcript variant X1	15.4433	16.1333	10.0167	21.5633	43.1867	no|up	no|down	no|up	no|down	no|down	no|down	no|up	no|up	yes|up	no|up	1	GO:0045040;GO:000574	BP:protein import into mitochondrial outer membrane;CC:mitochondrial outer membrane translocase complex;	------	------	------	------
gene12271	LOC110930457	uncharacterized LOC110930457	13.5733	42.9367	151.54	359.383	78.9233	yes|up	yes|up	yes|up	yes|up	yes|up	yes|up	no|up	yes|down	yes|down	no|up	8	------	------	------	------	------	------
gene12283	LOC110930461	uncharacterized LOC110930461, transcript variant X1	2.42333	2.26333	2.41667	5.53333	10.5233	yes|up	no|up	no|down	no|up	no|up	no|up	no|up	no|up	yes|up	yes|up	3	------	------	------	------	------	------
gene12288	LOC110930463	transcription factor LHW-like	1.41	0.856667	0.596667	1.04	1.51333	no|down	no|down	no|down	yes|down	no|down	no|down	no|down	no|up	no|up	no|down	1	------	------	------	------	------	------
gene12295	LOC110930465	uncharacterized LOC110930465, transcript variant X7	1.48667	2.33	1.84	4.81	4.44333	yes|up	no|up	no|up	yes|up	no|down	no|up	no|up	no|up	no|up	no|up	2	------	------	------	------	------	------
gene12299	LOC110930467	uncharacterized LOC110930467	3.22667	1.25333	0.976667	0.36	0	yes|down	no|down	no|down	yes|down	no|down	no|down	no|down	no|down	yes|down	yes|down	4	------	------	------	------	------	------
gene12305	LOC110930471	uncharacterized LOC110930471	8.96	4.45333	3.31333	1.08333	0.26	yes|down	yes|down	no|down	yes|down	no|down	yes|down	yes|down	no|down	yes|down	yes|down	7	------	------	------	------	------	------
gene12307	LOC110930468	uncharacterized LOC110930468, transcript variant X1	0.62	0.263333	0.04	0.04	0	yes|down	no|down	no|down	yes|down	no|down	no|down	no|down	no|down	no|down	yes|down	3	------	------	------	------	------	------
gene1231	LOC110866412	dual specificity protein phosphatase 12-like	8.03333	9.09	5.98333	25.67	53.17	yes|up	no|down	no|up	no|up	no|down	no|up	yes|up	no|up	yes|up	yes|up	4	GO:0035335;GO:0004725;GO:000813	BP:peptidyl-tyrosine dephosphorylation;MF:protein tyrosine phosphatase activity;MF:protein tyrosine/serine/threonine phosphatase activity;	K14819	DUSP12, YVH1	------	------
gene12311	LOC110930469	uncharacterized LOC110930469	6.55333	2.66667	0.886667	0.196667	0	yes|down	yes|down	yes|down	yes|down	yes|down	yes|down	yes|down	no|down	yes|down	yes|down	9	------	------	------	------	------	------
gene1232	LOC110866420	F-box protein At2g41170-like	1.00667	1.74667	1.03667	0.59	0.083333	yes|down	no|up	no|up	no|down	no|down	yes|down	no|down	no|down	yes|down	yes|down	4	------	------	------	------	------	------
gene12323	LOC110930478	uncharacterized LOC110930478, transcript variant X1	0	0	0	0	2.75333	yes|up	no|no test	no|no test	no|no test	no|no test	no|no test	no|no test	yes|up	yes|up	yes|up	4	------	------	------	------	------	------
gene12324	LOC110930479	structural maintenance of chromosomes protein 4-like, transcript variant X2	0.373333	0.313333	0.246667	0.51	24.6933	yes|up	no|down	no|down	no|down	no|down	no|down	no|up	yes|up	yes|up	yes|up	4	------	------	K06675	SMC4	------	------
gene12330	LOC110930480	protein yippee-like At4g27745, transcript variant X1	2.55667	4.22	9.18	17.6433	15.4267	yes|up	yes|up	no|up	yes|up	yes|up	yes|up	no|down	no|down	no|down	yes|up	6	------	------	------	------	------	------
gene12333	LOC110930481	structural maintenance of chromosomes protein 4-like, transcript variant X2	0.03	0.043333	0.036667	0.026667	14.5867	yes|up	no|up	no|down	no|down	no|up	no|down	no|down	yes|up	yes|up	yes|up	4	------	------	K06675	SMC4	------	------
gene12338	LOC110930482	tetraspanin-10-like	1.84	1.35667	0.766667	1.32	1.82667	no|down	no|down	no|down	yes|down	no|down	no|down	no|down	no|up	no|up	no|down	1	GO:001602	CC:membrane;	------	------	------	------
gene12339	LOC110930483	probable phospholipid hydroperoxide glutathione peroxidase	214.573	283.88	350.71	496.657	340.343	no|down	no|up	no|up	no|up	no|up	no|up	no|down	no|down	yes|down	no|down	1	GO:0098869;GO:0006979;GO:0055114;GO:0005737;GO:0004602;GO:004706	BP:cellular oxidant detoxification;BP:response to oxidative stress;BP:oxidation-reduction process;CC:cytoplasm;MF:glutathione peroxidase activity;MF:phospholipid-hydroperoxide glutathione peroxidase activity;	K00432	gpx, btuE, bsaA	map00590;map00480	Arachidonic acid metabolism;Glutathione metabolism
gene1234	LOC110866430	chloroplast stem-loop binding protein of 41 kDa b, chloroplastic-like	1.56	1.27	0.283333	0.563333	0.283333	yes|down	yes|down	no|down	yes|down	no|down	yes|down	no|up	no|down	no|down	yes|down	5	GO:0050662;GO:000382	MF:coenzyme binding;MF:catalytic activity;	------	------	------	------
gene12340	LOC110930485	glutathione peroxidase 1	18.3633	5.66	2.29667	4.24333	8.38	yes|down	yes|down	yes|down	yes|down	yes|down	yes|down	no|down	no|up	no|up	no|down	6	GO:0006979;GO:0098869;GO:0055114;GO:0005829;GO:0005634;GO:000460	BP:response to oxidative stress;BP:cellular oxidant detoxification;BP:oxidation-reduction process;CC:cytosol;CC:nucleus;MF:glutathione peroxidase activity;	K00432	gpx, btuE, bsaA	map00590;map00480	Arachidonic acid metabolism;Glutathione metabolism
gene12342	LOC110930486	uncharacterized LOC110930486, transcript variant X1	2.13333	2.71333	2.96333	7.11333	10.0867	yes|up	no|up	no|up	yes|up	no|up	no|up	no|up	no|up	yes|up	yes|up	4	------	------	------	------	------	------
gene12344	LOC110930489	uncharacterized LOC110930489, transcript variant X3	0.413333	0.473333	0.53	0.82	2.13	yes|up	no|up	no|up	no|up	no|up	no|up	no|down	no|up	no|up	no|up	1	------	------	------	------	------	------
gene12345	LOC110930490	uncharacterized LOC110930490, transcript variant X2	0.75	0.436667	0.33	0.483333	0.373333	yes|down	no|down	no|down	no|down	no|down	no|down	no|down	no|down	no|down	no|down	1	------	------	------	------	------	------
gene12347	LOC110930492	uncharacterized LOC110930492	0.63	0.626667	0.356667	0.516667	0.216667	yes|down	no|down	no|up	no|down	no|down	no|down	no|down	no|down	no|down	yes|down	2	------	------	------	------	------	------
gene12348	LOC110930493	uncharacterized LOC110930493, transcript variant X1	0.056667	0	0.113333	0.073333	3.65333	yes|up	no|up	no|down	no|down	no|up	no|up	no|down	yes|up	yes|up	yes|up	4	------	------	------	------	------	------
gene12349	LOC110932461	ketol-acid reductoisomerase, chloroplastic-like	0.043333	0.01	0.033333	0.206667	1.28333	yes|up	no|up	no|down	no|up	no|up	no|up	no|up	yes|up	yes|up	yes|up	4	------	------	K00053	ilvC	map00770;map00290	Pantothenate and CoA biosynthesis;Valine, leucine and isoleucine biosynthesis
gene1235	LOC110866440	pentatricopeptide repeat-containing protein At1g80270, mitochondrial-like	4.58	5.96	5.31	23.9	35.77	yes|up	no|up	no|up	yes|up	no|up	yes|up	yes|up	no|up	yes|up	yes|up	6	------	------	------	------	------	------
gene12350	LOC110930494	probable serine/threonine-protein kinase At5g41260	12.44	11.4167	8.29333	5.66333	1.36333	yes|down	no|down	no|down	yes|down	no|down	yes|down	yes|down	yes|down	yes|down	yes|down	7	------	------	K14500	BSK	map04075	Plant hormone signal transduction
gene12352	LOC110930495	anamorsin homolog	10.27	7.78	9.45	35.2567	126.357	yes|up	no|up	no|down	yes|up	no|up	yes|up	no|up	yes|up	yes|up	yes|up	6	GO:0016226;GO:0005739;GO:005153	BP:iron-sulfur cluster assembly;CC:mitochondrion;MF:iron-sulfur cluster binding;	K22746	CIAPIN1, DRE2	------	------
gene12354	LOC110930497	uncharacterized LOC110930497, transcript variant X5	37.49	34.6433	39.4467	30.4267	16.0567	yes|down	no|up	no|down	yes|down	no|up	no|down	yes|down	yes|down	yes|down	yes|down	6	------	------	------	------	------	------
gene12355	LOC110930498	uncharacterized LOC110930498, transcript variant X1	1.04667	0.99	0.763333	2.81	8.43333	yes|up	no|down	no|down	no|up	no|down	no|up	no|up	yes|up	yes|up	yes|up	4	------	------	------	------	------	------
gene12357	LOC110930500	uncharacterized LOC110930500, transcript variant X3	1.26	1.10333	1.05	5.1	9.59	yes|up	no|down	no|down	yes|up	no|up	yes|up	yes|up	no|up	yes|up	yes|up	6	------	------	------	------	------	------
gene12358	LOC110930501	uncharacterized LOC110930501	0.743333	0.56	0.493333	0.553333	0.19	yes|down	no|down	no|down	no|down	no|down	no|down	no|down	no|down	yes|down	yes|down	3	------	------	------	------	------	------
gene12359	LOC110930502	uncharacterized LOC110930502	1.14333	0.773333	0.633333	0.35	0.01	yes|down	no|down	no|down	yes|down	no|down	no|down	no|down	yes|down	yes|down	yes|down	5	------	------	------	------	------	------
gene12361	LOC110930503	aquaporin PIP1-3-like	220.397	251.677	287.733	214.587	103.647	yes|down	no|up	no|up	no|down	no|up	no|down	yes|down	yes|down	yes|down	yes|down	5	------	------	K09872	PIP	------	------
gene12363	LOC110932463	uncharacterized LOC110932463	6.17	5.34	6.04667	12.61	17.7133	yes|up	no|up	no|up	no|up	no|down	no|up	no|up	no|up	no|up	no|up	1	------	------	------	------	------	------
gene12364	LOC110930506	short-chain dehydrogenase TIC 32, chloroplastic-like	0.33	0.263333	0.246667	1.58667	3.04	yes|up	no|down	no|down	no|up	no|up	no|up	no|up	no|up	yes|up	yes|up	3	------	------	K19329	WWOX	------	------
gene12371	LOC110930510	BTB/POZ domain-containing protein At5g41330-like	0.3	0.39	0.503333	1.24	2.96667	yes|up	no|up	no|up	no|up	no|up	no|up	no|up	no|up	yes|up	yes|up	3	------	------	------	------	------	------
gene12376	LOC110932466	calmodulin-binding protein 25-like	27.6467	36.1433	51.3367	61.4367	57.56	no|up	yes|up	no|up	no|up	no|up	no|up	no|down	no|down	no|down	no|down	1	------	------	------	------	------	------
gene12377	LOC110930515	uncharacterized LOC110930515, transcript variant X1	0.906667	3.29	5.24	60.9667	41.24	yes|up	yes|up	yes|up	yes|up	no|up	yes|up	yes|up	no|down	yes|up	yes|up	8	------	------	------	------	------	------
gene12378	LOC110930516	uncharacterized LOC110930516	11.1567	3.65667	1.64	0.056667	0.053333	yes|down	yes|down	no|down	yes|down	no|down	yes|down	yes|down	no|down	yes|down	yes|down	7	------	------	------	------	------	------
gene1238	LOC110866449	uncharacterized LOC110866449, transcript variant X2	15.26	18.0133	18.0733	32.4633	81.4	yes|up	no|up	no|up	no|up	no|up	no|up	no|down	yes|up	yes|up	yes|up	4	------	------	K06678	YCG1, CAPG	------	------
gene12381	LOC110930518	BOI-related E3 ubiquitin-protein ligase 1, transcript variant X1	10.17	8.24	4.54	11.8867	8.88667	yes|down	no|down	no|down	no|down	no|down	no|down	no|up	no|down	no|down	no|down	1	------	------	K19042	BOI	------	------
gene12385	LOC110930520	lon protease homolog 2, peroxisomal-like, transcript variant X1	2.70667	2.58667	1.24	2.76333	2.15	yes|down	yes|down	no|down	no|down	yes|down	no|down	no|up	no|down	no|down	yes|down	4	GO:0040007;GO:0016560;GO:0006515;GO:0016485;GO:0048527;GO:0005782;GO:0004176;GO:0004252;GO:000552	BP:growth;BP:protein import into peroxisome matrix, docking;BP:misfolded or incompletely synthesized protein catabolic process;BP:protein processing;BP:lateral root development;CC:peroxisomal matrix;MF:ATP-dependent peptidase activity;MF:serine-type endopeptidase activity;MF:ATP binding;	K01338	lon	------	------
gene12388	LOC110930523	beta-glucosidase 44-like	874.393	595.82	391.563	180.13	35.9167	yes|down	no|down	no|down	yes|down	no|down	yes|down	yes|down	yes|down	yes|down	yes|down	7	GO:1901657;GO:0005975;GO:0008422;GO:000455	BP:glycosyl compound metabolic process;BP:carbohydrate metabolic process;MF:beta-glucosidase activity;MF:hydrolase activity, hydrolyzing O-glycosyl compounds;	K05350	bglB	map00460;map00940;map00500	Cyanoamino acid metabolism;Phenylpropanoid biosynthesis;Starch and sucrose metabolism
gene12389	LOC110930524	exonuclease 1	0.376667	0.133333	0.1	0.223333	0.143333	yes|down	no|down	no|down	no|down	no|down	no|down	no|up	no|down	no|down	no|down	1	------	------	K10746	EXO1	map03430	Mismatch repair
gene12391	LOC110930525	alpha-dioxygenase 2	4.12667	6.13333	7.27333	14.56	34.09	yes|up	no|up	no|up	yes|up	no|up	no|up	no|up	no|up	yes|up	yes|up	4	GO:0006979;GO:0098869;GO:0055114;GO:0004666;GO:0020037;GO:000460	BP:response to oxidative stress;BP:cellular oxidant detoxification;BP:oxidation-reduction process;MF:prostaglandin-endoperoxide synthase activity;MF:heme binding;MF:peroxidase activity;	K10529	DOX	map00592	alpha-Linolenic acid metabolism
gene12395	LOC110930528	DExH-box ATP-dependent RNA helicase DExH3-like	3.09667	4.63333	3.57667	11.33	18.1067	yes|up	no|up	no|up	yes|up	no|down	no|up	no|up	no|up	yes|up	yes|up	4	------	------	K14442	DHX36, RHAU	map03018	RNA degradation
gene12396	LOC110930529	mitogen-activated protein kinase kinase 9	4.87	2.85333	1.26333	0.896667	0.933333	yes|down	yes|down	no|down	yes|down	no|down	yes|down	yes|down	no|down	yes|down	yes|down	7	------	------	K20604	MKK9	map04016	MAPK signaling pathway - plant
gene12397	LOC110930530	ABC transporter D family member 1, transcript variant X1	16.7933	25.31	22.6567	66.5467	90.2767	yes|up	no|up	no|up	yes|up	no|down	no|up	no|up	no|up	yes|up	no|up	3	------	------	------	------	------	------
gene124	LOC110942324	putative GTP diphosphokinase RSH1, chloroplastic	1.52333	2.47667	1.57	4.69333	7.42333	yes|up	no|up	no|up	no|up	no|down	no|up	no|up	no|up	yes|up	no|up	2	------	------	K00951	relA	map00230	Purine metabolism
gene12400	LOC110930532	uncharacterized LOC110930532	1.86	1.86333	1.80667	1.34333	0.146667	yes|down	no|up	no|down	no|down	no|up	no|down	no|down	yes|down	yes|down	yes|down	4	------	------	------	------	------	------
gene1241	LOC110866495	acyl-CoA-binding domain-containing protein 4-like, transcript variant X4	12.03	13	8.17	7.80333	2.96333	yes|down	no|down	no|up	yes|down	no|down	yes|down	no|down	yes|down	yes|down	yes|down	6	------	------	------	------	------	------
gene12420	LOC110930541	uncharacterized LOC110930541, transcript variant X1	3.48667	2.61667	2.68667	3.3	11.7933	yes|up	no|down	no|down	no|down	no|up	no|down	no|down	yes|up	yes|up	yes|up	4	------	------	------	------	------	------
gene12424	LOC110930543	protein LURP-one-related 11-like	2.23333	1.49	0.063333	0.203333	0	yes|down	yes|down	no|down	yes|down	yes|down	yes|down	no|up	no|down	no|down	yes|down	6	------	------	------	------	------	------
gene12425	LOC110930544	golgin subfamily A member 3-like	1.07333	2.04667	3.15333	5.89333	4.80333	yes|up	yes|up	no|up	yes|up	no|up	no|up	no|up	no|down	no|down	no|up	3	------	------	------	------	------	------
gene12426	LOC110932484	uncharacterized LOC110932484	0	0.053333	0.066667	1.18	0.676667	yes|up	no|up	no|up	yes|up	no|up	yes|up	yes|up	no|down	no|up	no|up	4	------	------	------	------	------	------
gene12432	LOC110930545	poly(U)-specific endoribonuclease-B-like, transcript variant X1	0.61	0.436667	0.023333	0.373333	1.75	no|up	yes|down	no|down	no|down	no|down	no|down	no|up	yes|up	yes|up	no|up	3	GO:001678	MF:hydrolase activity, acting on ester bonds;	K14648	ENDOU, PP11	------	------
gene12436	LOC110930546	uncharacterized LOC110930546	18.8033	10.7733	5.11333	4.58667	5.09333	yes|down	yes|down	no|down	yes|down	no|down	yes|down	no|down	no|up	no|down	yes|down	5	------	------	------	------	------	------
gene12438	LOC110930548	uncharacterized LOC110930548	3.58	2.13667	2.22333	1.21	0.39	yes|down	no|down	no|down	no|down	no|up	no|down	no|down	no|down	yes|down	yes|down	3	------	------	------	------	------	------
gene1244	LOC110866502	sulfoquinovosidase-like	0.02	0.106667	0.276667	0.35	0.15	no|up	yes|up	no|up	yes|up	no|up	no|up	no|down	no|down	yes|down	no|down	3	------	------	------	------	------	------
gene12440	LOC110930550	uncharacterized LOC110930550, transcript variant X1	2.48667	3.09333	2.06333	6.46	20.7733	yes|up	no|down	no|up	no|up	no|down	no|up	no|up	yes|up	yes|up	yes|up	4	GO:000827	MF:zinc ion binding;	------	------	------	------
gene1245	LOC110866516	trihelix transcription factor ASIL2-like	6.64	8.34333	8.22333	18.8	33.3833	yes|up	no|up	no|up	no|up	no|up	no|up	no|up	no|up	yes|up	yes|up	3	------	------	------	------	------	------
gene12455	LOC110930553	uncharacterized LOC110930553	0.546667	0.353333	0.236667	0.06	0.02	yes|down	no|down	no|down	yes|down	no|down	yes|down	yes|down	no|down	yes|down	yes|down	6	------	------	------	------	------	------
gene12456	LOC110930554	uncharacterized LOC110930554, transcript variant X1	5.01667	3.86	3.62333	14.71	34.5133	yes|up	no|down	no|down	no|up	no|up	yes|up	no|up	yes|up	yes|up	yes|up	5	------	------	------	------	------	------
gene12457		-	1.65333	2.04667	1.17333	0.463333	0.82	no|down	no|down	no|up	yes|down	no|down	yes|down	yes|down	no|up	no|down	no|down	3	------	------	------	------	------	------
gene12458	LOC110930556	geraniol 8-hydroxylase-like	0.103333	0.57	1.83	0.763333	0	no|down	yes|up	no|up	no|up	no|up	no|down	no|down	no|down	yes|down	yes|down	3	------	------	K14985	CYP18A1	------	------
gene1246	LOC110866525	DNA gyrase subunit B, chloroplastic/mitochondrial-like	5.26	6.42667	4.53667	21.7733	26.5433	yes|up	no|down	no|up	yes|up	no|down	yes|up	yes|up	no|up	yes|up	yes|up	6	GO:0006268;GO:0006265;GO:0007059;GO:0009536;GO:0009330;GO:0009295;GO:0000166;GO:0003916;GO:0043167;GO:000391	BP:DNA unwinding involved in DNA replication;BP:DNA topological change;BP:chromosome segregation;CC:plastid;CC:DNA topoisomerase comple;CC:nucleoid;MF:nucleotide binding;MF:DNA topoisomerase activity;MF:ion binding;MF:DNA topoisomerase type I;	K02470	gyrB	------	------
gene12466	LOC110930558	guanosine nucleotide diphosphate dissociation inhibitor 1	84.0967	63.61	43.94	65.6233	83.5133	no|down	no|down	no|down	yes|down	no|down	no|down	no|down	no|up	no|down	no|down	1	GO:0050790;GO:0015031;GO:0007264;GO:0055114;GO:0005622;GO:0005093;GO:001649	BP:regulation of catalytic activity;BP:protein transport;BP:small GTPase mediated signal transduction;BP:oxidation-reduction process;CC:intracellular;MF:Rab GDP-dissociation inhibitor activity;MF:oxidoreductase activity;	K17255	GDI1_2	------	------
gene1247	LOC110866533	microtubule-associated protein 70-2-like	7.01333	7.04	7.03	14.6533	7.46333	no|down	no|up	no|up	no|up	no|up	no|up	no|up	yes|down	no|down	no|down	1	------	------	------	------	------	------
gene12471	LOC110930559	uncharacterized LOC110930559, transcript variant X1	0.276667	0.69	0.31	1.19333	0.843333	no|up	no|up	no|up	yes|up	no|down	no|up	no|up	no|down	no|up	no|down	1	GO:0010239;GO:0031426;GO:0042644;GO:000573	BP:chloroplast mRNA processing;BP:polycistronic mRNA processing;CC:chloroplast nucleoid;CC:mitochondrion;	------	------	------	------
gene12472	LOC110930560	probable transcription factor At1g61730	9.64333	10.35	8.34667	12.33	6.69	yes|down	no|down	no|up	no|down	no|down	no|down	no|down	yes|down	yes|down	yes|down	4	------	------	------	------	------	------
gene12475	LOC110930562	transcription initiation factor TFIID subunit 15-like	2.74667	3.16	2.27	3.87333	0.066667	yes|down	no|down	no|up	no|down	no|down	no|down	no|down	yes|down	yes|down	yes|down	4	------	------	------	------	------	------
gene12476	LOC110930563	uncharacterized LOC110930563, transcript variant X2	0.596667	0.473333	0.42	2.43333	0.026667	yes|down	no|down	no|down	no|up	no|down	yes|up	no|up	yes|down	yes|down	yes|down	5	------	------	------	------	------	------
gene12477	LOC110930566	nucleoside diphosphate kinase-like	44.0667	21.8067	35.8133	36.25	156.1	no|up	no|down	no|down	no|down	no|up	no|up	no|down	yes|up	no|up	yes|up	2	GO:0006228;GO:0006241;GO:0006165;GO:0006183;GO:0004550;GO:0005524;GO:004687	BP:UTP biosynthetic process;BP:CTP biosynthetic process;BP:nucleoside diphosphate phosphorylation;BP:GTP biosynthetic process;MF:nucleoside diphosphate kinase activity;MF:ATP binding;MF:metal ion binding;	K00940	ndk, NME	map00240;map04016;map00230	Pyrimidine metabolism;MAPK signaling pathway - plant;Purine metabolism
gene12479	LOC110928268	uncharacterized LOC110928268	4.68667	4.19	2.60333	8.26667	18.4	no|up	no|down	no|down	no|up	no|down	no|up	no|up	no|up	yes|up	no|up	1	------	------	------	------	------	------
gene1248	LOC110866542	uncharacterized LOC110866542, transcript variant X1	5.48667	3.16	2.49333	3.76667	3.68667	yes|down	no|down	no|down	yes|down	no|down	no|down	no|down	no|down	no|down	no|down	2	------	------	------	------	------	------
gene12480	LOC110928269	uncharacterized LOC110928269	1.23	1.44333	0.723333	2.94667	0.05	yes|down	no|down	no|up	no|up	no|down	no|up	no|up	yes|down	yes|down	yes|down	4	------	------	------	------	------	------
gene12486	LOC110930570	asparagine--tRNA ligase, chloroplastic/mitochondrial	5.14333	5.29	4.08333	11.38	19.1833	yes|up	no|down	no|up	no|up	no|down	no|up	no|up	no|up	yes|up	no|up	2	GO:0006421;GO:0005737;GO:0005524;GO:0003676;GO:000481	BP:asparaginyl-tRNA aminoacylation;CC:cytoplasm;MF:ATP binding;MF:nucleic acid binding;MF:asparagine-tRNA ligase activity;	K01893	NARS, asnS	map00970	Aminoacyl-tRNA biosynthesis
gene12491	LOC110930575	aconitate hydratase, cytoplasmic-like, transcript variant X1	0.05	0.043333	0.08	0.19	0.846667	yes|up	no|up	no|down	no|up	no|up	no|up	no|down	yes|up	yes|up	yes|up	4	------	------	K01681	ACO, acnA	map00020;map00630	Citrate cycle (TCA cycle);Glyoxylate and dicarboxylate metabolism
gene12492	LOC110930576	uncharacterized protein At1g04910-like	5.32667	6.31667	4.82333	5.34333	3.40333	yes|down	no|down	no|up	no|down	no|down	no|down	no|down	no|down	yes|down	yes|down	3	GO:0016021;GO:0005802;GO:000576	CC:integral component of membrane;CC:trans-Golgi network;CC:endosome;	------	------	------	------
gene12494	LOC110930579	50S ribosomal protein L20-like, transcript variant X1	28.5233	18.6067	18.2733	24.8233	20.7367	yes|down	no|down	no|down	no|down	no|up	no|down	no|down	no|down	no|down	no|down	1	GO:0006412;GO:0005840;GO:0003735;GO:001984	BP:translation;CC:ribosome;MF:structural constituent of ribosome;MF:rRNA binding;	K02887	RP-L20, MRPL20, rplT	map03010	Ribosome
gene12495	LOC110930581	probable trehalose-phosphate phosphatase F	0.406667	0.36	0.603333	2.21667	3.71333	yes|up	no|up	no|down	yes|up	no|up	yes|up	no|up	no|up	yes|up	yes|up	5	GO:0016311;GO:0005992;GO:000480	BP:dephosphorylation;BP:trehalose biosynthetic process;MF:trehalose-phosphatase activity;	K01087	otsB	map00500	Starch and sucrose metabolism
gene12496	LOC110930580	transaldolase, transcript variant X1	79.9067	47.9467	32.3833	30.8833	9.65667	yes|down	yes|down	no|down	yes|down	no|down	yes|down	no|down	yes|down	yes|down	yes|down	7	GO:0005975;GO:000382	BP:carbohydrate metabolic process;MF:catalytic activity;	K00616	E2.2.1.2, talA, talB	map00030	Pentose phosphate pathway
gene12498	LOC110930583	monocopper oxidase-like protein SKU5	2.6	1.31	1.15333	0.333333	0.086667	yes|down	yes|down	no|down	yes|down	no|up	yes|down	yes|down	no|down	yes|down	yes|down	7	GO:0055114;GO:0016021;GO:0005507;GO:001649	BP:oxidation-reduction process;CC:integral component of membrane;MF:copper ion binding;MF:oxidoreductase activity;	------	------	------	------
gene12499	LOC110930584	monocopper oxidase-like protein SKU5	4.58667	2.02667	1.32667	0.553333	0.356667	yes|down	yes|down	yes|down	yes|down	no|down	yes|down	yes|down	no|down	yes|down	yes|down	8	GO:0055114;GO:0016021;GO:0005507;GO:001649	BP:oxidation-reduction process;CC:integral component of membrane;MF:copper ion binding;MF:oxidoreductase activity;	------	------	------	------
gene125	LOC110942339	uncharacterized LOC110942339	4.09667	4.11333	6.93	10.0533	21.1533	yes|up	no|up	no|up	no|up	no|up	no|up	no|down	no|up	no|up	yes|up	2	------	------	------	------	------	------
gene12508	LOC110930588	vacuolar-processing enzyme-like	2.28667	0.18	0.01	0	0.103333	yes|down	yes|down	yes|down	yes|down	no|down	no|down	no|down	no|up	no|up	no|down	4	------	------	K01369	LGMN	------	------
gene1251	LOC110866551	triacylglycerol lipase SDP1-like	4.95	7.36	6.8	16.2433	18.4333	yes|up	no|up	no|up	no|up	no|up	no|up	no|up	no|up	no|up	no|up	1	------	------	K14674	TGL4	map00565;map00564;map00561;map00590;map00591;map00100;map00592	Ether lipid metabolism;Glycerophospholipid metabolism;Glycerolipid metabolism;Arachidonic acid metabolism;Linoleic acid metabolism;Steroid biosynthesis;alpha-Linolenic acid metabolism
gene12511	LOC110930590	elongation factor G-2, chloroplastic	11.8467	15.9433	11.61	126.683	155.28	yes|up	no|up	no|up	yes|up	no|down	yes|up	yes|up	no|up	yes|up	yes|up	6	GO:0032790;GO:0006414;GO:0009507;GO:0003924;GO:0003746;GO:000552	BP:ribosome disassembly;BP:translational elongation;CC:chloroplast;MF:GTPase activity;MF:translation elongation factor activity;MF:GTP binding;	K02355	fusA, GFM, EFG	------	------
gene12512	LOC110930591	21 kDa protein-like	0.286667	0.446667	0.076667	0.023333	0	no|down	no|down	no|up	no|down	no|down	yes|down	no|down	no|down	no|down	yes|down	2	------	------	------	------	------	------
gene12518		-	0.076667	0.503333	0.813333	0.34	0	no|down	yes|up	no|up	no|up	no|up	no|down	no|down	yes|down	yes|down	yes|down	4	------	------	------	------	------	------
gene12521	LOC110930595	probable NOT transcription complex subunit VIP2, transcript variant X1	15.1133	13.2767	11.0367	8.92	10.3933	yes|down	no|down	no|down	yes|down	no|down	yes|down	yes|down	no|up	no|down	yes|down	5	------	------	K12605	CNOT2, NOT2	map03018	RNA degradation
gene12522	LOC110928276	uncharacterized LOC110928276	0.306667	0.443333	1.13333	2.22667	0.683333	no|up	yes|up	no|up	yes|up	yes|up	yes|up	no|up	no|down	yes|down	no|down	5	------	------	------	------	------	------
gene12526	LOC110930599	putative lipid-binding protein At4g00165	1.15333	6.1	4.44	7.3	0.483333	no|down	yes|up	yes|up	no|up	no|down	no|down	no|down	yes|down	yes|down	yes|down	5	------	------	------	------	------	------
gene12527	LOC110930597	spindle and kinetochore-associated protein 1 homolog	1.34333	0.716667	1.17	1.01	0.676667	yes|down	no|down	no|down	no|down	no|up	no|down	no|down	no|down	yes|down	no|down	2	GO:004476	BP:single-organism cellular process;	------	------	------	------
gene12529	LOC110930600	autophagy-related protein 8f-like, transcript variant X2	28.4667	42.11	91.92	119.87	53.12	no|up	yes|up	no|up	yes|up	yes|up	no|up	no|down	yes|down	yes|down	no|down	5	GO:0006914;GO:000699	BP:autophagy;BP:cellular response to nitrogen starvation;	K08341	GABARAP, ATG8, LC3	map04136	Autophagy - other
gene12530	LOC110928278	uncharacterized LOC110928278	0.266667	0.49	0.723333	0.44	0.22	no|down	no|up	no|up	no|down	no|up	no|down	no|down	no|down	yes|down	no|down	1	------	------	K23222	HARBI1	------	------
gene12532	LOC110930601	centrin-4-like, transcript variant X1	2.32	2.86667	3.68333	7.84333	10.5	yes|up	no|up	no|up	no|up	no|up	no|up	no|up	no|up	no|up	yes|up	2	------	------	------	------	------	------
gene12551	LOC110930605	uncharacterized LOC110930605, transcript variant X1	46.6233	41.6167	29.3567	42.4467	42.2067	yes|down	no|down	no|down	no|down	no|down	no|down	no|down	no|down	no|down	no|down	1	------	------	------	------	------	------
gene12552	LOC110930606	50S ribosomal protein L3, chloroplastic	9.68	9.73	7.78667	38.9867	28.4	no|up	no|down	no|down	yes|up	no|down	yes|up	yes|up	no|down	no|up	no|up	3	GO:0006412;GO:0005840;GO:000373	BP:translation;CC:ribosome;MF:structural constituent of ribosome;	K02906	RP-L3, MRPL3, rplC	map03010	Ribosome
gene12554	LOC110930608	probable LRR receptor-like serine/threonine-protein kinase At4g29180	0.04	0.093333	0.12	0.3	0.666667	yes|up	no|up	no|up	no|up	no|up	no|up	no|up	no|up	no|up	no|up	1	------	------	------	------	------	------
gene12556	LOC110930610	uncharacterized LOC110930610, transcript variant X2	0	0.106667	0.11	2.01	1.50333	yes|up	no|up	no|up	yes|up	no|up	yes|up	yes|up	no|down	no|up	no|up	4	------	------	------	------	------	------
gene12564	LOC110930611	uncharacterized LOC110930611	1.32	0.523333	0.346667	0.593333	0.203333	yes|down	yes|down	yes|down	yes|down	no|down	no|down	no|down	no|down	no|down	yes|down	5	------	------	------	------	------	------
gene12572	LOC110930616	uncharacterized LOC110930616, transcript variant X2	3.03333	2.85667	2.21	1.79667	4.18333	no|down	no|down	no|down	yes|down	no|down	yes|down	yes|down	yes|up	no|down	no|down	4	------	------	------	------	------	------
gene12575	LOC110930619	uncharacterized LOC110930619	7.53333	6.91333	5.09333	22.33	34.1033	yes|up	no|down	no|down	no|up	no|down	no|up	yes|up	no|up	yes|up	yes|up	4	------	------	------	------	------	------
gene12576	LOC110930620	probable methyltransferase PMT26	19.0767	24.6433	12.2067	12.0567	10.3367	yes|down	no|down	no|up	yes|down	no|down	yes|down	no|down	no|down	yes|down	yes|down	5	GO:001602	CC:membrane;	------	------	------	------
gene12578	LOC110930622	type IV inositol polyphosphate 5-phosphatase 7-like	1.25667	0.873333	0.52	1.16333	1.07	yes|down	yes|down	no|down	no|down	no|down	no|down	no|up	no|down	no|up	no|down	2	------	------	------	------	------	------
gene1258	LOC110866574	protein EARLY RESPONSIVE TO DEHYDRATION 15-like	19.71	9.32667	3.97333	13.9967	30.4733	no|down	yes|down	no|down	no|down	yes|down	no|down	no|up	no|up	yes|up	no|up	3	------	------	------	------	------	------
gene12582	LOC110930623	protein EXPORTIN 1A	4.83667	4.87667	4.37	13.5333	20.59	yes|up	no|up	no|up	no|up	no|up	no|up	no|up	no|up	yes|up	yes|up	3	GO:0006886;GO:0005622;GO:000853	BP:intracellular protein transport;CC:intracellular;MF:Ran GTPase binding;	cit;K14290	;XPO1, CRM1	map03008;map03013	Ribosome biogenesis in eukaryotes;RNA transport
gene12585	LOC110930625	ATPase family AAA domain-containing protein 3-B-like	1.06667	2.05	1.72667	5.89	10.8767	yes|up	no|up	no|up	yes|up	no|down	no|up	no|up	no|up	yes|up	yes|up	4	GO:000552	MF:ATP binding;	K17681	ATAD3A_B	------	------
gene12586	LOC110930626	uncharacterized LOC110930626, transcript variant X1	3.80667	0.87	2.29	1.67667	1.30667	yes|down	no|down	no|down	yes|down	no|up	no|down	no|down	no|down	no|down	no|down	2	------	------	------	------	------	------
gene1259	LOC110889766	probable F-box protein At5g04010	2.26	3.23667	10.66	38.3933	57.3933	yes|up	yes|up	no|up	yes|up	yes|up	yes|up	no|up	no|up	yes|up	yes|up	7	------	------	------	------	------	------
gene12590	LOC110930630	65-kDa microtubule-associated protein 3-like, transcript variant X1	3.07333	0.61	0.16	0.333333	0.326667	yes|down	yes|down	yes|down	yes|down	yes|down	yes|down	no|up	no|down	no|down	yes|down	7	GO:004476	BP:single-organism cellular process;	K16732	PRC1	------	------
gene12599	LOC110930637	peroxisome biogenesis protein 19-2-like, transcript variant X1	52.8367	52.55	58.4367	125.51	194.69	yes|up	no|up	no|up	no|up	no|up	no|up	no|up	no|up	no|up	yes|up	2	GO:000577	CC:peroxisome;	K13337	PEX19	map04146	Peroxisome
gene12600	LOC110930638	V-type proton ATPase subunit F, transcript variant X2	59.7567	45.7033	56.88	63.25	47.22	yes|down	no|up	no|down	no|down	no|up	no|down	no|down	no|down	yes|down	no|down	2	GO:0015991;GO:0005794;GO:0005774;GO:0033180;GO:0005886;GO:004696	BP:ATP hydrolysis coupled proton transport;CC:Golgi apparatus;CC:vacuolar membrane;CC:proton-transporting V-type ATPase, V1 domain;CC:plasma membrane;MF:proton-transporting ATPase activity, rotational mechanism;	K02151	ATPeV1F, ATP6S14	map04145;map00190	Phagosome;Oxidative phosphorylation
gene12604	LOC110928306	uncharacterized LOC110928306	2.04667	1.17	0.503333	0.103333	0	no|down	no|down	no|down	yes|down	no|down	yes|down	no|down	no|down	yes|down	yes|down	4	------	------	------	------	------	------
gene12606	LOC110930641	vesicle-associated protein 1-1-like	19.0733	12.1367	6.02	1.56	0.6	yes|down	yes|down	no|down	yes|down	no|down	yes|down	yes|down	no|down	yes|down	yes|down	7	------	------	------	------	------	------
gene12607	LOC110930642	small heat shock protein, chloroplastic	81.84	96.1967	311.833	538.187	812.773	yes|up	yes|up	no|up	yes|up	yes|up	yes|up	no|down	no|up	no|up	yes|up	6	------	------	K13993	HSP20	map04141	Protein processing in endoplasmic reticulum
gene1261	LOC110866593	protein FATTY ACID EXPORT 1, chloroplastic-like, transcript variant X1	1.76333	1.45	1.12667	2.86333	6.34667	yes|up	no|down	no|up	no|up	no|down	no|up	no|up	no|up	yes|up	yes|up	3	------	------	------	------	------	------
gene1262	LOC110866609	probable calcium-binding protein CML36	12.7333	12.7067	17.4567	13.2633	4.74	yes|down	no|up	no|up	no|down	no|up	no|down	yes|down	no|down	yes|down	yes|down	4	------	------	K13448	CML	map04626	Plant-pathogen interaction
gene12620	LOC110930650	uncharacterized LOC110930650, transcript variant X1	1.45	2.20333	2.06	10.21	10.0467	yes|up	no|up	no|up	yes|up	no|up	yes|up	yes|up	no|down	yes|up	yes|up	6	------	------	------	------	------	------
gene12621	LOC110930653	uncharacterized LOC110930653, transcript variant X1	0.43	0.983333	0.96	1.93667	5.87333	yes|up	yes|up	yes|up	yes|up	no|down	no|up	no|up	no|up	yes|up	yes|up	6	------	------	------	------	------	------
gene12627	LOC110930655	myosin-11-like, transcript variant X2	1.55667	0.173333	0.096667	0.026667	0.016667	yes|down	yes|down	yes|down	yes|down	no|down	no|down	no|down	no|down	no|down	yes|down	5	------	------	------	------	------	------
gene1263	LOC110866619	uncharacterized LOC110866619, transcript variant X1	5.8	4.56	4.54667	3.83	0.046667	yes|down	no|down	no|down	yes|down	no|up	no|down	no|down	yes|down	yes|down	yes|down	5	------	------	------	------	------	------
gene12632	LOC110930658	probable receptor-like protein kinase At5g18500	6.14667	5.32333	3.47333	2.58667	0.646667	yes|down	no|down	no|down	yes|down	no|down	yes|down	yes|down	yes|down	yes|down	yes|down	7	GO:0006468;GO:0016021;GO:0004674;GO:000552	BP:protein phosphorylation;CC:integral component of membrane;MF:protein serine/threonine kinase activity;MF:ATP binding;	------	------	------	------
gene12634	LOC110930661	uncharacterized LOC110930661, transcript variant X1	1.01	1.04333	0.936667	2.93333	6.14333	yes|up	no|up	no|up	no|up	no|up	no|up	no|up	no|up	yes|up	yes|up	3	------	------	------	------	------	------
gene12636	LOC110930662	uncharacterized LOC110930662	0.046667	0.06	0.096667	0.296667	0.963333	yes|up	no|up	no|up	yes|up	no|up	yes|up	no|up	yes|up	yes|up	yes|up	6	------	------	------	------	------	------
gene12637	LOC110930663	3-isopropylmalate dehydratase small subunit 3-like	140.77	119.543	106.793	105.903	60.9633	yes|down	no|down	no|down	yes|down	no|up	no|down	no|down	no|down	yes|down	yes|down	4	GO:0008152;GO:001683	BP:metabolic process;MF:hydro-lyase activity;	K01704	leuD, IPMI-S	map00660;map00290	C5-Branched dibasic acid metabolism;Valine, leucine and isoleucine biosynthesis
gene12638	LOC110930664	phylloplanin-like, transcript variant X1	0.5	0.51	0.6	0.12	0.086667	yes|down	no|up	no|up	yes|down	no|up	yes|down	yes|down	no|down	yes|down	yes|down	6	------	------	------	------	------	------
gene12643	LOC110930669	E3 ubiquitin ligase PQT3-like, transcript variant X1	4.00333	5.13667	7.36667	17.04	40.7133	yes|up	yes|up	no|up	yes|up	no|up	no|up	no|up	yes|up	yes|up	yes|up	6	------	------	K10624	RBBP6	------	------
gene12648	LOC110930671	probable glycosyltransferase At5g03795, transcript variant X1	1.32333	1.78667	1.57667	4.33	6.35667	yes|up	no|up	no|up	no|up	no|up	no|up	no|up	no|up	no|up	no|up	1	GO:001602	CC:membrane;	------	------	------	------
gene12650	LOC110928311	ethylene-responsive transcription factor ERF039-like	1.61667	1.00667	2.4	1.28333	0.396667	yes|down	no|up	no|down	no|down	no|up	no|down	yes|down	no|down	yes|down	no|down	3	------	------	K09286	EREBP	------	------
gene12651	LOC110930672	WRKY transcription factor 6-like	0.35	0.73	1.23667	2.10667	2.57333	yes|up	yes|up	no|up	yes|up	no|up	no|up	no|down	no|up	no|up	no|up	3	------	------	------	------	------	------
gene12652	LOC110930673	phytepsin-like, transcript variant X1	9.84667	7.99333	10.3367	4.87667	0.203333	yes|down	no|up	no|down	yes|down	no|up	yes|down	yes|down	yes|down	yes|down	yes|down	7	GO:0044238;GO:0071704;GO:000823	BP:primary metabolic process;BP:organic substance metabolic process;MF:peptidase activity;	K08245	E3.4.23.40	------	------
gene12656	LOC110930675	homeobox-leucine zipper protein HAT4-like	0.736667	0.636667	0.706667	1.31667	5.72	yes|up	no|up	no|down	no|up	no|up	no|up	no|down	yes|up	yes|up	yes|up	4	------	------	K09338	HD-ZIP	------	------
gene12662	LOC110930677	uncharacterized LOC110930677	6.92667	7.41333	7.29667	7.1	6.59	no|down	no|up	no|up	no|down	no|up	no|down	no|down	no|down	yes|down	yes|down	2	------	------	------	------	------	------
gene12672	LOC110932552	4-coumarate--CoA ligase-like 5	4.21333	8.91333	11.9033	8.66	9.8	no|up	no|up	no|up	no|up	no|up	no|down	yes|down	no|down	no|down	no|down	1	GO:0008152;GO:0016021;GO:000382	BP:metabolic process;CC:integral component of membrane;MF:catalytic activity;	K10526	OPCL1	map00592	alpha-Linolenic acid metabolism
gene12678	LOC110930687	adenylate isopentenyltransferase 3, chloroplastic-like	0.196667	0	0.016667	0.043333	0	yes|down	no|down	no|down	no|down	no|up	no|up	no|up	no|down	no|down	no|no test	1	------	------	K10760	IPT	map00908	Zeatin biosynthesis
gene12682	LOC110930690	uncharacterized LOC110930690, transcript variant X1	0	0.053333	0.07	0.543333	0	no|no test	no|up	no|up	no|up	no|down	no|up	no|up	yes|down	no|down	no|down	1	------	------	------	------	------	------
gene12687	LOC110930692	protein NLP9-like, transcript variant X1	9.45333	18.0333	23.3833	77.7	157.513	yes|up	yes|up	no|up	yes|up	no|up	yes|up	no|up	no|up	yes|up	yes|up	6	------	------	------	------	------	------
gene12692	LOC110930698	methyl-CpG-binding domain-containing protein 5-like	2.77333	1.95	1.99	11.43	20.2967	yes|up	no|down	no|down	yes|up	no|up	yes|up	yes|up	no|up	yes|up	yes|up	6	------	------	------	------	------	------
gene12693	LOC110930699	calmodulin-like protein 3	2.31667	0.37	0.023333	0.063333	0.04	yes|down	yes|down	yes|down	yes|down	no|down	no|down	no|up	no|down	no|down	no|down	4	------	------	K13448	CML	map04626	Plant-pathogen interaction
gene12695	LOC110930701	uncharacterized LOC110930701, transcript variant X1	0.163333	0.106667	0.103333	0.243333	3.90667	yes|up	no|down	no|down	no|down	no|up	no|up	no|up	yes|up	yes|up	yes|up	4	------	------	K10581	UBE2O	map04120	Ubiquitin mediated proteolysis
gene12696	LOC110932560	oil body-associated protein 1A-like	0.143333	0.073333	0.43	0.233333	2.18333	yes|up	no|up	no|down	no|up	no|up	no|up	no|down	yes|up	no|up	yes|up	3	------	------	------	------	------	------
gene12698	LOC110930703	protein N-lysine methyltransferase METTL21A	4.31667	4.16667	3.07333	8.82333	21.7233	yes|up	no|down	no|down	no|up	no|down	no|up	no|up	yes|up	yes|up	yes|up	4	------	------	K21804	METTL21A	------	------
gene12699	LOC110930702	probable hydroxyacylglutathione hydrolase 2, chloroplastic	10.6033	14.0467	17.9233	27.5567	13.0067	no|down	no|up	no|up	no|up	no|up	no|up	no|down	yes|down	yes|down	no|down	2	GO:0019243;GO:000441	BP:methylglyoxal catabolic process to D-lactate via S-lactoyl-glutathione;MF:hydroxyacylglutathione hydrolase activity;	K01069	gloB, gloC, HAGH	map00620	Pyruvate metabolism
gene12700	LOC110930704	syntaxin-22-like	5.48667	6.19667	7.11667	9.76	4.61	yes|down	no|up	no|up	no|up	no|up	no|down	no|down	yes|down	yes|down	yes|down	4	GO:0016192;GO:0006886;GO:0006906;GO:0061025;GO:0048278;GO:0016021;GO:0005622;GO:0012505;GO:0031201;GO:0000149;GO:000548	BP:vesicle-mediated transport;BP:intracellular protein transport;BP:vesicle fusion;BP:membrane fusion;BP:vesicle docking;CC:integral component of membrane;CC:intracellular;CC:endomembrane system;CC:SNARE complex;MF:SNARE binding;MF:SNAP receptor activity;	K08488	STX7	map04145;map04130	Phagosome;SNARE interactions in vesicular transport
gene12706	LOC110930707	60S ribosomal protein L30, transcript variant X2	207.513	94.4	67.5467	174.473	198.907	no|down	yes|down	yes|down	yes|down	no|down	no|up	no|up	no|up	no|up	no|up	3	GO:0006412;GO:0005840;GO:000373	BP:translation;CC:ribosome;MF:structural constituent of ribosome;	K02908	RP-L30e, RPL30	map03010	Ribosome
gene12707	LOC110930708	uncharacterized LOC110930708	2.93	0.756667	0.043333	0.423333	0.313333	yes|down	yes|down	no|down	yes|down	no|down	no|down	no|up	no|down	no|up	no|down	3	------	------	------	------	------	------
gene1271	LOC110866650	pentatricopeptide repeat-containing protein At4g33990-like, transcript variant X2	1.70667	2.57	2.62333	6.97667	8.82	yes|up	no|up	no|up	yes|up	no|up	no|up	no|up	no|up	no|up	no|up	2	GO:000827	MF:zinc ion binding;	------	------	------	------
gene12710	LOC110930712	eukaryotic translation initiation factor 2 subunit alpha homolog	7.94667	8.29667	8.26	25.5	33.2267	yes|up	no|up	no|up	no|up	no|up	no|up	no|up	no|up	no|up	yes|up	2	------	------	K03237	EIF2S1	map03013;map04141	RNA transport;Protein processing in endoplasmic reticulum
gene12711	LOC110930713	putative E3 ubiquitin-protein ligase LIN-1, transcript variant X1	20.11	18.7767	17.47	16.9533	16.6467	yes|down	yes|down	no|down	yes|down	no|down	yes|down	yes|down	no|down	yes|down	yes|down	7	------	------	------	------	------	------
gene12714	LOC110930716	uncharacterized protein DDB_G0271670-like, transcript variant X1	5.89333	8.51333	10.13	6.02333	0.79	yes|down	no|up	no|up	no|down	no|up	no|down	yes|down	yes|down	yes|down	yes|down	5	------	------	------	------	------	------
gene12715	LOC110930717	glyoxysomal fatty acid beta-oxidation multifunctional protein MFP-a-like, transcript variant X2	4.21333	7.48333	7.40333	35.54	52.3133	yes|up	yes|up	yes|up	yes|up	no|up	yes|up	yes|up	no|up	yes|up	yes|up	8	GO:0006631;GO:0055114;GO:000385	BP:fatty acid metabolic process;BP:oxidation-reduction process;MF:3-hydroxyacyl-CoA dehydrogenase activity;	K10527	MFP2	map00592;map00071	alpha-Linolenic acid metabolism;Fatty acid degradation
gene12719	LOC110930722	dynein light chain LC6, flagellar outer arm-like	35.7033	23.9133	23.1533	26.07	27.0167	yes|down	no|down	no|down	yes|down	no|up	no|down	no|down	no|down	no|down	no|down	2	------	------	K10418	DYNLL	------	------
gene1272	LOC110866678	serine/threonine-protein kinase Nek6-like, transcript variant X2	5.58	4.25	3.28333	3.77	5.62	no|down	no|down	no|down	yes|down	no|down	no|down	no|down	no|up	no|down	no|down	1	------	------	K08857	NEK1_4_5	------	------
gene12722	LOC110930725	lipoamide acyltransferase component of branched-chain alpha-keto acid dehydrogenase complex, mitochondrial-like, transcript variant X1	6.77333	6.29333	4.65	1.40333	0.013333	yes|down	no|down	no|down	no|down	no|down	no|down	no|down	yes|down	yes|down	yes|down	4	------	------	K09699	DBT, bkdB	map00280;map00640	Valine, leucine and isoleucine degradation;Propanoate metabolism
gene12724	LOC110930728	protein GAMETE EXPRESSED 2-like, transcript variant X1	0.146667	0.313333	0.34	0.986667	1.08	yes|up	no|up	no|up	yes|up	no|up	no|up	no|up	no|up	no|up	no|up	2	------	------	------	------	------	------
gene12726	LOC110930730	probable serine/threonine-protein kinase PBL19	3.80667	3.61333	6.95667	13.6467	11.92	yes|up	yes|up	no|up	yes|up	yes|up	yes|up	no|up	no|down	no|down	no|up	5	GO:0006468;GO:0004674;GO:0005524;GO:000467	BP:protein phosphorylation;MF:protein serine/threonine kinase activity;MF:ATP binding;MF:protein kinase activity;	------	------	------	------
gene1273	LOC110866697	peroxidase 19	4.22	3.04	1.9	1.53333	0.203333	yes|down	no|down	no|down	yes|down	no|down	yes|down	no|down	yes|down	yes|down	yes|down	6	GO:0009664;GO:0006979;GO:0098869;GO:0042744;GO:0055114;GO:0005576;GO:0009505;GO:0020037;GO:0046872;GO:000460	BP:plant-type cell wall organization;BP:response to oxidative stress;BP:cellular oxidant detoxification;BP:hydrogen peroxide catabolic process;BP:oxidation-reduction process;CC:extracellular region;CC:plant-type cell wall;MF:heme binding;MF:metal ion binding;MF:peroxidase activity;	K00430	E1.11.1.7	map00940	Phenylpropanoid biosynthesis
gene12731	LOC110930734	60S ribosomal protein L37a	121.017	70.77	42.91	137.55	111.59	yes|down	yes|down	no|down	no|down	no|down	no|up	no|up	no|down	no|up	no|down	2	GO:0006412;GO:0005840;GO:000373	BP:translation;CC:ribosome;MF:structural constituent of ribosome;	K02921	RP-L37Ae, RPL37A	map03010	Ribosome
gene12732	LOC110930735	phosphatidylinositol 4-phosphate 5-kinase 1-like	3.85667	2.73333	1.83667	1.18667	0.496667	yes|down	no|down	no|down	yes|down	no|down	yes|down	no|down	no|down	yes|down	yes|down	5	GO:001602	CC:integral component of membrane;	------	------	------	------
gene12733	LOC110930737	coiled-coil domain-containing protein 97	4.73667	4.15333	7.39667	22.79	38.59	yes|up	no|up	no|down	yes|up	yes|up	yes|up	no|up	no|up	yes|up	yes|up	6	------	------	------	------	------	------
gene12735	LOC110930739	calcineurin B-like protein 9, transcript variant X1	24.75	26.8967	17.3033	24.92	22.0533	yes|down	no|down	no|up	no|down	no|down	no|down	no|down	no|down	no|down	yes|down	2	GO:000550	MF:calcium ion binding;	K06268	PPP3R, CNB	------	------
gene12738	LOC110930741	serine/threonine-protein kinase SAPK3-like, transcript variant X1	9.17333	9.83667	3.28333	0.836667	0.08	yes|down	yes|down	no|up	yes|down	yes|down	yes|down	yes|down	yes|down	yes|down	yes|down	9	GO:0006468;GO:0004674;GO:000552	BP:protein phosphorylation;MF:protein serine/threonine kinase activity;MF:ATP binding;	K14498	SNRK2	map04016;map04075	MAPK signaling pathway - plant;Plant hormone signal transduction
gene12739	LOC110930742	uncharacterized LOC110930742	4.71	3.60333	6.68333	45.59	110.623	yes|up	no|up	no|down	yes|up	yes|up	yes|up	yes|up	yes|up	yes|up	yes|up	8	------	------	------	------	------	------
gene12742	LOC110930743	40S ribosomal protein S3a	189.423	138.317	75.1133	325.317	319.803	no|down	yes|down	no|down	no|up	no|down	no|up	yes|up	no|down	yes|up	no|up	3	GO:0006412;GO:0022627;GO:000373	BP:translation;CC:cytosolic small ribosomal subunit;MF:structural constituent of ribosome;	K02984	RP-S3Ae, RPS3A	map03010	Ribosome
gene12744	LOC110928319	protein FAM76B-like, transcript variant X2	0.416667	0.036667	0.08	0.04	0	yes|down	no|down	no|down	no|down	no|up	no|down	no|down	no|down	no|down	no|down	1	------	------	------	------	------	------
gene1275	LOC110866702	D-tyrosyl-tRNA(Tyr) deacylase, transcript variant X1	6.16333	3.97333	2.88667	11.2867	15.0333	no|up	no|down	no|down	no|up	no|down	no|up	yes|up	no|up	yes|up	yes|up	3	GO:0006450;GO:0019478;GO:0006399;GO:0005737;GO:0051500;GO:0016788;GO:000216	BP:regulation of translational fidelity;BP:D-amino acid catabolic process;BP:tRNA metabolic process;CC:cytoplasm;MF:D-tyrosyl-tRN;MF:hydrolase activity, acting on ester bonds;MF:aminoacyl-tRNA editing activity;	K07560	dtd, DTD	------	------
gene12751	LOC110930748	histone-lysine N-methyltransferase, H3 lysine-9 specific SUVH3-like	11.1367	13.14	9.70333	13.3667	10.1567	yes|down	no|down	no|up	no|down	no|down	no|down	no|down	no|down	no|down	yes|down	2	GO:0016571;GO:0043229;GO:0008168;GO:000548	BP:histone methylation;CC:intracellular organelle;MF:methyltransferase activity;MF:binding;	K11420	EHMT	map00310	Lysine degradation
gene12752	LOC110930749	GATA transcription factor 26-like	2.78	2.83667	1.24	3.70333	3.03	no|down	no|down	no|up	no|down	yes|down	no|down	no|up	no|down	no|up	no|down	1	------	------	------	------	------	------
gene12753	LOC110930750	bax inhibitor 1-like	20.1967	20.0433	37.9667	86.07	87.75	yes|up	yes|up	no|up	yes|up	yes|up	yes|up	no|up	no|down	no|up	yes|up	6	GO:001602	CC:integral component of membrane;	K21889	TMBIM6, BI1, TEGT	------	------
gene12755	LOC110928321	extensin-2-like	0	0	1.01667	2.24333	0.296667	no|up	yes|up	no|no test	yes|up	yes|up	yes|up	no|up	yes|down	yes|down	no|up	6	------	------	------	------	------	------
gene12757	LOC110930753	uncharacterized LOC110930753, transcript variant X4	3.44	2.31667	1.94333	4.63	17.8233	yes|up	no|down	no|down	no|down	no|down	no|up	no|up	yes|up	yes|up	yes|up	4	------	------	K03283	HSPA1s	map04144;map04141;map03040	Endocytosis;Protein processing in endoplasmic reticulum;Spliceosome
gene12765	LOC110930761	zinc finger AN1 domain-containing stress-associated protein 12	4.13667	1.51	0.32	1.24333	6.36333	no|down	yes|down	no|down	yes|down	no|down	no|down	no|up	yes|up	yes|up	no|up	4	------	------	------	------	------	------
gene12774	LOC110928325	uncharacterized LOC110928325	0.16	0.216667	0.23	0.363333	0	no|down	no|up	no|up	no|up	no|up	no|down	no|down	yes|down	no|down	yes|down	2	------	------	------	------	------	------
gene12782	LOC110930768	pentatricopeptide repeat-containing protein At1g30610, chloroplastic	1.56667	2.53667	1.83333	6.79333	4.46	no|up	no|up	no|up	yes|up	no|down	no|up	no|up	no|down	no|up	no|down	1	------	------	------	------	------	------
gene12784	LOC110930770	ornithine aminotransferase, mitochondrial	11.37	12.9633	11.61	37.1167	56.2467	yes|up	no|up	no|up	no|up	no|up	no|up	no|up	no|up	yes|up	yes|up	3	GO:0008483;GO:003017	MF:transaminase activity;MF:pyridoxal phosphate binding;	K00819	rocD, OAT	map00330	Arginine and proline metabolism
gene12785	LOC110930771	F-box protein At5g46170-like	5.52	6.39	5.20333	9.95333	30.4533	yes|up	no|up	no|up	no|up	no|down	no|down	no|up	yes|up	yes|up	yes|up	4	------	------	------	------	------	------
gene12790	LOC110930775	uncharacterized LOC110930775, transcript variant X1	7.87667	5.05667	4.69667	1.9	0.303333	yes|down	no|down	no|down	yes|down	no|up	yes|down	yes|down	yes|down	yes|down	yes|down	7	------	------	------	------	------	------
gene12792	LOC110930776	eukaryotic peptide chain release factor subunit 1-3-like, transcript variant X2	6.41333	13.9767	14.0333	24.56	37.97	yes|up	yes|up	yes|up	yes|up	no|up	no|up	no|down	no|up	no|up	no|up	4	GO:0006415;GO:0005737;GO:001614	BP:translational termination;CC:cytoplasm;MF:translation release factor activity, codon specific;	K03265	ETF1, ERF1	map03015	mRNA surveillance pathway
gene12795	LOC110930779	pentatricopeptide repeat-containing protein At5g59600-like	1.62	2.05667	1.19667	2.87667	5.01333	no|up	no|down	no|up	no|up	no|down	no|down	no|up	no|up	yes|up	no|up	1	------	------	------	------	------	------
gene12796	LOC110930780	prolyl 4-hydroxylase 1, transcript variant X1	5.30333	3.92667	3.22	3.81	7.33333	no|down	no|down	no|down	yes|down	no|down	no|down	no|down	no|up	no|up	no|up	1	GO:0055114;GO:0016021;GO:0031418;GO:0016705;GO:000550	BP:oxidation-reduction process;CC:integral component of membrane;MF:L-ascorbic acid binding;MF:oxidoreductase activity, acting on paired donors, with incorporation or reduction of molecular oxygen;MF:iron ion binding;	K00472	P4HA	map00330	Arginine and proline metabolism
gene12800	LOC110930783	uncharacterized LOC110930783, transcript variant X1	0.82	0.71	0.34	0.483333	0.283333	yes|down	no|down	no|down	yes|down	no|down	no|down	no|down	no|down	no|down	yes|down	3	------	------	------	------	------	------
gene12802	LOC110930785	DEAD-box ATP-dependent RNA helicase 47, mitochondrial-like, transcript variant X1	4.08333	5.25667	2.73667	13.4933	13.1533	no|up	no|down	no|up	no|up	no|down	no|up	yes|up	no|down	yes|up	no|up	2	GO:0010501;GO:0097159;GO:0004004;GO:0004386;GO:0003676;GO:1901363;GO:000552	BP:RNA secondary structure unwinding;MF:organic cyclic compound binding;MF:ATP-dependent RNA helicase activity;MF:helicase activity;MF:nucleic acid binding;MF:heterocyclic compound binding;MF:ATP binding;	------	------	------	------
gene12805	LOC110930787	root allergen protein-like	0	0.093333	0	3.45	4.46	yes|up	no|no test	no|up	yes|up	no|down	yes|up	yes|up	no|up	yes|up	yes|up	6	------	------	------	------	------	------
gene12809	LOC110930790	root allergen protein-like	0.386667	0.11	0.283333	4.4	0.906667	no|up	no|down	no|down	no|up	no|up	yes|up	no|up	no|down	no|up	no|up	1	------	------	------	------	------	------
gene12820	LOC110930797	protochlorophyllide-dependent translocon component 52, chloroplastic-like	0	0	0	0.053333	0.336667	yes|up	no|no test	no|no test	no|up	no|no test	no|up	no|up	no|up	yes|up	yes|up	3	------	------	------	------	------	------
gene12821	LOC110930798	uncharacterized LOC110930798, transcript variant X3	3.33	4.08	5.08667	18.7967	31.6967	yes|up	no|up	no|up	yes|up	no|up	yes|up	yes|up	no|up	yes|up	yes|up	6	------	------	------	------	------	------
gene12823	LOC110930799	myb-related protein 2-like	0.183333	0.173333	0	0.026667	0	yes|down	no|down	no|down	no|down	no|down	no|down	no|up	no|down	no|no test	yes|down	2	------	------	------	------	------	------
gene12826	LOC110930802	glucan endo-1,3-beta-glucosidase 8-like	2.69	1.56667	0.886667	1.47	1.16667	yes|down	yes|down	no|down	yes|down	no|down	no|down	no|down	no|down	no|down	yes|down	4	GO:0005975;GO:0046658;GO:0016021;GO:0030247;GO:000455	BP:carbohydrate metabolic process;CC:anchored component of plasma membrane;CC:integral component of membrane;MF:polysaccharide binding;MF:hydrolase activity, hydrolyzing O-glycosyl compounds;	------	------	------	------
gene12828	LOC110930804	uncharacterized LOC110930804	0.343333	0.133333	0.136667	0.806667	0.973333	no|up	no|down	no|down	no|up	no|up	yes|up	no|up	no|up	no|up	yes|up	2	------	------	------	------	------	------
gene12829	LOC110930806	uncharacterized LOC110930806	0.93	1.23667	2.68667	11.5333	14.27	yes|up	yes|up	no|up	yes|up	yes|up	yes|up	yes|up	no|up	yes|up	yes|up	8	------	------	------	------	------	------
gene12832	LOC110930807	uncharacterized LOC110930807	12.16	6.61	5.61667	6.53	4.48667	yes|down	no|down	no|down	yes|down	no|down	no|down	no|down	no|down	yes|down	yes|down	4	GO:0055114;GO:0010181;GO:001649	BP:oxidation-reduction process;MF:FMN binding;MF:oxidoreductase activity;	------	------	------	------
gene12834	LOC110930809	40S ribosomal protein S5, transcript variant X1	146.763	84.9633	52.1667	190.847	189.04	no|down	yes|down	no|down	no|down	no|down	no|up	no|up	no|down	no|up	no|up	1	GO:0006412;GO:0015935;GO:0003735;GO:000372	BP:translation;CC:small ribosomal subunit;MF:structural constituent of ribosome;MF:RNA binding;	K02989	RP-S5e, RPS5	map03010	Ribosome
gene12836	LOC110930811	mediator of RNA polymerase II transcription subunit 7a-like, transcript variant X1	4.84333	5.88667	5.44	9.67	18.58	yes|up	no|up	no|up	no|up	no|up	no|down	no|down	no|up	no|up	no|up	1	GO:0006357;GO:0016592;GO:0070847;GO:000110	BP:regulation of transcription from RNA polymerase II promoter;CC:mediator complex;CC:core mediator complex;MF:RNA polymerase II transcription cofactor activity;	K15148	MED7	------	------
gene12837	LOC110930812	F-box/kelch-repeat protein At2g44130-like	0.033333	0.03	0.046667	0.713333	0.856667	yes|up	no|up	no|down	no|up	no|up	yes|up	no|up	no|up	yes|up	yes|up	4	------	------	------	------	------	------
gene12839	LOC110930813	cellulose synthase A catalytic subunit 1 [UDP-forming]-like	22.3067	26.2833	14.81	11.6567	15.57	yes|down	no|down	no|up	yes|down	no|down	yes|down	yes|down	no|up	yes|down	yes|down	6	GO:0030244;GO:0071555;GO:0016021;GO:0005886;GO:0016760;GO:000827	BP:cellulose biosynthetic process;BP:cell wall organization;CC:integral component of membrane;CC:plasma membrane;MF:cellulose synthas;MF:zinc ion binding;	K10999	CESA	------	------
gene12841	LOC110930815	uncharacterized LOC110930815	1.22	1.72	1.8	5.44667	1.45667	no|down	no|up	no|up	yes|up	no|up	no|up	no|up	yes|down	yes|down	no|down	3	------	------	------	------	------	------
gene12843	LOC110930816	ribose-phosphate pyrophosphokinase 1	2.71333	1.83333	1.37667	14.4133	17.7967	yes|up	no|down	no|down	yes|up	no|down	yes|up	yes|up	no|up	yes|up	yes|up	6	GO:0009156;GO:0009165;GO:0009536;GO:0004749;GO:000028	BP:ribonucleoside monophosphate biosynthetic process;BP:nucleotide biosynthetic process;CC:plastid;MF:ribose phosphate diphosphokinase activity;MF:magnesium ion binding;	K00948	PRPS, prsA	map00030;map00230	Pentose phosphate pathway;Purine metabolism
gene1285	LOC110866741	3-oxoacyl-[acyl-carrier-protein] reductase FabG-like	1.72667	1.49333	1.48	5.74	7.07333	yes|up	no|down	no|up	no|up	no|down	no|up	yes|up	no|up	yes|up	yes|up	4	------	------	------	------	------	------
gene12852	LOC110930821	uncharacterized LOC110930821	5.41	4.28	5.84667	3.37667	0.09	yes|down	no|up	no|down	no|down	no|up	no|down	no|down	yes|down	yes|down	yes|down	4	------	------	------	------	------	------
gene12860	LOC110932592	F-box protein At1g22220-like	4.53667	3.91	3.83667	7.95333	15.8	no|up	no|down	no|down	no|up	no|up	no|up	no|up	no|up	yes|up	yes|up	2	------	------	------	------	------	------
gene12864	LOC110930827	uncharacterized LOC110930827	1.14333	0.15	0.07	0	0	yes|down	no|down	no|down	yes|down	no|down	no|down	no|down	no|no test	no|down	no|down	2	------	------	------	------	------	------
gene12865	LOC110930828	calmodulin-7	226.903	170.643	151.36	172.28	181.037	yes|down	no|down	no|down	yes|down	no|up	no|down	no|down	no|down	no|down	no|down	2	GO:0010099;GO:000550	BP:regulation of photomorphogenesis;MF:calcium ion binding;	K02183	CALM	map04626;map04070;map04016	Plant-pathogen interaction;Phosphatidylinositol signaling system;MAPK signaling pathway - plant
gene12869	LOC110930830	uncharacterized LOC110930830	1.71667	1.93667	3.06	3.68667	0.96	no|down	no|up	no|up	no|up	no|up	no|up	no|down	no|down	yes|down	no|down	1	------	------	------	------	------	------
gene1288	LOC110866748	hydroxymethylglutaryl-CoA lyase, mitochondrial-like, transcript variant X3	3.38667	2.09	2.34667	8.26333	10.1133	no|up	no|down	no|down	no|up	no|up	yes|up	no|up	no|up	yes|up	yes|up	3	GO:0003824;GO:000441	MF:catalytic activity;MF:hydroxymethylglutaryl-CoA lyase activity;	K01640	E4.1.3.4, HMGCL, hmgL	map00280;map00650;map00072;map04146	Valine, leucine and isoleucine degradation;Butanoate metabolism;Synthesis and degradation of ketone bodies;Peroxisome
gene12883	LOC110928344	uncharacterized LOC110928344	0	0.226667	0.32	0	3.08	no|up	no|up	no|up	no|no test	no|up	no|down	no|down	yes|up	no|up	no|up	1	------	------	------	------	------	------
gene12892	LOC110930838	putative pentatricopeptide repeat-containing protein At1g12700, mitochondrial	0	0.026667	0.05	0.14	0.32	yes|up	no|up	no|up	no|up	no|up	no|up	no|up	no|up	no|up	no|up	1	------	------	K17964	LRPPRC	------	------
gene12904	LOC110930843	J domain-containing protein spf31-like	7.46333	5.4	9.65667	23.1267	25.1867	no|up	no|up	no|down	no|up	yes|up	yes|up	no|up	no|up	no|up	yes|up	3	------	------	K09528	DNAJC8	------	------
gene12905	LOC110930844	40S ribosomal protein S11-2-like	170.66	117.027	46.18	191.347	214.61	no|down	yes|down	no|down	no|down	yes|down	no|down	yes|up	no|up	yes|up	no|down	4	GO:0006412;GO:0005840;GO:000373	BP:translation;CC:ribosome;MF:structural constituent of ribosome;	K02949	RP-S11e, RPS11	map03010	Ribosome
gene12907	LOC110930845	uncharacterized LOC110930845, transcript variant X1	0.566667	0.39	0.196667	0.24	0.693333	no|down	no|down	no|down	yes|down	no|down	no|down	no|down	no|up	no|up	no|down	1	------	------	------	------	------	------
gene12908	LOC110930846	serine/threonine-protein kinase-like protein ACR4	0.706667	0.853333	0.663333	0.933333	0.656667	yes|down	no|up	no|up	no|down	no|down	no|down	no|down	no|down	yes|down	yes|down	3	GO:0006468;GO:0016021;GO:0004674;GO:000552	BP:protein phosphorylation;CC:integral component of membrane;MF:protein serine/threonine kinase activity;MF:ATP binding;	------	------	------	------
gene12909	LOC110930847	uncharacterized LOC110930847	1.69	1.79333	1.09333	2.18333	0.893333	yes|down	no|down	no|up	no|down	no|down	no|down	no|up	yes|down	yes|down	yes|down	4	------	------	K15032	MTERFD	------	------
gene12913	LOC110930852	protein IQ-DOMAIN 31-like, transcript variant X1	5.93	4.45333	3.62333	2.36667	9.64667	no|down	no|down	no|down	yes|down	no|down	yes|down	yes|down	yes|up	no|up	no|up	4	------	------	------	------	------	------
gene12914	LOC110930853	uncharacterized LOC110930853	5.20667	5.92667	6.55333	8.93	5.49333	no|down	no|up	no|up	no|up	no|up	no|down	no|down	no|down	yes|down	no|down	1	------	------	------	------	------	------
gene12917	LOC110930854	serine/threonine-protein phosphatase BSL3-like	3.66	4.27667	4.15333	9.08	34.9233	yes|up	no|up	no|up	no|up	no|up	no|up	no|up	yes|up	yes|up	yes|up	4	GO:0006470;GO:0009742;GO:000472	BP:protein dephosphorylation;BP:brassinosteroid mediated signaling pathway;MF:phosphoprotein phosphatase activity;	------	------	------	------
gene12919	LOC110930856	serine/threonine-protein phosphatase BSL3, transcript variant X2	3.39	4.10667	3.32333	9.17667	31.93	yes|up	no|up	no|up	no|up	no|down	no|up	no|up	yes|up	yes|up	yes|up	4	GO:0006470;GO:0009742;GO:000472	BP:protein dephosphorylation;BP:brassinosteroid mediated signaling pathway;MF:phosphoprotein phosphatase activity;	------	------	------	------
gene12922	LOC110930859	putative pentatricopeptide repeat-containing protein At1g12700, mitochondrial, transcript variant X4	1.06	0.573333	0.87	2.57667	8.75	yes|up	no|down	no|down	no|up	no|up	yes|up	no|up	yes|up	yes|up	yes|up	5	------	------	K17964	LRPPRC	------	------
gene12942	LOC110930869	inorganic phosphate transporter 1-4-like, transcript variant X3	0.133333	0.14	0.26	2.18667	4.09	yes|up	no|up	no|up	yes|up	no|up	yes|up	yes|up	no|up	yes|up	yes|up	6	------	------	K08176	PHO84	------	------
gene12943	LOC110932618	uncharacterized LOC110932618	0.07	0.106667	0.036667	0.143333	1.33	no|up	no|down	no|up	no|up	no|down	no|down	no|up	no|up	yes|up	no|up	1	------	------	------	------	------	------
gene12944	LOC110930870	inorganic phosphate transporter 1-4-like	0.373333	0.816667	1.06667	5.13	1.48	no|up	yes|up	no|up	yes|up	no|up	yes|up	yes|up	yes|down	no|down	no|down	5	GO:0006817;GO:0055085;GO:0005887;GO:0022891;GO:000531	BP:phosphate ion transport;BP:transmembrane transport;CC:integral component of plasma membrane;MF:substrate-specific transmembrane transporter activity;MF:inorganic phosphate transmembrane transporter activity;	K08176	PHO84	------	------
gene12948	LOC110930874	malate dehydrogenase	198.407	189.35	86.52	146.89	119.14	yes|down	no|down	no|down	yes|down	no|down	yes|down	no|down	no|down	no|down	yes|down	4	GO:0006099;GO:0005975;GO:0006108;GO:003006	BP:tricarboxylic acid cycle;BP:carbohydrate metabolic process;BP:malate metabolic process;MF:L-malate dehydrogenase activity;	K00025	MDH1	map00020;map00630;map00620;map00710;map00270	Citrate cycle (TCA cycle);Glyoxylate and dicarboxylate metabolism;Pyruvate metabolism;Carbon fixation in photosynthetic organisms;Cysteine and methionine metabolism
gene12949	LOC110930877	protein tas	8.39333	8.05333	7.12333	14.1333	7.44	yes|down	no|down	no|down	no|down	no|up	no|up	no|up	no|down	yes|down	yes|down	3	GO:0055114;GO:0004032;GO:001649	BP:oxidation-reduction process;MF:aldito;MF:oxidoreductase activity;	------	------	------	------
gene1295	LOC110866774	probable polygalacturonase At1g80170	1.80667	1.93	2.86333	10.05	9.42	yes|up	no|up	no|up	yes|up	no|up	yes|up	no|up	no|down	no|up	yes|up	4	GO:0008152;GO:001679	BP:metabolic process;MF:hydrolase activity, acting on glycosyl bonds;	------	------	------	------
gene12952	LOC110930878	uncharacterized LOC110930878	0.673333	0.76	0	0.09	0	yes|down	yes|down	no|up	yes|down	yes|down	yes|down	no|up	no|down	no|no test	yes|down	6	------	------	------	------	------	------
gene12958	LOC110930884	uncharacterized LOC110930884	1.96	0.91	13.7133	15.8633	0	no|down	no|up	no|down	no|up	yes|up	yes|up	no|down	yes|down	yes|down	no|down	4	------	------	------	------	------	------
gene12959	LOC110930882	bifunctional nitrilase/nitrile hydratase NIT4B, transcript variant X2	2.37667	3.13333	2.52667	4.58	1.84	yes|down	no|up	no|up	no|up	no|down	no|down	no|down	yes|down	yes|down	yes|down	4	GO:0006807;GO:0016810;GO:004742	BP:nitrogen compound metabolic process;MF:hydrolase activity, acting on carbon-nitroge;MF:cyanoalanine nitrilase activity;	K13035	NIT4	map00460	Cyanoamino acid metabolism
gene12960	LOC110930880	uncharacterized LOC110930880	0.123333	0	0	0	0.086667	no|down	no|down	no|down	yes|down	no|no test	no|no test	no|no test	no|up	no|up	no|up	1	------	------	------	------	------	------
gene12961	LOC110930879	probable methyltransferase PMT3	23.25	33.4867	14.6133	21.3967	18.4	yes|down	no|down	no|up	no|down	no|down	yes|down	no|down	no|down	no|down	yes|down	3	GO:0032259;GO:0016021;GO:000816	BP:methylation;CC:integral component of membrane;MF:methyltransferase activity;	------	------	------	------
gene12963	LOC110930886	serine/threonine-protein kinase tricorner-like, transcript variant X1	11.9367	10.8367	10.86	11.56	6.15	yes|down	no|up	no|down	no|down	no|up	no|down	no|down	yes|down	yes|down	yes|down	4	------	------	K08790	STK38, NDR	------	------
gene12964	LOC110930887	uncharacterized protein At4g14342	55.5233	45.5833	50.94	52.8	50.47	yes|down	no|up	no|down	no|down	no|up	no|down	no|down	no|down	yes|down	no|down	2	GO:0000398;GO:0071011;GO:0005686;GO:000568	BP:mRNA splicing, via spliceosome;CC:precatalytic spliceosome;CC:U2 snRNP;CC:U12-type spliceosomal complex;	K12832	SF3B5, SF3B10	map03040	Spliceosome
gene12966	LOC110930889	VQ motif-containing protein 22-like	0	0.043333	0	0.73	1.22667	yes|up	no|no test	no|up	no|up	no|down	no|up	no|up	no|up	yes|up	no|up	2	------	------	------	------	------	------
gene12967	LOC110930891	pentatricopeptide repeat-containing protein At4g17616	0.206667	0.423333	0.616667	1.25333	0.94	no|up	yes|up	no|up	yes|up	no|up	no|up	no|up	no|down	no|down	no|up	2	------	------	------	------	------	------
gene12968	LOC110930890	pentatricopeptide repeat-containing protein At3g57430, chloroplastic-like	0.26	0.16	0.31	0.78	0.766667	no|up	no|up	no|down	no|up	no|up	yes|up	no|up	no|down	no|up	no|up	1	------	------	------	------	------	------
gene12971	LOC110930893	G2/mitotic-specific cyclin S13-7-like	2.58667	0.393333	0.18	0.57	0.136667	yes|down	yes|down	yes|down	yes|down	no|down	no|down	no|up	no|down	no|down	yes|down	5	------	------	K21777	CCNB	------	------
gene12972	LOC110930894	cysteine proteinase inhibitor A	57.0733	145.627	269.567	436.45	212.983	yes|up	yes|up	yes|up	yes|up	yes|up	no|up	no|down	yes|down	yes|down	no|down	7	GO:0010951;GO:000486	BP:negative regulation of endopeptidase activity;MF:cysteine-type endopeptidase inhibitor activity;	------	------	------	------
gene12978	LOC110930900	uncharacterized LOC110930900, transcript variant X1	6.64667	8.16	8	8.23	5.35333	yes|down	no|up	no|up	no|down	no|up	no|down	no|down	no|down	yes|down	yes|down	3	------	------	------	------	------	------
gene12980	LOC110930901	protein FAR1-RELATED SEQUENCE 3	2.58667	3.32667	3.82333	10.2067	12.6733	yes|up	no|up	no|up	yes|up	no|up	no|up	no|up	no|up	no|up	yes|up	3	------	------	------	------	------	------
gene12981	LOC110930902	serrate RNA effector molecule-like, transcript variant X1	3.68333	4.49333	3.15667	9.14667	39.2267	yes|up	no|down	no|up	no|up	no|down	no|up	no|up	yes|up	yes|up	yes|up	4	GO:0044699;GO:0048856;GO:0050789;GO:0006396;GO:003198	BP:single-organism process;BP:anatomical structure development;BP:regulation of biological process;BP:RNA processing;CC:nuclear lumen;	------	------	------	------
gene12982	LOC110930903	zinc finger BED domain-containing protein RICESLEEPER 2-like	2.58	3.70333	4.00333	13.6567	18.6633	yes|up	no|up	no|up	yes|up	no|up	yes|up	no|up	no|up	yes|up	yes|up	5	------	------	------	------	------	------
gene12983	LOC110930905	protein argonaute 4-like	264.593	135.973	53.2133	45.4333	32.7167	yes|down	yes|down	no|down	yes|down	yes|down	yes|down	yes|down	no|down	yes|down	yes|down	8	GO:000367	MF:nucleic acid binding;	K11593	ELF2C, AGO	------	------
gene12984	LOC110932626	pentatricopeptide repeat-containing protein At1g63130, mitochondrial-like	0.01	0.043333	0.013333	0.11	0	no|down	no|up	no|up	no|up	no|down	no|up	no|up	yes|down	no|down	no|down	1	------	------	K17964	LRPPRC	------	------
gene12989	LOC110928359	uncharacterized LOC110928359, transcript variant X2	0.756667	0.07	0	0	0	yes|down	yes|down	no|down	yes|down	no|down	no|down	no|no test	no|no test	no|no test	no|down	3	------	------	------	------	------	------
gene12990	LOC110930907	signal recognition particle 43 kDa protein, chloroplastic	1.03333	1.97333	2.43667	14.1133	16.05	yes|up	no|up	no|up	yes|up	no|up	yes|up	yes|up	no|up	yes|up	yes|up	6	GO:0045038;GO:0009416;GO:0009535;GO:0009941;GO:0080085;GO:0009507;GO:004280	BP:protein import into chloroplast thylakoid membrane;BP:response to light stimulus;CC:chloroplast thylakoid membrane;CC:chloroplast envelope;CC:signal recognition particle, chloroplast targeting;CC:chloroplast;MF:identical protein binding;	K12271	SRP43, CAO	------	------
gene12996	LOC110930911	anthocyanidin 3-O-glucosyltransferase 2-like	24.33	19.15	18.7433	14.4733	2.66	yes|down	no|down	no|down	no|down	no|up	no|down	no|down	yes|down	yes|down	yes|down	4	------	------	------	------	------	------
gene12997	LOC110930912	anthocyanidin 3-O-glucosyltransferase 2-like	20.67	17.9133	14.9833	11.4233	2.84333	yes|down	no|down	no|down	yes|down	no|down	yes|down	yes|down	yes|down	yes|down	yes|down	7	------	------	------	------	------	------
gene13006	LOC110930918	anthocyanidin 3-O-glucosyltransferase 2-like	0.04	0.063333	0	0	2.25667	yes|up	no|down	no|up	no|down	no|down	no|down	no|no test	yes|up	yes|up	yes|up	4	------	------	------	------	------	------
gene13007	LOC110930919	uncharacterized LOC110930919	0.7	0.6	0.216667	2.32	1.52	no|up	no|down	no|down	no|up	no|down	no|up	yes|up	no|down	yes|up	no|up	2	------	------	------	------	------	------
gene13011	LOC110930923	uncharacterized LOC110930923	0.88	0	0	2.91333	1.02333	no|down	yes|down	yes|down	no|up	no|no test	yes|up	yes|up	no|down	no|up	no|up	4	------	------	------	------	------	------
gene13012	LOC110930925	uncharacterized LOC110930925	0.213333	2.06333	1.59333	0.323333	3.16	no|up	yes|up	yes|up	no|down	no|down	yes|down	yes|down	no|up	no|down	no|down	4	------	------	------	------	------	------
gene13013	LOC110930924	anthocyanidin 3-O-glucosyltransferase 2-like	0.026667	0.036667	0.053333	1.05333	27.3267	yes|up	no|up	no|up	yes|up	no|up	yes|up	yes|up	yes|up	yes|up	yes|up	7	------	------	------	------	------	------
gene13014	LOC110930926	anthocyanidin 3-O-glucosyltransferase 2-like	0.013333	0.036667	0.49	30.2567	77.0633	yes|up	yes|up	no|up	yes|up	yes|up	yes|up	yes|up	no|up	yes|up	yes|up	8	------	------	------	------	------	------
gene13015	LOC110930927	anthocyanidin 3-O-glucosyltransferase 2-like	20.8	36.3233	54.2967	74.68	68.35	no|up	yes|up	no|up	yes|up	no|up	no|up	no|down	no|down	no|down	no|up	2	------	------	------	------	------	------
gene13016	LOC110930928	anthocyanidin 3-O-glucosyltransferase 2-like	11.5667	20.84	41.1	57.2333	38.4267	no|up	yes|up	no|up	yes|up	yes|up	no|up	no|down	no|down	yes|down	no|up	4	------	------	------	------	------	------
gene13017	LOC110930929	anthocyanidin 3-O-glucosyltransferase 2-like	0.956667	1.76667	3.79333	6.06333	52.41	yes|up	yes|up	no|up	yes|up	yes|up	yes|up	no|down	yes|up	yes|up	yes|up	8	------	------	------	------	------	------
gene1302	LOC110866780	transcription factor bHLH48-like	3.58667	4.86667	5.46333	13.8833	18.09	yes|up	no|up	no|up	yes|up	no|up	no|up	no|up	no|up	no|up	no|up	2	------	------	------	------	------	------
gene13020	LOC110930930	PHD finger protein At1g33420-like	3.92667	4.82	5.32667	13.5133	42.4967	yes|up	no|up	no|up	yes|up	no|up	no|up	no|up	yes|up	yes|up	yes|up	5	GO:004687	MF:metal ion binding;	------	------	------	------
gene13026	LOC110930935	uncharacterized LOC110930935, transcript variant X1	1.64333	2.56333	1.45667	1.46333	0.296667	yes|down	no|down	no|up	no|down	no|down	yes|down	no|down	yes|down	yes|down	yes|down	5	------	------	------	------	------	------
gene13028	LOC110930937	pre-mRNA-splicing factor ISY1 homolog	9.30333	10.8233	9.18333	29.37	43.3967	yes|up	no|up	no|up	no|up	no|down	no|up	no|up	no|up	yes|up	yes|up	3	GO:0000389;GO:0000350;GO:0071020;GO:0071013;GO:0071012;GO:0071014;GO:0000974;GO:000038	BP:mRNA 3'-splice site recognition;BP:generation of catalytic spliceosome for second transesterification step;CC:post-spliceosomal complex;CC:catalytic step 2 spliceosome;CC:catalytic step 1 spliceosome;CC:post-mRNA release spliceosomal complex;CC:Prp19 complex;MF:first spliceosomal transesterification activity;	K12870	ISY1	map03040	Spliceosome
gene13029		-	0.033333	0.016667	0.07	0.153333	1.86333	yes|up	no|up	no|down	no|up	no|up	no|up	no|up	yes|up	yes|up	yes|up	4	------	------	------	------	------	------
gene13030	LOC110930938	1-aminocyclopropane-1-carboxylate oxidase homolog 1-like	0.13	0.136667	0.07	0.563333	1.84333	yes|up	no|down	no|up	no|up	no|down	no|up	no|up	no|up	yes|up	yes|up	3	------	------	------	------	------	------
gene13031	LOC110930940	1-aminocyclopropane-1-carboxylate oxidase homolog 1-like	0.05	0.033333	0.013333	3.97667	7.05667	yes|up	no|down	no|down	yes|up	no|down	yes|up	yes|up	no|up	yes|up	yes|up	6	------	------	------	------	------	------
gene13032	LOC110932635	uncharacterized LOC110932635	32.6667	34.0267	31.42	141.46	214.66	yes|up	no|up	no|up	yes|up	no|up	no|up	no|up	no|up	no|up	yes|up	3	------	------	------	------	------	------
gene13033	LOC110930941	1-aminocyclopropane-1-carboxylate oxidase homolog 1-like	217.773	248.883	314.267	361.793	300.31	no|down	no|up	no|up	no|down	no|up	no|down	no|down	no|down	yes|down	no|down	1	------	------	------	------	------	------
gene13034	LOC110930942	1-aminocyclopropane-1-carboxylate oxidase homolog 1-like	0.173333	0.776667	0.676667	1.14	2.76667	yes|up	no|up	no|up	no|up	no|up	no|down	no|down	no|up	no|up	no|up	1	------	------	------	------	------	------
gene13038	LOC110930947	1-aminocyclopropane-1-carboxylate oxidase homolog 1-like	1.13667	1.03	1.29667	17.6	22.4867	yes|up	no|up	no|down	yes|up	no|up	yes|up	yes|up	no|up	yes|up	yes|up	6	------	------	------	------	------	------
gene13039	LOC110930946	1-aminocyclopropane-1-carboxylate oxidase homolog 1-like	2.57333	4.84	5.22667	11.4933	16.02	yes|up	yes|up	no|up	yes|up	no|up	no|up	no|up	no|up	no|up	no|up	3	------	------	------	------	------	------
gene1304	LOC110891438	uncharacterized LOC110891438	0.736667	0.91	3.72	2.43	0	yes|down	no|up	no|up	no|up	yes|up	no|up	no|down	yes|down	yes|down	yes|down	5	------	------	------	------	------	------
gene13041		-	2.27	2.1	2.20667	6.50333	23.38	yes|up	no|up	no|down	no|up	no|up	no|up	no|up	yes|up	yes|up	yes|up	4	------	------	------	------	------	------
gene13042	LOC110930949	uncharacterized LOC110930949	119.887	73.2933	39.2567	50.4667	63.22	yes|down	yes|down	no|down	yes|down	no|down	yes|down	no|down	no|up	no|down	yes|down	5	GO:001602	CC:integral component of membrane;	------	------	------	------
gene13043	LOC110930950	1-aminocyclopropane-1-carboxylate oxidase homolog 3-like	0.286667	0.136667	0.203333	0.446667	1.55667	yes|up	no|down	no|down	no|down	no|up	no|up	no|up	yes|up	yes|up	yes|up	4	------	------	------	------	------	------
gene13044	LOC110930952	uncharacterized LOC110930952, transcript variant X1	5.72	4.70333	2.59667	1.61	0.886667	yes|down	no|down	no|down	yes|down	no|down	yes|down	no|down	no|down	yes|down	yes|down	5	------	------	------	------	------	------
gene13045	LOC110930953	enoyl-CoA delta isomerase 2, peroxisomal-like	7.78333	10.04	7.99333	80.4333	419.387	yes|up	no|up	no|up	yes|up	no|down	yes|up	yes|up	yes|up	yes|up	yes|up	7	------	------	K07517	ECI1_2	map00071	Fatty acid degradation
gene13048	LOC110930957	UDP-glycosyltransferase 87A2-like	0.03	0.056667	0.113333	0.62	0.976667	yes|up	no|up	no|up	no|up	no|up	no|up	no|up	no|up	no|up	yes|up	2	------	------	------	------	------	------
gene13049	LOC110930956	ethylene receptor 2-like	2.93667	2.27667	1.98	2.24	1.57667	yes|down	no|down	no|down	yes|down	no|down	no|down	no|down	no|down	yes|down	yes|down	4	GO:0018106;GO:0010105;GO:0023014;GO:0016021;GO:0005789;GO:0000155;GO:0051740;GO:003819	BP:peptidyl-histidine phosphorylation;BP:negative regulation of ethylene-activated signaling pathway;BP:signal transduction by protein phosphorylation;CC:integral component of membrane;CC:endoplasmic reticulum membrane;MF:phosphorelay sensor kinase activity;MF:ethylene binding;MF:ethylene receptor activity;	K14509	ETR, ERS	map04016;map04075	MAPK signaling pathway - plant;Plant hormone signal transduction
gene13054	LOC110930959	cellulose synthase-like protein G2	0	0.08	0.063333	0.22	0.846667	yes|up	no|up	no|up	no|up	no|up	no|up	no|up	no|up	yes|up	yes|up	3	GO:001674	MF:transferase activity;	------	------	------	------
gene13055	LOC110930960	cellulose synthase-like protein G2	0.043333	0.113333	0.743333	2.87	1.48333	yes|up	yes|up	no|up	yes|up	yes|up	yes|up	no|up	no|down	no|up	yes|up	6	------	------	------	------	------	------
gene1306	LOC110866803	40S ribosomal protein S20-2, transcript variant X1	171.977	89.7967	55.3733	244.733	204.64	no|down	yes|down	no|down	no|down	no|down	no|up	yes|up	no|down	no|up	no|up	2	GO:0006412;GO:0015935;GO:0003735;GO:000372	BP:translation;CC:small ribosomal subunit;MF:structural constituent of ribosome;MF:RNA binding;	K02969	RP-S20e, RPS20	map03010	Ribosome
gene13061	LOC110930964	syntaxin-related protein KNOLLE-like	4.73667	0.726667	0.233333	0.126667	0.353333	yes|down	yes|down	yes|down	yes|down	no|down	yes|down	no|down	no|up	no|down	yes|down	6	GO:0006906;GO:0006886;GO:0006887;GO:0048278;GO:0009524;GO:0016021;GO:0012505;GO:0005886;GO:0009504;GO:0031201;GO:0009506;GO:0000149;GO:000548	BP:vesicle fusion;BP:intracellular protein transport;BP:exocytosis;BP:vesicle docking;CC:phragmoplast;CC:integral component of membrane;CC:endomembrane system;CC:plasma membrane;CC:cell plate;CC:SNARE complex;CC:plasmodesma;MF:SNARE binding;MF:SNAP receptor activity;	K08486	STX1B_2_3	map04130	SNARE interactions in vesicular transport
gene13062	LOC110930965	uncharacterized LOC110930965, transcript variant X1	0.016667	0.05	0	0	4.77667	yes|up	no|down	no|up	no|down	no|down	no|down	no|no test	yes|up	yes|up	yes|up	4	------	------	------	------	------	------
gene13065	LOC110930968	uncharacterized LOC110930968	12.0067	15.0633	15.5467	20.48	15.0133	no|down	no|up	no|up	no|up	no|up	no|down	no|down	no|down	yes|down	no|down	1	GO:001602	CC:membrane;	------	------	------	------
gene13070	LOC110930971	protein WVD2-like 3, transcript variant X1	9.85667	8.44667	7.26667	3.28	0.906667	yes|down	no|down	no|down	yes|down	no|down	yes|down	yes|down	yes|down	yes|down	yes|down	7	------	------	------	------	------	------
gene13072	LOC110930973	uncharacterized LOC110930973	1.78	2.14	2.83667	10.7733	4.71333	no|up	no|up	no|up	yes|up	no|up	yes|up	yes|up	yes|down	no|down	no|up	4	------	------	------	------	------	------
gene13073	LOC110930974	40S ribosomal protein S15-4-like	87.3733	74.1267	74.5633	182.077	84.0233	no|down	no|down	no|down	no|up	no|up	no|up	no|up	yes|down	no|down	no|down	1	GO:0006412;GO:0015935;GO:0003735;GO:000372	BP:translation;CC:small ribosomal subunit;MF:structural constituent of ribosome;MF:RNA binding;	K02958	RP-S15e, RPS15	map03010	Ribosome
gene13074	LOC110930975	40S ribosomal protein S15-4	51.69	40.1167	28	71.04	17.3167	yes|down	no|down	no|down	no|down	no|down	no|up	no|up	yes|down	yes|down	yes|down	4	GO:0006412;GO:0015935;GO:0003735;GO:000372	BP:translation;CC:small ribosomal subunit;MF:structural constituent of ribosome;MF:RNA binding;	K02958	RP-S15e, RPS15	map03010	Ribosome
gene13076	LOC110930977	LRR receptor-like serine/threonine-protein kinase GSO1	0.346667	0.17	0.173333	0.026667	0.086667	yes|down	no|down	no|down	yes|down	no|up	no|down	no|down	no|up	no|down	no|down	2	------	------	------	------	------	------
gene13079	LOC110930979	PRA1 family protein D-like	12.35	12.2933	12.6433	11.1867	8.94667	yes|down	no|up	no|down	no|down	no|up	no|down	yes|down	no|down	yes|down	yes|down	4	------	------	------	------	------	------
gene13081	LOC110930981	serine/threonine receptor-like kinase NFP	0.14	0.506667	1.56667	5.77	7.72667	yes|up	yes|up	no|up	yes|up	yes|up	yes|up	no|up	no|up	yes|up	yes|up	7	GO:001602	CC:membrane;	------	------	------	------
gene13083	LOC110930983	protein GAMETE EXPRESSED 1-like	0.26	0.4	0.53	1.36333	0.773333	no|up	no|up	no|up	yes|up	no|up	no|up	no|up	no|down	no|down	no|up	1	------	------	------	------	------	------
gene13087	LOC110930986	CBL-interacting serine/threonine-protein kinase 7-like	0.356667	0.066667	0.023333	0	0	yes|down	no|down	no|down	yes|down	no|down	no|down	no|down	no|no test	no|down	no|down	2	GO:0016310;GO:0007165;GO:0044424;GO:000467	BP:phosphorylation;BP:signal transduction;CC:intracellular part;MF:protein kinase activity;	K12761	SNF1	------	------
gene13091	LOC110930988	uncharacterized LOC110930988, transcript variant X1	0.153333	0	0.963333	0.426667	0.046667	no|up	no|up	no|down	no|up	yes|up	no|up	no|down	no|down	no|down	no|up	1	------	------	------	------	------	------
gene13092	LOC110930990	40S ribosomal protein S15-4-like	0	0	0	0.28	6.46667	yes|up	no|no test	no|no test	no|up	no|no test	no|up	no|up	yes|up	yes|up	yes|up	4	------	------	K02958	RP-S15e, RPS15	map03010	Ribosome
gene13097	LOC110930992	uncharacterized LOC110930992, transcript variant X1	4.36333	3.98	1.69667	0.703333	2.14333	yes|down	yes|down	no|down	yes|down	no|down	yes|down	yes|down	no|up	no|down	yes|down	6	------	------	------	------	------	------
gene13099	LOC110930994	GDP-mannose 3,5-epimerase 2	10.94	10.6633	7.93667	8.05333	6.98333	yes|down	no|down	no|down	yes|down	no|down	yes|down	no|down	no|down	yes|down	yes|down	5	------	------	K10046	GME	map00520;map00053	Amino sugar and nucleotide sugar metabolism;Ascorbate and aldarate metabolism
gene1310	LOC110866818	zinc finger CCCH domain-containing protein 30-like, transcript variant X1	1.98	1.44667	0.48	2.19333	1.47	yes|down	yes|down	no|down	no|down	yes|down	no|down	yes|up	no|down	no|up	no|down	4	------	------	------	------	------	------
gene13100	LOC110930995	uncharacterized LOC110930995	1.56	1.10667	0.436667	2.29667	0.71	no|down	yes|down	no|down	no|up	no|down	no|up	yes|up	no|down	no|down	no|down	2	------	------	------	------	------	------
gene13101	LOC110930996	3-ketoacyl-CoA synthase 11-like	0.28	1.18667	3.19	20.5467	3.54333	yes|up	yes|up	no|up	yes|up	yes|up	yes|up	yes|up	yes|down	no|down	no|up	7	GO:0006633;GO:0016021;GO:001674	BP:fatty acid biosynthetic process;CC:integral component of membrane;MF:transferase activity, transferring acyl groups other than amino-acyl groups;	K15397	KCS	map04626;map00062	Plant-pathogen interaction;Fatty acid elongation
gene1311	LOC110866846	uncharacterized LOC110866846	4.84333	5.07	4.95	4.18667	3.11333	yes|down	no|up	no|up	yes|down	no|up	yes|down	yes|down	no|down	yes|down	yes|down	6	------	------	------	------	------	------
gene13112	LOC110931003	uncharacterized LOC110931003, transcript variant X1	0.486667	0.596667	0.47	1.21	0.54	no|down	no|up	no|up	no|up	no|down	no|up	no|up	yes|down	no|down	yes|down	2	------	------	------	------	------	------
gene13115	LOC110931006	probable serine/threonine-protein kinase PIX7, transcript variant X1	4.44	4.55	5.3	7.62	5.17333	no|down	no|up	no|up	no|up	no|up	no|up	no|down	no|down	yes|down	no|down	1	GO:0006468;GO:0004674;GO:000552	BP:protein phosphorylation;MF:protein serine/threonine kinase activity;MF:ATP binding;	------	------	------	------
gene13116	LOC110931007	uncharacterized LOC110931007	0.796667	0.706667	0.413333	0.76	0.503333	yes|down	no|down	no|down	no|down	no|down	no|down	no|down	no|down	no|down	no|down	1	------	------	------	------	------	------
gene13118	LOC110928375	protein NRT1/ PTR FAMILY 4.6-like	1.80333	2.62333	2.83333	0.676667	0.033333	yes|down	no|up	no|up	yes|down	no|up	yes|down	yes|down	yes|down	yes|down	yes|down	7	GO:001602	CC:membrane;	------	------	------	------
gene1312	LOC110866852	uncharacterized LOC110866852, transcript variant X3	1.45	1.78333	1.58333	1.18333	0.843333	yes|down	no|up	no|up	yes|down	no|up	yes|down	yes|down	no|down	yes|down	yes|down	6	------	------	------	------	------	------
gene13123	LOC110931008	uncharacterized LOC110931008	0.196667	0.343333	0.34	0.693333	1.41	yes|up	no|up	no|up	no|up	no|up	no|up	no|up	no|up	no|up	no|up	1	------	------	------	------	------	------
gene13124	LOC110931009	uncharacterized LOC110931009	14.4667	13.9767	13.2267	34.6467	92.9667	yes|up	no|up	no|down	no|up	no|up	no|up	no|up	yes|up	yes|up	yes|up	4	------	------	------	------	------	------
gene13125	LOC110931011	thioredoxin H2-like	9.99	6.88	0.676667	1.44333	0.37	yes|down	yes|down	no|down	yes|down	yes|down	yes|down	no|up	no|down	no|down	yes|down	6	GO:0044710;GO:0006457;GO:0034599;GO:0000103;GO:0045454;GO:0055114;GO:0005829;GO:0005886;GO:0015035;GO:001667	BP:single-organism metabolic process;BP:protein folding;BP:cellular response to oxidative stress;BP:sulfate assimilation;BP:cell redox homeostasis;BP:oxidation-reduction process;CC:cytosol;CC:plasma membrane;MF:protein disulfide oxidoreductase activity;MF:oxidoreductase activity, acting on a sulfur group of donors, disulfide as acceptor;	K03671	trxA	------	------
gene13126	LOC110931010	dnaJ homolog subfamily B member 1-like	0.586667	0.803333	0.283333	0.476667	0.04	yes|down	no|down	no|up	no|down	no|down	no|down	no|down	no|down	no|down	yes|down	2	GO:0006457;GO:005108	BP:protein folding;MF:unfolded protein binding;	K09510	DNAJB4	------	------
gene13132	LOC110931014	F-box protein SKIP16	53.15	62.32	46.2433	30.9333	23.43	yes|down	no|down	no|up	yes|down	no|down	yes|down	yes|down	no|down	yes|down	yes|down	6	------	------	K10290	FBXO3	------	------
gene13134	LOC110931016	beta-galactosidase 10-like	0.133333	0.05	0.023333	0.07	0.013333	yes|down	no|down	no|down	no|down	no|down	no|down	no|up	no|down	no|down	no|down	1	------	------	------	------	------	------
gene13136	LOC110931017	tRNA uridine 5-carboxymethylaminomethyl modification enzyme MnmG	1.46333	1.57	1.31667	4.85333	8.45667	yes|up	no|up	no|up	no|up	no|down	no|up	no|up	no|up	yes|up	yes|up	3	GO:0055114;GO:0002098;GO:0050660;GO:001649	BP:oxidation-reduction process;BP:tRNA wobble uridine modification;MF:flavin adenine dinucleotide binding;MF:oxidoreductase activity;	K03495	gidA, mnmG, MTO1	------	------
gene13137	LOC110931018	ras-related protein RABD2c-like	57.2667	48.45	48.37	37.99	22.7233	yes|down	no|down	no|down	yes|down	no|up	yes|down	yes|down	no|down	yes|down	yes|down	6	GO:0007264;GO:0005622;GO:000552	BP:small GTPase mediated signal transduction;CC:intracellular;MF:GTP binding;	K07874	RAB1A	------	------
gene1314	LOC110866865	zeatin O-glucosyltransferase-like	0.09	0.176667	0.16	2.21667	4.43667	yes|up	no|up	no|up	yes|up	no|up	yes|up	yes|up	no|up	yes|up	yes|up	6	------	------	K13495	CISZOG	map00908	Zeatin biosynthesis
gene13149	LOC110931025	protein VASCULAR ASSOCIATED DEATH 1, chloroplastic	9.13	13.1267	12.4733	33.03	74.3267	yes|up	no|up	no|up	yes|up	no|up	no|up	no|up	yes|up	yes|up	yes|up	5	------	------	------	------	------	------
gene13150	LOC110931026	serine/threonine-protein kinase D6PKL1-like, transcript variant X4	1.74667	1.20333	0.386667	0.783333	0.56	yes|down	yes|down	no|down	yes|down	yes|down	yes|down	no|up	no|down	no|down	yes|down	6	GO:0035556;GO:0005737;GO:0005634;GO:0005886;GO:000467	BP:intracellular signal transduction;CC:cytoplasm;CC:nucleus;CC:plasma membrane;MF:protein serine/threonine kinase activity;	------	------	------	------
gene13154	LOC110931027	ethylene-responsive transcription factor ERF104-like	1.32667	1.02	0.896667	1.71333	0.616667	yes|down	no|down	no|down	no|down	no|down	no|up	no|up	no|down	no|down	no|down	1	GO:000635	BP:transcription, DNA-templated;	K09286	EREBP	------	------
gene1316	LOC110866874	zeatin O-glucosyltransferase-like	14.5933	9.88667	10.3367	13.92	0.81	yes|down	no|down	no|down	no|down	no|up	no|down	no|down	yes|down	yes|down	yes|down	4	------	------	K13495	CISZOG	map00908	Zeatin biosynthesis
gene13161	LOC110931029	type III polyketide synthase A-like	0.336667	0.1	0.016667	0.03	0	yes|down	no|down	no|down	yes|down	no|down	no|down	no|up	no|down	no|down	no|down	2	------	------	------	------	------	------
gene13163	LOC110931031	dnaJ protein homolog 2-like, transcript variant X2	36.34	38.1367	37.7167	115.917	218.517	yes|up	no|up	no|up	no|up	no|up	no|up	no|up	no|up	yes|up	yes|up	3	GO:0005515;GO:004316	MF:protein binding;MF:ion binding;	K09503	DNAJA2	map04141	Protein processing in endoplasmic reticulum
gene13164	LOC110931032	putative dual specificity protein phosphatase DSP8	26.83	19.6667	14.2733	11.8333	11.1133	yes|down	no|down	no|down	yes|down	no|down	yes|down	yes|down	no|down	yes|down	yes|down	6	GO:0006470;GO:000472	BP:protein dephosphorylation;MF:phosphoprotein phosphatase activity;	K14165	K14165	------	------
gene13165	LOC110931033	homeobox-leucine zipper protein HAT3-like	3.43	2.7	2.22333	2.69333	1.11333	yes|down	no|down	no|down	yes|down	no|down	no|down	no|down	no|down	yes|down	yes|down	4	------	------	K09338	HD-ZIP	------	------
gene13166	LOC110931034	cationic amino acid transporter 9, chloroplastic-like	1.05333	0.883333	0.77	1.18	0.553333	yes|down	no|down	no|down	no|down	no|down	no|down	no|down	yes|down	yes|down	yes|down	4	------	------	K03294	TC.APA	------	------
gene13168	LOC110931035	protein ARABIDILLO 1-like	0.493333	1.23333	1.89333	1.66	0.62	no|down	yes|up	no|up	no|up	no|up	no|down	yes|down	yes|down	yes|down	yes|down	5	GO:004442	CC:intracellular part;	------	------	------	------
gene13171	LOC110931037	scarecrow-like protein 6	2.68	1.81	0.72	1.97333	1.10667	yes|down	yes|down	no|down	yes|down	yes|down	no|down	no|up	no|down	no|down	yes|down	5	------	------	------	------	------	------
gene13172	LOC110931038	vesicle-associated protein 1-2-like	9.90667	6.86667	4.51333	10.0667	25.4367	no|up	no|down	no|down	no|down	no|down	no|down	no|up	yes|up	yes|up	yes|up	3	GO:0016021;GO:000578	CC:integral component of membrane;CC:endoplasmic reticulum membrane;	------	------	------	------
gene13175	LOC110931042	uncharacterized LOC110931042, transcript variant X1	1.32667	1.94333	1.70667	5.14667	11.0633	yes|up	no|up	no|up	yes|up	no|down	no|up	no|up	yes|up	yes|up	yes|up	5	------	------	------	------	------	------
gene13176	LOC110931043	transcription factor UNE10	27.5933	32.1933	31.2933	26.3067	15.6933	yes|down	no|up	no|up	no|down	no|up	yes|down	yes|down	no|down	yes|down	yes|down	5	------	------	------	------	------	------
gene13177	LOC110931044	uncharacterized LOC110931044	4.05	5.76333	7.47667	11.07	5.98667	no|down	yes|up	no|up	no|up	no|up	no|up	no|down	no|down	yes|down	no|down	2	------	------	------	------	------	------
gene13178	LOC110931045	uncharacterized LOC110931045, transcript variant X3	0.423333	0.74	0.616667	0.27	0.073333	yes|down	no|up	no|up	no|down	no|down	no|down	no|down	no|down	yes|down	yes|down	3	------	------	------	------	------	------
gene13192	LOC110931053	long chain acyl-CoA synthetase 4-like	0.026667	0.123333	0.74	1.20333	0.176667	no|up	yes|up	no|up	yes|up	yes|up	yes|up	no|down	yes|down	yes|down	no|down	6	GO:0008152;GO:000382	BP:metabolic process;MF:catalytic activity;	K01897	ACSL, fadD	map04146;map00061;map00071	Peroxisome;Fatty acid biosynthesis;Fatty acid degradation
gene13194	LOC110931057	uncharacterized LOC110931057	0.23	0.133333	0.126667	0.99	7.67	yes|up	no|down	no|down	no|up	no|up	no|up	no|up	yes|up	yes|up	yes|up	4	------	------	------	------	------	------
gene13196	LOC110931059	uncharacterized LOC110931059, transcript variant X1	0.116667	1.22667	0.996667	2.91333	1.94333	yes|up	yes|up	yes|up	yes|up	no|down	no|up	no|up	no|down	no|down	no|down	4	------	------	------	------	------	------
gene13198	LOC110931060	mediator of RNA polymerase II transcription subunit 12-like, transcript variant X1	1.51	2.10333	1.93333	5.98333	7.80667	yes|up	no|up	no|up	yes|up	no|up	no|up	no|up	no|up	yes|up	yes|up	4	------	------	------	------	------	------
gene13199	LOC110931061	K(+) efflux antiporter 2, chloroplastic-like	6.10667	3.54	2.21667	1.51333	0.203333	yes|down	yes|down	no|down	yes|down	no|down	yes|down	no|down	yes|down	yes|down	yes|down	7	------	------	------	------	------	------
gene1320	LOC110866888	probable glycosyltransferase STELLO1	2.58333	4.31667	3.57333	5.16	3.86667	no|down	no|up	no|up	no|up	no|down	no|down	no|down	no|down	no|down	yes|down	1	GO:001602	CC:integral component of membrane;	------	------	------	------
gene13201	LOC110931063	NAD-dependent malic enzyme 59 kDa isoform, mitochondrial-like	0.84	0.393333	0.176667	0.37	0.146667	yes|down	yes|down	no|down	no|down	no|down	no|down	no|up	no|down	no|down	yes|down	3	GO:0044710;GO:0006108;GO:0055114;GO:0043231;GO:0044444;GO:0046914;GO:0051287;GO:0004471;GO:0004470;GO:0000166;GO:004687	BP:single-organism metabolic process;BP:malate metabolic process;BP:oxidation-reduction process;CC:intracellular membrane-bounded organelle;CC:cytoplasmic part;MF:transition metal ion binding;MF:NAD binding;MF:malate dehydrogenas;MF:malic enzyme activity;MF:nucleotide binding;MF:metal ion binding;	K00028	E1.1.1.39	map00620;map00710	Pyruvate metabolism;Carbon fixation in photosynthetic organisms
gene13202	LOC110931064	dTDP-4-dehydrorhamnose reductase, transcript variant X1	7.08	5.14333	3.15333	4.28	2.89	yes|down	no|down	no|down	yes|down	no|down	no|down	no|down	no|down	yes|down	yes|down	4	------	------	------	------	------	------
gene13203	LOC110931066	probable polyamine aminopropyl transferase	1.34667	1.6	1.59333	7.77	15.3633	yes|up	no|up	no|up	yes|up	no|up	yes|up	yes|up	no|up	yes|up	yes|up	6	------	------	------	------	------	------
gene13205	LOC110931068	protein CELLULOSE SYNTHASE INTERACTIVE 1-like, transcript variant X5	3.92	2.3	0.873333	1.29667	0.453333	yes|down	yes|down	no|down	yes|down	yes|down	yes|down	no|down	yes|down	yes|down	yes|down	8	GO:001687	MF:ligase activity;	------	------	------	------
gene1321	LOC110866895	exosome complex component RRP43-like, transcript variant X2	5.79	4.31667	3.85333	14.23	24.66	yes|up	no|down	no|down	no|up	no|up	no|up	no|up	no|up	yes|up	yes|up	3	GO:0034476;GO:0071028;GO:0071035;GO:0034475;GO:0071038;GO:0034427;GO:0000467;GO:0071042;GO:0034473;GO:0043928;GO:0005829;GO:0000176;GO:0000177;GO:001709	BP:U5 snRNA 3'-end processing;BP:nuclear mRNA surveillance;BP:nuclear polyadenylation-dependent rRNA catabolic process;BP:U4 snRNA 3'-end processing;BP:nuclear polyadenylation-dependent tRNA catabolic process;BP:nuclear-transcribed mRNA catabolic process, exonucleolytic, 3'-5';BP:exonucleolytic trimming to generate mature 3'-end of 5.8S rRNA from tricistronic rRNA transcrip;BP:nuclear polyadenyla…	K12586	RRP43, EXOSC8, OIP2	map03018	RNA degradation
gene13211	LOC110931073	uncharacterized LOC110931073, transcript variant X2	4.87667	4.09667	4.93667	6.39	4.10667	yes|down	no|up	no|down	no|down	no|up	no|down	no|down	no|down	yes|down	no|down	2	------	------	------	------	------	------
gene13212	LOC110931072	subtilisin-like protease SBT4.14	0.01	0.063333	0.106667	0.24	0.203333	no|up	no|up	no|up	yes|up	no|up	no|up	no|up	no|down	no|down	no|up	1	GO:0055114;GO:0006508;GO:0004252;GO:003244	BP:oxidation-reduction process;BP:proteolysis;MF:serine-type endopeptidase activity;MF:2-alkenal reductase [NA;	------	------	------	------
gene13214	LOC110931074	CRS2-associated factor 1, mitochondrial	3.15333	1.82333	1.95	6.31	11.3133	no|up	no|down	no|down	no|up	no|up	yes|up	no|up	no|up	yes|up	yes|up	3	GO:0070271;GO:0097031;GO:0097034;GO:0009793;GO:0000373;GO:0005739;GO:000372	BP:protein complex biogenesis;BP:mitochondrial respiratory chain complex I biogenesis;BP:mitochondrial respiratory chain complex IV biogenesis;BP:embryo development ending in seed dormancy;BP:Group II intron splicing;CC:mitochondrion;MF:RNA binding;	------	------	------	------
gene13215	LOC110931075	BEACH domain-containing protein C2-like	0.106667	0.203333	0.353333	1.49333	0.796667	yes|up	yes|up	no|up	yes|up	no|up	yes|up	yes|up	no|down	no|up	no|up	5	------	------	------	------	------	------
gene13218	LOC110931078	uncharacterized LOC110931078	4.71667	5.34333	3.54333	11.3633	23.9333	yes|up	no|down	no|up	no|up	no|down	no|up	no|up	yes|up	yes|up	yes|up	4	------	------	------	------	------	------
gene1322	LOC110866906	villin-2-like, transcript variant X1	0.316667	0.28	0.163333	0.096667	0.19	no|down	no|down	no|down	yes|down	no|down	yes|down	no|down	no|up	no|down	no|down	2	------	------	------	------	------	------
gene13220	LOC110928390	uncharacterized LOC110928390	4.15667	2.88667	2.63667	4.46	13.38	no|up	no|down	no|down	no|down	no|up	no|down	no|down	yes|up	yes|up	yes|up	3	------	------	------	------	------	------
gene13227	LOC110931084	annexin B11-like	2.46	2.13333	2.45333	6.4	10.03	yes|up	no|up	no|down	no|up	no|up	no|up	no|up	no|up	yes|up	yes|up	3	------	------	------	------	------	------
gene13228	LOC110931085	uncharacterized LOC110931085	5.01667	3.54333	4.85667	15.86	21.3967	yes|up	no|up	no|down	no|up	no|up	yes|up	no|up	no|up	yes|up	yes|up	4	------	------	------	------	------	------
gene13229	LOC110931086	uncharacterized LOC110931086, transcript variant X1	0.683333	0.586667	0.573333	1.91333	0.816667	no|down	no|down	no|down	no|up	no|up	no|up	no|up	yes|down	no|down	no|down	1	------	------	------	------	------	------
gene13231	LOC110931089	histone H3.2	74.1367	14.0267	1.26333	0.553333	0.316667	yes|down	yes|down	yes|down	yes|down	yes|down	yes|down	no|down	no|down	yes|down	yes|down	8	GO:0005634;GO:0000786;GO:0046982;GO:000367	CC:nucleus;CC:nucleosome;MF:protein heterodimerization activity;MF:DNA binding;	K11253	H3	------	------
gene13232	LOC110931088	peptidyl-prolyl cis-trans isomerase CYP18-1	14.1067	11.03	22.1533	52.5167	30.5467	no|up	no|up	no|down	yes|up	yes|up	yes|up	no|up	no|down	no|down	no|up	3	GO:0000413;GO:0006457;GO:000375	BP:protein peptidyl-prolyl isomerization;BP:protein folding;MF:peptidyl-prolyl cis-trans isomerase activity;	K12734	PPIL3	------	------
gene13235	LOC110931092	AT-hook motif nuclear-localized protein 22-like	7.59	8.32667	7.34667	7.22	6.75333	yes|down	no|up	no|up	no|down	no|down	no|down	no|down	no|down	yes|down	yes|down	3	------	------	------	------	------	------
gene13237	LOC110931093	uncharacterized LOC110931093	1.62	2.27667	2.35667	4.21667	6.21667	yes|up	no|up	no|up	no|up	no|up	no|up	no|down	no|up	no|up	no|up	1	------	------	------	------	------	------
gene13239	LOC110931095	AT-hook motif nuclear-localized protein 1-like, transcript variant X1	2.28333	0.45	0.33	0.256667	0.18	yes|down	yes|down	yes|down	yes|down	no|down	no|down	no|down	no|down	no|down	no|down	4	------	------	------	------	------	------
gene13241	LOC110931099	proteasome subunit beta type-1	44.2233	26.71	26.8533	36.0867	31.2867	yes|down	no|down	no|down	yes|down	no|up	no|down	no|down	no|down	no|down	no|down	2	GO:0051603;GO:0005737;GO:0005634;GO:0005839;GO:000429	BP:proteolysis involved in cellular protein catabolic process;CC:cytoplasm;CC:nucleus;CC:proteasome core complex;MF:threonine-type endopeptidase activity;	K02732	PSMB1	map03050	Proteasome
gene13242	LOC110931098	protein transport Sec1a	0.016667	0.006667	0.09	0.016667	0	no|down	no|up	no|down	no|down	no|up	no|up	no|down	no|down	yes|down	no|down	1	GO:000690	BP:vesicle docking involved in exocytosis;	K15292	STXBP1, MUNC18-1	------	------
gene13243	LOC110931100	probable protein S-acyltransferase 14	6.84667	6.24333	6.55	6.30333	4.24667	yes|down	no|up	no|down	no|down	no|up	no|down	no|down	no|down	yes|down	yes|down	3	GO:001674	MF:transferase activity;	K20028	ZDHHC2_15_20	------	------
gene13245	LOC110931102	BRASSINOSTEROID INSENSITIVE 1-associated receptor kinase 1-like	4.97667	0.95	0.2	0.07	0	yes|down	yes|down	yes|down	yes|down	yes|down	yes|down	no|down	no|down	yes|down	yes|down	8	GO:0006468;GO:0016021;GO:0005886;GO:0004672;GO:0004674;GO:000552	BP:protein phosphorylation;CC:integral component of membrane;CC:plasma membrane;MF:protein kinase activity;MF:protein serine/threonine kinase activity;MF:ATP binding;	------	------	------	------
gene13246	LOC110931106	SOSS complex subunit B homolog	3.55667	2.79667	1.95667	3.90333	2.8	yes|down	no|down	no|down	no|down	no|down	no|down	no|up	no|down	no|down	no|down	1	------	------	------	------	------	------
gene13247	LOC110931105	UDP-glucuronate 4-epimerase 3-like	1.94333	2.59333	2.04	4.32667	2.09333	no|down	no|up	no|up	no|up	no|down	no|up	no|up	yes|down	no|down	yes|down	2	------	------	K08679	E5.1.3.6	map00520	Amino sugar and nucleotide sugar metabolism
gene13248	LOC110931104	molybdate transporter 1	0.8	0.893333	0.763333	0.596667	0.196667	yes|down	no|up	no|up	no|down	no|down	no|down	no|down	no|down	yes|down	yes|down	3	GO:001602	CC:membrane;	------	------	------	------
gene13249	LOC110931103	uncharacterized LOC110931103, transcript variant X1	1.66	1.77	2.92	8.32667	18.1833	yes|up	no|up	no|up	yes|up	no|up	yes|up	no|up	yes|up	yes|up	yes|up	6	GO:0055114;GO:001649	BP:oxidation-reduction process;MF:oxidoreductase activity;	------	------	------	------
gene1326	LOC110866921	uncharacterized LOC110866921	4.10667	16.74	13.8767	12.2633	3.32	no|down	yes|up	yes|up	no|up	no|up	yes|down	yes|down	yes|down	yes|down	yes|down	7	------	------	------	------	------	------
gene13262	LOC110931116	GDSL esterase/lipase 5-like	1.55333	1.87667	1.50667	0.636667	0.11	yes|down	no|up	no|up	no|down	no|down	yes|down	no|down	no|down	yes|down	yes|down	4	------	------	------	------	------	------
gene13264	LOC110931118	outer envelope pore protein 37, chloroplastic, transcript variant X1	12.56	9.30333	8.28667	13.9233	11.5833	yes|down	no|down	no|down	no|down	no|up	no|down	no|down	no|down	no|down	no|down	1	GO:0006811;GO:003196	BP:ion transport;CC:chloroplast membrane;	------	------	------	------
gene13265	LOC110931119	cytochrome B5-like	72.5767	46.04	30.3433	52.67	50.4167	yes|down	yes|down	no|down	yes|down	no|down	no|down	no|down	no|down	no|down	no|down	3	GO:0055114;GO:0031090;GO:0016021;GO:0005789;GO:0020037;GO:004687	BP:oxidation-reduction process;CC:organelle membrane;CC:integral component of membrane;CC:endoplasmic reticulum membrane;MF:heme binding;MF:metal ion binding;	K23490	CYB5	------	------
gene13267	LOC110931120	uncharacterized LOC110931120, transcript variant X2	1.36667	1.67333	0.85	1.8	0.986667	no|down	no|down	no|up	no|down	no|down	no|down	no|up	no|down	no|down	yes|down	1	GO:001602	CC:membrane;	------	------	------	------
gene13269	LOC110931121	uncharacterized LOC110931121	0.67	0.533333	0.35	1.37333	2.57667	no|up	no|down	no|down	no|up	no|down	no|up	no|up	no|up	yes|up	yes|up	2	------	------	K18624;K14399	MAEA, EMP;CLP1, HERB	map03015	mRNA surveillance pathway
gene13270	LOC110931122	uncharacterized membrane protein YuiD	1.16	1.76	1.96	5.39	4.67	yes|up	no|up	no|up	yes|up	no|up	no|up	no|up	no|down	no|up	no|up	2	GO:001602	CC:integral component of membrane;	------	------	------	------
gene13273	LOC110935426	rubredoxin	1.99	2.52333	2.50333	9.83333	8.1	yes|up	no|up	no|up	yes|up	no|up	yes|up	no|up	no|down	no|up	no|up	3	GO:0033539;GO:0055088;GO:0016020;GO:0005777;GO:0009507;GO:0016021;GO:0050660;GO:0052890;GO:0000062;GO:0003995;GO:0005506;GO:0046872;GO:000905	BP:fatty acid beta-oxidation using acyl-CoA dehydrogenase;BP:lipid homeostasis;CC:membrane;CC:peroxisome;CC:chloroplast;CC:integral component of membrane;MF:flavin adenine dinucleotide binding;MF:oxidoreductase activity, acting on the CH-CH group of donors, with a flavin as acceptor;MF:fatty-acyl-CoA binding;MF:acyl-CoA dehydrogenase activity;MF:iron ion binding;MF:metal ion binding;MF:electron c…	------	------	------	------
gene13274	LOC110935427	coatomer subunit beta-1, transcript variant X3	39.5067	43.3967	26.03	28.5033	29.96	yes|down	no|down	no|up	yes|down	no|down	yes|down	no|down	no|down	no|down	yes|down	4	GO:0006886;GO:0016192;GO:0030126;GO:0000139;GO:000519	BP:intracellular protein transport;BP:vesicle-mediated transport;CC:COPI vesicle coat;CC:Golgi membrane;MF:structural molecule activity;	K17301	COPB1, SEC26	------	------
gene13275	LOC110935428	uncharacterized LOC110935428	10.23	9.08667	5.60333	7.41	5.24667	yes|down	no|down	no|down	yes|down	no|down	no|down	no|down	no|down	yes|down	yes|down	4	------	------	------	------	------	------
gene13278	LOC110935431	beta-glucuronosyltransferase GlcAT14B-like	0.716667	0.566667	0.106667	0.173333	0.166667	yes|down	yes|down	no|down	no|down	no|down	no|down	no|down	no|down	no|down	yes|down	3	------	------	------	------	------	------
gene13281	LOC110935435	mitogen-activated protein kinase kinase 4-like	0	0.016667	0.063333	0.87	3.12667	yes|up	no|up	no|up	yes|up	no|up	yes|up	no|up	yes|up	yes|up	yes|up	6	GO:0006468;GO:0004674;GO:000552	BP:protein phosphorylation;MF:protein serine/threonine kinase activity;MF:ATP binding;	K13413	MKK4_5	map04016;map04626;map04075	MAPK signaling pathway - plant;Plant-pathogen interaction;Plant hormone signal transduction
gene13282	LOC110935436	vacuolar cation/proton exchanger 3-like, transcript variant X1	16.04	12.5333	9.13	19.6033	12.3467	yes|down	no|down	no|down	no|down	no|down	no|down	no|up	no|down	no|down	no|down	1	------	------	K07300	chaA, CAX	------	------
gene13283	LOC110935437	uncharacterized LOC110935437	7.39	8.86333	16.44	19.1533	17.2367	no|up	yes|up	no|up	no|up	yes|up	no|up	no|down	no|down	yes|down	no|up	3	------	------	------	------	------	------
gene13284	LOC110935438	protein STRUBBELIG-RECEPTOR FAMILY 7-like	21.1	25.0333	17.7533	26.4167	16.9233	yes|down	no|down	no|up	no|down	no|down	no|down	no|down	no|down	yes|down	yes|down	3	------	------	------	------	------	------
gene13286	LOC110934259	uncharacterized LOC110934259	0.15	0.12	0.176667	0.69	2.13333	yes|up	no|up	no|down	no|up	no|up	no|up	no|up	no|up	yes|up	yes|up	3	------	------	------	------	------	------
gene13288	LOC110935440	pectinesterase-like	5.76333	2.86667	0.466667	1.34	1.40667	yes|down	yes|down	no|down	yes|down	yes|down	yes|down	no|up	no|down	no|up	yes|down	6	GO:0071555;GO:0016020;GO:0071944;GO:0046910;GO:003059	BP:cell wall organization;CC:membrane;CC:cell periphery;MF:pectinesterase inhibitor activity;MF:pectinesterase activity;	K01051	E3.1.1.11	map00040	Pentose and glucuronate interconversions
gene13290	LOC110935442	pectinesterase-like	5.76333	2.69	0.466667	1.21667	1.40667	yes|down	yes|down	yes|down	yes|down	yes|down	no|down	no|up	no|up	no|up	yes|down	6	GO:0071555;GO:0016020;GO:0071944;GO:0046910;GO:003059	BP:cell wall organization;CC:membrane;CC:cell periphery;MF:pectinesterase inhibitor activity;MF:pectinesterase activity;	K01051	E3.1.1.11	map00040	Pentose and glucuronate interconversions
gene13293	LOC110935444	uncharacterized LOC110935444, transcript variant X1	1.11	0.88	0.366667	0.573333	0.776667	no|down	no|down	no|down	yes|down	no|down	no|down	no|down	no|up	no|up	no|down	1	------	------	------	------	------	------
gene13297	LOC110935448	40S ribosomal protein SA-like	263.667	149.503	88.5433	320.45	231.117	yes|down	yes|down	no|down	no|down	no|down	no|up	no|up	no|down	no|up	no|down	2	GO:0009987;GO:001593	BP:cellular process;CC:small ribosomal subunit;	K02998	RP-SAe, RPSA	map03010	Ribosome
gene13298	LOC110935449	sm-like protein LSM1B	9.53	9.22333	7.88333	10.0567	8.51333	yes|down	no|down	no|down	no|down	no|down	no|down	no|down	no|down	no|down	yes|down	2	GO:0000290;GO:0005634;GO:0019013;GO:0000932;GO:000033	BP:deadenylation-dependent decapping of nuclear-transcribed mRNA;CC:nucleus;CC:viral nucleocapsid;CC:cytoplasmic mRNA processing body;MF:RNA cap binding;	K12620	LSM1	map03018	RNA degradation
gene13300	LOC110935450	transmembrane protein 87A	35.52	33.2567	21.8133	17.5733	10.8233	yes|down	no|down	no|down	yes|down	no|down	yes|down	yes|down	no|down	yes|down	yes|down	6	GO:0005794;GO:001602	CC:Golgi apparatus;CC:integral component of membrane;	------	------	------	------
gene13309	LOC110935456	25.3 kDa vesicle transport protein-like, transcript variant X2	56.53	44.0333	31.1567	47.8767	26.08	yes|down	no|down	no|down	no|down	no|down	no|down	no|down	no|down	yes|down	yes|down	3	GO:0016192;GO:001602	BP:vesicle-mediated transport;CC:integral component of membrane;	K08517	SEC22	map04145;map04130	Phagosome;SNARE interactions in vesicular transport
gene1331	LOC110866926	uncharacterized LOC110866926, transcript variant X1	47.0533	46.9	46.2533	56.71	33.2567	yes|down	no|up	no|up	no|down	no|up	no|down	no|down	no|down	yes|down	yes|down	3	------	------	------	------	------	------
gene13314	LOC110935461	ABC transporter B family member 21-like	0.046667	0.026667	0.083333	0.296667	0.663333	yes|up	no|up	no|down	yes|up	no|up	yes|up	no|up	no|up	no|up	yes|up	4	------	------	K05658	ABCB1, CD243	map02010	ABC transporters
gene13316	LOC110935463	dormancy-associated protein homolog 4-like, transcript variant X1	0.44	1.42	5.46	12.8933	105.77	yes|up	yes|up	no|up	yes|up	yes|up	yes|up	no|up	yes|up	yes|up	yes|up	8	------	------	------	------	------	------
gene13317	LOC110935465	dnaJ homolog subfamily B member 7-like	0.886667	0.413333	0.586667	3.25667	12.83	yes|up	no|down	no|down	no|up	no|up	yes|up	yes|up	yes|up	yes|up	yes|up	6	------	------	------	------	------	------
gene13319	LOC110935466	von Willebrand factor A domain-containing protein DDB_G0292028-like, transcript variant X1	0.123333	0.086667	0.066667	0.01	0.166667	no|down	no|down	no|down	yes|down	no|down	no|down	no|down	no|up	no|up	no|down	1	------	------	------	------	------	------
gene1332	LOC110866936	scarecrow-like protein 9, transcript variant X1	2.15667	2.36667	2.32	5.63	12.72	yes|up	no|up	no|up	no|up	no|up	no|up	no|up	yes|up	yes|up	yes|up	4	------	------	------	------	------	------
gene13326	LOC110935475	uncharacterized LOC110935475, transcript variant X1	3.62	2.89333	2.41	7.07667	0.26	yes|down	no|down	no|down	no|down	no|down	no|up	no|up	yes|down	yes|down	yes|down	4	------	------	------	------	------	------
gene13327	LOC110935476	AP2-like ethylene-responsive transcription factor PLT2, transcript variant X1	6.34333	15.2167	19.8333	102.173	190.787	yes|up	yes|up	yes|up	yes|up	no|up	yes|up	yes|up	no|up	yes|up	yes|up	8	------	------	K09285	OVM, ANT	------	------
gene13328	LOC110934266	probable (S)-N-methylcoclaurine 3'-hydroxylase isozyme 2	0.056667	0.076667	0.606667	6.53333	3.93	yes|up	yes|up	no|up	yes|up	yes|up	yes|up	yes|up	no|down	yes|up	yes|up	8	------	------	------	------	------	------
gene13329	LOC110935478	probable (S)-N-methylcoclaurine 3'-hydroxylase isozyme 2	0.066667	0.7	3.05333	11.8233	6.06667	yes|up	yes|up	yes|up	yes|up	yes|up	yes|up	no|up	no|down	no|up	yes|up	7	------	------	------	------	------	------
gene13342	LOC110935484	uncharacterized LOC110935484	0.03	0.1	0	0.063333	0.343333	no|up	no|down	no|up	no|up	no|down	no|down	no|up	no|up	yes|up	no|up	1	------	------	------	------	------	------
gene13344	LOC110935485	sulfated surface glycoprotein 185-like	1.37667	2.11333	3.15667	5.95333	7.62333	yes|up	yes|up	no|up	yes|up	no|up	no|up	no|up	no|up	no|up	no|up	3	------	------	------	------	------	------
gene13345	LOC110935486	uncharacterized LOC110935486	0.393333	0.116667	0.016667	0.016667	0	yes|down	yes|down	no|down	yes|down	no|down	no|down	no|down	no|down	no|down	no|down	3	------	------	------	------	------	------
gene13347	LOC110935487	probable GTP diphosphokinase RSH3, chloroplastic	11.11	15.4	17.1433	85.9167	100.93	yes|up	no|up	no|up	yes|up	no|up	yes|up	yes|up	no|up	yes|up	yes|up	6	GO:001596	BP:guanosine tetraphosphate metabolic process;	K00951	relA	map00230	Purine metabolism
gene13349	LOC110935489	linoleate 13S-lipoxygenase 3-1, chloroplastic-like	3.12333	4.28667	5.42333	22.9467	32.5	yes|up	no|up	no|up	yes|up	no|up	yes|up	yes|up	no|up	yes|up	yes|up	6	GO:0031408;GO:0055114;GO:0009534;GO:0009570;GO:0016165;GO:004687	BP:oxylipin biosynthetic process;BP:oxidation-reduction process;CC:chloroplast thylakoid;CC:chloroplast stroma;MF:linoleate 13S-lipoxygenase activity;MF:metal ion binding;	K00454	LOX2S	map00591;map00592	Linoleic acid metabolism;alpha-Linolenic acid metabolism
gene1335	LOC110866981	uncharacterized LOC110866981, transcript variant X3	1.17	1.83333	1.57667	6.51333	16.4467	yes|up	no|up	no|up	yes|up	no|down	yes|up	no|up	yes|up	yes|up	yes|up	6	------	------	------	------	------	------
gene13354	LOC110935494	uncharacterized LOC110935494	0.156667	0.296667	1.11667	4.01667	9.17667	yes|up	yes|up	no|up	yes|up	no|up	yes|up	no|up	no|up	yes|up	yes|up	6	------	------	------	------	------	------
gene13388	LOC110935510	isopentenyl-diphosphate Delta-isomerase I-like	184.463	106.867	63.6133	81.6167	166.4	yes|down	yes|down	no|down	yes|down	no|down	yes|down	no|down	no|up	no|up	no|down	4	GO:0008299;GO:0016787;GO:000445	BP:isoprenoid biosynthetic process;MF:hydrolase activity;MF:isopentenyl-diphosphate delta-isomerase activity;	K01823	idi, IDI	map00900	Terpenoid backbone biosynthesis
gene13394	LOC110935511	uncharacterized LOC110935511, transcript variant X1	2.05333	1.56333	0.6	0.706667	0.51	yes|down	yes|down	no|down	yes|down	no|down	yes|down	no|down	no|down	no|down	yes|down	5	------	------	------	------	------	------
gene13402	LOC110935512	ras-related protein RABA5b-like	12.4967	10.5233	6.33333	6.54333	5.35	yes|down	no|down	no|down	yes|down	no|down	yes|down	no|down	no|down	yes|down	yes|down	5	GO:0007264;GO:0005622;GO:000552	BP:small GTPase mediated signal transduction;CC:intracellular;MF:GTP binding;	K07976	RAB	------	------
gene13403	LOC110935513	auxin-induced in root cultures protein 12-like	19.4767	15.78	8.33	5.96333	2.06333	yes|down	yes|down	no|down	yes|down	no|down	yes|down	yes|down	yes|down	yes|down	yes|down	8	------	------	------	------	------	------
gene13407	LOC110935515	U-box domain-containing protein 9-like	1.20333	0.99	1.41667	0.863333	0.476667	yes|down	no|up	no|down	yes|down	no|up	no|down	yes|down	no|down	yes|down	yes|down	5	------	------	------	------	------	------
gene13408	LOC110935517	UMP-CMP kinase 3-like	18.5	10.02	11.1267	10.2867	5.22333	yes|down	no|down	no|down	yes|down	no|up	no|down	no|down	no|down	yes|down	yes|down	4	GO:0044711;GO:0016310;GO:0072528;GO:0009117;GO:0044424;GO:0000166;GO:001920	BP:single-organism biosynthetic process;BP:phosphorylation;BP:pyrimidine-containing compound biosynthetic process;BP:nucleotide metabolic process;CC:intracellular part;MF:nucleotide binding;MF:nucleotide kinase activity;	K13800	CMPK1, UMPK	map00240	Pyrimidine metabolism
gene13414		-	3.46667	3.7	4.78	11.03	13.9133	yes|up	no|up	no|up	no|up	no|up	no|up	no|up	no|up	no|up	yes|up	2	------	------	------	------	------	------
gene13427	LOC110935525	DEAD-box ATP-dependent RNA helicase 20	13.3733	11.97	8.58333	18.23	38.5267	no|up	no|down	no|down	no|down	no|down	no|down	no|up	yes|up	yes|up	no|up	2	GO:0005524;GO:0003676;GO:000438	MF:ATP binding;MF:nucleic acid binding;MF:helicase activity;	K12823	DDX5, DBP2	map03040	Spliceosome
gene13429	LOC110935527	ABC transporter C family member 8-like, transcript variant X1	3.43	6.37333	4.38	6.61333	3.73667	no|down	no|up	no|up	no|up	no|down	no|down	no|down	no|down	yes|down	yes|down	2	------	------	------	------	------	------
gene13430	LOC110935528	TMV resistance protein N-like, transcript variant X1	0.013333	0.006667	0	0.04	0.396667	yes|up	no|down	no|down	no|up	no|down	no|up	no|up	yes|up	yes|up	yes|up	4	------	------	------	------	------	------
gene1344	LOC110893195	50S ribosomal protein L3-1, chloroplastic-like	4.01	2.83	3.85333	12.5867	8.99667	no|up	no|up	no|down	no|up	no|up	yes|up	no|up	no|down	no|up	no|up	1	GO:0006412;GO:0005840;GO:000373	BP:translation;CC:ribosome;MF:structural constituent of ribosome;	K02906	RP-L3, MRPL3, rplC	map03010	Ribosome
gene13443	LOC110935535	beta-glucosidase 18-like, transcript variant X1	1.21667	0.986667	0.936667	0.466667	0	yes|down	no|up	no|down	no|down	no|up	no|down	no|down	yes|down	yes|down	yes|down	4	------	------	K05350	bglB	map00460;map00940;map00500	Cyanoamino acid metabolism;Phenylpropanoid biosynthesis;Starch and sucrose metabolism
gene13446	LOC110935536	beta-glucosidase 18-like	0.053333	0.03	0	0.02	0.44	no|up	no|down	no|down	no|down	no|down	no|down	no|up	yes|up	yes|up	yes|up	3	GO:0005975;GO:000455	BP:carbohydrate metabolic process;MF:hydrolase activity, hydrolyzing O-glycosyl compounds;	K05350	bglB	map00460;map00940;map00500	Cyanoamino acid metabolism;Phenylpropanoid biosynthesis;Starch and sucrose metabolism
gene1345		-	0.426667	0.533333	0.646667	1.19333	3.28	yes|up	no|up	no|up	no|up	no|up	no|up	no|up	no|up	no|up	yes|up	2	------	------	------	------	------	------
gene13455	LOC110935543	leucoanthocyanidin dioxygenase-like	469.367	274.427	139.813	28.0533	2.22333	yes|down	yes|down	no|down	yes|down	no|down	yes|down	yes|down	yes|down	yes|down	yes|down	8	------	------	K05277	ANS	map00941	Flavonoid biosynthesis
gene1346	LOC110867031	uncharacterized LOC110867031, transcript variant X1	0.22	0.796667	0.336667	1.42333	4.62	yes|up	no|up	no|up	yes|up	no|down	no|up	no|up	yes|up	yes|up	yes|up	5	------	------	------	------	------	------
gene13460	LOC110935546	uncharacterized LOC110935546	0.37	0.11	0.223333	0.583333	1.51	no|up	no|down	no|down	no|down	no|up	no|up	no|up	no|up	no|up	yes|up	1	------	------	K15203	GTF3C6	------	------
gene13462	LOC110935547	phospholipase A1-IIdelta-like	0.893333	0.95	0.526667	0.44	0.37	yes|down	no|down	no|up	yes|down	no|down	yes|down	no|down	no|down	no|down	yes|down	4	------	------	------	------	------	------
gene13464	LOC110932746	UPF0481 protein At3g47200-like	0.04	0.176667	0.03	0.053333	0	no|down	no|down	no|up	no|down	no|down	no|down	no|down	no|down	no|down	yes|down	1	------	------	------	------	------	------
gene13465	LOC110934297	uncharacterized LOC110934297	7.41667	8.17333	7.17333	23.38	33.6367	yes|up	no|up	no|up	yes|up	no|up	no|up	no|up	no|up	yes|up	yes|up	4	------	------	------	------	------	------
gene1347	LOC110867038	increased DNA methylation 1-like	0.073333	0.093333	0.046667	0.283333	0.753333	no|up	no|down	no|up	no|up	no|down	no|up	no|up	no|up	yes|up	no|up	1	------	------	------	------	------	------
gene13470	LOC110935549	ABC transporter C family member 8-like	1.27	8.44667	7.7	14.1633	3.97333	no|up	yes|up	yes|up	yes|up	no|down	no|down	no|up	yes|down	yes|down	yes|down	6	GO:0006810;GO:0016020;GO:0016887;GO:000016	BP:transport;CC:membrane;MF:ATPase activity;MF:nucleotide binding;	------	------	------	------
gene13476	LOC110935553	uncharacterized LOC110935553	0.223333	0.496667	0.74	0.436667	0.023333	no|down	no|up	no|up	no|up	no|up	no|down	no|down	no|down	yes|down	yes|down	2	------	------	------	------	------	------
gene13488	LOC110935559	uncharacterized LOC110935559	1.37	0.396667	0.173333	0.393333	0.54	yes|down	yes|down	no|down	yes|down	no|down	no|down	no|up	no|up	no|up	no|down	3	------	------	------	------	------	------
gene13497	LOC110935565	uncharacterized LOC110935565, transcript variant X1	3.56333	4.74	8.63333	6.99333	11.26	no|up	yes|up	no|up	no|up	no|up	no|down	yes|down	no|up	no|down	no|up	2	------	------	K15255	PIF1	------	------
gene13499	LOC110935567	uncharacterized LOC110935567	4.36	5.73333	3.92333	4.69667	3.82	yes|down	no|up	no|up	no|down	no|down	no|down	no|down	no|down	yes|down	yes|down	3	------	------	------	------	------	------
gene13505	LOC110935571	TMV resistance protein N-like	0.04	0.036667	0.06	0.21	1.44333	yes|up	no|up	no|down	no|up	no|up	no|up	no|up	yes|up	yes|up	yes|up	4	------	------	------	------	------	------
gene13518	LOC110935573	hexokinase-1-like	1.18	0.623333	0.076667	0.056667	0.083333	yes|down	yes|down	no|down	yes|down	yes|down	yes|down	no|down	no|up	no|down	yes|down	6	GO:0046835;GO:0001678;GO:0006096;GO:0005623;GO:0004396;GO:0005524;GO:000553	BP:carbohydrate phosphorylation;BP:cellular glucose homeostasis;BP:glycolytic process;CC:cell;MF:hexokinase activity;MF:ATP binding;MF:glucose binding;	K00844	HK	map00520;map00010;map00500;map00051;map00052	Amino sugar and nucleotide sugar metabolism;Glycolysis / Gluconeogenesis;Starch and sucrose metabolism;Fructose and mannose metabolism;Galactose metabolism
gene13519	LOC110935575	uncharacterized LOC110935575	0	0.153333	2.48	0.23	0.626667	no|up	yes|up	no|up	no|up	no|up	no|down	yes|down	no|up	no|down	no|up	2	------	------	------	------	------	------
gene1352	LOC110936451	uncharacterized LOC110936451	0.036667	0.07	0.173333	1.80667	10.2333	yes|up	no|up	no|up	yes|up	no|up	yes|up	yes|up	yes|up	yes|up	yes|up	7	------	------	------	------	------	------
gene13521	LOC110935576	NADP-dependent malic enzyme, chloroplastic	426.58	242.463	147.673	117.27	149.183	yes|down	yes|down	no|down	yes|down	no|down	yes|down	yes|down	no|up	yes|down	yes|down	7	GO:0006108;GO:0055114;GO:0009507;GO:0004473;GO:0051287;GO:0004471;GO:0008948;GO:004687	BP:malate metabolic process;BP:oxidation-reduction process;CC:chloroplast;MF:malate dehydrogenas;MF:NAD binding;MF:malate dehydrogenas;MF:oxaloacetate decarboxylase activity;MF:metal ion binding;	K00029	E1.1.1.40, maeB	map00620;map00710	Pyruvate metabolism;Carbon fixation in photosynthetic organisms
gene13522	LOC110935577	protein SAWADEE HOMEODOMAIN HOMOLOG 1	25.6167	19.1	12.2967	8.12	9.48	yes|down	no|down	no|down	yes|down	no|down	yes|down	yes|down	no|up	yes|down	yes|down	6	------	------	------	------	------	------
gene13528	LOC110932778	uncharacterized LOC110932778	2.36	2.89	5.79667	4.67333	2.63	no|down	no|up	no|up	no|up	no|up	no|down	no|down	no|down	yes|down	no|down	1	------	------	------	------	------	------
gene13530	LOC110935579	transcription factor bHLH87-like	0.346667	0.08	0.04	0.173333	0.016667	yes|down	no|down	no|down	no|down	no|down	no|up	no|up	no|down	no|down	no|down	1	------	------	------	------	------	------
gene13531	LOC110935581	uncharacterized RNA methyltransferase CT0009, transcript variant X1	1.77333	1.87667	1.51333	8.04	20.94	yes|up	no|down	no|up	yes|up	no|down	yes|up	yes|up	yes|up	yes|up	yes|up	7	GO:0006396;GO:0001510;GO:0008173;GO:000372	BP:RNA processing;BP:RNA methylation;MF:RNA methyltransferase activity;MF:RNA binding;	------	------	------	------
gene13532	LOC110932780	uncharacterized LOC110932780	0.726667	1.9	0.206667	0.53	0	no|down	no|down	no|up	no|down	no|down	no|down	no|up	no|down	no|down	yes|down	1	------	------	------	------	------	------
gene13533	LOC110932781	uncharacterized LOC110932781	1.78667	2.17	0	0	0.086667	yes|down	no|down	no|up	yes|down	yes|down	yes|down	no|no test	no|up	no|up	yes|down	5	------	------	------	------	------	------
gene13534	LOC110935582	uncharacterized protein At1g51745-like	1.84667	2.66667	2.58667	3.75333	1.04	yes|down	no|up	no|up	no|up	no|up	no|down	no|down	yes|down	yes|down	yes|down	4	------	------	------	------	------	------
gene13540	LOC110935584	probable sulfate transporter 3.4	0.05	0.07	0.046667	0.84	0.543333	yes|up	no|down	no|up	yes|up	no|down	yes|up	yes|up	no|down	no|up	no|up	4	GO:1902358;GO:0016021;GO:0005887;GO:000827	BP:sulfate transmembrane transport;CC:integral component of membrane;CC:integral component of plasma membrane;MF:secondary active sulfate transmembrane transporter activity;	K17471	SULTR3	------	------
gene13544	LOC110935585	uncharacterized LOC110935585, transcript variant X1	0.796667	0.986667	1.18667	2.79	6.69	yes|up	no|up	no|up	no|up	no|up	no|up	no|up	yes|up	yes|up	yes|up	4	------	------	------	------	------	------
gene13545	LOC110935586	uncharacterized LOC110935586	321.757	224.09	251.36	321.843	174.563	yes|down	no|down	no|down	no|down	no|up	no|down	no|down	no|down	yes|down	yes|down	3	------	------	------	------	------	------
gene13550	LOC110935589	uncharacterized LOC110935589	0.213333	0.086667	0.07	0.05	0.053333	no|down	no|down	no|down	yes|down	no|down	no|down	no|down	no|down	no|down	no|down	1	------	------	------	------	------	------
gene13551	LOC110934310	uncharacterized LOC110934310	6.65667	161.717	244.527	104.563	6.05667	no|down	yes|up	yes|up	no|up	no|up	yes|down	yes|down	yes|down	yes|down	yes|down	7	------	------	------	------	------	------
gene13553	LOC110935591	protein CURVATURE THYLAKOID 1C, chloroplastic	28.9633	19.8167	19.42	23.15	11.28	yes|down	no|down	no|down	yes|down	no|up	no|down	no|down	yes|down	yes|down	yes|down	5	------	------	------	------	------	------
gene13554	LOC110935592	golgin candidate 5-like	7.95	10.6733	9.82333	13.33	32.7	yes|up	no|up	no|up	no|down	no|up	no|down	no|down	yes|up	no|up	no|up	2	------	------	K20286	TMF1	------	------
gene13555	LOC110935593	protein NRT1/ PTR FAMILY 1.2-like	4.53333	2.00333	1.9	4.61	31.6467	yes|up	yes|down	yes|down	no|down	no|up	no|up	no|up	yes|up	yes|up	yes|up	6	GO:001602	CC:membrane;	K14638	SLC15A3_4, PHT	------	------
gene13557	LOC110932783	protein NRT1/ PTR FAMILY 1.2-like	0.186667	0.02	0	0.01	0	yes|down	no|down	no|down	yes|down	no|down	no|down	no|up	no|down	no|no test	no|down	2	GO:001602	CC:membrane;	------	------	------	------
gene13558	LOC110935594	peroxisome biogenesis protein 2-like	0.883333	0.893333	1.53	3.09667	3.81667	yes|up	no|up	no|up	no|up	no|up	no|up	no|up	no|up	no|up	yes|up	2	GO:0006635;GO:0016558;GO:0006513;GO:0009640;GO:0005829;GO:0005777;GO:0009506;GO:0008270;GO:000484	BP:fatty acid beta-oxidation;BP:protein import into peroxisome matrix;BP:protein monoubiquitination;BP:photomorphogenesis;CC:cytosol;CC:peroxisome;CC:plasmodesma;MF:zinc ion binding;MF:ubiquitin-protein transferase activity;	K06664	PEX2, PXMP3	map04146	Peroxisome
gene13561	LOC110935596	pentatricopeptide repeat-containing protein At3g46870	3.28	4.59	5.85333	12.3433	11.1233	no|up	yes|up	no|up	no|up	no|up	no|up	no|up	no|down	no|down	no|up	1	GO:000998	BP:cellular process;	------	------	------	------
gene13564	LOC110935599	activating signal cointegrator 1 complex subunit 1-like	0.983333	0.746667	0.333333	1.45	0.26	yes|down	no|down	no|down	no|down	no|down	no|up	no|up	yes|down	no|down	no|down	2	------	------	K18666	ASCC1	------	------
gene13571	LOC110935600	peptide chain release factor PrfB2, chloroplastic	1.14333	1.06333	1.20667	4.69333	7.93333	yes|up	no|up	no|down	yes|up	no|up	yes|up	yes|up	no|up	yes|up	yes|up	6	GO:0006415;GO:0005737;GO:0043022;GO:001614	BP:translational termination;CC:cytoplasm;MF:ribosome binding;MF:translation release factor activity, codon specific;	K02836	prfB	------	------
gene13578	LOC110932794	uncharacterized LOC110932794	0	0.096667	0.066667	0.46	0.423333	no|up	no|up	no|up	yes|up	no|down	no|up	no|up	no|down	no|up	no|up	1	------	------	------	------	------	------
gene13580	LOC110934315	uncharacterized LOC110934315	0.306667	0.076667	0.08	0.123333	0	yes|down	no|down	no|down	no|down	no|up	no|down	no|down	no|down	no|down	no|down	1	------	------	------	------	------	------
gene13583	LOC110932796	caldesmon-like	1.23333	1.25333	1.39667	0.34	0.043333	yes|down	no|up	no|down	yes|down	no|up	no|down	yes|down	no|down	yes|down	yes|down	5	------	------	------	------	------	------
gene13585	LOC110935605	uncharacterized LOC110935605	2.87333	4.00333	2.82	4.43	3.05	no|down	no|up	no|up	no|down	no|down	no|down	no|down	no|down	no|down	yes|down	1	GO:0005794;GO:001602	CC:Golgi apparatus;CC:membrane;	------	------	------	------
gene13587	LOC110935606	katanin p60 ATPase-containing subunit A1-like, transcript variant X2	4.2	3.03	2.04	6.03	10.16	no|up	no|down	no|down	no|down	no|down	no|up	no|up	no|up	yes|up	no|up	1	GO:0051013;GO:0031122;GO:0005737;GO:0005874;GO:0005634;GO:0008017;GO:0008568;GO:000552	BP:microtubule severing;BP:cytoplasmic microtubule organization;CC:cytoplasm;CC:microtubule;CC:nucleus;MF:microtubule binding;MF:microtubule-severing ATPase activity;MF:ATP binding;	K07767	KATNA1	------	------
gene13593	LOC110935609	D-glycerate 3-kinase, chloroplastic-like	1.04	1.34	1.08667	0.476667	0.263333	yes|down	no|up	no|up	yes|down	no|down	yes|down	yes|down	no|down	yes|down	yes|down	6	GO:0009853;GO:0016310;GO:0009570;GO:0009941;GO:000888	BP:photorespiration;BP:phosphorylation;CC:chloroplast stroma;CC:chloroplast envelope;MF:glycerate kinase activity;	K15918	GLYK	map00630;map00561;map00260	Glyoxylate and dicarboxylate metabolism;Glycerolipid metabolism;Glycine, serine and threonine metabolism
gene13599	LOC110935612	cysteine proteinase inhibitor 1-like	26.2367	11.6567	1.49	0.516667	1.44	yes|down	yes|down	yes|down	yes|down	yes|down	yes|down	no|down	no|up	no|down	yes|down	7	------	------	------	------	------	------
gene136	LOC110942376	uncharacterized protein At5g01610-like	15.4033	24.01	18.6933	18.02	11.3767	yes|down	no|up	no|up	no|down	no|down	yes|down	no|down	no|down	yes|down	yes|down	4	------	------	------	------	------	------
gene13601	LOC110932803	cysteine proteinase inhibitor A-like	0.303333	0.073333	0.133333	11.48	12.51	yes|up	no|down	no|down	no|up	no|up	no|up	no|up	no|up	yes|up	yes|up	3	------	------	------	------	------	------
gene13602	LOC110932805	cysteine proteinase inhibitor 5-like	30.1467	1.37333	0.943333	1.38333	1.84333	yes|down	no|down	yes|down	yes|down	no|down	no|down	no|down	no|up	no|down	no|down	3	------	------	------	------	------	------
gene13606	LOC110932806	cysteine proteinase inhibitor 5-like	117.74	1.01667	4.25333	3.95333	0.943333	yes|down	yes|down	yes|down	yes|down	no|up	no|up	no|down	no|down	yes|down	no|down	5	------	------	------	------	------	------
gene13607	LOC110935616	nuclear pore complex protein NUP50B-like, transcript variant X2	0.23	0.126667	0.546667	2.84667	2.10333	yes|up	no|up	no|down	yes|up	yes|up	yes|up	yes|up	no|down	no|up	yes|up	6	------	------	K15304	RANBP3	------	------
gene13608	LOC110935617	coatomer subunit beta'-1-like, transcript variant X5	7.99	7.27333	4.01333	5.67	4.15333	yes|down	no|down	no|down	yes|down	no|down	yes|down	no|down	no|down	no|down	yes|down	4	------	------	K17302	COPB2, SEC27	------	------
gene13610	LOC110935618	serine carboxypeptidase-like 7	0.32	0.113333	0.013333	0.27	0.086667	yes|down	yes|down	no|down	no|down	no|down	no|up	no|up	no|down	no|up	no|down	2	------	------	K16296	SCPL-I	------	------
gene13611	LOC110932807	uncharacterized LOC110932807	0	0.053333	0.023333	0.126667	8.83	yes|up	no|up	no|up	no|up	no|down	no|up	no|up	yes|up	yes|up	yes|up	4	------	------	------	------	------	------
gene13623	LOC110934326	uncharacterized LOC110934326	0	0.536667	4.53	50.8167	230.29	yes|up	yes|up	no|up	yes|up	no|up	yes|up	yes|up	yes|up	yes|up	yes|up	8	------	------	------	------	------	------
gene13628	LOC110935629	plastidic ATP/ADP-transporter-like	93.4833	72.2867	34.69	65.48	47.7233	yes|down	yes|down	no|down	yes|down	no|down	no|down	no|down	no|down	no|down	yes|down	4	------	------	K03301	TC.AAA	------	------
gene13632	LOC110935632	WD repeat-containing protein 43-like	0.88	1.98	1.18667	3.85667	3.89	yes|up	no|up	yes|up	no|up	no|down	no|up	no|up	no|up	no|up	no|up	2	------	------	K14546	UTP5, WDR43	map03008	Ribosome biogenesis in eukaryotes
gene13633	LOC110935633	periodic tryptophan protein 2-like	2.28667	5.21333	2.71667	8.89	10.14	yes|up	no|up	yes|up	no|up	no|down	no|down	no|up	no|up	no|up	no|up	2	------	------	K14558	PWP2, UTP1	map03008	Ribosome biogenesis in eukaryotes
gene13634	LOC110935634	protein LURP1-like, transcript variant X1	31.1533	41.22	23.1733	30.6667	22.3667	yes|down	no|down	no|up	no|down	no|down	yes|down	no|down	no|down	no|down	yes|down	3	------	------	------	------	------	------
gene13635	LOC110935637	acyl-protein thioesterase 2-like	1.98667	2.62667	4.06333	3.84333	1.66	yes|down	no|up	no|up	no|down	no|up	no|down	no|down	no|down	yes|down	yes|down	3	GO:0002084;GO:0005737;GO:0016021;GO:0008474;GO:005268	BP:protein depalmitoylation;CC:cytoplasm;CC:integral component of membrane;MF:palmitoyl;MF:carboxylic ester hydrolase activity;	K06130	LYPLA2	map00564	Glycerophospholipid metabolism
gene13636		-	2.51333	1.72667	1.51	1.06667	0.44	yes|down	no|down	no|down	yes|down	no|down	yes|down	yes|down	no|down	yes|down	yes|down	6	------	------	------	------	------	------
gene1364	LOC110893850	flavonol 4'-sulfotransferase-like	16.6033	18.7433	12.8833	4.11667	0.1	yes|down	no|down	no|up	yes|down	no|down	yes|down	no|down	yes|down	yes|down	yes|down	6	------	------	------	------	------	------
gene13642	LOC110935640	protein SMG7, transcript variant X1	11.1	14.0667	9.19333	36.4833	64.2533	yes|up	no|down	no|up	no|up	no|down	no|up	no|up	no|up	yes|up	yes|up	3	------	------	K14409	SMG7, EST1C	map03015	mRNA surveillance pathway
gene13650	LOC110935642	probable histone H2A variant 3	2.75667	3.24333	2.15333	8.07333	11.0667	no|up	no|down	no|up	no|up	no|down	no|up	no|up	no|up	yes|up	no|up	1	GO:0005634;GO:0000786;GO:0046982;GO:000367	CC:nucleus;CC:nucleosome;MF:protein heterodimerization activity;MF:DNA binding;	K11251	H2A	------	------
gene13655	LOC110935645	LRR receptor-like serine/threonine-protein kinase GSO1, transcript variant X1	0.066667	0.05	0	0	0.006667	no|down	no|down	no|down	yes|down	no|down	yes|down	no|no test	no|up	no|up	no|down	2	------	------	------	------	------	------
gene13661	LOC110935648	phospholipase D alpha 1-like	22.04	28.0267	19.28	69.3433	119.353	yes|up	no|down	no|up	no|up	no|down	no|up	no|up	no|up	yes|up	yes|up	3	GO:0016042;GO:0046470;GO:0009536;GO:0005783;GO:0005773;GO:0016020;GO:0005886;GO:0070290;GO:0005509;GO:000463	BP:lipid catabolic process;BP:phosphatidylcholine metabolic process;CC:plastid;CC:endoplasmic reticulum;CC:vacuole;CC:membrane;CC:plasma membrane;MF:N-acylphosphatidylethanolamine-specific phospholipase D activity;MF:calcium ion binding;MF:phospholipase D activity;	K01115	PLD1_2	map00565;map00564;map04144	Ether lipid metabolism;Glycerophospholipid metabolism;Endocytosis
gene13662	LOC110935649	uncharacterized protein At2g34160-like	27.04	41.65	42.1133	45.0967	13.2133	yes|down	no|up	no|up	no|up	no|up	no|down	no|down	yes|down	yes|down	yes|down	4	GO:000367	MF:nucleic acid binding;	------	------	------	------
gene13667	LOC110935652	late embryogenesis abundant protein Dc3-like	1375.56	2959.11	4793.25	6902.07	3148.42	no|up	yes|up	yes|up	yes|up	no|up	no|up	no|down	yes|down	yes|down	no|down	5	------	------	------	------	------	------
gene13672	LOC110932832	leucine-rich repeat extensin-like protein 5	0	0.413333	0	0	0	no|no test	no|no test	no|up	no|no test	no|down	no|down	no|no test	no|no test	no|no test	yes|down	1	------	------	------	------	------	------
gene13679	LOC110935656	probable alpha-mannosidase At5g13980, transcript variant X1	27.77	29.4167	18.15	15.03	12.9667	yes|down	no|down	no|up	yes|down	no|down	yes|down	no|down	no|down	no|down	yes|down	4	------	------	------	------	------	------
gene1368	LOC110936466	uncharacterized LOC110936466, transcript variant X2	0.023333	0.213333	0.983333	3.42	0.28	no|up	yes|up	no|up	yes|up	no|up	yes|up	no|up	yes|down	no|down	no|down	4	------	------	------	------	------	------
gene13688	LOC110935661	uncharacterized LOC110935661, transcript variant X2	0.53	1.3	1.08667	0.73	0.376667	no|down	no|up	no|up	no|up	no|down	no|down	no|down	no|down	yes|down	yes|down	2	------	------	------	------	------	------
gene13689	LOC110935663	uncharacterized LOC110935663, transcript variant X1	1.86333	1.94	1.09333	1.74	3.83	no|up	no|down	no|up	no|down	no|down	no|down	no|down	yes|up	no|up	no|up	1	------	------	------	------	------	------
gene137	LOC110942388	60S ribosomal protein L18-3	142.763	83.1667	61.0367	193.223	176.393	no|down	yes|down	no|down	no|down	no|down	no|up	no|up	no|down	no|up	no|up	1	------	------	K02883	RP-L18e, RPL18	map03010	Ribosome
gene1370	LOC110867096	probable calcium-binding protein CML49	133.887	104.827	105.74	124.33	102.313	yes|down	no|down	no|down	no|down	no|up	no|down	no|down	no|down	yes|down	no|down	2	GO:0006508;GO:0005737;GO:0004198;GO:000550	BP:proteolysis;CC:cytoplasm;MF:calcium-dependent cysteine-type endopeptidase activity;MF:calcium ion binding;	K13448	CML	map04626	Plant-pathogen interaction
gene13702	LOC110935671	WD repeat-containing protein 43-like	3.79333	6.23333	3.89333	21.7033	33.6767	yes|up	no|up	no|up	yes|up	no|down	yes|up	yes|up	no|up	yes|up	yes|up	6	------	------	K14546	UTP5, WDR43	map03008	Ribosome biogenesis in eukaryotes
gene13703	LOC110935670	periodic tryptophan protein 2-like	3.93667	5.98667	3.55333	18.46	36.3767	yes|up	no|up	no|up	yes|up	no|down	no|up	yes|up	no|up	yes|up	yes|up	5	------	------	K14558	PWP2, UTP1	map03008	Ribosome biogenesis in eukaryotes
gene13704	LOC110935672	acyl-protein thioesterase 2-like	0.626667	0.086667	0.013333	0.113333	0	yes|down	yes|down	yes|down	yes|down	no|down	no|down	no|up	no|down	no|down	no|down	4	GO:0002084;GO:0005737;GO:0016021;GO:0008474;GO:005268	BP:protein depalmitoylation;CC:cytoplasm;CC:integral component of membrane;MF:palmitoyl;MF:carboxylic ester hydrolase activity;	K06130	LYPLA2	map00564	Glycerophospholipid metabolism
gene13711	LOC110935676	WD repeat-containing protein 43-like	0.88	1.97333	1.18667	4.05333	3.86333	yes|up	no|up	yes|up	no|up	no|down	no|up	no|up	no|down	no|up	no|up	2	------	------	K14546	UTP5, WDR43	map03008	Ribosome biogenesis in eukaryotes
gene13715	LOC110935678	splicing factor 3B subunit 2-like	11.3	11.9333	8.41	19.4033	37.3967	no|up	no|down	no|up	no|up	no|down	no|down	no|up	no|up	yes|up	no|up	1	GO:000563	CC:nucleus;	K12829	SF3B2, SAP145, CUS1	map03040	Spliceosome
gene1372	LOC110867103	DNA helicase INO80-like, transcript variant X1	1.85667	2.48	2.17667	7.41333	14.8333	yes|up	no|up	no|up	yes|up	no|down	no|up	no|up	no|up	yes|up	yes|up	4	GO:0005524;GO:000367	MF:ATP binding;MF:DNA binding;	K11665	INO80, INOC1	------	------
gene13720	LOC110935680	AB hydrolase superfamily protein YfhM-like	15.5167	5.06667	2.81333	4.15333	12.3767	no|down	yes|down	yes|down	yes|down	no|down	no|down	no|down	yes|up	yes|up	no|up	5	------	------	------	------	------	------
gene13722	LOC110935682	uncharacterized LOC110935682, transcript variant X2	0	0.023333	0.063333	0	0.596667	no|up	no|up	no|up	no|no test	no|up	no|down	no|down	yes|up	no|up	no|up	1	------	------	------	------	------	------
gene13726	LOC110935686	uncharacterized LOC110935686	2.50667	3.15667	2.30333	5.79333	0.343333	yes|down	no|up	no|up	no|up	no|down	no|down	no|up	yes|down	yes|down	yes|down	4	------	------	------	------	------	------
gene13727	LOC110935687	uncharacterized LOC110935687	1.22667	1	0.656667	1.4	0.276667	yes|down	no|down	no|down	no|down	no|down	no|down	no|up	yes|down	yes|down	yes|down	4	------	------	------	------	------	------
gene13729	LOC110935688	uncharacterized LOC110935688	0.523333	0.53	0.456667	0.596667	0.183333	yes|down	no|down	no|up	no|down	no|down	no|down	no|down	no|down	yes|down	yes|down	3	------	------	------	------	------	------
gene13732	LOC110935690	uncharacterized LOC110935690	12.6333	38.09	57.43	47.3233	49.2533	yes|up	yes|up	yes|up	yes|up	no|up	no|down	no|down	no|down	yes|down	no|down	5	------	------	------	------	------	------
gene13748	LOC110935694	uncharacterized LOC110935694	0.73	1.02667	1.22	4.49	11.9133	yes|up	no|up	no|up	yes|up	no|up	yes|up	yes|up	yes|up	yes|up	yes|up	7	------	------	------	------	------	------
gene13755	LOC110932874	26.5 kDa heat shock protein, mitochondrial-like	0.096667	0.446667	1.02	0.236667	0.123333	no|down	yes|up	no|up	no|up	no|up	no|down	yes|down	no|down	yes|down	no|down	3	------	------	K13993	HSP20	map04141	Protein processing in endoplasmic reticulum
gene13756	LOC110935696	probable serine/threonine-protein kinase PIX7	0.733333	1.18333	0.73	3.26333	4.49	yes|up	no|up	no|up	yes|up	no|down	no|up	no|up	no|up	yes|up	no|up	3	------	------	K04733	IRAK4	------	------
gene13757	LOC110934347	26.5 kDa heat shock protein, mitochondrial-like, transcript variant X1	1.96333	11.1333	49.0467	39.22	34.5767	yes|up	yes|up	yes|up	yes|up	yes|up	no|up	yes|down	no|down	yes|down	no|up	7	------	------	K13993	HSP20	map04141	Protein processing in endoplasmic reticulum
gene1377	LOC110867142	zinc finger AN1 and C2H2 domain-containing stress-associated protein 13-like	1.74	0.963333	1.36667	4.69	5.71	no|up	no|down	no|down	no|up	no|up	yes|up	no|up	no|up	no|up	yes|up	2	------	------	------	------	------	------
gene13774	LOC110935700	uncharacterized LOC110935700	0.01	0.033333	0.03	0.026667	2.34667	yes|up	no|up	no|up	no|up	no|up	no|down	no|down	yes|up	yes|up	yes|up	4	------	------	------	------	------	------
gene13778	LOC110935702	TMV resistance protein N-like	0.06	0.093333	0.003333	0.006667	0.063333	no|down	no|down	no|up	no|down	no|down	yes|down	no|down	no|up	no|up	no|down	1	------	------	------	------	------	------
gene1378	LOC110867155	uncharacterized LOC110867155	1.62	3.69333	5.59	7.43333	16.23	no|up	no|up	no|up	no|up	no|up	no|up	no|down	no|up	no|up	yes|up	1	------	------	------	------	------	------
gene13788	LOC110935707	uncharacterized LOC110935707	5.22667	8.71333	5.19333	9.27667	35.9333	yes|up	no|up	no|up	no|up	no|down	no|down	no|down	yes|up	yes|up	yes|up	4	------	------	------	------	------	------
gene13789	LOC110934358	uncharacterized LOC110934358	0.38	0.313333	0.193333	0.093333	0	yes|down	no|down	no|down	no|down	no|down	no|down	no|down	no|down	no|down	no|down	1	------	------	------	------	------	------
gene1379	LOC110867148	uncharacterized LOC110867148	6.42667	10.9233	9.65333	18.6833	36.1433	yes|up	no|up	no|up	no|up	no|up	no|down	no|down	no|up	no|up	no|up	1	------	------	------	------	------	------
gene13791	LOC110935709	uncharacterized LOC110935709, transcript variant X3	2.44	3.29333	6.21333	12.3133	8.43	yes|up	yes|up	no|up	yes|up	yes|up	yes|up	no|up	no|down	no|down	no|up	5	------	------	------	------	------	------
gene13796	LOC110935713	uncharacterized LOC110935713	3.35	3.49	3.79667	7.06667	27.69	yes|up	no|up	no|up	no|up	no|up	no|up	no|up	yes|up	yes|up	yes|up	4	------	------	------	------	------	------
gene13798	LOC110935715	uncharacterized LOC110935715	0.296667	0.586667	0.856667	0.303333	0	no|down	no|up	no|up	no|down	no|up	no|down	yes|down	no|down	yes|down	yes|down	3	------	------	------	------	------	------
gene1380	LOC110867161	uncharacterized LOC110867161, transcript variant X1	1.19	0.593333	0.23	0.683333	0.57	yes|down	yes|down	no|down	yes|down	no|down	no|down	no|up	no|down	no|up	no|down	3	------	------	K21842	EFR3	------	------
gene13801	LOC110935716	mitochondrial outer membrane protein porin 4-like, transcript variant X2	2.45333	1.83333	2.23667	5.15667	8.64	no|up	no|up	no|down	no|up	no|up	no|up	no|up	no|up	no|up	yes|up	1	GO:0055085;GO:000574	BP:transmembrane transport;CC:mitochondrial outer membrane;	K15040	VDAC2	------	------
gene13805	LOC110935719	NAD(P)H-quinone oxidoreductase subunit U, chloroplastic, transcript variant X1	0	0	0.12	2.25667	1.05333	yes|up	no|up	no|no test	yes|up	no|up	yes|up	yes|up	no|down	no|up	yes|up	5	GO:001602	CC:integral component of membrane;	K23052	ndhU	------	------
gene1381	LOC110867179	leucine-rich repeat receptor-like tyrosine-protein kinase PXC3	1.24333	0.83	0.32	0.576667	0.336667	yes|down	yes|down	no|down	yes|down	no|down	yes|down	no|down	no|down	no|down	yes|down	5	GO:0006468;GO:0016021;GO:0005524;GO:000467	BP:protein phosphorylation;CC:integral component of membrane;MF:ATP binding;MF:protein kinase activity;	------	------	------	------
gene13810	LOC110935722	constitutive photomorphogenesis protein 10	3.62	4.50333	4.24333	19.2267	19.8533	yes|up	no|up	no|up	yes|up	no|up	yes|up	yes|up	no|down	yes|up	yes|up	6	------	------	K20217	UBE2E	map04120	Ubiquitin mediated proteolysis
gene13811	LOC110935723	uncharacterized LOC110935723	0.203333	0.14	0.25	0.59	2.21667	yes|up	no|up	no|down	no|up	no|up	no|up	no|up	yes|up	yes|up	yes|up	4	GO:0010478;GO:0009579;GO:0009570;GO:000950	BP:chlororespiration;CC:thylakoid;CC:chloroplast stroma;CC:chloroplast;	------	------	------	------
gene13812	LOC110932893	uncharacterized LOC110932893	0.083333	0	0.083333	0.85	0.706667	no|up	no|up	no|down	no|up	no|up	yes|up	no|up	no|down	no|up	yes|up	2	------	------	------	------	------	------
gene13813	LOC110935725	pre-mRNA-processing-splicing factor 8A	16.9867	23.28	15.6	66.1533	88.0333	yes|up	no|up	no|up	yes|up	no|down	no|up	yes|up	no|up	yes|up	yes|up	5	GO:0000244;GO:0000398;GO:0071013;GO:0005682;GO:0005681;GO:0000386;GO:0030619;GO:0097157;GO:0030620;GO:0030623;GO:001707	BP:spliceosomal tri-snRNP complex assembly;BP:mRNA splicing, via spliceosome;CC:catalytic step 2 spliceosome;CC:U5 snRNP;CC:spliceosomal complex;MF:second spliceosomal transesterification activity;MF:U1 snRNA binding;MF:pre-mRNA intronic binding;MF:U2 snRNA binding;MF:U5 snRNA binding;MF:U6 snRNA binding;	cic;K12856;cit	;PRPF8, PRP8;	map03040	Spliceosome
gene13814	LOC110935726	uncharacterized LOC110935726, transcript variant X3	1.29667	1.66333	1.04333	2.09	0.556667	yes|down	no|up	no|up	no|down	no|down	no|down	no|down	yes|down	yes|down	yes|down	4	------	------	------	------	------	------
gene13816	LOC110935727	signal recognition particle 54 kDa protein 2-like	34.34	31.7567	25.12	36.16	32.09	yes|down	no|down	no|down	no|down	no|down	no|down	no|down	no|down	no|down	yes|down	2	GO:0006614;GO:0048500;GO:0003924;GO:0005525;GO:000831	BP:SRP-dependent cotranslational protein targeting to membrane;CC:signal recognition particle;MF:GTPase activity;MF:GTP binding;MF:7S RNA binding;	K03106	SRP54, ffh	map03060	Protein export
gene13817	LOC110935729	uncharacterized LOC110935729	0.81	0.81	1.22	3.10667	0.996667	no|down	no|up	no|up	yes|up	no|up	yes|up	no|up	yes|down	yes|down	no|down	4	------	------	------	------	------	------
gene13820	LOC110934363	VQ motif-containing protein 11-like	1.21	0.616667	0.623333	0.416667	0.033333	yes|down	no|down	no|down	yes|down	no|up	no|down	no|down	no|down	yes|down	yes|down	4	------	------	------	------	------	------
gene13826	LOC110935734	uncharacterized LOC110935734, transcript variant X3	2.22667	0.403333	0.313333	1.14	0.576667	yes|down	yes|down	yes|down	yes|down	no|down	no|up	no|up	no|down	no|down	no|down	4	------	------	------	------	------	------
gene1383	LOC110867195	DNA-directed RNA polymerases I and III subunit rpac1-like	3.16333	2.94333	2.14667	9.91667	17.09	yes|up	no|down	no|down	no|up	no|down	yes|up	yes|up	no|up	yes|up	yes|up	5	------	------	K03027	RPC40, POLR1C	map03020	RNA polymerase
gene13830	LOC110935738	receptor like protein 30-like	0.613333	0.513333	1.15667	3.36667	1.27667	yes|up	yes|up	no|up	yes|up	yes|up	yes|up	no|up	no|down	no|up	yes|up	6	------	------	------	------	------	------
gene13833	LOC110935740	uncharacterized LOC110935740, transcript variant X2	5.59	2.56667	4.81333	5.96333	1.99333	yes|down	no|down	yes|down	no|down	yes|up	no|up	no|down	yes|down	yes|down	yes|down	6	------	------	------	------	------	------
gene13836	LOC110935741	pyrophosphate-energized vacuolar membrane proton pump 1-like	6.51	28.9033	32.11	104.06	73.4533	yes|up	yes|up	yes|up	yes|up	no|up	yes|up	no|up	no|down	no|up	no|up	5	GO:0015992;GO:0055085;GO:0016021;GO:0009678;GO:000442	BP:proton transport;BP:transmembrane transport;CC:integral component of membrane;MF:hydrogen-translocating pyrophosphatase activity;MF:inorganic diphosphatase activity;	K23025	AVP	------	------
gene13837	LOC110935742	phosphopantothenoylcysteine decarboxylase subunit VHS3-like	3.6	3.26333	4.63	13.2167	28.0133	yes|up	no|up	no|down	yes|up	no|up	yes|up	no|up	no|up	yes|up	yes|up	5	------	------	------	------	------	------
gene13838	LOC110935743	topless-related protein 1-like, transcript variant X1	7.23333	6.92	4.45333	14.0167	32.8567	yes|up	no|down	no|down	no|up	no|down	no|up	no|up	yes|up	yes|up	yes|up	4	------	------	------	------	------	------
gene13854	LOC110935748	phytosulfokine receptor 2-like	1.63667	0.056667	0.3	0.986667	0.316667	yes|down	yes|down	yes|down	no|down	no|up	no|up	no|up	no|down	no|down	no|up	3	------	------	------	------	------	------
gene13863	LOC110935750	UDP-glycosyltransferase 87A2-like	0.333333	0.166667	0.146667	0.43	1.71333	yes|up	no|down	no|down	no|down	no|down	no|up	no|up	yes|up	yes|up	yes|up	4	GO:0009812;GO:003525	BP:flavonoid metabolic process;MF:UDP-glucosyltransferase activity;	------	------	------	------
gene13871	LOC110935753	uncharacterized LOC110935753, transcript variant X1	3.10667	4.61667	3.42	9.50333	9.12333	no|up	no|up	no|up	yes|up	no|down	no|up	no|up	no|down	no|up	no|up	1	------	------	------	------	------	------
gene13872	LOC110935756	uncharacterized LOC110935756	17.0633	3.72667	2.32667	1.67333	2.51333	yes|down	yes|down	yes|down	yes|down	no|down	yes|down	yes|down	no|up	no|down	yes|down	7	------	------	------	------	------	------
gene13879		-	0.01	0.003333	0.04	0.193333	0.17	no|up	no|up	no|down	yes|up	no|up	yes|up	no|up	no|down	no|up	yes|up	3	------	------	------	------	------	------
gene13888	LOC110935764	uncharacterized LOC110935764	0.243333	0.453333	0.193333	1.27	0.026667	yes|down	no|down	no|up	no|up	no|down	no|up	no|up	yes|down	no|down	yes|down	3	------	------	------	------	------	------
gene13897	LOC110935770	stromal cell-derived factor 2-like protein	22.92	20.91	16.1333	28.8267	74.3167	no|up	no|down	no|down	no|down	no|down	no|down	no|down	yes|up	yes|up	no|up	2	GO:0016021;GO:001602	CC:integral component of membrane;CC:membrane;	------	------	------	------
gene13903	LOC110935774	TMV resistance protein N-like	0.05	0.163333	0.196667	0.376667	0.89	yes|up	yes|up	no|up	yes|up	no|up	no|up	no|up	no|up	yes|up	yes|up	5	------	------	------	------	------	------
gene13904	LOC110932927	leucine-rich repeat and IQ domain-containing protein 4-like	0.096667	0.223333	0.07	0.326667	1.12667	yes|up	no|down	no|up	no|up	no|down	no|down	no|up	yes|up	yes|up	no|up	3	------	------	------	------	------	------
gene13906	LOC110935776	TMV resistance protein N-like	0.276667	0.576667	0.37	1.03667	2.19	yes|up	no|up	no|up	yes|up	no|down	no|up	no|up	no|up	yes|up	yes|up	4	------	------	------	------	------	------
gene13919	LOC110935780	deSI-like protein At4g17486	3.68667	7.17333	2.70667	5.38333	6.52333	no|down	no|down	no|up	no|down	yes|down	yes|down	no|up	no|up	no|up	yes|down	3	------	------	------	------	------	------
gene13921	LOC110935781	deSI-like protein At4g17486	0.643333	0.113333	0	0.026667	0	yes|down	yes|down	no|down	yes|down	no|down	no|down	no|up	no|down	no|no test	no|down	3	------	------	K22763	DESI2, PPPDE1	------	------
gene1393	LOC110867244	caltractin-like	3.57333	5.75667	28.9567	144.767	88.6967	yes|up	yes|up	no|up	yes|up	yes|up	yes|up	yes|up	no|down	no|up	yes|up	7	GO:000550	MF:calcium ion binding;	K13448	CML	map04626	Plant-pathogen interaction
gene13930	LOC110934391	uncharacterized LOC110934391	1.05333	0.39	1.08333	2.74333	7.75	yes|up	no|up	no|down	no|up	no|up	no|up	no|up	no|up	yes|up	yes|up	3	------	------	------	------	------	------
gene1394	LOC110867249	probable calcium-binding protein CML20	39.4767	29.0667	39.78	40.9	26.4733	yes|down	no|up	no|down	no|down	no|up	no|down	no|down	no|down	yes|down	yes|down	3	------	------	K13448	CML	map04626	Plant-pathogen interaction
gene1395	LOC110867261	cystathionine beta-lyase, chloroplastic-like, transcript variant X1	63.65	17.34	6.56667	6.88	4.93333	yes|down	yes|down	yes|down	yes|down	yes|down	no|down	no|down	no|down	yes|down	yes|down	7	GO:0071266;GO:0004121;GO:0004123;GO:0080146;GO:0044540;GO:003017	BP:'de novo' L-methionine biosynthetic process;MF:cystathionine beta-lyase activity;MF:cystathionine gamma-lyase activity;MF:L-cysteine desulfhydrase activity;MF:L-cystine L-cysteine-lyas;MF:pyridoxal phosphate binding;	K01760	metC	map00450;map00270	Selenocompound metabolism;Cysteine and methionine metabolism
gene13951	LOC110935788	factor of DNA methylation 2-like, transcript variant X1	0.513333	0.246667	0.233333	0.276667	0.27	yes|down	no|down	no|down	yes|down	no|down	no|down	no|down	no|down	no|down	no|down	2	------	------	------	------	------	------
gene13953	LOC110935786	uncharacterized LOC110935786	1.80333	2.29667	1.97667	9.87	0.043333	yes|down	no|up	no|up	yes|up	no|down	yes|up	yes|up	yes|down	yes|down	yes|down	7	------	------	------	------	------	------
gene1396	LOC110867273	two-component response regulator ORR9-like	0.08	0.276667	0.716667	2.12667	1.22333	yes|up	yes|up	no|up	yes|up	no|up	yes|up	no|up	no|down	no|down	no|up	4	------	------	K14492	ARR-A	map04075	Plant hormone signal transduction
gene13961	LOC110932962	uncharacterized LOC110932962	0.946667	1.47333	0.39	0.463333	0.373333	yes|down	no|down	no|up	no|down	no|down	yes|down	no|down	no|down	no|down	yes|down	3	GO:000827	MF:zinc ion binding;	K10666	RNF5	map04141	Protein processing in endoplasmic reticulum
gene13966	LOC110935792	protein MOS2	7.64	7.09	7.49333	19.78	34.08	yes|up	no|up	no|down	no|up	no|up	no|up	no|up	no|up	yes|up	yes|up	3	------	------	K13101	GPKOW	------	------
gene13970	LOC110935795	delta-9 acyl-lipid desaturase 1-like	4.71333	24.5633	81.8133	97.4067	3.05333	no|down	yes|up	yes|up	yes|up	yes|up	yes|up	no|down	yes|down	yes|down	yes|down	8	GO:004471	BP:single-organism metabolic process;	K20416	FAD5	------	------
gene13973	LOC110935799	protein ABHD17C-like	2.87	3.20667	3.37333	2.25	0.533333	yes|down	no|up	no|up	yes|down	no|up	yes|down	yes|down	yes|down	yes|down	yes|down	7	GO:000588	CC:plasma membrane;	K01076	ABHD17	------	------
gene13977	LOC110935802	uncharacterized LOC110935802, transcript variant X1	0.71	1.23	1.28333	2.58667	4.98667	yes|up	no|up	no|up	no|up	no|up	no|up	no|up	no|up	no|up	no|up	1	------	------	------	------	------	------
gene13990	LOC110935805	cytokinin dehydrogenase 5-like	0.453333	0.276667	0.13	0.876667	0.226667	no|down	no|down	no|down	no|up	no|down	no|up	yes|up	yes|down	no|down	no|down	2	GO:0009690;GO:0055114;GO:0016614;GO:0050660;GO:001913	BP:cytokinin metabolic process;BP:oxidation-reduction process;MF:oxidoreductase activity, acting on CH-OH group of donors;MF:flavin adenine dinucleotide binding;MF:cytokinin dehydrogenase activity;	K00279	CKX	map00908	Zeatin biosynthesis
gene13992	LOC110935807	BEL1-like homeodomain protein 3, transcript variant X2	0.276667	0.166667	0.08	0.22	0.01	yes|down	no|down	no|down	no|down	no|down	no|down	no|up	no|down	no|down	yes|down	2	------	------	------	------	------	------
gene14000	LOC110935812	uncharacterized LOC110935812	0.386667	0.09	0.033333	0.203333	1.20333	no|up	no|down	no|down	no|down	no|down	no|up	no|up	yes|up	yes|up	yes|up	3	------	------	------	------	------	------
gene14006	LOC110935819	oxygen-evolving enhancer protein 2, chloroplastic-like	0.393333	0.613333	0.203333	0	0	yes|down	no|down	no|up	yes|down	no|down	yes|down	no|down	no|no test	yes|down	yes|down	5	GO:0015979;GO:0009535;GO:0009654;GO:0019898;GO:000550	BP:photosynthesis;CC:chloroplast thylakoid membrane;CC:photosystem II oxygen evolving complex;CC:extrinsic component of membrane;MF:calcium ion binding;	K02717	psbP	map00195	Photosynthesis
gene14008	LOC110935821	reticulocalbin-2-like	1.44333	1.86667	1.46	4.03	1.39667	no|down	no|up	no|up	no|up	no|down	no|up	no|up	yes|down	yes|down	yes|down	3	GO:0044444;GO:0016020;GO:0012505;GO:004323	CC:cytoplasmic part;CC:membrane;CC:endomembrane system;CC:intracellular membrane-bounded organelle;	------	------	------	------
gene14009	LOC110935820	protein PAT1 homolog 1-like	2.90667	6.60667	9.36333	9.64	7.9	no|up	yes|up	yes|up	no|up	no|up	no|down	no|down	no|down	yes|down	no|down	3	------	------	K12617	PATL1, PAT1	map03018	RNA degradation
gene14024	LOC110935826	uncharacterized LOC110935826	1.12333	1.56667	2.90333	2.34667	0.82	no|down	yes|up	no|up	no|up	no|up	no|down	yes|down	no|down	yes|down	yes|down	4	------	------	------	------	------	------
gene14031	LOC110935828	TMV resistance protein N-like	0.123333	0.206667	0.06	0.356667	0.66	no|up	no|down	no|up	no|up	no|down	no|up	no|up	no|up	yes|up	no|up	1	------	------	------	------	------	------
gene14037	LOC110935834	uncharacterized LOC110935834	0	0	0	0	5.94	yes|up	no|no test	no|no test	no|no test	no|no test	no|no test	no|no test	yes|up	yes|up	yes|up	4	------	------	------	------	------	------
gene14038	LOC110935833	uncharacterized LOC110935833	7.14667	2.97333	4.21667	6.74333	3.85667	yes|down	no|down	no|down	no|down	no|up	no|up	no|down	no|down	no|down	no|down	1	------	------	------	------	------	------
gene1404	LOC110867285	uncharacterized LOC110867285, transcript variant X3	1.06333	1.76667	1.29333	1.51333	0.343333	no|down	no|up	no|up	no|up	no|up	no|down	no|down	no|down	yes|down	yes|down	2	------	------	------	------	------	------
gene14041	LOC110935837	uncharacterized LOC110935837	0.093333	0.2	0.393333	0.586667	0.633333	yes|up	yes|up	no|up	yes|up	no|up	no|up	no|down	no|up	no|down	no|up	3	------	------	------	------	------	------
gene14044	LOC110935840	ABC transporter C family member 13	1.95667	2.09667	1.44	3.52	6.79333	no|up	no|down	no|up	no|up	no|down	no|down	no|up	no|up	yes|up	no|up	1	------	------	K05674	ABCC10	map02010	ABC transporters
gene1405	LOC110867302	uncharacterized LOC110867302, transcript variant X2	2.04	1.77667	2.4	3.99333	0.783333	yes|down	no|up	no|down	no|up	no|up	no|up	no|down	yes|down	yes|down	no|down	3	------	------	------	------	------	------
gene14057	LOC110935847	translation initiation factor IF-2, chloroplastic-like, transcript variant X4	5.28	5.49667	3.92	5.92	4.84333	yes|down	no|down	no|up	no|down	no|down	no|down	no|down	no|down	no|down	yes|down	2	------	------	K02519	infB, MTIF2	------	------
gene14058	LOC110935849	uncharacterized LOC110935849	9.57667	7.48	7.09667	10.21	6.65333	yes|down	no|down	no|down	no|down	no|down	no|down	no|down	no|down	no|down	yes|down	2	------	------	------	------	------	------
gene14059	LOC110935850	serine--tRNA ligase	45.44	38.19	31.1833	176.73	194.857	yes|up	no|down	no|down	yes|up	no|down	yes|up	yes|up	no|up	yes|up	yes|up	6	GO:0006434;GO:0005737;GO:0004828;GO:000552	BP:seryl-tRNA aminoacylation;CC:cytoplasm;MF:serine-tRNA ligase activity;MF:ATP binding;	K01875	SARS, serS	map00970	Aminoacyl-tRNA biosynthesis
gene14060	LOC110934413	basic proline-rich protein-like	0.176667	0.166667	0.233333	0.026667	0	yes|down	no|up	no|down	no|down	no|up	no|down	no|down	no|down	yes|down	yes|down	3	------	------	------	------	------	------
gene14062	LOC110935851	uncharacterized LOC110935851, transcript variant X2	0.94	0.89	1.32333	1.40333	1.04667	no|down	no|up	no|down	no|down	no|up	no|down	no|down	no|down	yes|down	no|down	1	------	------	------	------	------	------
gene14064	LOC110935854	formin-like protein 14	0.03	0.093333	0.316667	0.11	0	no|down	no|up	no|up	no|up	no|up	no|down	no|down	no|down	yes|down	no|down	1	------	------	------	------	------	------
gene14068	LOC110935855	uncharacterized LOC110935855	3.63667	2.27	1.26667	4.31	4.38	yes|down	yes|down	no|down	no|down	no|down	no|down	no|up	no|down	no|up	no|down	2	------	------	------	------	------	------
gene1407	LOC110867355	receptor protein kinase-like protein ZAR1	5.85667	1.96333	0.366667	0.46	0.123333	yes|down	yes|down	yes|down	yes|down	yes|down	yes|down	no|down	no|down	yes|down	yes|down	8	GO:000382	MF:catalytic activity;	------	------	------	------
gene14070	LOC110935858	uncharacterized LOC110935858	3.26667	2.36333	1.84667	2.29333	2.15	yes|down	no|down	no|down	yes|down	no|down	no|down	no|down	no|down	no|down	no|down	2	------	------	------	------	------	------
gene14072	LOC110935859	uncharacterized LOC110935859, transcript variant X1	0.303333	0	0.04	0	0	yes|down	no|down	no|down	yes|down	no|up	no|no test	no|down	no|no test	no|down	no|no test	2	------	------	------	------	------	------
gene14074	LOC110935860	uncharacterized LOC110935860	15.8167	21.5867	17.01	15.89	41.6333	no|up	no|up	no|up	no|down	no|down	yes|down	yes|down	yes|up	no|up	no|up	3	------	------	------	------	------	------
gene14075	LOC110935861	uncharacterized LOC110935861	0.766667	1.28667	0.9	2.07333	4.17667	yes|up	no|up	no|up	no|up	no|down	no|down	no|up	no|up	yes|up	no|up	2	------	------	------	------	------	------
gene14076	LOC110935862	uncharacterized LOC110935862	0.713333	0.82	0.693333	0.786667	0.413333	no|down	no|up	no|up	no|down	no|down	no|down	no|down	no|down	no|down	yes|down	1	------	------	------	------	------	------
gene14077	LOC110935863	uncharacterized LOC110935863, transcript variant X1	1.28	1.74	1.10667	2.52667	1.10333	no|down	no|up	no|up	no|up	no|down	no|down	no|up	yes|down	no|down	no|down	1	------	------	------	------	------	------
gene14078	LOC110935864	serine/threonine-protein kinase BLUS1-like, transcript variant X1	8.53667	13.26	15.1967	7.22333	2.36333	yes|down	no|up	no|up	no|down	no|up	yes|down	yes|down	no|down	yes|down	yes|down	5	------	------	K08835	OXSR1, STK39	------	------
gene14079	LOC110935866	serine incorporator 3-like	23.4033	23.4467	21.2167	28.13	16.8	yes|down	no|up	no|up	no|down	no|up	no|down	no|down	no|down	yes|down	yes|down	3	GO:0015825;GO:0016021;GO:001519	BP:L-serine transport;CC:integral component of membrane;MF:L-serine transmembrane transporter activity;	K23544	SERINC1_3	------	------
gene14080	LOC110935867	uncharacterized LOC110935867	2.79667	2.53667	3.08667	3.89333	1.83333	no|down	no|up	no|down	no|up	no|up	no|up	no|down	no|down	yes|down	no|down	1	------	------	------	------	------	------
gene14081	LOC110935868	protein HEADING DATE REPRESSOR 1-like	19.4667	37.7867	66.1833	29.63	11.0233	yes|down	yes|up	no|up	no|down	yes|up	no|down	yes|down	yes|down	yes|down	yes|down	7	------	------	------	------	------	------
gene14084	LOC110935871	uncharacterized LOC110935871, transcript variant X5	1.22333	1.6	1.25667	3.90667	3.11667	no|up	no|up	no|up	yes|up	no|up	no|up	no|up	no|down	no|up	no|up	1	------	------	------	------	------	------
gene14085	LOC110935872	uncharacterized LOC110935872, transcript variant X4	0.18	0.3	0.086667	0.21	0.943333	no|up	no|down	no|up	no|down	no|down	no|down	no|up	yes|up	yes|up	no|up	2	------	------	------	------	------	------
gene1409	LOC110867368	OTU domain-containing protein At3g57810-like, transcript variant X1	2.92	2.21667	3.61333	4.29667	2.30333	yes|down	no|up	no|down	no|down	no|up	no|up	no|down	no|down	yes|down	no|down	2	------	------	------	------	------	------
gene14092	LOC110933009	cold shock protein 1-like	3.06	2.66	4.59667	6.67667	0.31	no|down	no|up	no|up	no|up	no|up	no|up	no|down	yes|down	yes|down	yes|down	3	------	------	------	------	------	------
gene14097	LOC110935878	uncharacterized LOC110935878, transcript variant X1	0.033333	0.106667	0.143333	0.243333	0.69	yes|up	no|up	no|up	no|up	no|up	no|up	no|down	no|up	no|up	no|up	1	------	------	K00924	E2.7.1.-	------	------
gene14099	LOC110935880	mannose-1-phosphate guanyltransferase alpha-like	0.296667	0.296667	0.386667	1.52667	2.08	yes|up	no|up	no|up	yes|up	no|up	yes|up	no|up	no|up	no|up	yes|up	4	GO:0009058;GO:001677	BP:biosynthetic process;MF:nucleotidyltransferase activity;	K00966	GMPP	map00520;map00051	Amino sugar and nucleotide sugar metabolism;Fructose and mannose metabolism
gene141	LOC110942421	probable pectinesterase/pectinesterase inhibitor 41	1.22	1.23	0.643333	0.486667	0.046667	yes|down	no|down	no|up	yes|down	no|down	yes|down	no|down	no|down	yes|down	yes|down	5	GO:0042545;GO:0045490;GO:0043086;GO:0005618;GO:0030599;GO:0045330;GO:000485	BP:cell wall modification;BP:pectin catabolic process;BP:negative regulation of catalytic activity;CC:cell wall;MF:pectinesterase activity;MF:aspartyl esterase activity;MF:enzyme inhibitor activity;	K01051	E3.1.1.11	map00040	Pentose and glucuronate interconversions
gene1411	LOC110867408	E3 ubiquitin-protein ligase SINAT2-like, transcript variant X4	5.67	4.38333	4.75333	4.72	4.04667	yes|down	no|down	no|down	yes|down	no|up	no|down	no|down	no|down	yes|down	yes|down	4	------	------	K04506	SIAH1	map04120	Ubiquitin mediated proteolysis
gene14110	LOC110935886	uncharacterized LOC110935886, transcript variant X1	0.04	0.036667	0.023333	0.61	0	no|down	no|down	no|down	no|up	no|down	no|up	yes|up	yes|down	no|down	no|down	2	------	------	------	------	------	------
gene14118	LOC110935887	auxin response factor 2B-like	2.78333	2.51333	1.06	4.89333	11.7233	yes|up	yes|down	no|down	no|up	yes|down	no|up	yes|up	yes|up	yes|up	yes|up	7	GO:0009725;GO:0009908;GO:0006351;GO:0099402;GO:005079	BP:response to hormone;BP:flower development;BP:transcription, DNA-templated;BP:plant organ development;BP:regulation of cellular process;	------	------	------	------
gene1412	LOC110895747	long chain acyl-CoA synthetase 7, peroxisomal-like	2.15333	1.38333	2.51333	4.92	0.466667	yes|down	no|up	no|down	no|up	no|up	no|up	no|up	yes|down	yes|down	yes|down	4	------	------	K01897	ACSL, fadD	map00061;map00071;map04146	Fatty acid biosynthesis;Fatty acid degradation;Peroxisome
gene14125	LOC110935892	uncharacterized LOC110935892	2.55	3.67333	2.38	2.57333	1.12333	yes|down	no|down	no|up	yes|down	no|down	yes|down	no|down	yes|down	yes|down	yes|down	6	------	------	------	------	------	------
gene14126	LOC110935891	transcription factor GTE10-like	2.22667	3.44	3.71333	7.49	12.5633	yes|up	no|up	no|up	no|up	no|up	no|up	no|up	no|up	no|up	yes|up	2	------	------	------	------	------	------
gene14127	LOC110934426	uncharacterized LOC110934426	19.4867	13.5	5.69333	1.22	2.38667	yes|down	yes|down	no|down	yes|down	yes|down	yes|down	yes|down	no|up	yes|down	yes|down	8	------	------	------	------	------	------
gene14138	LOC110935898	protein IQ-DOMAIN 14-like, transcript variant X1	0.796667	0.21	0.37	0.533333	0.153333	yes|down	no|down	no|down	no|down	no|up	no|up	no|down	no|down	yes|down	no|down	2	------	------	------	------	------	------
gene14139	LOC110935899	homeobox-leucine zipper protein ATHB-12-like	0.383333	0.493333	0	0.1	0.106667	no|down	no|down	no|up	no|down	yes|down	yes|down	no|up	no|up	no|up	yes|down	3	GO:0006355;GO:0005634;GO:0003700;GO:004356	BP:regulation of transcription, DNA-templated;CC:nucleus;MF:transcription factor activity, sequence-specific DNA binding;MF:sequence-specific DNA binding;	K09338	HD-ZIP	------	------
gene14142	LOC110935905	uncharacterized LOC110935905	5.67333	5.24333	8.67667	22.43	28.24	yes|up	no|up	no|down	yes|up	no|up	yes|up	no|up	no|up	no|up	yes|up	4	------	------	------	------	------	------
gene14143	LOC110935902	uncharacterized LOC110935902	12.4867	15.76	24.3433	58.0767	80.3133	yes|up	yes|up	no|up	yes|up	no|up	yes|up	no|up	no|up	no|up	yes|up	5	------	------	K09122	K09122	------	------
gene14144	LOC110935904	histone-lysine N-methyltransferase ATXR6	4.22	2.51	2.24	3.09333	4.18	no|down	no|down	no|down	yes|down	no|up	no|down	no|down	no|up	no|down	no|down	1	GO:004687	MF:metal ion binding;	------	------	------	------
gene14154	LOC110935910	dipeptidyl aminopeptidase 4, transcript variant X1	9.62333	9.75333	5.97	8.38	7.73667	yes|down	no|down	no|up	yes|down	no|down	yes|down	no|down	no|down	no|down	yes|down	4	GO:0006508;GO:0005829;GO:000823	BP:proteolysis;CC:cytosol;MF:serine-type peptidase activity;	K01278	DPP4, CD26	------	------
gene14155	LOC110935912	probable pectinesterase/pectinesterase inhibitor 61	0.703333	0.493333	0.503333	0.483333	0.316667	yes|down	no|down	no|down	no|down	no|up	no|down	no|down	no|down	yes|down	yes|down	3	GO:0042545;GO:0045490;GO:0043086;GO:0005618;GO:0016021;GO:0046910;GO:0030599;GO:004533	BP:cell wall modification;BP:pectin catabolic process;BP:negative regulation of catalytic activity;CC:cell wall;CC:integral component of membrane;MF:pectinesterase inhibitor activity;MF:pectinesterase activity;MF:aspartyl esterase activity;	------	------	------	------
gene14156	LOC110933027	uncharacterized LOC110933027	0.02	0.34	0.45	1.46	1.86667	yes|up	yes|up	no|up	yes|up	no|up	no|up	no|up	no|up	no|up	no|up	3	------	------	------	------	------	------
gene14158	LOC110935913	protein DJ-1 homolog B-like	0.683333	1.15	1.97667	4.04	3.39	yes|up	yes|up	no|up	yes|up	no|up	yes|up	no|up	no|down	no|down	no|up	4	------	------	K03152	thiJ	------	------
gene1416	LOC110867470	uncharacterized LOC110867470, transcript variant X1	62.38	52.7533	38.37	51.6467	51.4833	yes|down	no|down	no|down	no|down	no|down	no|down	no|down	no|down	no|down	no|down	1	------	------	------	------	------	------
gene14186	LOC110935921	adenine/guanine permease AZG2	0.24	0.103333	0.03	0.036667	0.02	yes|down	no|down	no|down	yes|down	no|down	no|down	no|down	no|down	no|down	no|down	2	GO:0006863;GO:0055085;GO:0016020;GO:000521	BP:purine nucleobase transport;BP:transmembrane transport;CC:membrane;MF:transporter activity;	K06901	pbuG	------	------
gene14187	LOC110935922	probable phosphopantothenoylcysteine decarboxylase	1.59	1.05667	0.946667	2.43	5.46	no|up	no|down	no|down	no|up	no|up	no|up	no|up	no|up	yes|up	yes|up	2	GO:0070207;GO:0001558;GO:0009651;GO:0003824;GO:0010181;GO:000463	BP:protein homotrimerization;BP:regulation of cell growth;BP:response to salt stress;MF:catalytic activity;MF:FMN binding;MF:phosphopantothenoylcysteine decarboxylase activity;	K01598	PPCDC, coaC	map00770	Pantothenate and CoA biosynthesis
gene14190	LOC110935924	BTB/POZ and TAZ domain-containing protein 1-like	0.42	1.66333	1.9	10.31	28.6033	yes|up	yes|up	no|up	yes|up	no|up	yes|up	yes|up	yes|up	yes|up	yes|up	8	GO:0006355;GO:0016573;GO:0005634;GO:0004402;GO:0003712;GO:000827	BP:regulation of transcription, DNA-templated;BP:histone acetylation;CC:nucleus;MF:histone acetyltransferase activity;MF:transcription cofactor activity;MF:zinc ion binding;	------	------	------	------
gene14196	LOC110935927	uncharacterized LOC110935927	1.42	0.813333	0.646667	1.96667	0.736667	yes|down	no|down	no|down	no|down	no|down	no|up	no|up	no|down	no|down	no|down	1	------	------	------	------	------	------
gene14201	LOC110935929	uncharacterized LOC110935929, transcript variant X1	1.45667	2.43	3.56333	11.7933	30.17	yes|up	no|up	no|up	yes|up	no|up	yes|up	no|up	yes|up	yes|up	yes|up	6	------	------	------	------	------	------
gene14204	LOC110935931	uncharacterized LOC110935931, transcript variant X3	0.586667	0.143333	0.26	0.15	0.02	yes|down	no|down	no|down	yes|down	no|up	no|down	no|down	no|down	yes|down	no|down	3	------	------	------	------	------	------
gene1421		-	14.7933	9.07333	1.44333	17.4833	19.2467	no|down	yes|down	no|down	no|down	no|down	no|up	yes|up	no|down	yes|up	no|up	3	------	------	------	------	------	------
gene14211	LOC110935940	E3 ubiquitin-protein ligase RGLG2-like, transcript variant X2	16.4	15.3033	17.7533	8.73333	1.61333	yes|down	no|up	no|down	yes|down	no|up	yes|down	yes|down	yes|down	yes|down	yes|down	7	GO:000827	MF:zinc ion binding;	K16280	RGLG	------	------
gene14216	LOC110935942	autophagy-related protein 16	3.18	3.33	3.22333	8.36	12.36	yes|up	no|up	no|up	no|up	no|up	no|up	no|up	no|up	no|up	yes|up	2	------	------	K17890	ATG16L1	map04136	Autophagy - other
gene1422	LOC110867513	metallothionein-like protein type 2	48.8767	46.2667	4.68	109.47	83.6233	no|down	yes|down	no|down	no|up	yes|down	no|up	yes|up	no|down	yes|up	no|down	4	------	------	------	------	------	------
gene14229	LOC110935949	caffeic acid 3-O-methyltransferase-like	0.036667	0.273333	0.073333	0.05	0	no|down	no|up	no|up	no|down	no|down	no|down	no|down	no|down	no|down	yes|down	1	GO:0032259;GO:0008168;GO:0046983;GO:000817	BP:methylation;MF:methyltransferase activity;MF:protein dimerization activity;MF:O-methyltransferase activity;	K13066	E2.1.1.68, COMT	map00940	Phenylpropanoid biosynthesis
gene1423	LOC110867528	uncharacterized LOC110867528	227.953	132.787	7.46667	66.02	80.94	yes|down	yes|down	no|down	yes|down	yes|down	yes|down	yes|up	no|down	yes|up	yes|down	8	------	------	------	------	------	------
gene14241	LOC110935955	protein IQ-DOMAIN 32-like, transcript variant X1	14.9967	12.2333	10.0467	8.31	5.84667	yes|down	no|down	no|down	yes|down	no|down	yes|down	yes|down	no|down	yes|down	yes|down	6	------	------	------	------	------	------
gene14250	LOC110935958	uncharacterized LOC110935958	26.0367	24.17	20.0967	26.47	19.6267	yes|down	no|down	no|down	no|down	no|up	no|down	no|down	no|down	yes|down	yes|down	3	------	------	------	------	------	------
gene14255	LOC110935959	uncharacterized LOC110935959, transcript variant X1	0.32	0.396667	0.35	0.56	0.093333	yes|down	no|up	no|up	no|up	no|up	no|down	no|down	yes|down	yes|down	yes|down	4	------	------	------	------	------	------
gene14265	LOC110935965	uncharacterized LOC110935965	3.62	3.55667	4.20333	9.38333	18.2367	yes|up	no|up	no|up	no|up	no|up	no|up	no|up	no|up	yes|up	yes|up	3	------	------	------	------	------	------
gene14269	LOC110935966	uncharacterized LOC110935966	18.9267	13.0833	10.4533	18.5733	11.3167	yes|down	no|down	no|down	no|down	no|down	no|down	no|down	no|down	yes|down	yes|down	3	------	------	------	------	------	------
gene1427	LOC110867533	CAX-interacting protein 4	34.7667	29.8833	37.91	98.83	258.71	yes|up	no|up	no|down	no|up	no|up	no|up	no|up	yes|up	yes|up	yes|up	4	GO:0005737;GO:0005634;GO:0008270;GO:000367	CC:cytoplasm;CC:nucleus;MF:zinc ion binding;MF:nucleic acid binding;	------	------	------	------
gene14271	LOC110935967	probable serine/threonine-protein kinase WNK3, transcript variant X1	9.05	8.34333	9.53667	7.49333	4.62667	yes|down	no|up	no|down	no|down	no|up	no|down	yes|down	no|down	yes|down	yes|down	4	------	------	K08867	WNK, PRKWNK	------	------
gene14273	LOC110935969	SAC3 family protein C	0.826667	1.10333	0.953333	3.3	2.65333	no|up	no|up	no|up	yes|up	no|down	no|up	no|up	no|down	no|up	no|up	1	------	------	K23719	SAC3	------	------
gene14287	LOC110935974	zinc finger protein ZAT2-like, transcript variant X1	0.813333	0.423333	0.033333	0.01	0.023333	yes|down	yes|down	no|down	yes|down	yes|down	yes|down	no|down	no|up	no|down	yes|down	6	------	------	------	------	------	------
gene1430	LOC110867548	probable serine/threonine-protein kinase PBL10	2.49333	1.52	2.55333	3.30333	0.816667	yes|down	no|up	no|down	no|down	no|up	no|up	no|down	yes|down	yes|down	yes|down	4	GO:0006468;GO:0004674;GO:000552	BP:protein phosphorylation;MF:protein serine/threonine kinase activity;MF:ATP binding;	K04733	IRAK4	------	------
gene1431	LOC110867542	probable serine/threonine-protein kinase PBL19	0.796667	0.186667	0.056667	0.186667	0.19	yes|down	yes|down	yes|down	yes|down	no|down	no|down	no|up	no|down	no|up	no|down	4	------	------	------	------	------	------
gene1432	LOC110867557	expansin-A6-like	9.72333	1.88667	0.94	1.29333	0.746667	yes|down	yes|down	yes|down	yes|down	no|down	no|down	no|down	no|down	no|down	yes|down	5	GO:0009664;GO:0005618;GO:0016020;GO:000557	BP:plant-type cell wall organization;CC:cell wall;CC:membrane;CC:extracellular region;	------	------	------	------
gene14330	LOC110935987	UDP-glycosyltransferase 90A1-like	4.33333	9.72	9.39	14.5767	7.12333	no|down	yes|up	yes|up	no|up	no|up	no|down	no|down	yes|down	yes|down	yes|down	5	------	------	------	------	------	------
gene14331	LOC110935988	uncharacterized LOC110935988, transcript variant X1	0.096667	0.173333	0.14	0.283333	0.716667	yes|up	no|up	no|up	no|up	no|up	no|down	no|down	no|up	no|up	no|up	1	------	------	------	------	------	------
gene14332	LOC110935989	serine/threonine-protein kinase HT1-like	0.326667	0.343333	0.306667	1.64	4.86333	yes|up	no|up	no|up	yes|up	no|up	yes|up	no|up	yes|up	yes|up	yes|up	6	GO:0006468;GO:0005524;GO:000467	BP:protein phosphorylation;MF:ATP binding;MF:protein kinase activity;	------	------	------	------
gene14334	LOC110933101	amino acid permease 6-like	2.88667	2.44333	3.19	0.983333	0.256667	yes|down	no|up	no|down	yes|down	no|up	no|down	yes|down	no|down	yes|down	yes|down	5	------	------	------	------	------	------
gene14335	LOC110935991	uncharacterized LOC110935991, transcript variant X1	0.22	2.39333	1.76	3.90333	2.22667	no|up	no|up	no|up	yes|up	no|down	no|down	no|up	no|down	no|down	no|down	1	------	------	------	------	------	------
gene14339	LOC110933104	amino acid permease 6-like	4.22667	6.96333	5.14667	2.04667	0.82	yes|down	no|up	no|up	yes|down	no|down	yes|down	yes|down	no|down	yes|down	yes|down	6	------	------	------	------	------	------
gene1434	LOC110867566	proteasome subunit alpha type-3	38.92	27.0033	27.0933	34.32	27.3833	yes|down	no|down	no|down	no|down	no|up	no|down	no|down	no|down	yes|down	no|down	2	GO:0006511;GO:0005737;GO:0019773;GO:0005634;GO:000429	BP:ubiquitin-dependent protein catabolic process;CC:cytoplasm;CC:proteasome core complex, alpha-subunit complex;CC:nucleus;MF:threonine-type endopeptidase activity;	K02727	PSMA3	map03050	Proteasome
gene14340	LOC110935992	pyruvate kinase isozyme A, chloroplastic-like	2.16	0.61	0.27	0.283333	0.033333	yes|down	yes|down	yes|down	yes|down	no|down	yes|down	no|down	no|down	yes|down	yes|down	7	GO:0006096;GO:0030955;GO:0000287;GO:0004743;GO:001630	BP:glycolytic process;MF:potassium ion binding;MF:magnesium ion binding;MF:pyruvate kinase activity;MF:kinase activity;	K00873	PK, pyk	map00010;map00230;map00620	Glycolysis / Gluconeogenesis;Purine metabolism;Pyruvate metabolism
gene14341	LOC110935993	uncharacterized LOC110935993	3.24333	0.533333	0.043333	0.03	0.013333	yes|down	yes|down	yes|down	yes|down	yes|down	yes|down	no|down	no|down	no|down	yes|down	7	------	------	------	------	------	------
gene14361	LOC110935995	patellin-3-like	10.22	2.61	0.63	1.98333	5.09	yes|down	yes|down	yes|down	yes|down	yes|down	yes|down	no|up	yes|up	yes|up	no|up	8	------	------	K19996	SFH5	------	------
gene14362	LOC110935996	MICOS complex subunit MIC10-like	7.5	3.37667	3.4	2.96	1.13667	yes|down	no|down	yes|down	yes|down	no|up	no|down	no|down	no|down	yes|down	yes|down	5	------	------	K17784	MINOS1, MOS1	------	------
gene14375	LOC110936002	cytochrome P450 71A2-like	1.46	2.83333	2.21667	10.74	3.70667	no|up	no|up	no|up	yes|up	no|down	yes|up	yes|up	yes|down	no|down	no|down	4	------	------	------	------	------	------
gene14382	LOC110936008	UDP-glycosyltransferase 85C1-like, transcript variant X1	2.94667	2.49	1.28333	0.53	0.033333	yes|down	yes|down	no|down	yes|down	no|down	yes|down	no|down	yes|down	yes|down	yes|down	7	GO:0008152;GO:001675	BP:metabolic process;MF:transferase activity, transferring hexosyl groups;	------	------	------	------
gene14384	LOC110936010	uncharacterized LOC110936010, transcript variant X1	1.69333	3.25	3.59333	6.56333	3.95333	no|up	yes|up	no|up	yes|up	no|up	no|up	no|up	no|down	no|down	no|down	2	------	------	------	------	------	------
gene14386	LOC110936012	E3 ubiquitin-protein ligase RNF170-like	2.02333	1.4	0.69	0.403333	0.443333	yes|down	no|down	no|down	yes|down	no|down	yes|down	no|down	no|down	no|down	yes|down	4	GO:0016021;GO:000827	CC:integral component of membrane;MF:zinc ion binding;	K15707	RNF170	------	------
gene1439	LOC110867585	uncharacterized LOC110867585	1.58333	1.46667	2.58667	5.08667	7.84667	yes|up	no|up	no|down	no|up	no|up	yes|up	no|up	no|up	no|up	yes|up	3	------	------	------	------	------	------
gene14408	LOC110934490	uncharacterized LOC110934490	1.89333	3.83667	5.68333	4.59333	1.95667	no|down	yes|up	no|up	no|up	no|up	no|down	no|down	no|down	yes|down	yes|down	3	------	------	------	------	------	------
gene14409	LOC110936019	UDP-glycosyltransferase 85C1-like	0.02	0	0.116667	0.28	0.126667	no|up	no|up	no|down	no|up	no|up	yes|up	no|up	no|down	no|down	no|up	1	GO:0008152;GO:001675	BP:metabolic process;MF:transferase activity, transferring hexosyl groups;	------	------	------	------
gene14435	LOC110936026	rop guanine nucleotide exchange factor 2-like, transcript variant X1	1.66333	3.30667	2.57333	2.71333	2.65333	no|down	no|up	no|up	no|down	no|down	yes|down	no|down	no|down	no|down	yes|down	2	------	------	------	------	------	------
gene14436	LOC110936027	uncharacterized LOC110936027, transcript variant X1	2.96333	2.17667	3.40667	4.81333	0.526667	yes|down	no|up	no|down	no|down	no|up	no|up	no|down	yes|down	yes|down	yes|down	4	------	------	------	------	------	------
gene1444	LOC110867616	UBP1-associated protein 2C-like, transcript variant X1	10.7167	8.85667	7.71667	9.29667	6.25667	yes|down	no|down	no|down	yes|down	no|up	no|down	no|down	yes|down	yes|down	yes|down	5	GO:0097159;GO:190136	MF:organic cyclic compound binding;MF:heterocyclic compound binding;	K12741	HNRNPA1_3	map03040	Spliceosome
gene14440	LOC110936029	cytochrome P450 81E8-like	0.106667	0.393333	0.24	0.036667	0	no|down	no|up	no|up	no|down	no|down	yes|down	no|down	no|down	yes|down	yes|down	3	------	------	------	------	------	------
gene14441	LOC110936030	isoflavone 2'-hydroxylase-like	8.83333	2.44333	0.15	0.12	0	yes|down	yes|down	yes|down	yes|down	yes|down	yes|down	no|down	no|down	yes|down	yes|down	8	------	------	------	------	------	------
gene14444	LOC110936032	uncharacterized LOC110936032	49.2233	80.2333	36.22	34.3233	13.5767	yes|down	no|up	no|up	no|down	no|down	yes|down	no|down	no|down	yes|down	yes|down	4	------	------	------	------	------	------
gene1445	LOC110867624	transcription termination factor MTEF18, mitochondrial-like	0.263333	0.41	0.48	1.76	1.72667	yes|up	no|up	no|up	yes|up	no|up	yes|up	no|up	no|down	no|up	yes|up	4	------	------	------	------	------	------
gene14454	LOC110936039	uncharacterized LOC110936039, transcript variant X1	4.51	5.3	5.12667	9.43667	4.28667	no|down	no|up	no|up	no|up	no|up	no|up	no|down	yes|down	yes|down	yes|down	3	------	------	------	------	------	------
gene14455	LOC110936041	pentatricopeptide repeat-containing protein At1g71420-like	0.463333	0.46	0.46	1.88	0.84	no|down	no|up	no|up	yes|up	no|up	yes|up	yes|up	yes|down	no|down	no|down	4	------	------	------	------	------	------
gene14457	LOC110936043	heat shock cognate 70 kDa protein-like, transcript variant X3	0.46	0.416667	0.12	0.106667	0.01	yes|down	no|down	no|down	yes|down	no|down	yes|down	no|down	no|down	yes|down	yes|down	5	------	------	K03283	HSPA1s	map04144;map04141;map03040	Endocytosis;Protein processing in endoplasmic reticulum;Spliceosome
gene14459	LOC110936044	probable RNA-binding protein ARP1, transcript variant X1	3.86333	2.23667	0.883333	1.58667	0.553333	yes|down	yes|down	no|down	yes|down	yes|down	yes|down	no|down	yes|down	yes|down	yes|down	8	------	------	------	------	------	------
gene1446	LOC110867632	uncharacterized LOC110867632	8.85333	8.12	6.63333	5.58667	1.30667	yes|down	no|down	no|down	yes|down	no|down	yes|down	yes|down	yes|down	yes|down	yes|down	7	------	------	------	------	------	------
gene14464	LOC110936048	structural maintenance of chromosomes protein 3-like, transcript variant X1	10.57	31.2	13.3367	30.8933	34.8833	no|up	no|up	yes|up	no|up	yes|down	no|down	no|up	no|up	no|up	no|down	2	GO:000998	BP:cellular process;	K06669	SMC3, CSPG6	------	------
gene14466	LOC110936050	FAD-dependent urate hydroxylase-like	1.93667	3.36	2.09667	20.9767	44.5933	yes|up	no|up	no|up	yes|up	no|down	yes|up	yes|up	no|up	yes|up	yes|up	6	------	------	------	------	------	------
gene14470	LOC110936055	FAD-dependent urate hydroxylase-like	6.55667	9.53333	7.54667	10.8033	35.4267	yes|up	no|up	no|up	no|down	no|down	no|down	no|down	yes|up	yes|up	no|up	3	------	------	------	------	------	------
gene14473		-	0.07	0.113333	0.1	0.896667	1.31667	yes|up	no|up	no|up	yes|up	no|down	no|up	no|up	no|up	yes|up	no|up	3	------	------	------	------	------	------
gene14474	LOC110936056	FACT complex subunit SSRP1-like, transcript variant X1	0.893333	0.516667	0.196667	0.74	6.09667	yes|up	no|down	no|down	no|down	no|down	no|down	no|up	yes|up	yes|up	yes|up	4	------	------	K09272	SSRP1	------	------
gene14476	LOC110936057	uncharacterized LOC110936057	5.34	6.91333	4.69333	23.4767	25.0967	yes|up	no|down	no|up	yes|up	no|down	no|up	yes|up	no|up	yes|up	no|up	4	GO:0042128;GO:0055114;GO:0009535;GO:0009941;GO:0008942;GO:005153	BP:nitrate assimilation;BP:oxidation-reduction process;CC:chloroplast thylakoid membrane;CC:chloroplast envelope;MF:nitrite reductase [NA;MF:2 iron, 2 sulfur cluster binding;	------	------	------	------
gene14479	LOC110936060	UPF0301 protein Cpar_0662-like	3.61333	2.21333	2.11	1.49	0.546667	yes|down	no|down	no|down	yes|down	no|up	yes|down	yes|down	no|down	yes|down	yes|down	6	------	------	------	------	------	------
gene14481	LOC110936062	glucuronoxylan 4-O-methyltransferase 3-like	7.14667	2.54667	0.833333	0.223333	0	yes|down	yes|down	yes|down	yes|down	no|down	yes|down	yes|down	no|down	yes|down	yes|down	8	GO:004549	BP:xylan biosynthetic process;	K18801	GXM	------	------
gene14484	LOC110936063	40S ribosomal protein S26-3-like	156.51	94.4833	81.41	186.713	538.363	no|up	no|down	no|down	no|down	no|up	no|up	no|up	yes|up	yes|up	yes|up	3	------	------	K02976	RP-S26e, RPS26	map03010	Ribosome
gene14485	LOC110936064	40S ribosomal protein S26-1-like, transcript variant X1	53.4833	25.2767	11.71	52.08	44.91	yes|down	yes|down	yes|down	no|down	no|down	no|up	yes|up	no|down	no|up	no|down	4	------	------	K02976	RP-S26e, RPS26	map03010	Ribosome
gene14497	LOC110936071	perakine reductase-like, transcript variant X1	7.73	4.78	3.93	4.24	2	yes|down	no|down	no|down	yes|down	no|down	no|down	no|down	yes|down	yes|down	yes|down	5	------	------	------	------	------	------
gene14506	LOC110934518	uncharacterized LOC110934518	1.08	0.183333	0.133333	0.043333	0	yes|down	no|down	no|down	yes|down	no|down	no|down	no|down	no|down	no|down	no|down	2	------	------	------	------	------	------
gene14508	LOC110936074	uncharacterized LOC110936074	1.51	2.34	1.67333	6.38667	12.8867	yes|up	no|up	no|up	yes|up	no|down	no|up	no|up	no|up	yes|up	yes|up	4	------	------	------	------	------	------
gene1451	LOC110867646	uncharacterized LOC110867646, transcript variant X1	1.15	0.4	0.21	0.466667	4.4	no|up	no|down	no|down	no|down	no|down	no|down	no|up	yes|up	yes|up	yes|up	3	------	------	------	------	------	------
gene14515	LOC110936076	CLP protease regulatory subunit CLPX1, mitochondrial-like, transcript variant X1	1.05333	0.803333	2.13	2.86667	2.3	no|up	yes|up	no|down	no|up	yes|up	yes|up	no|down	no|down	no|down	no|up	3	------	------	K03544	clpX, CLPX	------	------
gene14516	LOC110934521	reticuline oxidase-like	0.23	0.04	0.063333	0.063333	0.01	yes|down	no|down	no|down	no|down	no|up	no|down	no|down	no|down	no|down	no|down	1	GO:001649	MF:oxidoreductase activity;	K22395	K22395	map00940	Phenylpropanoid biosynthesis
gene1452	LOC110867660	uncharacterized LOC110867660, transcript variant X1	2.42333	2.56667	1.74	7.73667	0.26	yes|down	no|down	no|up	no|up	no|down	no|up	no|up	yes|down	yes|down	yes|down	4	------	------	------	------	------	------
gene14522	LOC110936079	CBS domain-containing protein CBSCBSPB1-like	6.05333	11.7967	17.0867	24.5	23.3767	yes|up	yes|up	yes|up	yes|up	no|up	no|up	no|down	no|down	no|down	no|up	4	------	------	------	------	------	------
gene14526	LOC110936080	keratin, type II cytoskeletal 3, transcript variant X2	6.90667	6.02333	9.26	9.3	8.66	no|down	no|up	no|down	no|down	no|up	no|down	no|down	no|down	yes|down	no|down	1	GO:001602	CC:membrane;	------	------	------	------
gene14531	LOC110936084	uncharacterized LOC110936084	0.58	0.983333	1.08333	1.87667	3.49333	yes|up	no|up	no|up	no|up	no|up	no|up	no|down	no|up	no|up	yes|up	2	------	------	------	------	------	------
gene14534	LOC110936085	G2/mitotic-specific cyclin C13-1-like	1.20333	0.25	0	0.023333	0	yes|down	yes|down	yes|down	yes|down	yes|down	yes|down	no|up	no|down	no|no test	yes|down	7	------	------	K06627	CCNA	------	------
gene14551	LOC110936097	uncharacterized LOC110936097	29.98	17.4367	7.31667	2.27333	0.333333	yes|down	yes|down	no|down	yes|down	yes|down	yes|down	yes|down	yes|down	yes|down	yes|down	9	------	------	------	------	------	------
gene14560	LOC110936100	heat stress transcription factor B-4-like	5.21333	3.96667	3.56333	7.75667	4.78	yes|down	no|down	no|down	no|down	no|up	no|up	no|up	no|down	no|down	no|down	1	------	------	K09419	HSFF	------	------
gene14566	LOC110936101	uncharacterized LOC110936101, transcript variant X1	5.17333	1.99667	4.38667	7.14	0.933333	yes|down	no|down	no|down	no|down	no|up	no|up	no|up	yes|down	yes|down	yes|down	4	------	------	------	------	------	------
gene14567	LOC110934533	uncharacterized LOC110934533	0.05	0.246667	1.07	1.75667	0.923333	no|up	yes|up	no|up	yes|up	no|up	no|up	no|down	no|down	no|down	no|up	2	------	------	------	------	------	------
gene14568	LOC110936102	uncharacterized LOC110936102, transcript variant X1	1.70667	3.54667	2.46	8.07	19.44	yes|up	no|up	no|up	no|up	no|down	no|up	no|up	no|up	yes|up	yes|up	3	------	------	------	------	------	------
gene14569	LOC110936103	uncharacterized LOC110936103	0	0.03	0.05	0	0.99	yes|up	no|up	no|up	no|no test	no|up	no|down	no|down	yes|up	no|up	yes|up	3	------	------	------	------	------	------
gene14575	LOC110936106	phototropin-1-like, transcript variant X1	27.59	28.3	12.6533	7.44	7.51333	yes|down	no|down	no|up	yes|down	no|down	yes|down	yes|down	no|down	yes|down	yes|down	6	------	------	K20715	PHOT	------	------
gene14577	LOC110936109	low-temperature-induced cysteine proteinase-like	1.20667	0.643333	0.126667	0.243333	0.013333	yes|down	yes|down	no|down	yes|down	no|down	no|down	no|up	no|down	no|down	yes|down	4	GO:0006508;GO:000823	BP:proteolysis;MF:cysteine-type peptidase activity;	------	------	------	------
gene1458	LOC110867681	delta(12) fatty acid desaturase FAD2	7.06667	2.20333	0.646667	8.93333	7.59333	no|down	yes|down	yes|down	no|down	yes|down	no|up	yes|up	no|down	yes|up	no|up	5	GO:0006636;GO:0055114;GO:0006629;GO:0016021;GO:0050184;GO:001671	BP:unsaturated fatty acid biosynthetic process;BP:oxidation-reduction process;BP:lipid metabolic process;CC:integral component of membrane;MF:phosphatidylcholine desaturase activity;MF:oxidoreductase activity, acting on paired donors, with oxidation of a pair of donors resulting in the reduction of molecular oxygen to two molecules of water;	K10256	FAD2	map01040	Biosynthesis of unsaturated fatty acids
gene14581	LOC110936111	F-box protein GID2-like	2.12667	1.25	0.553333	0.13	0.233333	yes|down	yes|down	no|down	yes|down	no|down	yes|down	yes|down	no|up	no|down	yes|down	6	------	------	K14495	GID2, SLY1	map04075	Plant hormone signal transduction
gene14584	LOC110936112	uncharacterized LOC110936112, transcript variant X6	2.33667	6.39667	4.43	10.3433	18.8333	yes|up	yes|up	yes|up	yes|up	no|down	no|down	no|up	no|up	yes|up	no|up	5	------	------	------	------	------	------
gene14588	LOC110934537	F-box protein GID2-like	0.67	0.503333	0.316667	0.036667	0	yes|down	no|down	no|down	yes|down	no|down	no|down	no|down	no|down	no|down	yes|down	3	------	------	K14495	GID2, SLY1	map04075	Plant hormone signal transduction
gene14590	LOC110936113	WD40 repeat-containing protein HOS15-like, transcript variant X1	23.4567	28.04	46.4733	58.54	37.0867	no|down	yes|up	no|up	no|up	no|up	no|up	no|down	no|down	yes|down	no|down	2	------	------	K04508	TBL1	------	------
gene14593	LOC110936115	ethylene-responsive transcription factor RAP2-10-like	1.28333	0.836667	1.59	49.0767	176.353	yes|up	no|up	no|down	yes|up	no|up	yes|up	yes|up	yes|up	yes|up	yes|up	7	GO:0006355;GO:0005634;GO:0003700;GO:000367	BP:regulation of transcription, DNA-templated;CC:nucleus;MF:transcription factor activity, sequence-specific DNA binding;MF:DNA binding;	K09286	EREBP	------	------
gene14594	LOC110936116	polyadenylate-binding protein 2-like	0.526667	2.5	3.03667	3.92	3.57667	yes|up	yes|up	yes|up	yes|up	no|up	no|down	no|down	no|down	no|down	no|down	4	------	------	K13126	PABPC	map03018;map03013;map03015	RNA degradation;RNA transport;mRNA surveillance pathway
gene14596	LOC110936118	uncharacterized acetyltransferase At3g50280-like	1.32	1.26333	0.836667	0.366667	0.116667	yes|down	no|down	no|down	yes|down	no|down	yes|down	yes|down	no|down	yes|down	yes|down	6	------	------	------	------	------	------
gene14598	LOC110936119	uncharacterized acetyltransferase At3g50280-like	0.983333	0.993333	1.08667	0.823333	0.163333	yes|down	no|up	no|up	no|down	no|up	no|down	no|down	yes|down	yes|down	yes|down	4	------	------	------	------	------	------
gene1460	LOC110867690	probable protein phosphatase 2C 68	0.956667	0.203333	0.073333	0.053333	0.15	yes|down	yes|down	yes|down	yes|down	no|down	no|down	no|down	no|up	no|up	no|down	4	GO:0006470;GO:0046872;GO:0004722;GO:0004721;GO:004316	BP:protein dephosphorylation;MF:metal ion binding;MF:protein serine/threonine phosphatase activity;MF:phosphoprotein phosphatase activity;MF:cation binding;	K01102	PDP	------	------
gene14600	LOC110936120	uncharacterized acetyltransferase At3g50280-like	0.983333	0.993333	1.08667	0.823333	0.163333	yes|down	no|up	no|up	no|down	no|up	no|down	no|down	yes|down	yes|down	yes|down	4	------	------	------	------	------	------
gene14607	LOC110936125	probable inactive receptor kinase At5g67200	9.93667	7.80667	2.09333	1.5	0.496667	yes|down	yes|down	no|down	yes|down	yes|down	yes|down	yes|down	yes|down	yes|down	yes|down	9	------	------	------	------	------	------
gene14608	LOC110936128	uncharacterized LOC110936128	29.86	27.2633	17.2267	18.5	11.46	yes|down	no|down	no|down	yes|down	no|down	yes|down	no|down	no|down	yes|down	yes|down	5	------	------	------	------	------	------
gene14609	LOC110936127	kinesin-like protein KIN-4A, transcript variant X1	5.78	6.31667	4.91	3.41	2.36333	yes|down	no|down	no|up	yes|down	no|down	yes|down	yes|down	no|down	yes|down	yes|down	6	------	------	K10395	KIF4_21_27	------	------
gene1461	LOC110867698	uncharacterized LOC110867698, transcript variant X2	0.81	0.743333	0.566667	0.476667	0.05	yes|down	no|down	no|down	yes|down	no|down	no|down	no|down	yes|down	yes|down	yes|down	5	------	------	------	------	------	------
gene14612	LOC110933204	uncharacterized LOC110933204	1.16667	1.19667	1.21	0.823333	1.48667	no|down	no|up	no|up	yes|down	no|up	yes|down	yes|down	no|up	no|down	no|down	3	------	------	------	------	------	------
gene14619	LOC110936130	bZIP transcription factor 46-like, transcript variant X1	2.35	2.43667	2.77333	10.64	26.2267	yes|up	no|up	no|up	yes|up	no|up	yes|up	yes|up	yes|up	yes|up	yes|up	7	------	------	K14432	ABF	map04075	Plant hormone signal transduction
gene1462	LOC110867705	uncharacterized LOC110867705, transcript variant X1	2.39	2.68333	2.1	7.02333	9.93667	yes|up	no|up	no|up	no|up	no|down	no|up	no|up	no|up	yes|up	yes|up	3	------	------	------	------	------	------
gene14623	LOC110936133	origin of replication complex subunit 2	1.4	1.12333	0.87	1.45333	0.716667	yes|down	no|down	no|down	no|down	no|down	no|down	no|down	no|down	no|down	yes|down	2	GO:0006260;GO:0005634;GO:000080	BP:DNA replication;CC:nucleus;CC:origin recognition complex;	K02604	ORC2	------	------
gene14624	LOC110936134	uncharacterized LOC110936134	6.19667	11.92	12.7967	9.82667	5.46333	yes|down	yes|up	no|up	no|down	no|up	yes|down	yes|down	no|down	yes|down	yes|down	6	------	------	------	------	------	------
gene14626	LOC110936135	succinate dehydrogenase subunit 5, mitochondrial	57.99	41.3867	33.2967	34.2033	31.6867	yes|down	no|down	no|down	yes|down	no|down	yes|down	no|down	no|down	yes|down	yes|down	5	------	------	------	------	------	------
gene1463	LOC110936585	nudix hydrolase 23, chloroplastic-like	0.063333	0.053333	0.393333	0.18	0.043333	no|down	no|up	no|down	no|up	no|up	no|up	no|down	no|down	yes|down	no|down	1	------	------	K18453	NUDT23	map00740;map00230	Riboflavin metabolism;Purine metabolism
gene14630	LOC110936138	uncharacterized LOC110936138	0.696667	0.996667	1.53	8.90333	13.4367	yes|up	no|up	no|up	yes|up	no|up	yes|up	yes|up	no|up	yes|up	yes|up	6	------	------	------	------	------	------
gene14634	LOC110936139	uncharacterized LOC110936139, transcript variant X3	2.39333	1.80667	2.53667	6.75667	11.9567	yes|up	no|up	no|down	no|up	no|up	yes|up	no|up	no|up	yes|up	yes|up	4	------	------	------	------	------	------
gene14637	LOC110936144	chaperone protein dnaJ 16-like, transcript variant X1	8.33667	7.53333	8.18667	18.0467	27.6533	no|up	no|up	no|down	no|up	no|up	no|up	no|up	no|up	no|up	yes|up	1	------	------	------	------	------	------
gene14638	LOC110936145	uncharacterized protein YuxK, transcript variant X1	1.93	1.52	2.02667	4.14333	2.13667	no|down	no|up	no|down	no|up	no|up	no|up	no|up	yes|down	no|down	no|down	1	------	------	------	------	------	------
gene14639	LOC110936146	uncharacterized LOC110936146, transcript variant X4	1.87333	2.27667	2.06667	5.94667	20.15	yes|up	no|up	no|up	no|up	no|up	no|up	no|up	no|up	yes|up	yes|up	3	------	------	------	------	------	------
gene14642	LOC110936149	zinc finger transcription factor YY1-like, transcript variant X1	4.42	4.30333	3.17667	3.83667	3.64	yes|down	no|down	no|down	no|down	no|down	no|down	no|down	no|down	no|down	yes|down	2	------	------	K09201	YY	------	------
gene14644	LOC110936151	cyclin-D1-1-like	3.07333	2.99	1.33	3.2	1.55667	yes|down	yes|down	no|down	no|down	no|down	no|down	no|up	yes|down	no|down	yes|down	4	------	------	K18810	CYCD1_2_4	------	------
gene14645	LOC110936152	uncharacterized LOC110936152	40.0467	35.0033	28.9433	33.4433	32.6733	yes|down	no|down	no|down	yes|down	no|down	no|down	no|down	no|down	no|down	no|down	2	------	------	K23643	LSM12	------	------
gene14646	LOC110936153	uncharacterized LOC110936153, transcript variant X1	17.0167	9.54667	6.06333	11.9833	8.54	yes|down	yes|down	no|down	yes|down	no|down	no|down	no|up	no|down	no|down	no|down	3	------	------	------	------	------	------
gene14647	LOC110936154	probable phytol kinase 2, chloroplastic, transcript variant X1	8.58667	7.82	7.57667	2.85	1.79333	yes|down	no|up	no|down	yes|down	no|up	yes|down	yes|down	no|down	yes|down	yes|down	6	------	------	K15892	FOLK	map00900	Terpenoid backbone biosynthesis
gene14648	LOC110936155	glutaredoxin domain-containing cysteine-rich protein 1-like	7.11333	6.23667	4.47	4.32667	3.25	yes|down	no|down	no|down	yes|down	no|down	yes|down	no|down	no|down	yes|down	yes|down	5	------	------	K17479	GRXCR1	------	------
gene14653	LOC110936159	protein FLC EXPRESSOR-like	29.3433	27.6033	23.67	22.5833	44.02	no|down	no|down	no|down	yes|down	no|down	yes|down	no|down	no|up	no|down	no|down	2	------	------	------	------	------	------
gene14654	LOC110936160	uncharacterized LOC110936160, transcript variant X1	50.8267	42.1833	35.1367	38.64	67.01	no|down	no|down	no|down	yes|down	no|down	no|down	no|down	no|up	no|down	no|down	1	------	------	------	------	------	------
gene1467	LOC110867726	uncharacterized LOC110867726	13.5633	12.2967	9.34	21.9667	6.20667	yes|down	no|up	no|up	no|up	no|down	no|up	no|up	yes|down	yes|down	yes|down	4	------	------	------	------	------	------
gene14670	LOC110936167	UDP-glucose 6-dehydrogenase 5-like	0.313333	0	0.03	0	0	yes|down	no|down	yes|down	yes|down	no|up	no|no test	no|down	no|no test	no|down	no|no test	3	GO:0055114;GO:0051287;GO:000397	BP:oxidation-reduction process;MF:NAD binding;MF:UDP-glucose 6-dehydrogenase activity;	K00012	UGDH, ugd	map00520;map00040;map00053	Amino sugar and nucleotide sugar metabolism;Pentose and glucuronate interconversions;Ascorbate and aldarate metabolism
gene14671	LOC110934552	uncharacterized LOC110934552	0.086667	0.186667	0.43	1.90333	1.62	yes|up	no|up	no|up	yes|up	no|up	yes|up	no|up	no|down	no|up	no|up	3	------	------	------	------	------	------
gene14674	LOC110934554	uncharacterized LOC110934554	0.27	0.09	0.193333	0.833333	0	no|down	no|down	no|down	no|up	no|up	no|up	no|up	yes|down	no|down	no|down	1	------	------	------	------	------	------
gene14675	LOC110936169	formate dehydrogenase, mitochondrial	184.99	120.297	103.657	56.25	96.9533	yes|down	no|down	no|down	yes|down	no|down	yes|down	yes|down	no|up	yes|down	yes|down	6	GO:0042183;GO:0009070;GO:0055114;GO:0005739;GO:0016616;GO:0051287;GO:0008863;GO:000461	BP:formate catabolic process;BP:serine family amino acid biosynthetic process;BP:oxidation-reduction process;CC:mitochondrion;MF:oxidoreductase activity, acting on the CH-OH group of donors, NAD or NADP as acceptor;MF:NAD binding;MF:formate dehydrogenas;MF:phosphoglycerate dehydrogenase activity;	K00122	FDH	map00630	Glyoxylate and dicarboxylate metabolism
gene14678	LOC110936172	uncharacterized LOC110936172, transcript variant X1	0.62	0.54	0.523333	0.71	0.033333	yes|down	no|down	no|down	no|down	no|up	no|down	no|down	yes|down	yes|down	yes|down	4	------	------	------	------	------	------
gene1468	LOC110867733	uncharacterized LOC110867733	1.53	1.18333	1.27	1.43667	0.313333	yes|down	no|down	no|down	no|down	no|up	no|down	no|down	yes|down	yes|down	yes|down	4	------	------	------	------	------	------
gene14680	LOC110936175	uncharacterized LOC110936175, transcript variant X3	2.22	1.65	1.52	3.64	9.4	yes|up	no|down	no|down	no|down	no|up	no|up	no|up	yes|up	yes|up	yes|up	4	------	------	------	------	------	------
gene14681	LOC110936176	uncharacterized LOC110936176	0.603333	0.896667	0.56	1.75667	3.99	yes|up	no|up	no|up	no|up	no|down	no|up	no|up	no|up	yes|up	yes|up	3	------	------	------	------	------	------
gene14684	LOC110936178	TMV resistance protein N-like, transcript variant X1	0.05	0.253333	0.233333	0.473333	1.81	yes|up	no|up	no|up	yes|up	no|up	no|up	no|up	no|up	yes|up	yes|up	4	------	------	------	------	------	------
gene14693	LOC110936184	transcription factor bHLH110-like	0.91	0.44	0.21	0.393333	0.316667	yes|down	yes|down	no|down	yes|down	no|down	no|down	no|down	no|down	no|down	no|down	3	------	------	------	------	------	------
gene14696	LOC110934558	uncharacterized LOC110934558	0.15	0.393333	0.9	0.556667	8.98333	yes|up	yes|up	no|up	no|up	no|up	no|down	no|down	yes|up	yes|up	yes|up	5	------	------	------	------	------	------
gene14710	LOC110936192	uncharacterized LOC110936192, transcript variant X1	0.053333	0.02	0.203333	1.17667	1.19	yes|up	no|up	no|down	yes|up	no|up	yes|up	no|up	no|up	no|up	yes|up	4	------	------	------	------	------	------
gene14711	LOC110936194	uncharacterized LOC110936194, transcript variant X1	5.80333	5.11	3.57667	4.41	7.43	no|down	no|down	no|down	yes|down	no|down	no|down	no|down	no|up	no|up	no|down	1	GO:000016	MF:nucleotide binding;	------	------	------	------
gene14722	LOC110936197	B3 domain-containing protein Os11g0197600-like	4.13333	4.10667	3.25333	3.11333	2.44667	yes|down	no|down	no|up	yes|down	no|down	yes|down	no|down	no|down	yes|down	yes|down	5	------	------	------	------	------	------
gene14723	LOC110936198	mediator of RNA polymerase II transcription subunit 17	4.66	4.35	3.96667	10.9667	22.3533	yes|up	no|down	no|down	no|up	no|up	no|up	no|up	no|up	yes|up	yes|up	3	------	------	K15133	MED17	------	------
gene14726	LOC110936199	lysine histidine transporter-like 8	1.11333	0.466667	0.09	0.353333	0.213333	yes|down	yes|down	no|down	yes|down	no|down	no|down	no|up	no|down	no|up	yes|down	4	GO:0003333;GO:0016021;GO:001517	BP:amino acid transmembrane transport;CC:integral component of membrane;MF:amino acid transmembrane transporter activity;	------	------	------	------
gene14727	LOC110936200	probable thylakoidal processing peptidase 2, chloroplastic	2.66667	2.37667	1.78333	1.82	2.58667	no|down	no|down	no|down	yes|down	no|down	yes|down	no|down	no|up	no|down	no|down	2	------	------	K03100	lepB	map03060	Protein export
gene14729	LOC110933235	uncharacterized LOC110933235	0.03	0.03	0.08	1.16333	3.01667	yes|up	no|up	no|down	yes|up	no|up	yes|up	no|up	no|up	yes|up	yes|up	5	------	------	------	------	------	------
gene1473	LOC110867776	uncharacterized LOC110867776, transcript variant X1	2.40333	1.29333	0.9	1.30667	1.84	yes|down	no|down	no|down	yes|down	no|down	no|down	no|down	no|up	no|up	no|down	2	------	------	------	------	------	------
gene14731	LOC110936203	uncharacterized LOC110936203	2.45667	1.40333	0.743333	1.32	0.736667	yes|down	yes|down	no|down	yes|down	no|down	no|down	no|down	no|down	no|down	yes|down	4	------	------	------	------	------	------
gene14735	LOC110936204	polyadenylate-binding protein RBP47-like	25.56	17.7333	11.2133	44.1533	56.7133	no|up	yes|down	no|down	no|up	no|down	no|up	yes|up	no|up	yes|up	no|up	3	GO:0097159;GO:190136	MF:organic cyclic compound binding;MF:heterocyclic compound binding;	------	------	------	------
gene14739	LOC110936205	patatin-like protein 1, transcript variant X2	3.03333	3.12333	0.726667	0.38	0.246667	yes|down	no|down	no|up	yes|down	yes|down	yes|down	no|down	no|down	yes|down	yes|down	6	GO:001678	MF:hydrolase activity;	------	------	------	------
gene14744	LOC110934569	uncharacterized LOC110934569	1.30667	0.64	0.76	0.663333	0.67	yes|down	no|down	no|down	yes|down	no|up	no|down	no|down	no|down	no|down	no|down	2	------	------	------	------	------	------
gene14753	LOC110936214	allene oxide synthase-like	0.803333	0.9	0.98	2.99333	3.33	no|up	no|up	no|up	yes|up	no|up	no|up	no|up	no|up	no|up	no|up	1	GO:0031408;GO:0055114;GO:0020037;GO:0016705;GO:0004497;GO:0047987;GO:0005506;GO:0046872;GO:001649	BP:oxylipin biosynthetic process;BP:oxidation-reduction process;MF:heme binding;MF:oxidoreductase activity, acting on paired donors, with incorporation or reduction of molecular oxygen;MF:monooxygenase activity;MF:hydroperoxide dehydratase activity;MF:iron ion binding;MF:metal ion binding;MF:oxidoreductase activity;	K01723	AOS	map00592	alpha-Linolenic acid metabolism
gene14758	LOC110936216	uncharacterized LOC110936216, transcript variant X2	4.64667	2.44	3.77333	10.7767	9.17333	no|up	no|down	no|down	no|up	no|up	yes|up	no|up	no|down	no|up	no|up	1	------	------	------	------	------	------
gene1476	LOC110867783	zinc finger protein ZAT12-like	1.13667	1.83333	1.15667	3.32333	10.48	yes|up	no|up	no|up	no|up	no|down	no|up	no|up	no|up	yes|up	no|up	2	GO:0010200;GO:0005634;GO:0003700;GO:0044212;GO:004356	BP:response to chitin;CC:nucleus;MF:transcription factor activity, sequence-specific DNA binding;MF:transcription regulatory region DNA binding;MF:sequence-specific DNA binding;	------	------	------	------
gene14762	LOC110936219	eukaryotic translation initiation factor 3 subunit B-like, transcript variant X1	0.746667	0.153333	0.13	0.223333	1.71333	no|up	no|down	no|down	no|down	no|down	no|up	no|up	yes|up	yes|up	yes|up	3	GO:0006413;GO:0070993;GO:0005852;GO:000374	BP:translational initiation;CC:translation preinitiation complex;CC:eukaryotic translation initiation factor 3 complex;MF:translation initiation factor activity;	K03253	EIF3B	map03013	RNA transport
gene1477	LOC110867791	methyl-CpG-binding domain-containing protein 7-like, transcript variant X1	21.98	30.6333	57.41	31.2233	16.32	yes|down	yes|up	no|up	no|down	yes|up	no|down	yes|down	no|down	yes|down	yes|down	6	------	------	------	------	------	------
gene14776	LOC110936223	probable galacturonosyltransferase-like 1	0.466667	0.42	0.073333	0.016667	0.12	yes|down	no|down	no|down	yes|down	no|down	yes|down	no|down	no|up	no|down	no|down	3	GO:0016740;GO:001675	MF:transferase activity;MF:transferase activity, transferring glycosyl groups;	K20893	PARVUS, GLZ1, GATL1	------	------
gene14778	LOC110936225	uncharacterized LOC110936225, transcript variant X3	3.38333	1.01667	1.64667	3.95	3.82667	no|down	no|down	yes|down	no|down	no|up	no|up	no|up	no|down	no|up	no|up	1	------	------	------	------	------	------
gene14783	LOC110936227	E3 ubiquitin-protein ligase RNF5-like	0	0	0.043333	0.333333	0.723333	yes|up	no|up	no|no test	no|up	no|up	no|up	no|up	no|up	no|up	yes|up	2	------	------	K10666	RNF5	map04141	Protein processing in endoplasmic reticulum
[truncated: 21,898 more rows]
