# Supplementary material for: Transcriptome Analysis Reveals Key Genes Involved in Fatty Acid and Triacylglycerol Accumulation in Developing Sunflower Seeds
Source: Genes (Basel). 2025 Mar 29;16(4):393. doi: 10.3390/genes16040393 (PMC12026707; doi:10.3390/genes16040393)
Supplement: Supplementary file 1 [file genes-16-00393-s001.zip › Table S4. enrichment pathways and number of gene.xlsx]

## Sheet: KEGG,GO enrichment
Table S4. Enrichment pathways and number of genes associated with lipid metabolism classification in sunflower seeds. Note: S1, S2, S3, S4 and S5 indicate 10, 17, 24, 31 and 38 days after flower (DAF), respectively.
Gene_id	Gene_name	Gene_description	KO_name	S1	S2	S3	S4	S5	S1_vs_S5	S1_vs_S3	S1_vs_S2	S1_vs_S4	S2_vs_S3	S2_vs_S4	S3_vs_S4	S4_vs_S5	S3_vs_S5	S2_vs_S5	Sum	KO_id	KO_name	Pathway_id	Pathway_definition
gene59576	LOC110899855	3beta-hydroxysteroid-dehydrogenase	3beta-HSD	0.38	0.506667	0.613333	0.606667	0.323333	no|down	no|up	no|up	no|down	no|up	no|down	no|down	no|down	yes|down	no|down	1	K07748	NSDHL, ERG26	map00100	Steroid biosynthesis
gene6639	LOC110920605	3beta-hydroxysteroid-dehydrogenase	3beta-HSD	9.48	8.01	4.83667	4.21333	5.51	yes|down	no|down	no|down	yes|down	no|down	yes|down	yes|down	no|up	no|down	yes|down	5	K07748	NSDHL, ERG26	map00100	Steroid biosynthesis
gene44364	LOC110886362	7-dehydrocholesterol reductase	7-DHC	35.1767	26.4267	15.2933	12.5867	5.67333	yes|down	yes|down	no|down	yes|down	no|down	yes|down	yes|down	yes|down	yes|down	yes|down	8	K00213	DHCR7	map00100	Steroid biosynthesis
gene50989	LOC110894124	7-dehydrocholesterol reductase	7-DHC	8.02333	4.05333	6.12667	4.57667	0.026667	yes|down	no|down	no|down	yes|down	no|up	no|down	no|down	yes|down	yes|down	yes|down	5	K00213	DHCR7	map00100	Steroid biosynthesis
gene8783	LOC110928625	probable acyl-CoA dehydrogenase IBR3	ACADM	101.94	107.973	79.51	109.083	74.3867	yes|down	no|down	no|up	no|down	no|down	no|down	no|down	no|down	yes|down	yes|down	3	K00249	ACADM, acd	map00280;map00071	Fatty acid degradation
gene3561	LOC110879293	probable acyl-CoA dehydrogenase IBR3	ACADM	52.0533	58.64	50.01	76.04	48.4867	yes|down	no|up	no|up	no|down	no|down	no|down	no|down	no|down	yes|down	yes|down	3	K00249	ACADM, acd	map00280;map00071	Fatty acid degradation
gene75992	LOC110923282	probable acyl-CoA dehydrogenase IBR3	ACADM	34.0567	30.4267	25.4	80.31	104.75	no|up	no|down	no|down	no|up	no|down	no|up	no|up	no|up	yes|up	no|up	1	K00249	ACADM, acd	map00280;map00071	Fatty acid degradation
gene20374	LOC110940675	probable acyl-CoA dehydrogenase IBR3	ACADM	28.0867	22.15	26.6967	29.6367	12.9233	yes|down	no|down	no|down	no|down	no|up	no|down	no|down	yes|down	yes|down	yes|down	4	K00249	ACADM, acd	map00280;map00071	Fatty acid degradation
gene46674	LOC110889708	acetyl-CoA acetyltransferase	ACAT	98.81	50.1333	26.67	30.6333	51.5167	yes|down	yes|down	no|down	yes|down	no|down	yes|down	no|down	no|up	no|down	no|down	4	K00626	E2.3.1.9, atoB	map00310;map00650;map00630;map00640;map00900;map00072;map00071;map00280;map00380;map00620	Lysine degradation;Butanoate metabolism;Glyoxylate and dicarboxylate metabolism;Propanoate metabolism;Terpenoid backbone biosynthesis;Synthesis and degradation of ketone bodies;Fatty acid degradation;Valine, leucine and isoleucine degradation;Tryptophan metabolism;Pyruvate metabolism
gene8452	LOC110928443	acetyl-CoA acetyltransferase	ACAT	3.62667	2.13	0	2.57333	3.50667	no|down	yes|down	no|down	no|down	no|down	no|down	yes|up	no|up	yes|up	no|down	3	K00626	E2.3.1.9, atoB	map00310;map00650;map00630;map00640;map00900;map00072;map00071;map00280;map00380;map00620	Lysine degradation;Butanoate metabolism;Glyoxylate and dicarboxylate metabolism;Propanoate metabolism;Terpenoid backbone biosynthesis;Synthesis and degradation of ketone bodies;Fatty acid degradation;Valine, leucine and isoleucine degradation;Tryptophan metabolism;Pyruvate metabolism
gene45610	LOC110889119	acetyl-CoA carboxylase 1-like	ACC1	3.03667	4.60333	5.90333	12.05	7.78667	no|up	yes|up	no|up	yes|up	no|up	no|up	no|up	no|down	no|down	no|down	2	K11262	ACACA	map00640;map00061;map00620;map00254	Fatty acid biosynthesis
gene21112	LOC110941075	acetyl-CoA carboxylase 1-like	ACC1	1.96	3.75667	7.18	10.19	4.41	no|up	yes|up	no|up	yes|up	yes|up	no|up	no|down	yes|down	yes|down	no|down	5	cic;K11262	;ACACA	map00640;map00061;map00620;map00254	Fatty acid biosynthesis
gene79073	LOC110920887	alkaline ceramidase	ACER	4.66	3.77333	1.45667	3.64	1.79	yes|down	yes|down	no|down	yes|down	yes|down	no|down	no|up	yes|down	no|down	yes|down	6	K04711	ACER3, YDC1	map00600	Sphingolipid metabolism
gene24270	LOC110864781	acyl-CoA thioesterase	ACOT	0.24	0.063333	0.026667	1.28667	0.75	no|up	no|down	no|down	no|up	no|down	yes|up	yes|up	no|down	yes|up	no|up	3	K01068	ACOT1_2_4	map01040;map00062	Biosynthesis of unsaturated fatty acids;Fatty acid elongation
gene24271	LOC110864783	acyl-CoA thioesterase	ACOT	1.10667	1.02667	0.77	4.42	4.15	no|up	no|down	no|down	yes|up	no|down	yes|up	yes|up	no|down	yes|up	no|up	4	K01068	ACOT1_2_4	map01040;map00062	Biosynthesis of unsaturated fatty acids;Fatty acid elongation
gene21309	LOC110941185	acyl-coenzyme A oxidase	ACOX	6.82333	9.68333	9.11	44.4867	49.8367	yes|up	no|up	no|up	yes|up	no|up	yes|up	yes|up	no|up	yes|up	yes|up	6	K00232	E1.3.3.6, ACOX1, ACOX3	map00640;map00592;map01040;map00071;map04146;map00410	Propanoate metabolism;alpha-Linolenic acid metabolism;Biosynthesis of unsaturated fatty acids;Fatty acid degradation;Peroxisome;beta-Alanine metabolism
gene80352	LOC110921414	acyl-coenzyme A oxidase	ACOX	1.07667	0.606667	0.066667	0.573333	0.633333	yes|down	yes|down	no|down	no|down	no|down	no|down	no|up	no|down	no|up	no|down	2	K00232	E1.3.3.6, ACOX1, ACOX3	map00640;map00410;map01040;map00071;map04146;map00592	Propanoate metabolism;beta-Alanine metabolism;Biosynthesis of unsaturated fatty acids;Fatty acid degradation;Peroxisome;alpha-Linolenic acid metabolism
gene80353	LOC110923146	acyl-coenzyme A oxidase	ACOX	9.94667	9.94	9.98	30.2833	41.6467	yes|up	no|up	no|up	no|up	no|up	no|up	no|up	no|up	yes|up	yes|up	3	K00232	E1.3.3.6, ACOX1, ACOX3	map00640;map00410;map01040;map00071;map04146;map00592	Propanoate metabolism;beta-Alanine metabolism;Biosynthesis of unsaturated fatty acids;Fatty acid degradation;Peroxisome;alpha-Linolenic acid metabolism
gene46999	LOC110889881	acyl-coenzyme A oxidase	ACOX	47.9067	36.3333	33.3167	142.463	348.623	yes|up	no|down	no|down	no|up	no|up	yes|up	yes|up	yes|up	yes|up	yes|up	6	K00232	E1.3.3.6, ACOX1, ACOX3	map00640;map00410;map01040;map00071;map04146;map00592	Propanoate metabolism;beta-Alanine metabolism;Biosynthesis of unsaturated fatty acids;Fatty acid degradation;Peroxisome;alpha-Linolenic acid metabolism
gene32158	LOC110873144	acyl carrier protein	ACP	626.693	380.993	265.61	100.193	28.11	yes|down	yes|down	no|down	yes|down	no|down	yes|down	yes|down	yes|down	yes|down	yes|down	8	GO:000662	BP:lipid metabolic process;
gene63283	LOC110909343	acyl carrier protein	ACP	1592.14	838.003	618.343	148.233	37.5167	yes|down	yes|down	no|down	yes|down	no|down	yes|down	yes|down	yes|down	yes|down	yes|down	8	GO:0006633;GO:003117	BP:fatty acid biosynthetic process;MF:phosphopantetheine binding;
gene70736	LOC110918769	acyl carrier protein	ACP	814.38	510.523	322.52	104.257	20.8133	yes|down	yes|down	no|down	yes|down	no|down	yes|down	yes|down	yes|down	yes|down	yes|down	8	GO:000663	BP:fatty acid biosynthetic process;
gene38899	LOC110879983	acyl carrier protein	ACP	2.55333	1.69	0.426667	0.65	0.466667	yes|down	yes|down	no|down	yes|down	no|down	yes|down	no|down	no|down	no|down	yes|down	5	GO:0006633;GO:003117	BP:fatty acid biosynthetic process;MF:phosphopantetheine binding;
gene68447	LOC110912009	alcohol dehydrogenase	ADH	95.2267	358.42	825.583	1077.44	275.8	no|up	yes|up	yes|up	yes|up	yes|up	no|up	no|down	yes|down	yes|down	yes|down	7	K18857	ADH1	map00010;map00592;map00071;map00350	alpha-Linolenic acid metabolism;Fatty acid degradation
gene23092	LOC110942215	alcohol dehydrogenase	ADH	0.593333	0.15	0.536667	0.173333	0	yes|down	no|up	no|down	no|down	no|up	no|down	no|down	no|down	yes|down	no|down	2	K18857	ADH1	map00010;map00592;map00071;map00350	alpha-Linolenic acid metabolism;Fatty acid degradation
gene23097	LOC110942216	alcohol dehydrogenase	ADH	25.6433	16.15	22.98	7.64333	0.703333	yes|down	no|up	no|down	yes|down	no|up	yes|down	yes|down	yes|down	yes|down	yes|down	7	K18857	ADH1	map00010;map00592;map00071;map00350	alpha-Linolenic acid metabolism;Fatty acid degradation
gene23098	LOC110942214	alcohol dehydrogenase	ADH	28.04	17.2333	18.64	4.30333	0.383333	yes|down	no|down	no|down	yes|down	no|up	yes|down	yes|down	yes|down	yes|down	yes|down	7	K18857	ADH1	map00010;map00592;map00071;map00350	alpha-Linolenic acid metabolism;Fatty acid degradation
gene23089	LOC110942211	alcohol dehydrogenase	ADH	11.1767	10.1367	10.9967	5.70333	0.256667	yes|down	no|up	no|up	no|down	no|up	no|down	yes|down	yes|down	yes|down	yes|down	5	K18857	ADH1	map00010;map00592;map00071;map00350	alpha-Linolenic acid metabolism;Fatty acid degradation
gene23090	LOC110942209	alcohol dehydrogenase	ADH	11.09	14.39	8.41667	5.95	0.353333	yes|down	no|up	no|up	no|down	no|up	yes|down	yes|down	yes|down	yes|down	yes|down	6	K18857	ADH1	map00010;map00592;map00071;map00350	alpha-Linolenic acid metabolism;Fatty acid degradation
gene23091	LOC110942210	alcohol dehydrogenase	ADH	0.353333	0.31	0.356667	0.133333	0	yes|down	no|up	no|down	no|down	no|up	no|down	no|down	no|down	yes|down	yes|down	3	K18857	ADH1	map00010;map00592;map00071;map00350	alpha-Linolenic acid metabolism;Fatty acid degradation
gene31889	LOC110873019	alcohol dehydrogenase	ADH	25.3867	13.0633	13.5533	4.84	0.78	yes|down	no|down	no|down	yes|down	no|up	yes|down	yes|down	yes|down	yes|down	yes|down	7	K18857	ADH1	map00010;map00592;map00071;map00350	alpha-Linolenic acid metabolism;Fatty acid degradation
gene34561	LOC110874237	alcohol dehydrogenase	ADH	0.083333	0.03	0.276667	0.403333	0.013333	no|down	no|up	no|down	no|up	no|up	no|up	no|down	no|down	yes|down	no|down	1	K18857	ADH1	map00071;map00592;map00010;map00350	alpha-Linolenic acid metabolism;Fatty acid degradation
gene23093	LOC110942212	alcohol dehydrogenase	ADH	3.60667	2.29667	2.85	1.13333	0.053333	yes|down	no|down	no|down	yes|down	no|up	no|down	yes|down	yes|down	yes|down	yes|down	6	K18857	ADH1	map00010;map00592;map00071;map00350	alpha-Linolenic acid metabolism;Fatty acid degradation
gene23094	LOC110942213	alcohol dehydrogenase	ADH	81.16	65.5633	79.56	32.88	1.81	yes|down	no|up	no|down	yes|down	no|up	yes|down	no|down	yes|down	yes|down	yes|down	6	K18857	ADH1	map00010;map00592;map00071;map00350	alpha-Linolenic acid metabolism;Fatty acid degradation
gene15255	LOC110936487	alcohol dehydrogenase	ADH	218.013	193.997	169.903	182.03	210.617	no|down	no|down	no|down	yes|down	no|down	no|down	no|down	no|up	no|down	no|down	1	K00121	frmA, ADH5, adhC	map00010;map00071;map00350	Glycolysis / Gluconeogenesis;Fatty acid degradation;Tyrosine metabolism
gene24626	LOC110864986	alcohol dehydrogenase	ADH	13.8067	20.0567	25.5867	30.89	12.84	yes|down	yes|up	no|up	no|up	no|up	no|down	no|down	yes|down	yes|down	yes|down	5	K00121	frmA, ADH5, adhC	map00010;map00071;map00350	Glycolysis / Gluconeogenesis;Fatty acid degradation;Tyrosine metabolism
gene3487	LOC110878932	alcohol dehydrogenase	ADH	1.10333	0.49	0.18	0.836667	0.013333	yes|down	yes|down	no|down	no|down	no|down	no|up	no|up	yes|down	no|down	yes|down	4	K00121	frmA, ADH5, adhC	map00010;map00071;map00350	Glycolysis / Gluconeogenesis;Fatty acid degradation;Tyrosine metabolism
gene61338	LOC110908307	alcohol dehydrogenase	ADH	0	0	0	1.63	2.81	yes|up	no|no test	no|no test	yes|up	no|no test	yes|up	yes|up	no|up	yes|up	yes|up	6	K00121	frmA, ADH5, adhC	map00071;map00010;map00350	Fatty acid degradation;Glycolysis / Gluconeogenesis;Tyrosine metabolism
gene54169	LOC110895841	alcohol dehydrogenase	ADH	5	7.46667	5.83667	7.32333	5.56667	no|down	no|up	no|up	no|down	no|down	no|down	no|down	no|down	yes|down	yes|down	2	K00001	E1.1.1.1, adh	map00350;map00010;map00071	Tyrosine metabolism;Glycolysis / Gluconeogenesis;Fatty acid degradation
gene30467	LOC110872229	alcohol dehydrogenase	ADH	10.7933	7.02333	2.61667	3.44667	10.0567	yes|down	yes|down	no|down	yes|down	yes|down	yes|down	no|down	yes|up	no|up	no|down	6	K00121	frmA, ADH5, adhC	map00010;map00071;map00350	Glycolysis / Gluconeogenesis;Fatty acid degradation;Tyrosine metabolism
gene30472	LOC110872232	alcohol dehydrogenase	ADH	2.70667	1.93	2.58667	9.43	0	yes|down	no|up	no|down	no|up	no|up	yes|up	no|up	yes|down	yes|down	yes|down	5	K00121	frmA, ADH5, adhC	map00010;map00071;map00350	Glycolysis / Gluconeogenesis;Fatty acid degradation;Tyrosine metabolism
gene30479	LOC110872239	alcohol dehydrogenase	ADH	6.12667	5.20667	6.6	23.58	11.1767	no|down	no|up	no|down	yes|up	no|up	yes|up	no|up	yes|down	no|down	no|up	3	K00121	frmA, ADH5, adhC	map00010;map00071;map00350	Glycolysis / Gluconeogenesis;Fatty acid degradation;Tyrosine metabolism
gene30492	LOC110872244	alcohol dehydrogenase	ADH	4.36	10.57	25.77	49.7467	17.33	yes|up	yes|up	yes|up	yes|up	yes|up	yes|up	no|up	yes|down	yes|down	no|down	8	K00121	frmA, ADH5, adhC	map00010;map00071;map00350	Glycolysis / Gluconeogenesis;Fatty acid degradation;Tyrosine metabolism
gene80396	LOC110926078	aldo-keto reductase family 4 member	AKR	1.45333	2.26667	1.99	4.32	8.04333	yes|up	no|up	no|up	no|up	no|down	no|up	no|up	no|up	yes|up	no|up	2	K00002	AKR1A1, adh	map00010;map00040;map00561	Glycerophospholipid metabolism;Glycerolipid metabolism
gene34422	LOC110877386	aldo-keto reductase family 4 member	AKR	8.65667	10.9233	10.56	6.42	5.92333	yes|down	no|up	no|up	yes|down	no|up	yes|down	yes|down	no|down	yes|down	yes|down	6	K00002	AKR1A1, adh	map00010;map00040;map00561	Glycerophospholipid metabolism;Glycerolipid metabolism
gene40616	LOC110884431	aldose reductase	AKR	182.197	387.357	560.687	846.12	2028.08	yes|up	yes|up	yes|up	yes|up	no|up	no|up	no|down	yes|up	no|up	yes|up	6	K00002	AKR1A1, adh	map00010;map00040;map00561	Glycerophospholipid metabolism;Glycerolipid metabolism
gene17851	LOC110937996	NADPH-dependent aldo-keto reductase	AKR	10.4	11.53	9.13667	23.39	13.1133	no|down	no|down	no|up	no|up	no|down	no|up	no|up	yes|down	no|down	no|down	1	K00002	AKR1A1, adh	map00010;map00040;map00561	Glycerophospholipid metabolism;Glycerolipid metabolism
gene57759	LOC110898831	NADPH-dependent aldo-keto reductase	AKR	4.84	1.88333	1.06667	0.243333	0.146667	yes|down	yes|down	yes|down	yes|down	no|down	yes|down	yes|down	no|down	yes|down	yes|down	8	K00002	AKR1A1, adh	map00010;map00040;map00561	Glycerophospholipid metabolism;Glycerolipid metabolism
gene74729	LOC110918634	NADPH-dependent aldo-keto reductase	AKR	0.6	0.486667	0.27	2.06667	4	yes|up	no|down	no|down	no|up	no|down	yes|up	yes|up	no|up	yes|up	yes|up	5	K00002	AKR1A1, adh	map00010;map00040;map00561	Glycerophospholipid metabolism;Glycerolipid metabolism
gene76500	LOC110920939	NADPH-dependent aldo-keto reductase	AKR	0.936667	0.673333	0.57	1.29333	2.78333	no|up	no|down	no|down	no|down	no|down	no|up	no|up	no|up	yes|up	yes|up	2	K00002	AKR1A1, adh	map00010;map00040;map00561	Glycerophospholipid metabolism;Glycerolipid metabolism
gene71320	LOC110916468	aldehyde dehydrogenase family 2 member	ALDH	213.723	153.263	149.567	151.33	108.543	yes|down	no|down	no|down	yes|down	no|up	no|down	no|down	no|down	yes|down	yes|down	4	K00128	ALDH	map00310;map00561;map00903;map00330;map00053;map00380;map00010;map00620;map00071;map00340;map00280;map00410	Glycerolipid metabolism
gene63905	LOC110904044	aldehyde dehydrogenase family 2 member	ALDH	157.69	81.6367	37.2067	22.8333	44.2033	yes|down	yes|down	no|down	yes|down	no|down	yes|down	yes|down	no|up	no|down	yes|down	6	K00128	ALDH	map00310;map00330;map00410;map00903;map00561;map00340;map00053;map00010;map00071;map00380;map00280;map00620	Glycerolipid metabolism
gene63906	LOC110907491	aldehyde dehydrogenase family 2 member	ALDH	0.07	0.47	0.27	0.35	0.086667	no|down	no|up	no|up	no|up	no|down	no|down	no|down	no|down	no|down	yes|down	1	K00128	ALDH	map00310;map00330;map00410;map00903;map00561;map00340;map00053;map00010;map00071;map00380;map00280;map00620	Glycerolipid metabolism
gene27904	LOC110868356	aldehyde dehydrogenase family 3 member	ALDH	4.91	15.76	23.2467	45.6067	25.1433	yes|up	yes|up	yes|up	yes|up	no|up	no|up	no|up	no|down	no|down	no|down	4	K00128	ALDH	map00310;map00561;map00903;map00330;map00053;map00380;map00010;map00620;map00071;map00340;map00280;map00410	Glycerolipid metabolism
gene46231	LOC110889475	aldehyde dehydrogenase family 3 member	ALDH	1.18	0.726667	1.22	4.33667	4.77	no|up	no|up	no|down	no|up	no|up	yes|up	no|up	no|down	no|up	yes|up	2	K00128	ALDH	map00310;map00330;map00410;map00903;map00561;map00340;map00053;map00010;map00071;map00380;map00280;map00620	Glycerolipid metabolism
gene7985	LOC110927106	aldehyde dehydrogenase family 3 member	ALDH	0.463333	0.323333	0.96	1.02	0.203333	no|down	no|up	no|down	no|up	no|up	no|up	no|down	yes|down	yes|down	no|down	2	K00128	ALDH	map00310;map00330;map00410;map00903;map00561;map00340;map00053;map00010;map00071;map00380;map00280;map00620	Glycerolipid metabolism
gene21341	LOC110941206	aldehyde dehydrogenase family 3 member	ALDH	27.8333	22.4367	12.7067	9.74	4.65667	yes|down	no|down	no|down	yes|down	no|down	yes|down	yes|down	yes|down	yes|down	yes|down	7	K00128	ALDH	map00310;map00561;map00903;map00330;map00053;map00380;map00010;map00620;map00071;map00340;map00280;map00410	Glycerolipid metabolism
gene44552	LOC110886479	aldehyde dehydrogenase family 7 member	ALDH	68.14	67.9467	46.0233	38.69	32.7467	yes|down	no|down	no|up	yes|down	no|down	yes|down	yes|down	no|down	yes|down	yes|down	6	K14085	ALDH7A1	map00310;map00071;map00330;map00410;map00380;map00561;map00340;map00053;map00010;map00260;map00280;map00620	Glycerolipid metabolism
gene62721	LOC110909015	monothiol glutaredoxin	ALDH	11.1367	15.34	30.0267	46.5267	21.3667	no|up	yes|up	no|up	yes|up	yes|up	no|up	no|down	yes|down	yes|down	no|down	5	K00128	ALDH	map00310;map00330;map00410;map00903;map00561;map00340;map00053;map00010;map00071;map00380;map00280;map00620	Glycerolipid metabolism
gene27295	LOC110868010	monothiol glutaredoxin	ALDH	4.34667	1.76	1.24	0.05	0	yes|down	yes|down	no|down	yes|down	no|down	yes|down	yes|down	no|down	yes|down	no|down	6	K00128;K03676	ALDH;grxC, GLRX, GLRX2	map00310;map00561;map00903;map00330;map00053;map00380;map00010;map00620;map00071;map00340;map00280;map00410	Glycerolipid metabolism
gene65159	LOC110904886	GDP-Man:Man(3)GlcNAc(2)-PP-Dol alpha-1	ALG	4.72333	5.97667	5.05333	11.2067	18.72	yes|up	no|up	no|up	no|up	no|down	no|up	no|up	no|up	no|up	no|up	1	K03844	ALG11	map00510;map00513	N-Glycan biosynthesis;Various types of N-glycan biosynthesis
gene46131	LOC110889417	allene oxide cyclase	AOC	0.223333	0.023333	0.02	0.056667	0	yes|down	no|down	no|down	no|down	no|up	no|up	no|up	no|down	no|down	no|down	1	K10525	AOC	map00592	alpha-Linolenic acid metabolism
gene62280	LOC110908787	allene oxide cyclase	AOC	20.3067	12.3667	4.76667	3.52	2.7	yes|down	yes|down	no|down	yes|down	yes|down	yes|down	yes|down	no|down	yes|down	yes|down	8	K10525	AOC	map00592	alpha-Linolenic acid metabolism
gene38121	LOC110879490	allene oxide synthase	AOS	57.56	91.4133	62.78	64.3467	22.71	yes|down	no|up	no|up	no|down	no|down	yes|down	no|down	yes|down	yes|down	yes|down	5	K01723	AOS	map00592	alpha-Linolenic acid metabolism
gene43871	LOC110886090	allene oxide synthase	AOS	0.383333	0.716667	0.433333	0.296667	0.056667	yes|down	no|up	no|up	no|down	no|down	yes|down	no|down	no|down	yes|down	yes|down	4	K01723	AOS	map00592	alpha-Linolenic acid metabolism
gene14753	LOC110936214	allene oxide synthase	AOS	0.803333	0.9	0.98	2.99333	3.33	no|up	no|up	no|up	yes|up	no|up	no|up	no|up	no|up	no|up	no|up	1	K01723	AOS	map00592	alpha-Linolenic acid metabolism
gene13635	LOC110935637	acyl-protein thioesterase	APT	1.98667	2.62667	4.06333	3.84333	1.66	yes|down	no|up	no|up	no|down	no|up	no|down	no|down	no|down	yes|down	yes|down	3	K06130	LYPLA2	map00564	Glycerophospholipid metabolism
gene13704	LOC110935672	acyl-protein thioesterase	APT	0.626667	0.086667	0.013333	0.113333	0	yes|down	yes|down	yes|down	yes|down	no|down	no|down	no|up	no|down	no|down	no|down	4	K06130	LYPLA2	map00564	Glycerophospholipid metabolism
gene25686	LOC110865609	acyl-protein thioesterase	APT	25.8733	17.8033	15.5433	60.8	75.74	no|up	no|down	no|down	no|up	no|down	yes|up	yes|up	no|up	yes|up	yes|up	4	K06130	LYPLA2	map00564	Glycerophospholipid metabolism
gene39034	LOC110880076	acyl-protein thioesterase	APT	5.01333	4.66333	1.69667	1.76333	1.19	yes|down	yes|down	no|down	yes|down	yes|down	yes|down	no|down	no|down	yes|down	yes|down	7	K06130	LYPLA2	map00564	Glycerophospholipid metabolism
gene71001	LOC110915291	acyl-protein thioesterase	APT	6.52	3.96667	1.68333	5.06	8.44	no|down	yes|down	no|down	yes|down	no|down	no|down	no|up	no|up	yes|up	no|up	3	K06130	LYPLA2	map00564	Glycerophospholipid metabolism
gene70880	LOC110915937	acyl-protein thioesterase	APT	11.7267	13.04	6.43	8.57	4.22	yes|down	no|down	no|up	yes|down	no|down	yes|down	no|down	yes|down	yes|down	yes|down	6	K06130	LYPLA2	map00564	Glycerophospholipid metabolism
gene65573	LOC110909809	acyltransferase-like protein	ATL	0.92	0.856667	0.376667	1.01333	2.12333	no|up	no|down	no|down	no|down	no|down	no|down	no|up	no|up	yes|up	no|up	1	GO:0033306;GO:0010287;GO:000414	BP:phytol metabolic process;CC:plastoglobule;MF:diacylglycerol O-acyltransferase activity;
gene68797	LOC110912204	acyltransferase-like protein	ATL	0.043333	0.15	0.106667	1.59	0.676667	yes|up	no|up	no|up	yes|up	no|down	yes|up	yes|up	no|down	no|up	no|up	4	GO:0033306;GO:0010287;GO:000414	BP:phytol metabolic process;CC:plastoglobule;MF:diacylglycerol O-acyltransferase activity;
gene46944	LOC110889847	benzoate carboxyl methyltransferase	BAMT	0.693333	0.52	0.323333	2.39333	1.45667	no|up	no|down	no|down	no|up	no|down	yes|up	yes|up	no|down	no|up	no|up	2	K08241	E2.1.1.141	map00592	alpha-Linolenic acid metabolism
gene56594	LOC110898159	benzoate carboxyl methyltransferase	BAMT	0.026667	0.703333	1.64333	8.26667	2.44667	yes|up	yes|up	no|up	yes|up	no|up	yes|up	yes|up	yes|down	no|down	no|up	6	K08241	E2.1.1.141	map00592	alpha-Linolenic acid metabolism
gene56595	LOC110898160	benzoate carboxyl methyltransferase	BAMT	0.13	0.33	0.89	7.75333	1.47	yes|up	no|up	no|up	yes|up	no|up	yes|up	yes|up	yes|down	no|down	no|up	5	K08241	E2.1.1.141	map00592	alpha-Linolenic acid metabolism
gene80390	LOC110920936	biotin carboxylase 2, chloroplastic, transcript variant X1	BC	96.35	44.5133	25.83	11.01	2.84333	yes|down	yes|down	yes|down	yes|down	no|down	yes|down	yes|down	yes|down	yes|down	yes|down	9	K01961	accC	map00640;map00620;map00061	Fatty acid biosynthesis
gene4062	LOC110882513	biotin carboxylase 2, chloroplastic-like	BC	149.27	76.7733	49.8933	28.14	11.6667	yes|down	yes|down	no|down	yes|down	no|down	yes|down	yes|down	yes|down	yes|down	yes|down	8	K01961	accC	map00640;map00620;map00061	Fatty acid biosynthesis
gene5997	LOC110917264	biotin carboxyl carrier protein of acetyl-CoA carboxylase 2, chloroplastic-like	BCCP	25.3733	15.2533	7.35667	6.19333	3.49	yes|down	yes|down	no|down	yes|down	no|down	yes|down	yes|down	no|down	yes|down	yes|down	7	K02160	accB, bccP	map00640;map00620;map00061	Fatty acid biosynthesis
gene38366	LOC110879644	biotin carboxyl carrier protein of acetyl-CoA carboxylase, chloroplastic-like	BCCP	237.863	212.597	132.737	60.9333	9.06333	yes|down	no|down	no|down	yes|down	no|down	yes|down	yes|down	yes|down	yes|down	yes|down	7	K02160	accB, bccP	map00640;map00620;map00061	Fatty acid biosynthesis
gene71124	LOC110915869	biotin carboxyl carrier protein of acetyl-CoA carboxylase, chloroplastic-like	BCCP	62.46	38.7533	20.4067	11.7433	4.26	yes|down	yes|down	no|down	yes|down	no|down	yes|down	yes|down	yes|down	yes|down	yes|down	8	K02160	accB, bccP	map00640;map00061;map00620	Fatty acid biosynthesis
gene22426	LOC110941795	geranylgeranyl diphosphate reductase	BCHP	46.98	36.8533	20.2367	13.1133	17.4167	yes|down	yes|down	no|down	yes|down	no|down	yes|down	yes|down	no|up	yes|down	yes|down	7	K10960	chlP, bchP	map00860;map00900	Porphyrin and chlorophyll metabolism;Terpenoid backbone biosynthesis
gene37057	LOC110878812	cycloartenol Synthase	CAS	11.4867	8.77667	6.07	7.38667	3.41333	yes|down	no|down	no|down	yes|down	no|down	no|down	no|down	yes|down	yes|down	yes|down	5	K01853	CAS1	map00100	Steroid biosynthesis
gene72637	LOC110915755	cinnamoyl-CoA reductase	CCR	2.2	4.19333	5.07	14.7833	4.78333	no|up	yes|up	yes|up	yes|up	no|up	yes|up	no|up	yes|down	yes|down	no|down	6	GO:0006694;GO:0055114;GO:0003854;GO:004555	BP:steroid biosynthetic process;BP:oxidation-reduction process;MF:3-beta-hydroxy-delta5-steroid dehydrogenase activity;MF:dihydrokaempferol 4-reductase activity;
gene18278	LOC110939590	phosphatidate cytidylyltransferase	CDSA	0.693333	0.25	0.113333	1.02667	0.736667	no|down	yes|down	no|down	no|down	no|down	no|up	no|up	no|down	no|up	no|up	1	K00981	E2.7.7.41, CDS1, CDS2, cdsA	map00564;map04070	Glycerophospholipid metabolism;Phosphatidylinositol signaling system
gene17530	LOC110937785	phosphatidate cytidylyltransferase	CDSA	8.10667	8.38	5.86333	9.38667	4.41333	yes|down	no|down	no|up	no|down	no|down	no|down	no|down	yes|down	yes|down	yes|down	4	K00981	E2.7.7.41, CDS1, CDS2, cdsA	map00564;map04070	Glycerophospholipid metabolism;Phosphatidylinositol signaling system
gene24158	LOC110864702	phosphatidate cytidylyltransferase	CDSA	7.13333	5.27333	5.06	6.97	3.17	yes|down	no|down	no|down	no|down	no|up	no|down	no|down	yes|down	yes|down	yes|down	4	K00981	E2.7.7.41, CDS1, CDS2, cdsA	map00564;map04070	Glycerophospholipid metabolism;Phosphatidylinositol signaling system
gene15350	LOC110936546	chloroplast envelope quinone oxidoreductase homolog	CEQORH	10.4567	19.49	9.85	7.24	6.61667	yes|down	no|up	no|up	yes|down	no|down	yes|down	yes|down	no|down	yes|down	yes|down	6	K00224	CEQORH	map00592	alpha-Linolenic acid metabolism
gene2436	LOC110872652	chloroplast envelope quinone oxidoreductase homolog	CEQORH	11.25	5.49333	9.25667	14.5033	20.39	no|down	no|down	no|down	no|down	no|up	no|up	no|down	no|up	no|up	yes|up	1	K00224	CEQORH	map00592	alpha-Linolenic acid metabolism
gene2438	LOC110872669	chloroplast envelope quinone oxidoreductase homolog	CEQORH	0.57	7.27	22.69	111.39	125.49	yes|up	yes|up	yes|up	yes|up	yes|up	yes|up	yes|up	no|up	yes|up	yes|up	9	K00224	CEQORH	map00592	alpha-Linolenic acid metabolism
gene2445	LOC110872703	chloroplast envelope quinone oxidoreductase homolog	CEQORH	5.99	4.39	11.5567	6.12	0.026667	yes|down	no|up	no|down	no|down	yes|up	no|up	no|down	yes|down	yes|down	yes|down	5	K00224	CEQORH	map00592	alpha-Linolenic acid metabolism
gene2448	LOC110872720	chloroplast envelope quinone oxidoreductase homolog	CEQORH	1.6	1.97667	0.96	2.09667	0.313333	yes|down	no|down	no|up	no|down	no|down	no|down	no|up	yes|down	yes|down	yes|down	4	K00224	CEQORH	map00592	alpha-Linolenic acid metabolism
gene2449	LOC110872710	chloroplast envelope quinone oxidoreductase homolog	CEQORH	21.2067	21.58	27.5	42.8533	25.1233	no|down	no|up	no|up	no|up	no|up	no|up	no|down	no|down	yes|down	no|down	1	K00224	CEQORH	map00592	alpha-Linolenic acid metabolism
gene2447	LOC110872725	chloroplast envelope quinone oxidoreductase homolog	CEQORH	4.01667	2.41	1.47667	1.81	0.096667	yes|down	no|down	no|down	yes|down	no|down	no|down	no|down	yes|down	yes|down	yes|down	5	K00224	CEQORH	map00592	alpha-Linolenic acid metabolism
gene29054	LOC110869103	very-long-chain enoyl-CoA reductase-like	CER	0.023333	0.566667	0.756667	0.586667	0.746667	no|up	yes|up	yes|up	no|up	no|up	no|down	no|down	no|up	no|down	no|down	2	K10258	TER, TSC13, CER10	map01040;map00062	Biosynthesis of unsaturated fatty acids;Fatty acid elongation
gene31091	LOC110872584	very-long-chain enoyl-CoA reductase-like	CER	0.016667	0.156667	0.496667	3.00333	0.776667	yes|up	yes|up	no|up	yes|up	no|up	yes|up	yes|up	yes|down	no|down	no|up	6	K10258	TER, TSC13, CER10	map01040;map00062	Biosynthesis of unsaturated fatty acids;Fatty acid elongation
gene52003	LOC110894701	very-long-chain enoyl-CoA reductase-like	CER	17.7033	26.34	13.5733	4.42333	1.20667	yes|down	no|down	no|up	yes|down	no|down	yes|down	yes|down	yes|down	yes|down	yes|down	7	K10258	TER, TSC13, CER10	map01040;map00062	Biosynthesis of unsaturated fatty acids;Fatty acid elongation
gene5250	LOC110913412	very-long-chain enoyl-CoA reductase-like	CER	6.27667	4.07	3.16	3.69333	2.36333	yes|down	no|down	no|down	yes|down	no|down	no|down	no|down	no|down	yes|down	yes|down	4	K10258	TER, TSC13, CER10	map01040;map00062	Biosynthesis of unsaturated fatty acids;Fatty acid elongation
gene64935	LOC110904732	very-long-chain enoyl-CoA reductase-like	CER	8.09667	8.67667	10.3633	9.28	3.37667	yes|down	no|up	no|up	no|down	no|up	no|down	yes|down	yes|down	yes|down	yes|down	5	K10258	TER, TSC13, CER10	map01040;map00062	Biosynthesis of unsaturated fatty acids;Fatty acid elongation
gene20386	LOC110940683	protein ECERIFERUM	CER	0.22	0.46	0.52	0.723333	0.04	yes|down	no|up	no|up	no|up	no|up	no|down	no|down	yes|down	yes|down	yes|down	4	GO:0006633;GO:0048235;GO:0010025;GO:0043447;GO:0006723;GO:0055114;GO:0016021;GO:0005886;GO:0005506;GO:001649	BP:fatty acid biosynthetic process;BP:pollen sperm cell differentiation;BP:wax biosynthetic process;BP:alkane biosynthetic process;BP:cuticle hydrocarbon biosynthetic process;BP:oxidation-reduction process;CC:integral component of membrane;CC:plasma membrane;MF:iron ion binding;MF:oxidoreductase activity;
gene4738	LOC110910537	protein ECERIFERUM	CER	0.036667	0.146667	0.8	3.25667	2.23333	yes|up	yes|up	no|up	yes|up	yes|up	yes|up	no|up	no|down	no|up	yes|up	6	GO:0006633;GO:0055114;GO:0016021;GO:0005506;GO:001649	BP:fatty acid biosynthetic process;BP:oxidation-reduction process;CC:integral component of membrane;MF:iron ion binding;MF:oxidoreductase activity;
gene35562	LOC110877970	LAG1 longevity assurance homolog	CERS	3.75	3.18	2.39	2.52667	1.88	yes|down	no|down	no|down	yes|down	no|down	yes|down	no|down	no|down	yes|down	yes|down	5	K04710	CERS1_2_3_4, LASS1_2_3_4	map00600	Sphingolipid metabolism
gene30325	LOC110872152	LAG2 longevity assurance homolog	CERS	0.926667	0.81	1.00667	4.13333	2.57333	no|up	no|up	no|down	yes|up	no|up	yes|up	yes|up	no|down	no|up	no|up	3	K23727	CERS5_6, LASS5_6	map00600	Sphingolipid metabolism
gene78074	LOC110922252	LAG3 longevity assurance homolog	CERS	0.593333	0.426667	0.186667	0.273333	0.173333	yes|down	no|down	no|down	no|down	no|down	no|down	no|down	no|down	no|down	no|down	1	K04710	CERS1_2_3_4, LASS1_2_3_4	map00600	Sphingolipid metabolism
gene39533	LOC110883832	probable choline kinase	CHK	4.25333	3.14333	0.406667	3.69667	5.65	no|down	yes|down	no|down	no|down	yes|down	no|down	yes|up	no|up	yes|up	no|down	4	K14156	CHK	map00564	Glycerophospholipid metabolism
gene38774	LOC110879898	cycloeucalenol cycloisomerase	CPI	8.71	7.21333	6.3	6.9	3.61667	yes|down	no|down	no|down	yes|down	no|down	no|down	no|down	yes|down	yes|down	yes|down	5	K08246	CPI1	map00100	Steroid biosynthesis
gene45630	LOC110889136	choline/ethanolaminephosphotransferase	CPT	18.5833	16.5033	14.7767	27.1133	9.44	yes|down	no|down	no|down	no|down	no|up	no|down	no|down	yes|down	yes|down	yes|down	4	K00993	EPT1	map00565;map00564;map00440	Ether lipid metabolism;Glycerophospholipid metabolism;Phosphonate and phosphinate metabolism
gene5123	LOC110912689	choline/ethanolaminephosphotransferase	CPT	1.75	2.54333	3.01	7.18	2.72667	no|down	no|up	no|up	yes|up	no|up	no|up	no|up	yes|down	yes|down	yes|down	4	K00993	EPT1	map00565;map00564;map00440	Ether lipid metabolism;Glycerophospholipid metabolism;Phosphonate and phosphinate metabolism
gene609	LOC110944573	cardiolipin synthase (CMP-forming)	CRLS	10.4333	12.71	17.37	45.7667	51.5967	yes|up	no|up	no|up	yes|up	no|up	yes|up	no|up	no|up	no|up	yes|up	4	K08744	CRLS	map00564	Glycerophospholipid metabolism
gene32569	LOC110873397	prolycopene isomerase	CRTH	1.86667	2.39	2.68667	9.09667	15.6267	yes|up	no|up	no|up	yes|up	no|up	yes|up	no|up	no|up	yes|up	yes|up	5	K09835	crtISO, crtH	map00906	Carotenoid biosynthesis
gene71413	LOC110918566	caffeoylshikimate esterase-like	CSE	11.9033	14.3233	12.5433	18.08	12.9267	no|down	no|up	no|up	no|down	no|down	no|down	no|down	no|down	yes|down	yes|down	2	K18368	CSE	map00940	Phenylpropanoid biosynthesis
gene81129	LOC110923306	cytochrome P450	CYP	0.033333	0.123333	0.71	5.60333	7.58333	yes|up	yes|up	no|up	yes|up	yes|up	yes|up	yes|up	no|up	yes|up	yes|up	8	K20495	CYP704B1	map00073;map00071	Cutin, suberine and wax biosynthesis;Fatty acid degradation
gene16929	LOC110937398	cytochrome P450	CYP	2.37333	1.68	0.843333	0.273333	0.503333	yes|down	yes|down	no|down	yes|down	no|down	yes|down	yes|down	no|up	yes|down	yes|down	7	K09832	CYP710A	map00100	Steroid biosynthesis
gene52943	LOC110895233	cytochrome P450	CYP	0.623333	0.533333	0.23	0.393333	0.136667	yes|down	no|down	no|down	no|down	no|down	no|down	no|down	no|down	no|down	yes|down	2	K12639	CYP724B1, D11	map00905	Brassinosteroid biosynthesis
gene66857	LOC110911035	cytochrome P450	CYP	0.53	1.08	2.07333	2.69	0.506667	no|down	yes|up	no|up	yes|up	no|up	no|up	no|down	yes|down	yes|down	yes|down	5	K09590	CYP85A1, BR6OX1	map00905	Brassinosteroid biosynthesis
gene75650	LOC110920845	cytochrome P450	CYP	4.96	9.64667	21.0767	14.0567	0.44	yes|down	yes|up	no|up	no|up	yes|up	no|down	yes|down	yes|down	yes|down	yes|down	7	K15398	CYP86A4S	map00073	Cutin, suberine and wax biosynthesis
gene24259	LOC110864775	cytochrome P450	CYP	2.25667	5.07667	5.00333	3.72	0.266667	yes|down	yes|up	yes|up	no|up	no|up	no|down	yes|down	yes|down	yes|down	yes|down	7	K15398	CYP86A4S	map00073	Cutin, suberine and wax biosynthesis
gene51892	LOC110894644	cytochrome P450	CYP	14.1633	5.80333	0.173333	0.223333	0.01	yes|down	yes|down	no|down	yes|down	yes|down	yes|down	no|down	no|down	yes|down	yes|down	7	K15402	CYP86B1	map00073	Cutin, suberine and wax biosynthesis
gene70358	LOC110912986	cytochrome P450	CYP	1.54667	2.33333	5.44	11.8867	9.28333	yes|up	yes|up	no|up	yes|up	yes|up	yes|up	no|up	no|down	no|down	yes|up	6	K09588	CYP90A1, CPD	map00905	Brassinosteroid biosynthesis
gene16221	LOC110936984	cytochrome P450	CYP	0.05	0.026667	0.056667	0.113333	0.69	no|up	no|up	no|down	no|up	no|up	no|up	no|up	no|up	no|up	yes|up	1	K20768;K20769;K13407	CYP94A2;CYP94A5;CYP94A1	map00073	Cutin, suberine and wax biosynthesis
gene76622	LOC110920587	sterol 14-demethylase	CYP	14.9733	13.1967	8.14333	5.28333	2.46667	yes|down	no|down	no|down	yes|down	no|down	yes|down	yes|down	yes|down	yes|down	yes|down	7	K05917	CYP51	map00100	Steroid biosynthesis
gene75720	LOC110926011	cytochrome P450 87A3-like	CYP	0.283333	0.14	0.013333	0.163333	2.89	no|up	yes|down	no|down	no|down	no|down	no|down	no|up	yes|up	yes|up	yes|up	4	GO:0016125;GO:0016132;GO:0010268;GO:0007275;GO:0055114;GO:0004497;GO:0020037;GO:0016705;GO:000550	BP:sterol metabolic process;BP:brassinosteroid biosynthetic process;BP:brassinosteroid homeostasis;BP:multicellular organism development;BP:oxidation-reduction process;MF:monooxygenase activity;MF:heme binding;MF:oxidoreductase activity, acting on paired donors, with incorporation or reduction of molecular oxygen;MF:iron ion binding;
gene75316	LOC110915370	3-epi-6-deoxocathasterone 23-monooxygenase	CYP90C1	8.04	4.81	5.28333	2.35667	2.21333	yes|down	no|down	no|down	yes|down	no|up	yes|down	yes|down	no|down	yes|down	yes|down	6	K12637	CYP90C1, ROT3	map00905	Brassinosteroid biosynthesis
gene53298	LOC110895411	steroid 5-alpha-reductase DET	DET	0.286667	0.516667	0.946667	1.91667	2.09333	yes|up	yes|up	no|up	yes|up	no|up	no|up	no|up	no|up	no|up	no|up	3	K09591	DET2	map00905	Brassinosteroid biosynthesis
gene20862	LOC110940944	steroid 5-alpha-reductase DET	DET	0.13	0.656667	0.35	19.6133	33.4633	yes|up	no|up	no|up	yes|up	no|down	yes|up	yes|up	no|up	yes|up	yes|up	6	K10258	TER, TSC13, CER10	map01040;map00062	Biosynthesis of unsaturated fatty acids;Fatty acid elongation
gene27777	LOC110868260	steroid 5-alpha-reductase DET	DET	0.156667	0.413333	0.846667	0.02	0.02	no|down	no|up	no|up	no|down	no|up	yes|down	yes|down	no|down	yes|down	yes|down	4	K10258	TER, TSC13, CER10	map01040;map00062	Biosynthesis of unsaturated fatty acids;Fatty acid elongation
gene45411	LOC110886978	diacylglycerol O-acyltransferase	DGAT	0.13	0.456667	0.493333	4.05333	3.91333	yes|up	no|up	no|up	yes|up	no|up	yes|up	yes|up	no|down	yes|up	yes|up	6	K11155	DGAT1	map00561	Glycerolipid metabolism
gene50291	LOC110893727	diacylglycerol O-acyltransferase	DGAT	5.49667	7.50667	4.44667	8.21	4.79	yes|down	no|down	no|up	no|down	no|down	no|down	no|down	no|down	no|down	yes|down	2	K11155	DGAT1	map00561	Glycerolipid metabolism
gene69246	LOC110912448	diacylglycerol O-acyltransferase	DGAT	37.46	30.4333	41.78	27.5833	5.05333	yes|down	no|up	no|down	yes|down	no|up	no|down	yes|down	yes|down	yes|down	yes|down	6	K22848	DGAT2	map00561	Glycerolipid metabolism
gene63054	LOC110909196	diacylglycerol O-acyltransferase	DGAT	3.39	9.05	23.09	84.7633	125.24	yes|up	yes|up	yes|up	yes|up	yes|up	yes|up	no|up	no|up	yes|up	yes|up	8	K14457	MOGAT2, MGAT2	map00561	Glycerolipid metabolism
gene21368	LOC110941225	diacylglycerol O-acyltransferase	DGAT	12.0767	19.4333	27.6067	69.91	155.467	yes|up	yes|up	no|up	yes|up	no|up	yes|up	no|up	yes|up	yes|up	yes|up	7	K22849	DGAT3	map00561	Glycerolipid metabolism
gene64137	LOC110904203	putative phospholipid:diacylglycerol acyltransferase	DGAT	319.61	314.75	321.83	176.023	46.18	yes|down	no|up	no|down	yes|down	no|up	yes|down	yes|down	yes|down	yes|down	yes|down	7	K00679	E2.3.1.158	map00561	Glycerolipid metabolism
gene24240	LOC110864760	digalactosyldiacylglycerol synthase	DGD	7.64333	4.43333	2.68333	7.69333	10.4133	no|down	yes|down	no|down	no|down	no|down	no|up	no|up	no|up	no|up	no|up	1	K09480	DGD	map00561	Glycerolipid metabolism
gene22591	LOC110941900	diacylglycerol kinase	DGKA	2.02667	3.71667	6.38333	24.0833	19.9533	yes|up	yes|up	no|up	yes|up	no|up	yes|up	yes|up	no|down	no|up	yes|up	6	K00901	dgkA, DGK	map00564;map04070;map00561	Glycerophospholipid metabolism;Glycerolipid metabolism
gene71122	LOC110917209	diacylglycerol kinase	DGKA	1.08333	1.94667	1.51333	1.87	0.183333	yes|down	no|up	no|up	no|up	no|down	no|down	no|down	yes|down	yes|down	yes|down	4	K00901	dgkA, DGK	map00564;map04070;map00561	Glycerophospholipid metabolism;Glycerolipid metabolism
gene9196	LOC110928835	diacylglycerol kinase	DGKA	0.4	0.08	0.03	0.263333	0.34	no|down	yes|down	no|down	no|down	no|down	no|up	no|up	no|up	no|up	no|up	1	K00901	dgkA, DGK	map00564;map00561;map04070	Glycerophospholipid metabolism;Glycerolipid metabolism
gene29888	LOC110869465	diacylglycerol kinase	DGKA	0.54	0.863333	0.686667	2.84333	8.26667	yes|up	no|up	no|up	no|up	no|down	no|up	no|up	yes|up	yes|up	yes|up	4	K00901	dgkA, DGK	map00564;map04070;map00561	Glycerophospholipid metabolism;Glycerolipid metabolism
gene33086	LOC110873652	diacylglycerol kinase	DGKA	1.62667	1.89	2.70333	2.51333	1.75	no|down	no|up	no|up	no|down	no|up	no|down	no|down	no|down	yes|down	no|down	1	K00901	dgkA, DGK	map00564;map00561;map04070	Glycerophospholipid metabolism;Glycerolipid metabolism
gene50152	LOC110891501	probable enoyl-CoA hydratase	DH	33.6633	64.6967	52.0767	304.48	372.233	yes|up	no|up	yes|up	yes|up	no|down	yes|up	yes|up	no|up	yes|up	yes|up	7	K01692	paaF, echA	map00310;map00640;map00650;map00903;map00380;map00360;map00071;map00280;map00410	Lysine degradation;Propanoate metabolism;Butanoate metabolism;Limonene and pinene degradation;Tryptophan metabolism;Phenylalanine metabolism;Fatty acid degradation;Valine, leucine and isoleucine degradation;beta-Alanine metabolism
gene7467	LOC110924754	delta(14)-sterol reductase	DHCR24	8.48	5.32667	5.08	6.59	6.49	yes|down	no|down	no|down	yes|down	no|up	no|down	no|down	no|down	no|down	no|down	2	K00222	TM7SF2, ERG24	map00100	Steroid biosynthesis
gene4060	LOC110882507	delta(24)-sterol reductase	DHCR24	47.35	52.4867	49.5167	49.24	9.03333	yes|down	no|up	no|up	no|down	no|up	no|down	no|down	yes|down	yes|down	yes|down	4	K09828	DHCR24, DWF1	map00100	Steroid biosynthesis
gene54975	LOC110897396	delta(24)-sterol reductase	DHCR24	64.7967	35.2767	19.8533	21.82	21.7233	yes|down	yes|down	no|down	yes|down	no|down	yes|down	no|down	no|down	no|down	yes|down	5	K09828	DHCR24, DWF1	map00100	Steroid biosynthesis
gene63889	LOC110904034	alpha-dioxygenase	DOX	0.186667	0.02	0.01	0.02	0.116667	no|down	no|down	no|down	yes|down	no|down	no|down	no|up	no|up	no|up	no|up	1	K10529	DOX	map00592	alpha-Linolenic acid metabolism
gene12391	LOC110930525	alpha-dioxygenase	DOX	4.12667	6.13333	7.27333	14.56	34.09	yes|up	no|up	no|up	yes|up	no|up	no|up	no|up	no|up	yes|up	yes|up	4	K10529	DOX	map00592	alpha-Linolenic acid metabolism
gene40587	LOC110884407	delta-9 acyl-lipid desaturase	DSG (desC)	0.016667	0	0	0.566667	1.37	yes|up	no|down	no|down	yes|up	no|no test	yes|up	yes|up	no|up	yes|up	yes|up	6	K00507	SCD, desC	map01040	Biosynthesis of unsaturated fatty acids
gene73203	LOC110915577	probable 1-deoxy-D-xylulose-5-phosphate synthase	DXS	1.74667	7.77	20.68	46.13	50.9733	yes|up	yes|up	yes|up	yes|up	yes|up	yes|up	no|up	no|up	no|up	yes|up	7	K01662	dxs	map00730;map00900	Thiamine metabolism;Terpenoid backbone biosynthesis
gene11458	LOC110929958	probable 1-deoxy-D-xylulose-5-phosphate synthase	DXS	3.74333	4.53333	1.42333	0.31	0.06	yes|down	yes|down	no|up	yes|down	yes|down	yes|down	yes|down	no|down	yes|down	yes|down	8	K01662	dxs	map00730;map00900	Thiamine metabolism;Terpenoid backbone biosynthesis
gene10514	LOC110929455	cyprosin	E3.4.23.40	865.65	765.673	744.85	694.727	760.377	yes|down	no|down	no|down	yes|down	no|up	no|down	no|down	no|up	no|down	no|down	2	K08245	E3.4.23.40	------	------
gene71789	LOC110915583	cyprosin	E3.4.23.40	3.52667	0.56	0.036667	0.03	0	yes|down	yes|down	yes|down	yes|down	yes|down	yes|down	no|down	no|down	no|down	yes|down	7	K08245	E3.4.23.40	------	------
gene18041	LOC110938157	cyprosin	E3.4.23.40	96.0133	76.76	62.4833	60.9167	45.7933	yes|down	no|down	no|down	yes|down	no|down	yes|down	no|down	no|down	yes|down	yes|down	5	K08245	E3.4.23.40	------	------
gene17788	LOC110937955	probable 3-beta-hydroxysteroid-Delta(8),Delta(7)-isomerase	EBP	3.28333	2	1.14	1.23667	0.123333	yes|down	yes|down	no|down	yes|down	no|down	yes|down	no|down	yes|down	yes|down	yes|down	7	K01824	EBP	map00100	Steroid biosynthesis
gene60817	LOC110908076	enoyl-CoA hydratase	ECH	16.0267	14.0333	19.1267	33.8933	15.5967	no|down	no|up	no|down	no|up	no|up	no|up	no|down	yes|down	yes|down	no|down	2	K19658	ECH2	------	------
gene64982	LOC110904762	enoyl-CoA delta isomerase	ECI	4.67	3.26	1.17667	0.876667	1.02333	yes|down	yes|down	no|down	yes|down	no|down	yes|down	no|down	no|up	no|down	yes|down	5	K07517	ECI1_2	map00071	Fatty acid degradation
gene13045	LOC110930953	enoyl-CoA delta isomerase	ECI	7.78333	10.04	7.99333	80.4333	419.387	yes|up	no|up	no|up	yes|up	no|down	yes|up	yes|up	yes|up	yes|up	yes|up	7	K07517	ECI1_2	map00071	Fatty acid degradation
gene19999	LOC110940496	probable ethanolamine kinase	EK	2.13	2.07333	2.25333	7.17333	9.63667	yes|up	no|up	no|down	no|up	no|up	yes|up	no|up	no|up	yes|up	yes|up	4	K00894	ETNK, EKI	map00564	Glycerophospholipid metabolism
gene34326	LOC110877338	probable ethanolamine kinase	EK	0.663333	0.276667	0.073333	0.253333	0.136667	yes|down	no|down	no|down	yes|down	no|down	no|down	no|up	no|down	no|down	no|down	2	K00894	ETNK, EKI	map00564	Glycerophospholipid metabolism
gene3372	LOC110878160	stearoyl-[acyl-carrier-protein] 9-desaturase	FAB	1693.36	934.073	470.817	84.21	3.07667	yes|down	yes|down	no|down	yes|down	no|down	yes|down	yes|down	yes|down	yes|down	yes|down	8	K03921	FAB2, SSI2, desA1	map01040;map00061	Biosynthesis of unsaturated fatty acids;Fatty acid biosynthesis
gene48724	LOC110890752	stearoyl-[acyl-carrier-protein] 9-desaturase	FAB	192.407	174.933	113.847	40.0433	9.64333	yes|down	no|down	no|down	yes|down	no|down	yes|down	yes|down	yes|down	yes|down	yes|down	7	K03921	FAB2, SSI2, desA1	map01040;map00061	Biosynthesis of unsaturated fatty acids;Fatty acid biosynthesis
gene7698	LOC110926207	NADPH-dependent aldehyde reductase-like protein, chloroplastic	fabG, OAR1	0.026667	0.273333	0.833333	6.27333	12.36	yes|up	yes|up	no|up	yes|up	no|up	yes|up	yes|up	no|up	yes|up	yes|up	7	K00059	fabG, OAR1	map00780;map00061	Biotin metabolism;Fatty acid biosynthesis
gene74540	LOC110918310	enoyl-[acyl-carrier-protein] reductase [NADH]	FABI	77.2233	39.44	21.94	11.0167	3.83667	yes|down	yes|down	no|down	yes|down	no|down	yes|down	yes|down	yes|down	yes|down	yes|down	8	K00208	fabI	map00780;map00061	Biotin metabolism;Fatty acid biosynthesis
gene8057	LOC110927155	enoyl-[acyl-carrier-protein] reductase [NADH]	FABI	11.8467	9.84667	10.0433	52.2067	43.9533	yes|up	no|down	no|down	yes|up	no|up	yes|up	yes|up	no|down	yes|up	yes|up	6	K00208	fabI	map00780;map00061	Biotin metabolism;Fatty acid biosynthesis
gene80148	LOC110920857	enoyl-[acyl-carrier-protein] reductase [NADH]	FABI	103.977	48.7467	33.0433	10.1067	1.25333	yes|down	yes|down	yes|down	yes|down	no|down	yes|down	yes|down	yes|down	yes|down	yes|down	9	K00208	fabI	map00780;map00061	Biotin metabolism;Fatty acid biosynthesis
gene437	LOC110943765	fatty-acid-binding protein 1	FABP	62.2767	52.1933	65.8367	30.52	9.31333	yes|down	no|up	no|down	yes|down	no|up	yes|down	yes|down	yes|down	yes|down	yes|down	7	GO:0006631;GO:0009941;GO:0009570;GO:0005739;GO:0005504;GO:001687	BP:fatty acid metabolic process;CC:chloroplast envelope;CC:chloroplast stroma;CC:mitochondrion;MF:fatty acid binding;MF:intramolecular lyase activity;
gene64287	LOC110904312	acyl-lipid (9+3)-(E)-desaturase-like	FAD2	1022.51	994.397	1304.58	346.137	5.73333	yes|down	no|up	no|down	no|down	no|up	no|down	no|down	yes|down	yes|down	yes|down	4	K10256	FAD2	map01040	Biosynthesis of unsaturated fatty acids
gene25083	LOC110865284	delta(12) fatty acid desaturase	FAD2	0.256667	0.1	0.05	18.88	20.0067	yes|up	no|down	no|down	no|up	no|down	no|up	no|up	no|down	yes|up	yes|up	3	K10256	FAD2	map01040	Biosynthesis of unsaturated fatty acids
gene18134	LOC110938218	delta(12) fatty acid desaturase	FAD2	0.07	0.016667	0	0.703333	0.343333	no|up	no|down	no|down	no|up	no|down	yes|up	yes|up	no|down	no|up	no|up	2	K10256	FAD2	map01040	Biosynthesis of unsaturated fatty acids
gene18135	LOC110938221	delta(12) fatty acid desaturase	FAD2	0.05	0	0	2.21	0.24	no|up	no|down	no|down	yes|up	no|no test	yes|up	yes|up	yes|down	no|up	no|up	4	K10256	FAD2	map01040	Biosynthesis of unsaturated fatty acids
gene25078	LOC110865277	delta(12) fatty acid desaturase	FAD2	0.016667	0	0.026667	2.62333	0.113333	no|up	no|up	no|down	yes|up	no|up	yes|up	yes|up	yes|down	no|up	no|up	4	K10256	FAD2	map01040	Biosynthesis of unsaturated fatty acids
gene25081	LOC110865281	delta(12) fatty acid desaturase	FAD2	0.41	0.206667	0.083333	3.37	1.3	no|up	no|down	no|down	no|up	no|down	yes|up	yes|up	no|down	yes|up	no|up	3	K10256	FAD2	map01040	Biosynthesis of unsaturated fatty acids
gene51544	LOC110894444	delta(12) fatty acid desaturase	FAD2	0.393333	0.09	0.013333	1.38333	0.33	no|down	yes|down	no|down	no|up	no|down	no|up	yes|up	no|down	no|up	no|up	2	K10256	FAD2	map01040	Biosynthesis of unsaturated fatty acids
gene18808	LOC110939887	delta(12) fatty acid desaturase	FAD2	0	0	0	0.353333	0.396667	no|up	no|no test	no|no test	yes|up	no|no test	yes|up	no|up	no|up	no|up	no|up	2	K10256	FAD2	map01040	Biosynthesis of unsaturated fatty acids
gene1458	LOC110867681	delta(12) fatty acid desaturase	FAD2	7.06667	2.20333	0.646667	8.93333	7.59333	no|down	yes|down	yes|down	no|down	yes|down	no|up	yes|up	no|down	yes|up	no|up	5	K10256	FAD2	map01040	Biosynthesis of unsaturated fatty acids
gene55389	LOC110897568	delta(12) fatty acid desaturase	FAD2	1.96333	2.16667	0.753333	3.08333	2.2	no|down	no|down	no|up	no|down	yes|down	no|down	yes|up	no|down	no|up	no|down	2	K10256	FAD2	map01040	Biosynthesis of unsaturated fatty acids
gene18975	LOC110939971	delta(12) fatty acid desaturase	FAD2	1.72333	1.85333	0.16	3.43333	1.65667	no|down	yes|down	no|up	no|up	yes|down	no|up	yes|up	no|down	yes|up	no|down	4	K10256	FAD2	map01040	Biosynthesis of unsaturated fatty acids
gene18807	LOC110939886	delta(12) fatty acid desaturase	FAD2	0.373333	0.21	0.013333	2.14333	0.806667	no|up	no|down	no|down	no|up	no|down	yes|up	yes|up	no|down	yes|up	no|up	3	K10256	FAD2	map01040	Biosynthesis of unsaturated fatty acids
gene25088	LOC110865285	delta(12) fatty acid desaturase	FAD2	0.03	0.056667	0.043333	2.70667	2.65667	yes|up	no|up	no|up	yes|up	no|down	yes|up	yes|up	no|down	yes|up	yes|up	6	K10256	FAD2	map01040	Biosynthesis of unsaturated fatty acids
gene30216	LOC110872089	acyl-lipid omega-3 desaturase (cytochrome b5)	FAD3, FAD7, FAD8	0.143333	0.15	0.49	2.98667	0.796667	no|up	no|up	no|up	yes|up	no|up	yes|up	yes|up	yes|down	no|down	no|up	4	K10257	FAD3, FAD7, FAD8, desB	------	------
gene28853	LOC110868972	omega-3 fatty acid desaturase	FAD3, FAD7, FAD8, desB	2.52667	2.54	0.723333	0.376667	0.083333	yes|down	yes|down	no|down	yes|down	yes|down	yes|down	yes|down	no|down	yes|down	yes|down	8	K10257	FAD3, FAD7, FAD8, desB	------	------
gene31326	LOC110872729	omega-3 fatty acid desaturase	FAD3, FAD7, FAD8, desB	0.263333	0.18	0.5	1.26333	1.26667	yes|up	no|up	no|down	yes|up	yes|up	yes|up	no|up	no|down	no|up	yes|up	5	K10257	FAD3, FAD7, FAD8, desB	------	------
gene41742	LOC110885030	sn-2 acyl-lipid omega-3 desaturase (ferredoxin)	FAD3, FAD7, FAD8, desB	1.12	1.20667	1.26	6.41667	14.3567	yes|up	no|up	no|up	yes|up	no|up	yes|up	yes|up	no|up	yes|up	yes|up	6	K10257	FAD3, FAD7, FAD8, desB	------	------
gene24836	LOC110865113	probable feruloyl esterase A	FAE	11.8133	31.68	55.6333	43.1967	36.07	no|up	yes|up	yes|up	yes|up	no|up	no|down	yes|down	no|down	yes|down	no|down	5	GO:0006629;GO:001678	BP:lipid metabolic process;MF:hydrolase activity;
gene67977	LOC110911750	dihydroceramide fatty acyl 2-hydroxylase	FAH	14.74	13.16	13.0767	6.46	2.59667	yes|down	no|up	no|down	yes|down	no|up	yes|down	yes|down	yes|down	yes|down	yes|down	7	K19706	FAH	------	------
gene64112	LOC110904194	alcohol-forming fatty acyl-CoA reductase	FAR	0.246667	0.163333	0.053333	0.063333	0.036667	yes|down	no|down	no|down	no|down	no|down	no|down	no|down	no|down	no|down	no|down	1	K13356	FAR	map04146;map00073	Peroxisome;Cutin, suberine and wax biosynthesis
gene3563	LOC110879315	fatty acyl-CoA reductase	FAR	0.163333	0.093333	0.006667	0.863333	0.123333	no|down	no|down	no|down	no|up	no|down	no|up	yes|up	yes|down	no|up	no|down	2	K13356	FAR	map04146;map00073	Peroxisome;Cutin, suberine and wax biosynthesis
gene28206	LOC110868560	fatty acyl-CoA reductase	FAR	0.276667	0.2	0.093333	0.176667	0.066667	yes|down	no|down	no|down	no|down	no|down	no|down	no|down	no|down	no|down	no|down	1	K13356	FAR	map04146;map00073	Peroxisome;Cutin, suberine and wax biosynthesis
gene2269	LOC110871748	oleoyl-acyl carrier protein thioesterase	FATA	306.52	225.67	221.383	224.417	156.45	yes|down	no|down	no|down	yes|down	no|up	no|down	no|down	no|down	yes|down	yes|down	4	K10782	FATA	map00061	Fatty acid biosynthesis
gene34054	LOC110877217	palmitoyl-acyl carrier protein thioesterase	FATB	16.9067	17.4533	8.78333	7.46	2.19	yes|down	no|down	no|up	yes|down	no|down	yes|down	yes|down	yes|down	yes|down	yes|down	7	K10781	FATB	map00061	Fatty acid biosynthesis
gene25657	LOC110865595	palmitoyl-acyl carrier protein thioesterase	FATB	23.1367	26.7533	28.53	29.7	16.7433	yes|down	no|up	no|up	no|down	no|up	no|down	no|down	no|down	yes|down	yes|down	3	K10781	FATB	map00061	Fatty acid biosynthesis
gene32845	LOC110873532	farnesyl pyrophosphate synthase	FDPS	6.53	4.69667	3.00333	3.88667	3.06333	yes|down	no|down	no|down	yes|down	no|down	yes|down	no|down	no|down	yes|down	yes|down	5	K00787	FDPS	map00900	Terpenoid backbone biosynthesis
gene23013	LOC110942161	farnesyl pyrophosphate synthase	FDPS	30.6333	26.3667	11.7733	6.18667	1.44333	yes|down	yes|down	no|down	yes|down	no|down	yes|down	yes|down	yes|down	yes|down	yes|down	8	K00787	FDPS	map00900	Terpenoid backbone biosynthesis
gene5297	LOC110913581	putative dihydroflavonol 4-reductase	FLDH	6.5	9.27333	8.98333	22.33	36.6267	yes|up	no|up	no|up	yes|up	no|up	no|up	no|up	no|up	yes|up	yes|up	4	K15891	FLDH	map00909;map00900	Sesquiterpenoid and triterpenoid biosynthesis;Terpenoid backbone biosynthesis
gene40333	LOC110884271	gibberellin 2-beta-dioxygenase	GA2OX	0.92	0.663333	0.213333	0.06	0	yes|down	yes|down	no|down	yes|down	no|down	yes|down	no|down	no|down	yes|down	yes|down	6	K04125	E1.14.11.13	map00904	Diterpenoid biosynthesis
gene26490	LOC110867544	non-lysosomal glucosylceramidase	GBA	11.6967	22.04	20.4533	53.8233	94.79	yes|up	yes|up	no|up	yes|up	no|up	no|up	no|up	no|up	yes|up	yes|up	5	K17108	GBA2	map00600;map00511	Sphingolipid metabolism;Other glycan degradation
gene46714	LOC110889733	non-lysosomal glucosylceramidase	GBA	0.193333	0.063333	0.023333	0.046667	0.466667	no|up	yes|down	no|down	yes|down	no|down	no|down	no|up	yes|up	yes|up	no|up	4	K17108	GBA2	map00600;map00511	Sphingolipid metabolism;Other glycan degradation
gene7970	LOC110900233	4-hydroxy-3-methylbut-2-en-1-yl diphosphate synthase (flavodoxin)	gcpE	22.6433	20.1333	15.1833	37.6533	73.6733	no|up	no|down	no|down	no|up	no|down	no|up	no|up	no|up	yes|up	no|up	1	K03526	gcpE, ispG	map00900	Terpenoid backbone biosynthesis
gene69326	LOC110912491	glycerophosphodiester phosphodiesterase	GDE	0.903333	0.446667	0.126667	0.116667	0.246667	yes|down	no|down	no|down	yes|down	no|down	no|down	no|down	no|up	no|down	no|down	2	K18696	GDE1	map00564	Glycerophospholipid metabolism
gene67111	LOC110911202	glycerophosphodiester phosphodiesterase	GDE	0.81	2.12333	6.88333	15.9433	4.77333	yes|up	yes|up	no|up	yes|up	yes|up	yes|up	no|up	yes|down	yes|down	no|up	7	K18696	GDE1	map00564	Glycerophospholipid metabolism
gene78189	LOC110926186	glycerophosphodiester phosphodiesterase	GDE	0.296667	0.206667	0.2	0.13	0.03	yes|down	no|down	no|down	no|down	no|up	no|down	no|down	no|down	yes|down	yes|down	3	K18696	GDE1	map00564	Glycerophospholipid metabolism
gene80870	LOC110921337	glycerophosphodiester phosphodiesterase	GDE	1.88	2.11667	3.83333	1.97667	0.13	yes|down	yes|up	no|up	no|down	yes|up	no|down	yes|down	yes|down	yes|down	yes|down	7	K18696	GDE1	map00564	Glycerophospholipid metabolism
gene77980	LOC110920839	glycerophosphodiester phosphodiesterase	GDE	1.65	1.5	0.856667	1.96667	0.45	yes|down	no|down	no|down	no|down	no|down	no|down	no|up	yes|down	yes|down	yes|down	4	K01126	E3.1.4.46, glpQ, ugpQ	map00564	Glycerophospholipid metabolism
gene45128	LOC110886820	GDSL esterase/lipase	GDSL	4.66	3.27	2.94333	3.90667	2.43	yes|down	no|down	no|down	no|down	no|up	no|down	no|down	no|down	yes|down	yes|down	3	GO:0006629;GO:001678	BP:lipid metabolic process;MF:hydrolase activity;
gene75856	LOC110921421	GDSL esterase/lipase	GDSL	2.01667	1.61667	1.46	2.06	1.13667	yes|down	no|down	no|down	no|down	no|down	no|down	no|down	no|down	yes|down	yes|down	3	GO:0006629;GO:001678	BP:lipid metabolic process;MF:hydrolase activity;
gene52371	LOC110894907	phosphatidylglycerophosphatase	GEP4	2.42	2.66	2.01333	3.35333	8.20667	no|up	no|down	no|up	no|down	no|down	no|down	no|down	yes|up	yes|up	no|up	2	K01094	GEP4	map00564	Glycerophospholipid metabolism
gene54896	LOC110897347	phosphatidylglycerophosphatase	GEP4	1.49	1.36	0.99	2.85667	5.05667	no|up	no|down	no|down	no|up	no|down	no|up	no|up	no|up	yes|up	yes|up	2	K01094	GEP4	map00564	Glycerophospholipid metabolism
gene63297	LOC110909354	germacrene A synthase	GERD	0	0	0	0.26	1.24	yes|up	no|no test	no|no test	no|up	no|no test	no|up	no|up	no|up	yes|up	yes|up	3	K15803	GERD	map00909	Sesquiterpenoid and triterpenoid biosynthesis
gene53470	LOC110895497	geranylgeranyl pyrophosphate synthase	GGPS	26.3633	22.7933	17.0467	21.0367	9.42333	yes|down	no|down	no|down	yes|down	no|down	no|down	no|down	yes|down	yes|down	yes|down	5	K13789	GGPS	map00900	Terpenoid backbone biosynthesis
gene50357	LOC110893771	gamma-glutamyltranspeptidase	GGT	0.28	0.093333	0.046667	0.036667	0.14	no|down	no|down	no|down	yes|down	no|down	no|down	no|down	no|up	no|up	no|up	1	K18592	GGT1_5, CD224	map00480;map00430;map00460;map00590	Glutathione metabolism;Taurine and hypotaurine metabolism;Cyanoamino acid metabolism;Arachidonic acid metabolism
gene77219	LOC110922858	alpha-galactosidase	GLA	3.56	1.21667	2.23667	2.64667	6.83333	no|up	no|down	yes|down	no|down	no|up	no|up	no|down	yes|up	no|up	yes|up	3	K07407	E3.2.1.22B, galA, rafA	map00603;map00561;map00600;map00052	Glycosphingolipid biosynthesis - globo and isoglobo series;Glycerolipid metabolism;Sphingolipid metabolism;Galactose metabolism
gene69890	LOC110912778	alpha-galactosidase	GLA	22.3233	11.2333	10.68	10.5467	9.21667	yes|down	no|down	no|down	yes|down	no|up	no|down	no|down	no|up	no|down	no|down	2	K07407	E3.2.1.22B, galA, rafA	map00600;map00603;map00561;map00052	Sphingolipid metabolism;Glycosphingolipid biosynthesis - globo and isoglobo series;Glycerolipid metabolism;Galactose metabolism
gene45832	LOC110889244	alpha-galactosidase	GLA	50.6433	127.143	154.823	55.9633	9.81333	yes|down	yes|up	yes|up	no|down	no|up	yes|down	yes|down	yes|down	yes|down	yes|down	8	K07407	E3.2.1.22B, galA, rafA	map00603;map00561;map00600;map00052	Glycosphingolipid biosynthesis - globo and isoglobo series;Glycerolipid metabolism;Sphingolipid metabolism;Galactose metabolism
gene20030	LOC110940511	beta-galactosidase	GLB	4.10333	3.65667	3.65667	4.84667	2.98333	yes|down	no|up	no|down	no|down	no|up	no|down	no|down	no|down	yes|down	yes|down	3	K12309	GLB1, ELNR1	map00600;map00511;map00052;map00604;map00531	Sphingolipid metabolism;Other glycan degradation;Galactose metabolism;Glycosphingolipid biosynthesis - ganglio series;Glycosaminoglycan degradation
gene72990	LOC110917732	beta-galactosidase	GLB	6.15333	8.00667	10.46	22.7667	20.4267	no|up	no|up	no|up	yes|up	no|up	no|up	no|up	no|down	no|down	no|up	1	K12309	GLB1, ELNR1	map00600;map00511;map00052;map00604;map00531	Sphingolipid metabolism;Other glycan degradation;Galactose metabolism;Glycosphingolipid biosynthesis - ganglio series;Glycosaminoglycan degradation
gene63433	LOC110903724	beta-galactosidase	GLB	16.8333	9.82333	5.42667	6.32667	6.97667	yes|down	yes|down	no|down	yes|down	no|down	yes|down	no|down	no|up	no|down	yes|down	5	K01190	lacZ	map00600;map00052;map00511	Sphingolipid metabolism;Galactose metabolism;Other glycan degradation
gene13593	LOC110935609	D-glycerate 3-kinase	GLYK	1.04	1.34	1.08667	0.476667	0.263333	yes|down	no|up	no|up	yes|down	no|down	yes|down	yes|down	no|down	yes|down	yes|down	6	K15918	GLYK	map00630;map00561;map00260	Glyoxylate and dicarboxylate metabolism;Glycerolipid metabolism;Glycine, serine and threonine metabolism
gene4575	LOC110909568	D-glycerate 3-kinase	GLYK	1.10667	1.31667	2.31667	9.66333	6.74	yes|up	yes|up	no|up	yes|up	no|up	yes|up	yes|up	no|down	no|up	yes|up	6	K15918	GLYK	map00630;map00561;map00260	Glyoxylate and dicarboxylate metabolism;Glycerolipid metabolism;Glycine, serine and threonine metabolism
gene65669	LOC110909897	glycerol-3-phosphate 2-O-acyltransferase	GPAT	3.95333	5.02333	8.87667	9.99333	1.14333	yes|down	yes|up	no|up	no|up	no|up	no|up	no|down	yes|down	yes|down	yes|down	5	K13508	GPAT	map00564;map00561	Glycerophospholipid metabolism;Glycerolipid metabolism
gene64602	LOC110904530	glycerol-3-phosphate acyltransferase	GPAT	1.67333	0.843333	0.843333	2.89333	0.693333	yes|down	no|down	no|down	no|up	no|up	yes|up	no|up	yes|down	yes|down	no|down	4	K13508	GPAT	map00564;map00561	Glycerophospholipid metabolism;Glycerolipid metabolism
gene65083	LOC110904838	glycerol-3-phosphate acyltransferase	GPAT	3.92333	3.76	3.23667	4.67667	2.61667	yes|down	no|down	no|down	no|down	no|down	no|down	no|down	yes|down	yes|down	yes|down	4	K13506	GPAT3_4, AGPAT9, AGPAT6	map00564;map00561	Glycerophospholipid metabolism;Glycerolipid metabolism
gene40320	LOC110884266	probable glycerol-3-phosphate acyltransferase	GPAT	0.18	0.553333	0.856667	2.28	0.71	no|up	yes|up	no|up	yes|up	no|up	yes|up	no|up	no|down	no|down	no|down	3	K13508	GPAT	map00564;map00561	Glycerophospholipid metabolism;Glycerolipid metabolism
gene65805	LOC110910049	probable glycerol-3-phosphate acyltransferase	GPAT	0.97	0.92	0.106667	0.043333	0.033333	yes|down	yes|down	no|down	yes|down	yes|down	yes|down	no|down	no|down	no|down	yes|down	6	K13508	GPAT	map00564;map00561	Glycerophospholipid metabolism;Glycerolipid metabolism
gene68184	LOC110911860	probable glycerol-3-phosphate acyltransferase	GPAT	0.326667	0.076667	0	0.01	0	yes|down	yes|down	no|down	yes|down	no|down	no|down	no|up	no|down	no|no test	no|down	3	K13508	GPAT	map00564;map00561	Glycerophospholipid metabolism;Glycerolipid metabolism
gene60504	LOC110900391	probable glycerol-3-phosphate acyltransferase	GPAT	4.92	6.71	9.98667	12.0433	7.39	no|down	yes|up	no|up	no|up	no|up	no|up	no|down	no|down	yes|down	no|down	2	K13508	GPAT	map00564;map00561	Glycerophospholipid metabolism;Glycerolipid metabolism
gene24261	LOC110864776	probable glycerol-3-phosphate acyltransferase	GPAT	5.86	10.34	10.3433	13.5533	7.49	no|down	no|up	no|up	no|up	no|up	no|down	no|down	no|down	yes|down	yes|down	2	K13508	GPAT	map00564;map00561	Glycerophospholipid metabolism;Glycerolipid metabolism
gene11854	LOC110930224	glycerol-3-phosphate acyltransferase	GPAT,ATS1	1.29333	0.96	0.83	4.61333	4.84667	yes|up	no|down	no|down	no|up	no|down	yes|up	yes|up	no|up	yes|up	yes|up	5	K00630	ATS1	map00564;map00561	Glycerophospholipid metabolism;Glycerolipid metabolism
gene58839	LOC110899435	glycerol-3-phosphate acyltransferase	GPAT,ATS1	0.693333	0.456667	0.296667	1.33333	3.04667	yes|up	no|down	no|down	no|up	no|down	no|up	no|up	yes|up	yes|up	yes|up	4	K00630	ATS1	map00564;map00561	Glycerophospholipid metabolism;Glycerolipid metabolism
gene59423	LOC110899775	glycerol-3-phosphate acyltransferase	GPAT,ATS1	6.57	5.32	4.41667	4.99667	8.20333	no|down	no|down	no|down	yes|down	no|down	no|down	no|down	no|up	no|down	no|down	1	K00630	ATS1	map00564;map00561	Glycerophospholipid metabolism;Glycerolipid metabolism
gene70832	LOC110916084	glycerol-3-phosphate acyltransferase	GPAT,ATS1	1.37667	2.01333	0.633333	1.56667	7.94	yes|up	no|down	no|up	no|down	no|down	yes|down	no|up	yes|up	yes|up	yes|up	5	K00630	ATS1	map00564;map00561	Glycerophospholipid metabolism;Glycerolipid metabolism
gene36345	LOC110878373	glycerol-3-phosphate dehydrogenase	GPD	82.1433	43.94	18.7933	4.69333	0.186667	yes|down	yes|down	no|down	yes|down	yes|down	yes|down	yes|down	yes|down	yes|down	yes|down	9	K00006	GPD1	map00564	Glycerophospholipid metabolism
gene30819	LOC110872439	glycerol-3-phosphate dehydrogenase	GPD	1.89	2.28667	1.80667	6.62333	12.9133	yes|up	no|up	no|up	yes|up	no|down	no|up	no|up	no|up	yes|up	yes|up	4	K00111	glpA, glpD	map00564	Glycerophospholipid metabolism
gene80168	LOC110922752	glycerol-3-phosphate dehydrogenase	GPD	2.98333	6.87667	8.69667	16.2067	14.0933	yes|up	yes|up	yes|up	yes|up	no|up	no|up	no|down	no|down	no|down	no|up	4	K00111	glpA, glpD	map00564	Glycerophospholipid metabolism
gene17801	LOC110937962	probable glycerol-3-phosphate dehydrogenase	GPD	4.09333	3.1	1.65667	1.81	3.83333	no|down	yes|down	no|down	yes|down	no|down	yes|down	no|down	no|up	no|up	no|down	3	K00006	GPD1	map00564	Glycerophospholipid metabolism
gene48434	LOC110890588	probable glycerol-3-phosphate dehydrogenase	GPD	29.99	24.9733	11.6967	9.1	7.70333	yes|down	yes|down	no|down	yes|down	no|down	yes|down	yes|down	no|down	yes|down	yes|down	7	K00006	GPD1	map00564	Glycerophospholipid metabolism
gene9158	LOC110928808	solanesyl-diphosphate synthase	GPS	12.7133	17.2233	21.5933	36.9	77.8733	yes|up	no|up	no|up	no|up	no|up	no|up	no|down	yes|up	no|up	yes|up	3	K14066	GPS	map00900	Terpenoid backbone biosynthesis
gene26553	LOC110867581	probable glutathione peroxidase	GPx	12.9767	17.27	29.7	44.5833	26.5533	no|up	yes|up	no|up	yes|up	no|up	no|up	no|down	no|down	yes|down	no|down	3	K00432	gpx, btuE, bsaA	map00590;map00480	Arachidonic acid metabolism;Glutathione metabolism
gene329	LOC110943336	probable glutathione peroxidase	GPx	18.3867	14.7867	21.1967	46.23	62.77	no|up	no|up	no|down	no|up	no|up	no|up	no|up	no|up	no|up	yes|up	1	K00432	gpx, btuE, bsaA	map00590;map00480	Arachidonic acid metabolism;Glutathione metabolism
gene40106	LOC110884145	probable glutathione peroxidase	GPx	0	0.05	0.036667	0.646667	1.36	yes|up	no|up	no|up	no|up	no|up	no|up	no|up	no|up	no|up	no|up	1	K00432	gpx, btuE, bsaA	map00590;map00480	Arachidonic acid metabolism;Glutathione metabolism
gene27090	LOC110867889	probable glutathione peroxidase	GPx	1.73667	0.623333	0.253333	0.663333	0.283333	yes|down	yes|down	no|down	no|down	no|down	no|down	no|up	no|down	no|down	no|down	2	K00432	gpx, btuE, bsaA	map00590;map00480	Arachidonic acid metabolism;Glutathione metabolism
gene11768	LOC110930172	probable phospholipid hydroperoxide glutathione peroxidase	GPX	6.55667	7.50667	8.7	14.6767	4.41333	yes|down	no|up	no|up	no|up	no|up	no|up	no|down	yes|down	yes|down	yes|down	4	K00432	gpx, btuE, bsaA	map00590;map00480	Arachidonic acid metabolism;Glutathione metabolism
gene12339	LOC110930483	probable phospholipid hydroperoxide glutathione peroxidase	GPX	214.573	283.88	350.71	496.657	340.343	no|down	no|up	no|up	no|up	no|up	no|up	no|down	no|down	yes|down	no|down	1	K00432	gpx, btuE, bsaA	map00590;map00480	Arachidonic acid metabolism;Glutathione metabolism
gene59114	LOC110899597	probable phospholipid hydroperoxide glutathione peroxidase	GPX	61.26	46.82	39.51	54.46	30.0167	yes|down	no|down	no|down	no|down	no|down	no|down	no|down	no|down	yes|down	yes|down	3	K00432	gpx, btuE, bsaA	map00590;map00480	Arachidonic acid metabolism;Glutathione metabolism
gene12340	LOC110930485	glutathione peroxidase	GPX	18.3633	5.66	2.29667	4.24333	8.38	yes|down	yes|down	yes|down	yes|down	yes|down	yes|down	no|down	no|up	no|up	no|down	6	K00432	gpx, btuE, bsaA	map00590;map00480	Arachidonic acid metabolism;Glutathione metabolism
gene62919	LOC110909130	very-long-chain (3R)-3-hydroxyacyl-CoA dehydratase PASTICCINO 1-like	HACD	13.9933	9.13667	9.77667	11.1167	5.62	yes|down	no|down	no|down	yes|down	no|up	no|down	no|down	yes|down	yes|down	yes|down	5	K10703	HACD, PHS1, PAS2	map01040;map00062	Biosynthesis of unsaturated fatty acids;Fatty acid elongation
gene49259	LOC110891046	very-long-chain (3R)-3-hydroxyacyl-CoA dehydratase PASTICCINO 2-like	HACD	0.586667	0.506667	0.246667	0.26	0	yes|down	no|down	no|down	no|down	no|down	no|down	no|down	no|down	no|down	yes|down	2	K10703	HACD, PHS1, PAS2	map01040;map00062	Biosynthesis of unsaturated fatty acids;Fatty acid elongation
gene42049	LOC110885197	3-hydroxyacyl-[acyl-carrier-protein] dehydratase	HAD	38.5333	31.67	19.47	23.8133	22.1867	yes|down	no|down	no|down	yes|down	no|down	yes|down	no|down	no|down	no|down	yes|down	4	K02372	fabZ	map00780;map00061	Biotin metabolism;Fatty acid biosynthesis
gene9482	LOC110928978	3-hydroxyacyl-[acyl-carrier-protein] dehydratase	HAD	162.823	96.3233	37.4133	8.29333	0.943333	yes|down	yes|down	no|down	yes|down	yes|down	yes|down	yes|down	yes|down	yes|down	yes|down	9	K02372	fabZ	map00780;map00061	Biotin metabolism;Fatty acid biosynthesis
gene43166	LOC110885715	3-hydroxybutyryl-CoA dehydrogenase	HADH	32.5133	36.3767	37.4167	75.6167	263.177	yes|up	no|up	no|up	no|up	no|up	no|up	no|up	yes|up	yes|up	yes|up	4	K00074	paaH, hbd, fadB, mmgB	map00650;map00360	Butanoate metabolism;Phenylalanine metabolism
gene20210	LOC110940605	omega-hydroxypalmitate O-feruloyl transferase	HHT	0.66	0.406667	0.32	0.146667	0.053333	yes|down	no|down	no|down	yes|down	no|down	yes|down	no|down	no|down	yes|down	yes|down	5	K13065;K15400	E2.3.1.133, HCT;HHT1	map00941;map00940;map00073;map00945	Flavonoid biosynthesis;Phenylpropanoid biosynthesis;Cutin, suberine and wax biosynthesis;Stilbenoid, diarylheptanoid and gingerol biosynthesis
gene38836	LOC110879942	omega-hydroxypalmitate O-feruloyl transferase	HHT	0.26	0.093333	0.043333	0	0	yes|down	no|down	no|down	yes|down	no|down	no|down	no|down	no|no test	no|down	no|down	2	K15400	HHT1	map00073	Cutin, suberine and wax biosynthesis
gene59498	LOC110899810	hydroxymethylglutaryl-CoA lyase	HMGCL	1.11333	1.08333	1.38	5.12333	5.01667	yes|up	no|up	no|down	yes|up	no|up	yes|up	no|up	no|down	no|up	yes|up	4	K01640	E4.1.3.4, HMGCL, hmgL	map00280;map00650;map00072;map04146	Valine, leucine and isoleucine degradation;Butanoate metabolism;Synthesis and degradation of ketone bodies;Peroxisome
gene1288	LOC110866748	hydroxymethylglutaryl-CoA lyase	HMGCL	3.38667	2.09	2.34667	8.26333	10.1133	no|up	no|down	no|down	no|up	no|up	yes|up	no|up	no|up	yes|up	yes|up	3	K01640	E4.1.3.4, HMGCL, hmgL	map00280;map00650;map00072;map04146	Valine, leucine and isoleucine degradation;Butanoate metabolism;Synthesis and degradation of ketone bodies;Peroxisome
gene30601	LOC110872304	3-hydroxy-3-methylglutaryl-coenzyme A reductase	HMGCR	1.3	2.01333	2.24333	10.44	14.54	yes|up	no|up	no|up	yes|up	no|up	yes|up	yes|up	no|up	yes|up	yes|up	6	K00021	HMGCR	map00900	Terpenoid backbone biosynthesis
gene6913	LOC110922150	hydroxymethylglutaryl-CoA synthase	HMGCS	0.29	0.1	0.136667	0.036667	0.086667	yes|down	no|down	no|down	yes|down	no|up	no|down	no|down	no|up	no|down	no|down	2	K01641	E2.3.3.10	map00650;map00900;map00072;map00280	Butanoate metabolism;Terpenoid backbone biosynthesis;Synthesis and degradation of ketone bodies;Valine, leucine and isoleucine degradation
gene71747	LOC110917776	fatty acid hydroperoxide lyase	HPL	0.136667	0.14	0.536667	1.06	0.786667	no|up	no|up	no|up	yes|up	no|up	yes|up	no|up	no|down	no|down	no|up	2	K10528;pxb	HPL;	map00592	alpha-Linolenic acid metabolism
gene43991	LOC110886147	homogentisate phytyltransferase	HPT	4.07333	2.67	0.86	2.60333	0.74	yes|down	yes|down	no|down	yes|down	yes|down	yes|down	no|down	no|down	yes|down	yes|down	7	K09833	HPT, HGGT, ubiA	map00130	Ubiquinone and other terpenoid-quinone biosynthesis
gene56570	LOC110898146	homogentisate solanesyltransferase	HST	2.06	2.37667	1.34667	1.81	0.79	yes|down	no|down	no|up	no|down	no|down	yes|down	no|down	no|down	yes|down	yes|down	4	K12501	HST	map00130	Ubiquinone and other terpenoid-quinone biosynthesis
gene2471	LOC110872763	protein HOTHEAD-like	HTH	0.293333	0.36	0.223333	0.24	0.07	yes|down	no|down	no|up	no|down	no|down	no|down	no|down	no|down	yes|down	yes|down	3	K15403	ACE, HTH	map00073	Cutin, suberine and wax biosynthesis
gene44625	LOC110886522	protein HOTHEAD-like	HTH	1.57667	1.83	2.66333	2.33667	0.443333	yes|down	no|up	no|up	no|down	no|up	no|down	no|down	yes|down	yes|down	yes|down	4	K15403	ACE, HTH	map00073	Cutin, suberine and wax biosynthesis
gene36649	LOC110878570	isopentenyl-diphosphate Delta-isomerase I	IDI	1.76333	1.09	1.18	4.82667	5.89667	no|up	no|down	no|down	no|up	no|up	yes|up	no|up	no|up	no|up	yes|up	2	K01823	idi, IDI	map00900	Terpenoid backbone biosynthesis
gene13388	LOC110935510	isopentenyl-diphosphate Delta-isomerase I	IDI	184.463	106.867	63.6133	81.6167	166.4	yes|down	yes|down	no|down	yes|down	no|down	yes|down	no|down	no|up	no|up	no|down	4	K01823	idi, IDI	map00900	Terpenoid backbone biosynthesis
gene53650	LOC110895578	phosphatase IMPL1	IMPA	14.9767	11.89	9.23667	14.46	9.63667	yes|down	no|down	no|down	no|down	no|down	no|down	no|down	no|down	no|down	yes|down	2	K01092	E3.1.3.25, IMPA, suhB	map00562;map04070	Inositol phosphate metabolism;Phosphatidylinositol signaling system
gene9848	LOC110929164	bifunctional phosphatase IMPL2	IMPL2	15.01	10.1433	10.8	8.17333	4.63	yes|down	no|down	no|down	yes|down	no|up	yes|down	yes|down	no|down	yes|down	yes|down	6	K18649	IMPL2	map00562;map00340;map00053;map04070	Inositol phosphate metabolism;Histidine metabolism;Ascorbate and aldarate metabolism;Phosphatidylinositol signaling system
gene27518	LOC110868121	inositol-3-phosphate synthase	INO1, ISYNA1	621.783	536.817	422.87	239.83	43.6733	yes|down	no|down	no|down	yes|down	no|down	yes|down	yes|down	yes|down	yes|down	yes|down	7	K01858	INO1, ISYNA1	map00562	Inositol phosphate metabolism
gene30135	LOC110872041	type I inositol polyphosphate 5-phosphatase	IPs	1.72	1.25667	0.47	0.24	0.036667	yes|down	yes|down	no|down	yes|down	yes|down	yes|down	no|down	no|down	yes|down	yes|down	7	GO:0046856;GO:0016787;GO:0004445;GO:0052658;GO:005265	BP:phosphatidylinositol dephosphorylation;MF:hydrolase activity;MF:inositol-polyphosphate 5-phosphatase activity;MF:inositol-1,4,5-trisphosphate 5-phosphatase activity;MF:inositol-1,3,4,5-tetrakisphosphate 5-phosphatase activity;
gene64280	LOC110904306	4-hydroxy-3-methylbut-2-en-1-yl diphosphate synthase (ferredoxin)	ispG	3.89667	2.90333	1.48667	6.55667	6.82	no|down	yes|down	no|down	no|down	no|down	no|up	yes|up	no|up	yes|up	no|up	3	K03526	gcpE, ispG	map00900	Terpenoid backbone biosynthesis
gene28158	LOC110868536	4-hydroxy-3-methylbut-2-en-1-yl diphosphate synthase (ferredoxin)	ispG	9.34333	6.53667	7.50333	20.7733	28.53	no|up	no|down	no|down	no|up	no|up	no|up	no|up	no|up	no|up	yes|up	1	K03526	gcpE, ispG	map00900	Terpenoid backbone biosynthesis
gene54777	LOC110897273	4-hydroxy-3-methylbut-2-en-1-yl diphosphate synthase (ferredoxin)	ispG	13.6333	8.86	7.02333	24.15	30.94	no|up	no|down	no|down	no|up	no|down	no|up	no|up	no|up	yes|up	no|up	1	K03526	gcpE, ispG	map00900	Terpenoid backbone biosynthesis
gene79504	LOC110922714	ent-kaurenoic acid oxidase	KAO	62.2633	48.51	29.2967	15.0733	3.21	yes|down	no|down	no|down	yes|down	no|down	yes|down	yes|down	yes|down	yes|down	yes|down	7	K04123	KAO	map00904	Diterpenoid biosynthesis
gene76007	LOC110926295	3-oxoacyl-[acyl-carrier-protein] reductase	KAR	94.51	57.81	44.01	29.6667	22.6133	yes|down	no|down	no|down	yes|down	no|down	yes|down	yes|down	no|down	yes|down	yes|down	6	K00059	fabG, OAR1	map00780;map00061	Biotin metabolism;Fatty acid biosynthesis
gene45295	LOC110886898	4-oxoacyl-[acyl-carrier-protein] reductase	KAR	74.61	41.1667	23.86	15.7133	10.6533	yes|down	yes|down	no|down	yes|down	no|down	yes|down	yes|down	no|down	yes|down	yes|down	7	K00059	fabG, OAR1	map00780;map00061	Biotin metabolism;Fatty acid biosynthesis
gene24919	LOC110865166	very-long-chain 3-oxoacyl-CoA reductase 1-like	KAR	9.77	10.5767	11.1167	16.2	8.64333	yes|down	no|up	no|up	no|down	no|up	no|down	no|down	no|down	yes|down	yes|down	3	K10251	HSD17B12, KAR, IFA38	map01040;map00062	Biosynthesis of unsaturated fatty acids;Fatty acid elongation
gene80908	LOC110926521	very-long-chain 3-oxoacyl-CoA reductase 1-like	KAR	23.3067	20.2133	16.7633	20.5133	19.8	yes|down	no|down	no|down	no|down	no|down	no|down	no|down	no|down	no|down	no|down	1	K10251	HSD17B12, KAR, IFA38	map01040;map00062	Biosynthesis of unsaturated fatty acids;Fatty acid elongation
gene80194	LOC110925958	3-oxoacyl-[acyl-carrier-protein] synthase I, chloroplastic	KASI	231.823	137.51	84.0967	55.4567	14.97	yes|down	yes|down	no|down	yes|down	no|down	yes|down	yes|down	yes|down	yes|down	yes|down	8	K09458	fabF, OXSM, CEM1	map00780;map00061	Biotin metabolism;Fatty acid biosynthesis
gene16903	LOC110937383	3-oxoacyl-[acyl-carrier-protein] synthase I, chloroplastic-like	KASI	39.8667	35.72	20.4533	12.02	3.96333	yes|down	no|down	no|down	yes|down	no|down	yes|down	yes|down	yes|down	yes|down	yes|down	7	K09458	fabF, OXSM, CEM1	map00780;map00061	Biotin metabolism;Fatty acid biosynthesis
gene2956	LOC110875874	3-oxoacyl-[acyl-carrier-protein] synthase I, chloroplastic-like	KASI	0.223333	0.06	0	0	0	yes|down	no|down	no|down	yes|down	no|down	no|down	no|no test	no|no test	no|no test	no|down	2	K09458	fabF, OXSM, CEM1	map00780;map00061	Biotin metabolism;Fatty acid biosynthesis
gene58990	LOC110899519	3-oxoacyl-[acyl-carrier-protein] synthase I, chloroplastic-like	KASI	1.44	0.503333	0.163333	0.17	0.17	yes|down	yes|down	no|down	yes|down	no|down	yes|down	no|down	no|down	no|down	yes|down	5	K09458	fabF, OXSM, CEM1	map00780;map00061	Biotin metabolism;Fatty acid biosynthesis
gene75867	LOC110923177	3-oxoacyl-[acyl-carrier-protein] synthase I, chloroplastic-like	KASI	1.09667	1.39	0.99	1.83667	0.726667	yes|down	no|up	no|up	no|down	no|down	no|down	no|down	no|down	yes|down	yes|down	3	K09458	fabF, OXSM, CEM1	map00780;map00061	Biotin metabolism;Fatty acid biosynthesis
gene33622	LOC110877021	3-oxoacyl-[acyl-carrier-protein] synthase II, chloroplastic-like, transcript variant X1	KASII	191.49	177	105.493	50.4033	3.36	yes|down	no|down	no|down	yes|down	no|down	yes|down	no|down	yes|down	yes|down	yes|down	6	K09458	fabF, OXSM, CEM1	map00780;map00061	Biotin metabolism;Fatty acid biosynthesis
gene49585	LOC110891189	3-oxoacyl-[acyl-carrier-protein] synthase II, chloroplastic-like, transcript variant X1	KASII	10.8667	7.85333	4.83	4.87333	6.25333	yes|down	yes|down	no|down	yes|down	no|down	yes|down	no|down	no|up	no|down	yes|down	5	K09458	fabF, OXSM, CEM1	map00780;map00061	Biotin metabolism;Fatty acid biosynthesis
gene70470	LOC110913067	3-oxoacyl-[acyl-carrier-protein] synthase II, chloroplastic-like, transcript variant X1	KASII	33.53	32.78	27.91	24.29	18.79	yes|down	no|down	no|down	yes|down	no|down	yes|down	yes|down	no|down	yes|down	yes|down	6	K09458	fabF, OXSM, CEM1	map00780;map00061	Biotin metabolism;Fatty acid biosynthesis
gene21332	LOC110941199	3-oxoacyl-[acyl-carrier-protein] synthase	KASIII	124.88	75.5	48.56	32.63	5.18667	yes|down	yes|down	no|down	yes|down	no|down	yes|down	yes|down	yes|down	yes|down	yes|down	8	K00648	fabH	map00061	Fatty acid biosynthesis
gene7042	LOC110922783	3-oxoacyl-[acyl-carrier-protein] synthase	KASIII	15.96	11.36	5.53667	3.92	0.96	yes|down	yes|down	no|down	yes|down	no|down	yes|down	yes|down	yes|down	yes|down	yes|down	8	K00648	fabH	map00061	Fatty acid biosynthesis
gene8391	LOC110927371	3-ketoacyl-CoA thiolase	KAT	116.007	134.887	128.78	442.817	625.047	yes|up	no|up	no|up	yes|up	no|up	no|up	no|up	no|up	yes|up	yes|up	4	K07513	ACAA1	map00280;map00592;map01040;map00071;map04146	alpha-Linolenic acid metabolism;Biosynthesis of unsaturated fatty acids;Fatty acid degradation
gene2190	LOC110871177	3-ketoacyl-CoA thiolase	KAT	3.07333	1.47667	0.096667	0.436667	0.653333	yes|down	yes|down	no|down	yes|down	yes|down	yes|down	no|up	no|up	no|up	yes|down	6	K07513	ACAA1	map00280;map00592;map01040;map00071;map04146	alpha-Linolenic acid metabolism;Biosynthesis of unsaturated fatty acids;Fatty acid degradation
gene44189	LOC110886259	3-ketoacyl-CoA synthase	KCS	3.83333	5.97	9.54	14.74	4.62	no|down	yes|up	no|up	yes|up	no|up	no|up	no|down	yes|down	yes|down	yes|down	5	K15397	KCS	map04626;map00062	Plant-pathogen interaction;Fatty acid elongation
gene19306	LOC110940152	3-ketoacyl-CoA synthase	KCS	5.67667	13.14	52.9567	140.23	13.9167	no|up	yes|up	yes|up	yes|up	yes|up	yes|up	no|up	yes|down	yes|down	no|down	7	K15397	KCS	map04626;map00062	Plant-pathogen interaction;Fatty acid elongation
gene13101	LOC110930996	3-ketoacyl-CoA synthase	KCS	0.28	1.18667	3.19	20.5467	3.54333	yes|up	yes|up	no|up	yes|up	yes|up	yes|up	yes|up	yes|down	no|down	no|up	7	K15397	KCS	map04626;map00062	Plant-pathogen interaction;Fatty acid elongation
gene57178	LOC110898512	3-ketoacyl-CoA synthase	KCS	7.65	7.08333	5.02667	5.80333	4.04	yes|down	no|down	no|down	yes|down	no|down	yes|down	no|down	no|down	yes|down	yes|down	5	K15397	KCS	map04626;map00062	Plant-pathogen interaction;Fatty acid elongation
gene72957	LOC110917085	3-ketoacyl-CoA synthase	KCS	89.43	34.7433	11.4333	2.90667	0	yes|down	yes|down	yes|down	yes|down	yes|down	no|down	no|down	no|down	yes|down	yes|down	7	K15397	KCS	map04626;map00062	Plant-pathogen interaction;Fatty acid elongation
gene1497	LOC110867881	3-ketoacyl-CoA synthase	KCS	0.483333	2.74	13.0633	36.9833	2.41	no|up	yes|up	yes|up	yes|up	yes|up	yes|up	no|up	yes|down	yes|down	no|down	7	K15397	KCS	map04626;map00062	Plant-pathogen interaction;Fatty acid elongation
gene32240	LOC110873194	3-ketoacyl-CoA synthase	KCS	0.046667	0.336667	1.71	25.5133	1.91	yes|up	yes|up	no|up	yes|up	yes|up	yes|up	yes|up	yes|down	no|down	no|up	7	K15397	KCS	map04626;map00062	Plant-pathogen interaction;Fatty acid elongation
gene64892	LOC110904708	3-ketoacyl-CoA synthase	KCS	0.23	0.103333	0.01	0	0	yes|down	no|down	no|down	yes|down	no|down	no|down	no|down	no|no test	no|down	no|down	2	K15397	KCS	map04626;map00062	Plant-pathogen interaction;Fatty acid elongation
gene17129	LOC110937516	3-ketoacyl-CoA synthase	KCS	0.846667	1.41333	3.64667	7.03333	0.966667	no|down	yes|up	no|up	yes|up	yes|up	yes|up	no|up	yes|down	yes|down	yes|down	7	K15397	KCS	map04626;map00062	Plant-pathogen interaction;Fatty acid elongation
gene67897	LOC110911701	3-ketoacyl-CoA synthase	KCS	1.08	3.52667	9.58667	26.2967	4.31	yes|up	yes|up	yes|up	yes|up	yes|up	yes|up	no|up	yes|down	yes|down	no|down	8	K15397	KCS	map04626;map00062	Plant-pathogen interaction;Fatty acid elongation
gene60081	LOC110900142	3-ketoacyl-CoA synthase	KCS	0.063333	0.203333	0.603333	3.31333	1.07333	yes|up	yes|up	no|up	yes|up	no|up	yes|up	no|up	yes|down	no|down	no|up	5	K15397	KCS	map04626;map00062	Plant-pathogen interaction;Fatty acid elongation
gene33720	LOC110877067	3-ketoacyl-CoA synthase	KCS	0.063333	0.133333	0.186667	0.463333	0.7	yes|up	no|up	no|up	no|up	no|up	no|up	no|up	no|up	no|up	no|up	1	K15397	KCS	map04626;map00062	Plant-pathogen interaction;Fatty acid elongation
gene14877	LOC110936270	3-ketoacyl-CoA synthase	KCS	8.93	7.85333	3.89	5.54	4.72667	yes|down	yes|down	no|down	yes|down	no|down	yes|down	no|down	no|down	no|down	yes|down	5	K15397	KCS	map04626;map00062	Plant-pathogen interaction;Fatty acid elongation
gene29322	LOC110867507	3-ketoacyl-CoA synthase	KCS	0	0.043333	0.16	1.09333	0.276667	no|up	no|up	no|up	yes|up	no|up	yes|up	no|up	yes|down	no|down	no|up	3	K15397	KCS	map04626;map00062	Plant-pathogen interaction;Fatty acid elongation
gene68143	LOC110911828	3-ketoacyl-CoA synthase	KCS	0.366667	0.666667	0.766667	0.983333	0.186667	no|down	no|up	no|up	no|up	no|up	no|down	no|down	yes|down	yes|down	yes|down	3	K15397	KCS	map04626;map00062	Plant-pathogen interaction;Fatty acid elongation
gene53369	LOC110895450	3-ketoacyl-CoA synthase	KCS	0.553333	1.26667	4.22333	20.3333	6.96	yes|up	yes|up	no|up	yes|up	yes|up	yes|up	yes|up	no|down	no|down	yes|up	7	K15397	KCS	map04626;map00062	Plant-pathogen interaction;Fatty acid elongation
gene10105	LOC110929271	3-ketoacyl-CoA synthase	KCS	2.11333	4.26333	16.12	43.15	6.50667	no|up	yes|up	no|up	yes|up	yes|up	yes|up	no|up	yes|down	yes|down	no|down	6	K15397	KCS	map04626;map00062	Plant-pathogen interaction;Fatty acid elongation
gene79784	LOC110925680	KDEL motif-containing protein	KDEL	0.173333	0.046667	0	0.013333	0	yes|down	no|down	no|down	yes|down	no|down	no|down	no|up	no|down	no|no test	no|down	2	GO:0006664;GO:0016021;GO:0016020;GO:0012505;GO:004652	BP:glycolipid metabolic process;CC:integral component of membrane;CC:membrane;CC:endomembrane system;MF:glucosyltransferase activity;
gene46541	LOC110889643	3-deoxy-manno-octulosonate cytidylyltransferase	kDSB	36.53	29.7133	29.43	23.74	16.22	yes|down	no|down	no|down	yes|down	no|up	yes|down	yes|down	no|down	yes|down	yes|down	6	K00979	kdsB	------	------
gene40596	LOC110884414	3-dehydrosphinganine reductase TSC10A-like	KDSR	2.22	2.51	4.15333	6.95667	7.45333	no|up	yes|up	no|up	no|up	no|up	no|up	no|down	no|up	no|down	no|up	1	K04708	KDSR	map00600	Sphingolipid metabolism
gene49859	LOC110891350	3-dehydrosphinganine reductase TSC10A-like	KDSR	70.5933	82.07	196.79	339.67	190.84	no|up	yes|up	no|up	yes|up	yes|up	yes|up	no|down	no|down	yes|down	no|up	5	K04708	KDSR	map00600	Sphingolipid metabolism
gene65810	LOC110910053	long chain acyl-CoA synthetase	LACS	2.13333	3.87333	6.94333	24.4833	18.8067	yes|up	yes|up	no|up	yes|up	yes|up	yes|up	no|up	no|down	no|up	yes|up	6	K01897	ACSL, fadD	map00061;map00071;map04146	Fatty acid biosynthesis;Fatty acid degradation
gene43869	LOC110886089	long chain acyl-CoA synthetase	LACS	16.2333	27.9867	30.5167	10.6967	1.57333	yes|down	yes|up	no|up	yes|down	no|up	yes|down	yes|down	yes|down	yes|down	yes|down	8	K01897	ACSL, fadD	map00061;map00071;map04146	Fatty acid biosynthesis;Fatty acid degradation
gene23058	LOC110942190	long chain acyl-CoA synthetase	LACS	0.153333	0.08	0.126667	0.12	0.043333	yes|down	no|down	no|down	no|down	no|up	no|down	no|down	no|down	no|down	no|down	1	K01897	ACSL, fadD	map04146;map00061;map00071	Fatty acid biosynthesis;Fatty acid degradation
gene11892	LOC110930246	long chain acyl-CoA synthetase	LACS	36.0867	38.0233	25.77	23.4267	8.23667	yes|down	no|down	no|up	yes|down	no|down	yes|down	yes|down	yes|down	yes|down	yes|down	7	K01897	ACSL, fadD	map04146;map00061;map00071	Fatty acid biosynthesis;Fatty acid degradation
gene13192	LOC110931053	long chain acyl-CoA synthetase	LACS	0.026667	0.123333	0.74	1.20333	0.176667	no|up	yes|up	no|up	yes|up	yes|up	yes|up	no|down	yes|down	yes|down	no|down	6	K01897	ACSL, fadD	map04146;map00061;map00071	Fatty acid biosynthesis;Fatty acid degradation
gene58965	LOC110899500	long chain acyl-CoA synthetase	LACS	0.803333	0.51	0.393333	3.69	5.33333	yes|up	no|down	no|down	yes|up	no|down	yes|up	yes|up	no|up	yes|up	yes|up	6	K01897	ACSL, fadD	map00061;map00071;map04146	Fatty acid biosynthesis;Fatty acid degradation
gene31054	LOC110872567	long chain acyl-CoA synthetase	LACS	0.02	0.07	0	0.123333	40.1133	yes|up	no|down	no|up	no|up	no|down	no|up	no|up	yes|up	yes|up	yes|up	4	K01897	ACSL, fadD	map04146;map00061;map00071	Fatty acid biosynthesis;Fatty acid degradation
gene42142	LOC110885243	long chain acyl-CoA synthetase	LACS	7.33	5.62667	2.58	3.85667	2.65	yes|down	yes|down	no|down	yes|down	no|down	yes|down	no|down	no|down	yes|down	yes|down	6	K01897	ACSL, fadD	map00061;map00071;map04146	Fatty acid biosynthesis;Fatty acid degradation
gene10240	LOC110929342	long chain acyl-CoA synthetase	LACS	17.9533	29.4533	26.2067	139.347	140.427	yes|up	no|up	no|up	yes|up	no|up	yes|up	yes|up	no|down	yes|up	yes|up	6	K01897	ACSL, fadD	map00061;map00071;map04146	Fatty acid biosynthesis;Fatty acid degradation
gene1412	LOC110895747	long chain acyl-CoA synthetase	LACS	2.15333	1.38333	2.51333	4.92	0.466667	yes|down	no|up	no|down	no|up	no|up	no|up	no|up	yes|down	yes|down	yes|down	4	K01897	ACSL, fadD	map00061;map00071;map04146	Fatty acid biosynthesis;Fatty acid degradation
gene37053	LOC110878808	long chain acyl-CoA synthetase	LACS	18.5333	10.9867	4.26	1.53	0.28	yes|down	yes|down	no|down	yes|down	yes|down	yes|down	yes|down	yes|down	yes|down	yes|down	9	K01897	ACSL, fadD	map00061;map00071;map04146	Fatty acid biosynthesis;Fatty acid degradation
gene46285	LOC110889498	long chain acyl-CoA synthetase	LACS	84.0333	72.5767	34.4133	28.6133	13.7667	yes|down	yes|down	no|down	yes|down	no|down	yes|down	yes|down	yes|down	yes|down	yes|down	8	K01897	ACSL, fadD	map00061;map00071;map04146	Fatty acid biosynthesis;Fatty acid degradation
gene3227	LOC110877298	probable acyl-activating enzyme	LACS	1.98	2.55333	2.48333	9.93333	10.6067	yes|up	no|up	no|up	yes|up	no|up	yes|up	yes|up	no|up	yes|up	yes|up	6	K01897	ACSL, fadD	map00061;map00071;map04146	Fatty acid biosynthesis;Fatty acid degradation
gene8407	LOC110927383	uncharacterized LOC110927383, transcript variant X1	lacZ	2.79667	0.833333	0.303333	1.13667	1.93333	yes|down	yes|down	yes|down	yes|down	no|down	no|down	no|up	no|up	yes|up	no|up	5	K01190	lacZ	map00600;map00511;map00052	Sphingolipid metabolism;Other glycan degradation;Galactose metabolism
gene39587	LOC110883866	lecithin-cholesterol acyltransferase	LCAT	5.03667	10.1933	4.58333	1.01	0.066667	yes|down	no|up	yes|up	yes|down	no|down	yes|down	yes|down	yes|down	yes|down	yes|down	8	K06129	LYPLA3	map00564	Glycerophospholipid metabolism
gene36722	LOC110878610	lecithin-cholesterol acyltransferase	LCAT	5.52333	4.14	6.24	23.5733	34.4467	yes|up	no|up	no|down	yes|up	no|up	yes|up	yes|up	no|up	yes|up	yes|up	6	K22389	LCAT3	map00564;map00592	Glycerophospholipid metabolism;alpha-Linolenic acid metabolism
gene31888	LOC110873018	phospholipase A(1) LCAT3-like	LCAT	2.88	1.85	1.14667	2.19667	2.48667	yes|down	yes|down	no|down	yes|down	no|down	no|down	no|down	no|up	no|up	no|down	3	K22389	LCAT3	map00564;map00592	Glycerophospholipid metabolism;alpha-Linolenic acid metabolism
gene8462	LOC110928451	lycopene epsilon cyclase	LcyE	5.90333	6.18667	6.4	25.3567	27.86	yes|up	no|up	no|up	yes|up	no|up	yes|up	no|up	no|up	yes|up	yes|up	5	K06444	lcyE, crtL2	map00906	Carotenoid biosynthesis
gene50796	LOC110894015	lipoyl synthase	lipA	11.6667	8.22667	5.59667	2.96333	1.28	yes|down	no|down	no|down	yes|down	no|down	yes|down	yes|down	no|down	yes|down	yes|down	6	K03644	lipA, LIAS, LIP1, LIP5	map00785	Lipoic acid metabolism
gene20178	LOC110940581	plastidial lipoyltransferase	lipB	6.78333	2.82667	2.69667	1.18333	0.69	yes|down	yes|down	yes|down	yes|down	no|up	yes|down	yes|down	no|down	yes|down	yes|down	8	K03801	lipB	map00785	Lipoic acid metabolism
gene38125	LOC110879491	plastidial lipoyltransferase	lipB	5.15333	3.05333	1.28667	2.21333	1.70333	yes|down	yes|down	no|down	yes|down	yes|down	yes|down	no|down	no|down	no|down	yes|down	6	K03801	lipB	map00785	Lipoic acid metabolism
gene56771	LOC110898271	R-linalool synthase QH1	LIS	1.78333	2.60333	1.41667	0.41	0.02	yes|down	no|down	no|up	yes|down	no|down	yes|down	yes|down	no|down	yes|down	yes|down	6	GO:0009611;GO:0033383;GO:0016114;GO:0009507;GO:0010333;GO:0000287;GO:003400	BP:response to wounding;BP:geranyl diphosphate metabolic process;BP:terpenoid biosynthetic process;CC:chloroplast;MF:terpene synthase activity;MF:magnesium ion binding;MF:R-linalool synthase activity;
gene32368	LOC110873278	O-glucosyltransferase rumi homolog	LOC110873278	0.046667	0.236667	0.06	0.56	0.82	yes|up	no|up	no|up	yes|up	no|down	no|up	no|up	no|up	yes|up	no|up	3	GO:0006664;GO:0016020;GO:0012505;GO:004652	BP:glycolipid metabolic process;CC:membrane;CC:endomembrane system;MF:glucosyltransferase activity;
gene39301	LOC110880282	uncharacterized LOC110880282	LOC110880282	3.11	3.26667	3.78	9.51667	30.8867	yes|up	no|up	no|up	no|up	no|up	no|up	no|up	yes|up	yes|up	yes|up	4	GO:000662	BP:lipid metabolic process;
gene52261	LOC110894840	uncharacterized LOC110894840	LOC110894840	5.32	5.67	4.82	3.80667	4.77667	yes|down	no|up	no|up	yes|down	no|down	yes|down	yes|down	no|up	yes|down	yes|down	6	GO:0016042;GO:0005886;GO:001678	BP:lipid catabolic process;CC:plasma membrane;MF:hydrolase activity;
gene76465	LOC110920903	uncharacterized LOC110920903	LOC110920903	6.19667	7.44667	3.48333	6.44	5.39	yes|down	no|down	no|up	no|down	no|down	no|down	no|down	no|down	no|down	yes|down	2	GO:0044710;GO:0006629;GO:0055114;GO:0005737;GO:0016020;GO:0016021;GO:001662	BP:single-organism metabolic process;BP:lipid metabolic process;BP:oxidation-reduction process;CC:cytoplasm;CC:membrane;CC:integral component of membrane;MF:oxidoreductase activity, acting on the CH-CH group of donors;
gene20439	LOC110943262	uncharacterized LOC110943262	LOC110943262	0.143333	0.13	0.626667	0.796667	0.136667	no|down	no|up	no|down	no|up	no|up	no|up	no|down	no|down	yes|down	no|down	1	GO:0055114;GO:0006629;GO:0005737;GO:0016021;GO:001662	BP:oxidation-reduction process;BP:lipid metabolic process;CC:cytoplasm;CC:integral component of membrane;MF:oxidoreductase activity, acting on the CH-CH group of donors;
gene10188	LOC110929318	probable linoleate 9S-lipoxygenase	LOX	0.653333	0.463333	0.23	0.326667	0.246667	yes|down	no|down	no|down	yes|down	no|down	no|down	no|down	no|down	no|down	yes|down	3	K15718	LOX1_5	map00591	Linoleic acid metabolism
gene17130	LOC110937517	probable linoleate 9S-lipoxygenase	LOX	0.036667	0.1	0.126667	0.016667	0	no|down	no|up	no|up	no|down	no|up	no|down	no|down	no|down	yes|down	yes|down	2	K15718	LOX1_5	map00591	Linoleic acid metabolism
gene42130	LOC110885238	probable linoleate 9S-lipoxygenase	LOX	0.51	0.18	0.023333	0.096667	0	yes|down	yes|down	no|down	yes|down	no|down	no|down	no|up	no|down	no|down	yes|down	4	K15718	LOX1_5	map00591	Linoleic acid metabolism
gene48020	LOC110890392	probable linoleate 9S-lipoxygenase	LOX	2.31333	0.913333	0.056667	0.266667	0	yes|down	yes|down	no|down	yes|down	yes|down	yes|down	no|up	yes|down	no|down	yes|down	7	K15718	LOX1_5	map00591	Linoleic acid metabolism
gene37081	LOC110878828	linoleate 13S-lipoxygenase	LOX2S	0.276667	0.546667	0.713333	1.08	1.35	yes|up	no|up	no|up	no|up	no|up	no|up	no|up	no|up	no|up	yes|up	2	K00454	LOX2S	map00591;map00592	Linoleic acid metabolism;alpha-Linolenic acid metabolism
gene37083	LOC110878831	linoleate 13S-lipoxygenase	LOX2S	0.37	0.18	0.053333	0.113333	0.556667	no|down	no|down	no|down	yes|down	no|down	no|down	no|up	no|up	no|up	no|up	1	K00454	LOX2S	map00591;map00592	Linoleic acid metabolism;alpha-Linolenic acid metabolism
gene57448	LOC110898672	linoleate 13S-lipoxygenase	LOX2S	0.116667	0.043333	0.046667	0.043333	0.006667	yes|down	no|down	no|down	no|down	no|up	no|down	no|down	no|down	no|down	no|down	1	K00454	LOX2S	map00591;map00592	Linoleic acid metabolism;alpha-Linolenic acid metabolism
gene8063	LOC110927161	linoleate 13S-lipoxygenase	LOX2S	24.05	23.4867	14.2533	86.9867	132.083	yes|up	no|down	no|down	no|up	no|down	no|up	no|up	no|up	yes|up	yes|up	3	K00454	LOX2S	map00591;map00592	Linoleic acid metabolism;alpha-Linolenic acid metabolism
gene13349	LOC110935489	linoleate 13S-lipoxygenase	LOX2S	3.12333	4.28667	5.42333	22.9467	32.5	yes|up	no|up	no|up	yes|up	no|up	yes|up	yes|up	no|up	yes|up	yes|up	6	K00454	LOX2S	map00591;map00592	Linoleic acid metabolism;alpha-Linolenic acid metabolism
gene41192	LOC110884714	1-acyl-sn-glycerol-3-phosphate acyltransferase	LPAAT	0.116667	0.056667	0.04	0.286667	0.92	no|up	no|down	no|down	no|up	no|down	no|up	no|up	no|up	yes|up	yes|up	2	K13523	AGPAT3_4	map00564;map00561	Glycerophospholipid metabolism;Glycerolipid metabolism
gene55427	LOC110897582	1-acyl-sn-glycerol-4-phosphate acyltransferase	LPAAT	26.1167	13.0333	12.27	7.04	1.90333	yes|down	no|down	no|down	yes|down	no|up	yes|down	yes|down	yes|down	yes|down	yes|down	7	K13523	AGPAT3_4	map00564;map00561	Glycerophospholipid metabolism;Glycerolipid metabolism
gene38130	LOC110879498	probable 1-acyl-sn-glycerol-3-phosphate acyltransferase	LPAAT	2.96667	4.31	3.61	6.46667	2.69333	yes|down	no|up	no|up	no|up	no|down	no|down	no|down	yes|down	yes|down	yes|down	4	K13513	LCLAT1, AGPAT8	map00564;map00561	Glycerophospholipid metabolism;Glycerolipid metabolism
gene43812	LOC110886059	probable 1-acyl-sn-glycerol-3-phosphate acyltransferase 5	LPAAT	2.41333	1.74	1.55	1.92	1.54667	yes|down	no|down	no|down	no|down	no|up	no|down	no|down	no|down	no|down	no|down	1	K13513	LCLAT1, AGPAT8	map00564;map00561	Glycerophospholipid metabolism;Glycerolipid metabolism
gene32561	LOC110873391	Lysophosphatidylcholine acyltransferase	LPCAT	1.35333	3.28	1.93	10.1833	11.9967	yes|up	no|up	no|up	yes|up	no|down	no|up	yes|up	no|up	yes|up	no|up	4	K13510	LPCAT1_2	map00565;map00564	Ether lipid metabolism;Glycerophospholipid metabolism
gene6933	LOC110922258	lysophospholipid acyltransferase	LPCAT	70.1567	43.9867	25.8167	14.16	7.09333	yes|down	yes|down	no|down	yes|down	no|down	yes|down	yes|down	no|down	yes|down	yes|down	7	K13519	LPT1, ALE1	map00565;map00564;map00561	Ether lipid metabolism;Glycerophospholipid metabolism;Glycerolipid metabolism
gene5650	LOC110915451	lysophospholipid acyltransferase	LPCAT	14.7367	16.7033	18.7067	40.04	72.8067	yes|up	no|up	no|up	no|up	no|up	no|up	no|up	no|up	no|up	yes|up	2	K13510	LPCAT1_2	map00565;map00564	Ether lipid metabolism;Glycerophospholipid metabolism
gene3797	LOC110880605	phosphatidate phosphatase PAH1-like	LPIN	4.51	4.41	3.00667	3.11	1.43333	yes|down	no|down	no|down	yes|down	no|down	yes|down	no|down	yes|down	yes|down	yes|down	6	K15728	LPIN	map00564;map00561	Glycerophospholipid metabolism;Glycerolipid metabolism
gene49621	LOC110891213	phosphatidate phosphatase PAH1-like	LPIN	1.38	1.87	2.28333	5.22333	7.40333	yes|up	no|up	no|up	yes|up	no|up	no|up	no|up	no|up	no|up	yes|up	3	K15728	LPIN	map00564;map00561	Glycerophospholipid metabolism;Glycerolipid metabolism
gene38050	LOC110879450	phosphatidate phosphatase PAH1-like	LPIN	2.90667	4.93	5.27333	12.3267	9.88667	no|up	yes|up	no|up	yes|up	no|up	no|up	no|up	no|down	no|down	no|up	2	K15728	LPIN	map00564;map00561	Glycerophospholipid metabolism;Glycerolipid metabolism
gene5507	LOC110914598	phosphatidate phosphatase PAH1-like	LPIN	2.61667	3.98667	5.00667	7.52333	4.90667	no|up	yes|up	no|up	no|up	no|up	no|up	no|down	no|down	no|down	no|down	1	K15728	LPIN	map00564;map00561	Glycerophospholipid metabolism;Glycerolipid metabolism
gene62420	LOC110908856	phosphatidate phosphatase PAH1-like	LPIN	2.38	3.20667	3.5	9.05667	15.9067	yes|up	no|up	no|up	yes|up	no|up	no|up	no|up	no|up	yes|up	yes|up	4	K15728	LPIN	map00564;map00561	Glycerophospholipid metabolism;Glycerolipid metabolism
gene78971	LOC110922221	lipid phosphate phosphatase	LPPs	16.4833	8.55667	8.08333	2.61667	0.533333	yes|down	no|down	no|down	yes|down	no|up	yes|down	yes|down	yes|down	yes|down	yes|down	7	K18693	DPP1, DPPL, PLPP4_5	map00564;map00561	Glycerophospholipid metabolism;Glycerolipid metabolism
gene27200	LOC110867950	lipid phosphate phosphatase	LPPs	5.32667	7.94333	9.74	16.9867	13.8133	no|up	yes|up	no|up	no|up	no|up	no|up	no|down	no|down	no|down	no|down	1	K18693	DPP1, DPPL, PLPP4_5	map00564;map00561	Glycerophospholipid metabolism;Glycerolipid metabolism
gene46169	LOC110889435	lipid phosphate phosphatase	LPPs	1.16667	0.906667	0.65	0.866667	0.223333	yes|down	no|down	no|down	no|down	no|down	no|down	no|down	no|down	yes|down	yes|down	3	K18693	DPP1, DPPL, PLPP4_5	map00564;map00561	Glycerophospholipid metabolism;Glycerolipid metabolism
gene75096	LOC110915095	lipid phosphate phosphatase	LPPs	6.75333	9.88333	16.1033	21.16	21.6167	no|up	yes|up	no|up	no|up	no|up	no|up	no|down	no|down	no|down	no|up	1	K18693	DPP1, DPPL, PLPP4_5	map00564;map00561	Glycerophospholipid metabolism;Glycerolipid metabolism
gene3526	LOC110879048	lipid phosphate phosphatase	LPPs	5.65667	7.3	7.69667	4.97	1.07333	yes|down	no|up	no|up	no|down	no|up	yes|down	yes|down	yes|down	yes|down	yes|down	6	K04716	SGPP1	map00600	Sphingolipid metabolism
gene75276	LOC110915318	germacrene A synthase	LTC2	0	0	0.06	0.086667	0.636667	yes|up	no|up	no|no test	no|up	no|up	no|up	no|down	no|up	no|up	no|up	1	GO:0008152;GO:0016114;GO:0045338;GO:0010333;GO:0000287;GO:003400	BP:metabolic process;BP:terpenoid biosynthetic process;BP:farnesyl diphosphate metabolic process;MF:terpene synthase activity;MF:magnesium ion binding;MF:germacrene-A synthase activity;
gene15428	LOC110936591	monoacylglycerol lipase	MAGL	12.9833	8.84333	9.76667	8.36667	5.79	yes|down	no|down	no|down	yes|down	no|up	no|down	no|down	no|down	yes|down	yes|down	4	GO:0006629;GO:0016020;GO:001629	BP:lipid metabolic process;CC:membrane;MF:lipase activity;
gene70916	LOC110918791	malonate--CoA ligase	MCAL	11.13	10.3	8.65	10.56	8.64333	yes|down	no|down	no|down	no|down	no|down	no|down	no|down	no|down	yes|down	yes|down	3	K18660	ACSF3	map00280;map00061	Fatty acid biosynthesis
gene70961	LOC110916320	malonate--CoA ligase	MCAL	17.66	12.6767	14.1233	10.8633	10.2833	yes|down	no|down	no|down	yes|down	no|up	no|down	yes|down	no|down	yes|down	yes|down	5	K18660	ACSF3	map00280;map00061	Fatty acid biosynthesis
gene1819	LOC110869205	malonyl CoA-acyl carrier protein transacylase-like	MCAT	110.833	106.79	72.17	53.8533	14.1133	yes|down	no|down	no|down	yes|down	no|down	yes|down	yes|down	yes|down	yes|down	yes|down	7	K00645	fabD, MCAT, MCT1	map00061	Fatty acid biosynthesis
gene37343	LOC110878996	glyoxysomal fatty acid beta-oxidation multifunctional protein MFP-a-like	MFP	1.46333	0.773333	1.39667	2.19333	0.41	yes|down	no|down	no|down	no|down	no|up	no|up	no|down	yes|down	yes|down	yes|down	4	K10527	MFP2	map00592;map00071	alpha-Linolenic acid metabolism;Fatty acid degradation
gene12715	LOC110930717	glyoxysomal fatty acid beta-oxidation multifunctional protein MFP-a-like	MFP	4.21333	7.48333	7.40333	35.54	52.3133	yes|up	yes|up	yes|up	yes|up	no|up	yes|up	yes|up	no|up	yes|up	yes|up	8	K10527	MFP2	map00592;map00071	alpha-Linolenic acid metabolism;Fatty acid degradation
gene41771	LOC110885047	glyoxysomal fatty acid beta-oxidation multifunctional protein MFP-a-like	MFP2	0.616667	0.62	0.396667	2.00667	0.656667	no|down	no|down	no|down	no|up	no|down	no|up	no|up	yes|down	no|down	no|down	1	K10527	MFP2	map00592;map00071	alpha-Linolenic acid metabolism;Fatty acid degradation
gene34338	LOC110877347	monogalactosyldiacylglycerol synthase	MGD	0.253333	0.143333	0.01	0.016667	0.01	yes|down	yes|down	no|down	yes|down	no|down	yes|down	no|up	no|down	no|down	yes|down	5	K03715	MGD	map00561	Glycerolipid metabolism
gene8895	LOC110928684	monogalactosyldiacylglycerol synthase	MGD	0.18	0.096667	0.206667	0.913333	0.193333	no|down	no|up	no|down	yes|up	no|up	yes|up	no|up	yes|down	no|down	no|up	3	K03715	MGD	map00561	Glycerolipid metabolism
gene58764	LOC110899401	monogalactosyldiacylglycerol synthase	MGD	1.25333	1.42667	0.536667	1.62667	1.66333	no|down	no|down	no|up	no|down	yes|down	no|down	no|up	no|down	no|up	no|down	1	K03715	MGD	map00561	Glycerolipid metabolism
gene16342	LOC110937044	caffeoylshikimate esterase	MGLL	3.06667	6.32667	12.5067	10.8133	3.66667	no|down	yes|up	yes|up	yes|up	yes|up	no|up	yes|down	yes|down	yes|down	yes|down	8	K01054	MGLL	map00561	Glycerolipid metabolism
gene35917	LOC110878143	caffeoylshikimate esterase	MGLL	2.37	1.06667	0.663333	1.17333	3.05333	yes|down	yes|down	yes|down	yes|down	no|down	no|down	no|down	no|up	no|up	no|down	4	K01054	MGLL	map00561	Glycerolipid metabolism
gene62243	LOC110908767	caffeoylshikimate esterase	MGLL	0.05	0	0.07	1.11667	1.29667	yes|up	no|up	no|down	yes|up	no|up	yes|up	yes|up	no|up	yes|up	yes|up	6	K01054	MGLL	map00561	Glycerolipid metabolism
gene73421	LOC110918097	caffeoylshikimate esterase	MGLL	1.75333	1.04667	1.08333	9.13667	15.6767	yes|up	no|down	no|down	yes|up	no|up	yes|up	yes|up	no|up	yes|up	yes|up	6	K01054	MGLL	map00561	Glycerolipid metabolism
gene34938	LOC110877640	caffeoylshikimate esterase-like	MGLL	0.486667	0.32	0.606667	3.59667	3.03	yes|up	no|up	no|down	yes|up	no|up	yes|up	no|up	no|down	no|up	yes|up	4	K01054	MGLL	map00561	Glycerolipid metabolism
gene2383	LOC110927530	neutral ceramidase	NcDase	0.116667	0.106667	0.6	1.41333	0.823333	no|up	yes|up	no|down	yes|up	yes|up	yes|up	no|up	no|down	no|down	no|up	4	K12349	ASAH2	map00600	Sphingolipid metabolism
gene19190	LOC110940093	neutral ceramidase	NcDase	2.87	1.63	1.28333	1.4	0.956667	yes|down	yes|down	no|down	yes|down	no|down	no|down	no|down	no|down	no|down	yes|down	4	K12349	ASAH2	map00600	Sphingolipid metabolism
gene67185	LOC110911264	oleosin	OLE	2918.2	4725.85	10221.6	11148.6	3956.6	no|down	yes|up	no|up	yes|up	yes|up	no|up	no|down	yes|down	yes|down	yes|down	6	------	------	------	------
gene65317	LOC110906283	oleosin	OLE	681.18	686.94	1068.37	480.967	340.303	yes|down	no|up	no|up	yes|down	no|up	yes|down	yes|down	no|down	yes|down	yes|down	6	------	------	------	------
gene22011	LOC110941552	oleosin	OLE	271.08	367.097	707.78	344.553	298.917	no|down	yes|up	no|up	no|down	yes|up	no|down	yes|down	no|down	yes|down	yes|down	5	------	------	------	------
gene71099	LOC110916183	oleosin	OLE	307.403	729.387	1180.31	1091.48	761.973	no|up	yes|up	yes|up	yes|up	no|up	no|down	yes|down	no|down	yes|down	no|down	5	------	------	------	------
gene63945	LOC110904071	oleosin	OLE	7917.12	7774.56	9851.5	7118.1	3225.92	yes|down	no|up	no|down	no|down	no|up	no|down	yes|down	yes|down	yes|down	yes|down	5	------	------	------	------
gene19671	LOC110938726	oleosin	OLE	1333.68	1154.95	1273.34	1115.45	0	yes|down	no|up	no|down	yes|down	no|up	no|down	yes|down	yes|down	yes|down	yes|down	6	------	------	------	------
gene29184	LOC110869166	oleosin	OLE	10678.4	14402.5	21354.4	10587.8	1985.85	yes|down	yes|up	no|up	no|down	no|up	yes|down	yes|down	yes|down	yes|down	yes|down	7	------	------	------	------
gene31436	LOC110871077	oleosin	OLE	1858.28	1716.85	2878.29	1815.63	2101.36	no|down	no|up	no|down	no|down	no|up	no|down	yes|down	no|up	yes|down	no|down	2	------	------	------	------
gene77835	LOC110922012	oleosin	OLE	38.7933	64.41	183.817	1015.4	1319.71	yes|up	yes|up	no|up	yes|up	yes|up	yes|up	yes|up	no|up	yes|up	yes|up	8	------	------	------	------
gene11149	LOC110928019	oleosin	OLE	10.74	58.1067	382.31	2120.56	3047.2	yes|up	yes|up	yes|up	yes|up	yes|up	yes|up	yes|up	no|up	yes|up	yes|up	9	------	------	------	------
gene71463	LOC110919066	oleosin	OLE	241.72	503.793	1575.6	610.37	429.387	no|up	yes|up	yes|up	no|up	yes|up	no|down	yes|down	no|down	yes|down	no|down	5	------	------	------	------
gene77732	LOC110921783	oleosin	OLE	4105.23	5143.99	7891.14	3065.98	1777.43	yes|down	yes|up	no|up	yes|down	no|up	yes|down	yes|down	no|down	yes|down	yes|down	7	------	------	------	------
gene12672	LOC110932552	4-coumarate--CoA ligase	OPCL	4.21333	8.91333	11.9033	8.66	9.8	no|up	no|up	no|up	no|up	no|up	no|down	yes|down	no|down	no|down	no|down	1	K10526	OPCL1	map00592	alpha-Linolenic acid metabolism
gene30781	LOC110872417	4-coumarate--CoA ligase	OPCL	0.306667	0.323333	0.533333	0.75	1.93333	yes|up	no|up	no|up	no|up	no|up	no|up	no|down	yes|up	no|up	yes|up	3	K10526	OPCL1	map00592	alpha-Linolenic acid metabolism
gene47641	LOC110890194	4-coumarate--CoA ligase	OPCL	0.63	0.823333	1.38333	2.58667	4.27333	yes|up	no|up	no|up	yes|up	no|up	no|up	no|down	no|up	no|up	no|up	2	K10526	OPCL1	map00592	alpha-Linolenic acid metabolism
gene51994	LOC110894697	4-coumarate--CoA ligase	OPCL	7.13667	5.45333	2.27667	2.3	6.09	yes|down	yes|down	no|down	yes|down	yes|down	yes|down	no|down	yes|up	no|up	no|down	6	K10526	OPCL1	map00592	alpha-Linolenic acid metabolism
gene41156	LOC110884693	12-oxophytodienoate reductase	OPR	1.31	2.9	3.88	11.92	9.29333	yes|up	yes|up	yes|up	yes|up	no|up	yes|up	no|up	no|down	no|up	no|up	5	K05894	OPR	map00592	alpha-Linolenic acid metabolism
gene50250	LOC110893694	artemisinic aldehyde Delta(11(13)) reductase	OPR	4.71	3.79667	2.15	2.77667	2.74	yes|down	no|down	no|down	yes|down	no|down	no|down	no|down	no|down	no|down	yes|down	3	K05894	OPR	map00592	alpha-Linolenic acid metabolism
gene26070	LOC110865809	putative 12-oxophytodienoate reductase	OPR	3.70667	3.25667	2.45	0.396667	0.03	yes|down	no|down	no|down	yes|down	no|down	yes|down	yes|down	no|down	yes|down	yes|down	6	K05894	OPR	map00592	alpha-Linolenic acid metabolism
gene52080	LOC110894753	probable phospholipase A2 homolog	PAH	1.48667	0.8	0.33	0.196667	0.106667	yes|down	no|down	no|down	yes|down	no|down	yes|down	no|down	no|down	no|down	yes|down	4	GO:0016042;GO:0004623;GO:000550	BP:lipid catabolic process;MF:phospholipase A2 activity;MF:calcium ion binding;
gene70010	LOC110912846	PAP-specific phosphatase	PAP	1.94333	1.75667	1.98	2.08667	1.88333	yes|down	no|up	no|down	no|down	no|up	no|down	no|down	no|down	yes|down	yes|down	3	K01082	cysQ, MET22, BPNT1	map00920	Sulfur metabolism
gene18661	LOC110939813	ethanolamine-phosphate cytidylyltransferase-like	PCYT	33.4133	32.98	27.3867	14.3267	6.42	yes|down	no|down	no|down	yes|down	no|down	yes|down	yes|down	yes|down	yes|down	yes|down	7	K00967	PCYT2	map00564;map00440	Glycerophospholipid metabolism;Phosphonate and phosphinate metabolism
gene65747	LOC110909990	ethanolamine-phosphate cytidylyltransferase-like	PCYT	14.9	12.6267	8.55333	11.83	10.7667	yes|down	no|down	no|down	yes|down	no|down	no|down	no|down	no|down	no|down	yes|down	3	K00967	PCYT2	map00564;map00440	Glycerophospholipid metabolism;Phosphonate and phosphinate metabolism
gene31931	LOC110873040	choline-phosphate cytidylyltransferase	PCYT1	36.53	42.9467	46.0567	76.4433	168.61	yes|up	no|up	no|up	no|up	no|up	no|up	no|down	yes|up	no|up	yes|up	3	K00968	PCYT1	map00564;map00440	Glycerophospholipid metabolism;Phosphonate and phosphinate metabolism
gene62503	LOC110908905	choline-phosphate cytidylyltransferase	PCYT1	13.4233	16.8567	26.9767	53.6533	63.4633	yes|up	yes|up	no|up	yes|up	no|up	no|up	no|up	no|up	no|up	yes|up	4	K00968	PCYT1	map00564;map00440	Glycerophospholipid metabolism;Phosphonate and phosphinate metabolism
gene44521	LOC110886458	phospholipid:diacylglycerol acyltransferase	PDAT	1.21667	1.45	1.30667	8.05667	15.6233	yes|up	no|up	no|up	yes|up	no|up	yes|up	yes|up	no|up	yes|up	yes|up	6	K00679	E2.3.1.158	map00561	Glycerolipid metabolism
gene50246	LOC110893689	phospholipid:diacylglycerol acyltransferase	PDAT	3.61	7.14667	6.85	14.4	24.3033	yes|up	yes|up	yes|up	yes|up	no|up	no|up	no|up	no|up	no|up	no|up	4	K00679	E2.3.1.158	map00561	Glycerolipid metabolism
gene70864	LOC110915673	phosphatidylcholine:diacylglycerol cholinephosphotransferase	PDCT	17.3367	11.6267	8.61	6.20667	2.52667	yes|down	no|down	no|down	yes|down	no|down	yes|down	yes|down	no|down	yes|down	yes|down	6	------	------	------	------
gene8264	LOC110927280	phosphatidylcholine:diacylglycerol cholinephosphotransferase	PDCT	167.903	187.2	194.5	102.293	21.0333	yes|down	no|up	no|up	no|down	no|up	yes|down	yes|down	yes|down	yes|down	yes|down	6	------	------	------	------
gene70487	LOC110913080	15-cis-phytoene desaturase	PDS	10.1233	9.8	7.36667	9.95333	8.29667	yes|down	no|down	no|down	no|down	no|down	no|down	no|down	no|down	no|down	yes|down	2	K02293	PDS, crtP	map00906	Carotenoid biosynthesis
gene25603	LOC110865567	phosphomethylethanolamine N-methyltransferase	PEMT	10.63	5.37	5.17	5.53	5.53333	yes|down	no|down	no|down	yes|down	no|up	no|down	no|down	no|down	no|down	no|down	2	K05929	E2.1.1.103, NMT	map00564	Glycerophospholipid metabolism
gene61525	LOC110908410	phosphomethylethanolamine N-methyltransferase	PEMT	9.63	3.73667	0.743333	0.68	0.686667	yes|down	yes|down	yes|down	yes|down	yes|down	yes|down	no|down	no|down	no|down	yes|down	7	K05929	E2.1.1.103, NMT	map00564	Glycerophospholipid metabolism
gene48038	LOC110890402	phosphomethylethanolamine N-methyltransferase	PEMT	2.58	2.06667	2.40333	5.88	13.49	yes|up	no|down	no|down	no|up	no|up	no|up	no|up	yes|up	yes|up	yes|up	4	K05929	E2.1.1.103, NMT	map00564	Glycerophospholipid metabolism
gene51141	LOC110894231	peroxisome biogenesis protein	PEX	5.60333	4.93	5.35667	10.8533	19.2567	no|up	no|up	no|down	no|up	no|up	no|up	no|up	no|up	no|up	yes|up	1	K06664	PEX2, PXMP3	map04146	Peroxisome
gene13558	LOC110935594	peroxisome biogenesis protein	PEX	0.883333	0.893333	1.53	3.09667	3.81667	yes|up	no|up	no|up	no|up	no|up	no|up	no|up	no|up	no|up	yes|up	2	K06664	PEX2, PXMP3	map04146	Peroxisome
gene30937	LOC110872496	CDP-diacylglycerol--glycerol-3-phosphate 2-phosphatidyltransferase	PGSA	2.5	2.58667	1.53667	5.45333	9.36667	yes|up	no|down	no|up	no|up	no|down	no|up	no|up	no|up	yes|up	no|up	2	K00995	pgsA, PGS1	map00564	Glycerophospholipid metabolism
gene52444	LOC110894948	CDP-diacylglycerol--glycerol-3-phosphate 3-phosphatidyltransferase	PGSA	4.93333	4.09	2.23667	2.67	2.14333	yes|down	no|down	no|down	yes|down	no|down	yes|down	no|down	no|down	yes|down	yes|down	5	K00995	pgsA, PGS1	map00564	Glycerophospholipid metabolism
gene16406	LOC110937094	phosphatidylinositol N-acetylglucosaminyltransferase subunit C	PIGC	0.676667	0.57	0.54	1.61667	2.64667	no|up	no|down	no|down	no|up	no|up	no|up	no|up	no|up	yes|up	yes|up	2	K03859	PIGC, GPI2	map00563	Glycosylphosphatidylinositol (GPI)-anchor biosynthesis
gene70723	LOC110917068	phosphatidylinositol-glycan biosynthesis class F protein-like	PIGF	5.1	6.30333	6.41	8.95667	6.46	no|down	no|up	no|up	no|up	no|up	no|down	no|down	no|down	yes|down	no|down	1	K05287	PIGF	map00563	Glycosylphosphatidylinositol (GPI)-anchor biosynthesis
gene28062	LOC110868467	GPI mannosyltransferase	PIGV	1.72	2.17	1.75	2.68667	1.09	yes|down	no|up	no|up	no|down	no|down	no|down	no|down	yes|down	yes|down	yes|down	4	K07542	PIGV	map00563	Glycosylphosphatidylinositol (GPI)-anchor biosynthesis
gene65999	LOC110910282	probable inactive patatin-like protein 9	PIP	1.29667	0.83	0.183333	0.026667	0	yes|down	yes|down	no|down	yes|down	yes|down	yes|down	no|down	no|down	yes|down	yes|down	7	GO:0016042;GO:001678	BP:lipid catabolic process;MF:hydrolase activity;
gene21639	LOC110941371	phosphatidylinositol 4-phosphate 5-kinase	PIP5K	9.22	9.88	9.05667	8.66	3.02333	yes|down	no|up	no|up	no|down	no|up	no|down	no|down	yes|down	yes|down	yes|down	4	K00889	PIP5K	map04070;map04144;map00562	Phosphatidylinositol signaling system;Endocytosis;Inositol phosphate metabolism
gene48447	LOC110890594	phosphatidylinositol 4-phosphate 5-kinase	PIP5K	0.04	0.106667	0.06	0.346667	0.583333	yes|up	no|up	no|up	no|up	no|down	no|up	no|up	no|up	yes|up	no|up	2	K00889	PIP5K	map04070;map00562;map04144	Phosphatidylinositol signaling system;Inositol phosphate metabolism;Endocytosis
gene41237	LOC110884744	phosphatidylinositol 4-phosphate 5-kinase	PIP5K	35.43	35.64	27.8667	36	19.02	yes|down	no|down	no|up	no|down	no|down	no|down	no|down	yes|down	yes|down	yes|down	4	K00889	PIP5K	map04070;map00562;map04144	Phosphatidylinositol signaling system;Inositol phosphate metabolism;Endocytosis
gene9313	LOC110928892	phosphatidylserine decarboxylase proenzyme	PISD	0.686667	0.536667	1.01	0.663333	0.213333	yes|down	no|up	no|down	no|down	no|up	no|down	yes|down	no|down	yes|down	yes|down	4	K01613	psd, PISD	map00564	Glycerophospholipid metabolism
gene72381	LOC110918816	phospholipase A1	PLA1	0.523333	0.53	0.273333	0.166667	0.146667	yes|down	no|down	no|up	yes|down	no|down	yes|down	no|down	no|down	no|down	yes|down	4	GO:0006629;GO:0009507;GO:0016787;GO:0047714;GO:0004806;GO:000897	BP:lipid metabolic process;CC:chloroplast;MF:hydrolase activity;MF:galactolipase activity;MF:triglyceride lipase activity;MF:phosphatidylcholine 1-acylhydrolase activity;
gene549	LOC110944379	phospholipase A1	PLA1	1.1	0.543333	0.06	0.063333	0	yes|down	yes|down	no|down	yes|down	yes|down	yes|down	no|down	no|down	no|down	yes|down	6	GO:0006629;GO:001678	BP:lipid metabolic process;MF:hydrolase activity;
gene62110	LOC110908681	phospholipase A2-alpha-like	PLA2	5.48333	1.94333	0.186667	0	0	yes|down	yes|down	no|down	yes|down	yes|down	yes|down	no|down	no|no test	no|down	yes|down	6	K01047	PLA2G, SPLA2	map00565;map00564;map00590;map00591;map00592	Ether lipid metabolism;Glycerophospholipid metabolism;Arachidonic acid metabolism;Linoleic acid metabolism;alpha-Linolenic acid metabolism
gene15484	LOC110936625	non-specific phospholipase	PLC	1.38333	1.77667	3.97	9.77333	7.35333	yes|up	yes|up	no|up	yes|up	yes|up	yes|up	no|up	no|down	no|down	yes|up	6	K01114	plc	map00565;map00564;map00562	Ether lipid metabolism;Glycerophospholipid metabolism;Inositol phosphate metabolism
gene38814	LOC110879922	non-specific phospholipase	PLC	12.3667	10.19	10.58	3.01333	0.343333	yes|down	no|down	no|down	yes|down	no|up	yes|down	yes|down	yes|down	yes|down	yes|down	7	K01114	plc	map00565;map00564;map00562	Ether lipid metabolism;Glycerophospholipid metabolism;Inositol phosphate metabolism
gene38815	LOC110879923	non-specific phospholipase	PLC	1.82667	4.65	6.81667	3.49	0.103333	yes|down	yes|up	yes|up	no|up	no|up	no|down	no|down	yes|down	yes|down	yes|down	6	K01114	plc	map00565;map00564;map00562	Ether lipid metabolism;Glycerophospholipid metabolism;Inositol phosphate metabolism
gene31251	LOC110872681	phosphoinositide phospholipase	PLCD	9.9	14.0767	15.42	12.45	7.96667	yes|down	no|up	no|up	no|down	no|up	no|down	yes|down	no|down	yes|down	yes|down	4	K05857	PLCD	map04070;map04933;map00562	Phosphatidylinositol signaling system;AGE-RAGE signaling pathway in diabetic complications;Inositol phosphate metabolism
gene921	LOC110864590	phosphoinositide phospholipase	PLCD	1.25	0.323333	0.06	0.373333	1.19667	no|down	yes|down	no|down	no|down	no|down	no|down	no|up	no|up	yes|up	no|up	2	K05857	PLCD	map00562;map04070;map04933	Inositol phosphate metabolism;Phosphatidylinositol signaling system;AGE-RAGE signaling pathway in diabetic complications
gene1687	LOC110868627	phosphoinositide phospholipase	PLCD	0.626667	0.216667	0.03	0.113333	0.25	no|down	yes|down	no|down	yes|down	no|down	no|down	no|up	no|up	no|up	no|down	2	K05857	PLCD	map00562;map04070;map04933	Inositol phosphate metabolism;Phosphatidylinositol signaling system;AGE-RAGE signaling pathway in diabetic complications
gene19222	LOC110940113	phosphoinositide phospholipase	PLCD	0.166667	0.11	0	0.44	0.216667	no|down	yes|down	no|down	no|up	no|down	no|up	yes|up	no|down	no|up	no|up	2	K05857	PLCD	map04070;map04933;map00562	Phosphatidylinositol signaling system;AGE-RAGE signaling pathway in diabetic complications;Inositol phosphate metabolism
gene37193	LOC110878908	phosphoinositide phospholipase	PLCD	1.35	0.58	0.046667	0.113333	0.076667	yes|down	yes|down	no|down	yes|down	yes|down	yes|down	no|up	no|down	no|down	yes|down	6	K05857	PLCD	map00562;map04070;map04933	Inositol phosphate metabolism;Phosphatidylinositol signaling system;AGE-RAGE signaling pathway in diabetic complications
gene37635	LOC110879175	PI-PLC X domain-containing protein	PLCXD	1.40333	0.58	0.153333	0.226667	0.126667	yes|down	yes|down	no|down	yes|down	no|down	no|down	no|down	no|down	no|down	yes|down	4	GO:0006629;GO:000808	BP:lipid metabolic process;MF:phosphoric diester hydrolase activity;
gene37467	LOC110879070	PI-PLC X domain-containing protein	PLCXD	1	0.4	0.096667	0.123333	0.19	yes|down	yes|down	no|down	yes|down	no|down	no|down	no|down	no|up	no|up	no|down	3	GO:0006629;GO:0016021;GO:000808	BP:lipid metabolic process;CC:integral component of membrane;MF:phosphoric diester hydrolase activity;
gene46960	LOC110889858	PI-PLC X domain-containing protein	PLCXD	3.73	5.12	6.27667	6.01333	1.49	yes|down	no|up	no|up	no|down	no|up	no|down	no|down	yes|down	yes|down	yes|down	4	GO:0006629;GO:000808	BP:lipid metabolic process;MF:phosphoric diester hydrolase activity;
gene69412	LOC110912533	PI-PLC X domain-containing protein	PLCXD	0.446667	0.21	0.086667	0.036667	0.156667	no|down	no|down	no|down	yes|down	no|down	no|down	no|down	no|up	no|down	no|down	1	GO:0006629;GO:0046658;GO:0016021;GO:000808	BP:lipid metabolic process;CC:anchored component of plasma membrane;CC:integral component of membrane;MF:phosphoric diester hydrolase activity;
gene67629	LOC110911560	PI-PLC X-box domain-containing protein	PLCXD	0.146667	0.346667	0.156667	0.09	0.046667	no|down	no|up	no|up	no|down	no|down	no|down	no|down	no|down	no|down	yes|down	1	GO:0006629;GO:000808	BP:lipid metabolic process;MF:phosphoric diester hydrolase activity;
gene13661	LOC110935648	phospholipase D	PLD	22.04	28.0267	19.28	69.3433	119.353	yes|up	no|down	no|up	no|up	no|down	no|up	no|up	no|up	yes|up	yes|up	3	K01115	PLD1_2	map00565;map00564;map04144	Ether lipid metabolism;Glycerophospholipid metabolism;Endocytosis
gene43122	LOC110885693	phospholipase D	PLD	1.59667	1.40333	0.373333	1.29667	1.16667	yes|down	yes|down	no|down	no|down	yes|down	no|down	no|up	no|down	no|up	no|down	3	K01115	PLD1_2	map00565;map00564;map04144	Ether lipid metabolism;Glycerophospholipid metabolism;Endocytosis
gene24188	LOC110864727	phospholipase D	PLD	0.303333	0.463333	0.37	0.44	0.063333	yes|down	no|up	no|up	no|down	no|down	no|down	no|down	yes|down	yes|down	yes|down	4	K01115	PLD1_2	map00565;map00564;map04144	Ether lipid metabolism;Glycerophospholipid metabolism;Endocytosis
gene36550	LOC110878503	phospholipase D	PLD	23.17	28.4533	22.5067	56.1933	113.88	yes|up	no|up	no|up	no|up	no|down	no|up	no|up	no|up	yes|up	yes|up	3	K01115	PLD1_2	map00565;map00564;map04144	Ether lipid metabolism;Glycerophospholipid metabolism;Endocytosis
gene54911	LOC110897355	phospholipase D	PLD	4.35	2.84333	1.22333	2.12	3.10333	yes|down	yes|down	no|down	yes|down	yes|down	yes|down	no|down	no|up	no|up	no|down	5	K01115	PLD1_2	map00565;map00564;map04144	Ether lipid metabolism;Glycerophospholipid metabolism;Endocytosis
gene60757	LOC110908042	phospholipase D	PLD	0.62	0.236667	0.136667	0.113333	0.08	yes|down	yes|down	no|down	yes|down	no|down	no|down	no|down	no|down	no|down	no|down	3	K01115	PLD1_2	map00565;map00564;map04144	Ether lipid metabolism;Glycerophospholipid metabolism;Endocytosis
gene23630	LOC110864357	phospholipase D	PLD	1.21	0.883333	0.37	1.02	1.10333	no|down	yes|down	no|down	yes|down	no|down	no|down	no|up	no|up	no|up	no|down	2	K01115	PLD1_2	map00565;map00564;map04144	Ether lipid metabolism;Glycerophospholipid metabolism;Endocytosis
gene50834	LOC110894046	phospholipase D	PLD	2.89333	4.22333	3.61	6.29	1.31667	yes|down	no|up	no|up	no|up	no|down	no|down	no|down	yes|down	yes|down	yes|down	4	K01115	PLD1_2	map00565;map00564;map04144	Ether lipid metabolism;Glycerophospholipid metabolism;Endocytosis
gene28395	LOC110866975	phospholipase D	PLD	0.053333	0.196667	0.046667	0.023333	0	no|down	no|up	no|up	no|down	no|down	yes|down	no|down	no|down	no|down	yes|down	2	K01115	PLD1_2	map00565;map00564;map04144	Ether lipid metabolism;Glycerophospholipid metabolism;Endocytosis
gene28396	LOC110866976	phospholipase D	PLD	0.13	0.423333	0.303333	0.12	0.016667	no|down	no|up	no|up	no|down	no|down	no|down	no|down	no|down	yes|down	yes|down	2	K01115	PLD1_2	map00565;map00564;map04144	Ether lipid metabolism;Glycerophospholipid metabolism;Endocytosis
gene41664	LOC110884979	phospholipase D	PLD	0.703333	1.19333	1.72667	2.55667	2.76667	yes|up	yes|up	no|up	yes|up	no|up	no|up	no|down	no|up	no|down	no|up	3	K01115	PLD1_2	map00565;map00564;map04144	Ether lipid metabolism;Glycerophospholipid metabolism;Endocytosis
gene52043	LOC110894725	phospholipase D	PLD	0.37	0.763333	0.746667	3.64667	2.11667	yes|up	no|up	no|up	yes|up	no|down	yes|up	no|up	no|down	no|up	no|up	3	K01115	PLD1_2	map00565;map00564;map04144	Ether lipid metabolism;Glycerophospholipid metabolism;Endocytosis
gene25156	LOC110865329	phospholipase D	PLD	0.79	1.00333	1.06333	1.22	0.55	no|down	no|up	no|up	no|down	no|up	no|down	no|down	no|down	yes|down	yes|down	2	K16860	PLD3_4	map00565;map00564	Ether lipid metabolism;Glycerophospholipid metabolism
gene60454	LOC110900357	phospholipase D	PLD	1.18333	2.25333	1.69333	2.65667	0.88	yes|down	no|up	no|up	no|down	no|down	no|down	no|down	yes|down	yes|down	yes|down	4	K01115	PLD1_2	map00565;map00564;map04144	Ether lipid metabolism;Glycerophospholipid metabolism;Endocytosis
gene34798	LOC110877554	patatin-like protein	PLP	0.193333	0.093333	0.023333	0.01	0	yes|down	no|down	no|down	yes|down	no|down	no|down	no|down	no|down	no|down	no|down	2	GO:000662	BP:lipid metabolic process;
gene35466	LOC110877927	patatin-like protein	PLP	0.66	0.49	0.076667	0.403333	0.42	no|down	yes|down	no|down	yes|down	yes|down	no|down	no|up	no|down	no|up	no|down	3	GO:0016042;GO:001678	BP:lipid catabolic process;MF:hydrolase activity;
gene30887	LOC110872471	patatin-like protein	PLP	0.67	0.236667	0.086667	0.133333	0.093333	yes|down	yes|down	no|down	yes|down	no|down	no|down	no|down	no|down	no|down	no|down	3	GO:000662	BP:lipid metabolic process;
gene64820	LOC110904673	patatin-like protein	PLP	0.226667	0.38	1.20333	3.36667	3.93667	yes|up	yes|up	no|up	yes|up	no|up	yes|up	no|up	no|up	no|up	yes|up	5	GO:0016042;GO:001678	BP:lipid catabolic process;MF:hydrolase activity;
gene70414	LOC110913017	patatin-like protein	PLP	1.23333	0.746667	0.25	0.313333	0.073333	yes|down	yes|down	no|down	yes|down	no|down	yes|down	no|down	no|down	yes|down	yes|down	6	GO:000662	BP:lipid metabolic process;
gene69414	LOC110912534	1-acyl-sn-glycerol-3-phosphate acyltransferase	plsC	10.01	8.46333	4.56667	16.4967	33.87	no|up	no|down	no|down	no|down	no|down	no|up	no|up	no|up	yes|up	yes|up	2	K00655	plsC	map00564;map00561	Glycerophospholipid metabolism;Glycerolipid metabolism
gene63749	LOC110903942	1-acyl-sn-glycerol-4-phosphate acyltransferase	plsC	2.67667	3.52667	3.67333	10.1867	16.8867	yes|up	no|up	no|up	yes|up	no|up	no|up	no|up	no|up	yes|up	yes|up	4	K00655	plsC	map00564;map00561	Glycerophospholipid metabolism;Glycerolipid metabolism
gene47264	LOC110890006	patatin-like phospholipase domain-containing protein	PNPLA	6.73333	6.33333	4.13	5.10667	5.85667	yes|down	no|down	no|down	yes|down	no|down	yes|down	no|down	no|up	no|down	no|down	3	GO:0016042;GO:001678	BP:lipid catabolic process;MF:hydrolase activity;
gene24226	LOC110864752	protein O-glucosyltransferase	POGLUT	0.123333	0.123333	0.02	0	0	no|down	no|down	no|up	no|down	no|down	yes|down	no|down	no|no test	no|down	yes|down	2	K13667	RUMI, KTELC1	map00514	Other types of O-glycan biosynthesis
gene60054	LOC110900125	palmitoyl-protein thioesterase	PPT	0.746667	0.633333	0.783333	5.68	3.41667	yes|up	no|up	no|down	yes|up	no|up	yes|up	yes|up	no|down	yes|up	yes|up	6	K01074	PPT	map00062	Fatty acid elongation
gene65120	LOC110904860	CDP-diacylglycerol--serine O-phosphatidyltransferase	PTDSS2	3.27	3.52	3.46333	5.17667	11.65	no|up	no|up	no|up	no|down	no|up	no|down	no|down	yes|up	no|up	no|up	1	K08730	PTDSS2	map00564	Glycerophospholipid metabolism
gene78437	LOC110921798	CDP-diacylglycerol--serine O-phosphatidyltransferase	PTDSS2	1.53667	1.08	0.81	1.59333	0.963333	yes|down	no|down	no|down	no|down	no|down	no|down	no|up	no|down	no|down	no|down	1	K08730	PTDSS2	map00564	Glycerophospholipid metabolism
gene45549	LOC110889086	uncharacterized protein OsI_027940-like	PTGES3	14.5033	21.02	15.3667	40.9133	94.38	yes|up	no|up	no|up	no|up	no|down	no|up	no|up	yes|up	yes|up	yes|up	4	K15730	PTGES3	map00590	Arachidonic acid metabolism
gene391	LOC110943549	peroxygenase	PXG	1628.64	2634.68	4621.25	4012.81	1703.27	no|down	yes|up	no|up	no|up	yes|up	no|down	yes|down	yes|down	yes|down	yes|down	6	K17991	PXG	map00073	Cutin, suberine and wax biosynthesis
gene80554	LOC110922725	probable peroxygenase 4	PXG	1.44667	1.29667	2.37333	7.52667	2.97	no|up	no|up	no|down	no|up	no|up	yes|up	no|up	yes|down	no|down	no|up	2	K17991	PXG	map00073	Cutin, suberine and wax biosynthesis
gene53524	LOC110895522	probable peroxygenase 4	PXG	1.96333	1.29	0.513333	0.293333	0.026667	yes|down	yes|down	no|down	yes|down	no|down	yes|down	no|down	no|down	yes|down	yes|down	6	K17991	PXG	map00073	Cutin, suberine and wax biosynthesis
gene80552	LOC110922319	probable peroxygenase 4	PXG	12.52	11.8367	27.84	44.4733	12.4733	no|down	yes|up	no|down	yes|up	yes|up	yes|up	no|down	yes|down	yes|down	no|down	6	K17991	PXG	map00073	Cutin, suberine and wax biosynthesis
gene7378	LOC110924412	(-)-beta-pinene synthase	QH6	0.123333	0.196667	0.163333	0.036667	0.01	no|down	no|up	no|up	no|down	no|down	no|down	no|down	no|down	yes|down	yes|down	2	GO:0016114;GO:0009507;GO:0000287;GO:001033	BP:terpenoid biosynthetic process;CC:chloroplast;MF:magnesium ion binding;MF:terpene synthase activity;
gene13273	LOC110935426	rubredoxin	rubA	1.99	2.52333	2.50333	9.83333	8.1	yes|up	no|up	no|up	yes|up	no|up	yes|up	no|up	no|down	no|up	no|up	3	GO:0033539;GO:0055088;GO:0016020;GO:0005777;GO:0009507;GO:0016021;GO:0050660;GO:0052890;GO:0000062;GO:0003995;GO:0005506;GO:0046872;GO:000905	BP:fatty acid beta-oxidation using acyl-CoA dehydrogenase;BP:lipid homeostasis;CC:membrane;CC:peroxisome;CC:chloroplast;CC:integral component of membrane;MF:flavin adenine dinucleotide binding;MF:oxidoreductase activity, acting on the CH-CH group of donors, with a flavin as acceptor;MF:fatty-acyl-CoA binding;MF:acyl-CoA dehydrogenase activity;MF:iron ion binding;MF:metal ion binding;MF:electron c…
gene75795	LOC110921346	NADP-dependent D-sorbitol-6-phosphate dehydrogenase	S6PDH	46.7533	23.3467	22.9267	17.1933	15.5033	yes|down	no|down	no|down	yes|down	no|up	yes|down	yes|down	no|down	yes|down	yes|down	6	K00011;brp	AKR1B;	map00051;map00040;map00561;map00790;map00052	Glycerolipid metabolism
gene79307	LOC110921111	NADP-dependent D-sorbitol-6-phosphate dehydrogenase	S6PDH	31.6433	16.5233	11.59	13.6033	13.92	yes|down	yes|down	no|down	yes|down	no|down	no|down	no|down	no|down	no|down	yes|down	4	K00011	AKR1B	map00561;map00040;map00051;map00052;map00790	Glycerolipid metabolism
gene62247	LOC110908772	delta(7)-sterol-C5(6)-desaturase	SC5DL	40.6233	31.0167	30.7767	10.62	2.15	yes|down	no|down	no|down	yes|down	no|up	yes|down	yes|down	yes|down	yes|down	yes|down	7	K00227	SC5DL, ERG3	map00100	Steroid biosynthesis
gene4667	LOC110910125	palmitoyl-monogalactosyldiacylglycerol delta-7 desaturase	SCD, desC	0.843333	0.276667	0.263333	0.456667	0.036667	yes|down	no|down	no|down	no|down	no|up	no|up	no|down	no|down	no|down	no|down	1	K00507	SCD, desC	map01040	Biosynthesis of unsaturated fatty acids
gene26452	LOC110866013	short-chain dehydrogenase/reductase family 42E member	SDR	6.27667	5.05	2.44333	7.21	11.3267	no|down	yes|down	no|down	no|down	no|down	no|down	no|up	no|up	yes|up	no|up	2	GO:0006694;GO:0055114;GO:0016021;GO:0005783;GO:000385	BP:steroid biosynthetic process;BP:oxidation-reduction process;CC:integral component of membrane;CC:endoplasmic reticulum;MF:3-beta-hydroxy-delta5-steroid dehydrogenase activity;
gene52861	LOC110895200	probable solanesyl-diphosphate synthase	SDS	0.786667	0.973333	0.54	3.95333	7.13333	yes|up	no|down	no|up	yes|up	no|down	yes|up	yes|up	no|up	yes|up	yes|up	6	K05356	SPS, sds	map00900	Terpenoid backbone biosynthesis
gene43613	LOC110885948	probable solanesyl-diphosphate synthase	SDS	0.27	0.38	0.616667	0.303333	0.07	yes|down	no|up	no|up	no|down	no|up	no|down	no|down	no|down	yes|down	yes|down	3	K05356	SPS, sds	map00900	Terpenoid backbone biosynthesis
gene29709	LOC110871775	sphingosine-1-phosphate lyase	SGPL	3.16333	3.44667	4.90333	11.4967	15.73	yes|up	no|up	no|up	yes|up	no|up	no|up	no|up	no|up	no|up	yes|up	3	K01634	SGPL1, DPL1	map00600	Sphingolipid metabolism
gene29726	LOC110871788	sphingosine-1-phosphate lyase	SGPL	2.27	1.79	3.24	8.09	0	yes|down	no|up	no|down	yes|up	no|up	no|up	no|up	yes|down	yes|down	no|down	4	K01634	SGPL1, DPL1	map00600	Sphingolipid metabolism
gene24260	LOC110864774	ascorbate transporter	SLC17A	18.2067	14.2867	9.16	8.96667	7.37667	yes|down	no|down	no|down	yes|down	no|down	yes|down	no|down	no|down	yes|down	yes|down	5	K08193	SLC17A	------	------
gene74346	LOC110917626	delta(8)-fatty-acid desaturase	SLD	10.51	12.6	6.46333	11.54	8.04333	yes|down	no|down	no|up	no|down	no|down	no|down	no|down	no|down	no|down	yes|down	2	K21734	SLD	------	------
gene17212	LOC110937576	delta(8)-fatty-acid desaturase	SLD	73.9733	58.1233	40.01	53.7833	28.9433	yes|down	no|down	no|down	yes|down	no|down	no|down	no|down	no|down	yes|down	yes|down	4	K21734	SLD	------	------
gene79904	LOC110926372	delta(8)-fatty-acid desaturase	SLD	6.80667	5.91	1.77	3.16667	2.99333	yes|down	yes|down	no|down	yes|down	yes|down	yes|down	no|down	no|down	no|down	yes|down	6	K21734	SLD	------	------
gene23577	LOC110864322	methylsterol monooxygenase	SMO	25.1467	13.5133	7.56	2.00333	0.596667	yes|down	yes|down	no|down	yes|down	no|down	yes|down	yes|down	no|down	yes|down	yes|down	7	K14423	SMO1	map00100	Steroid biosynthesis
gene26880	LOC110867780	methylsterol monooxygenase	SMO	36.71	37.3333	35.5367	7.33	0.323333	yes|down	no|up	no|up	yes|down	no|up	yes|down	yes|down	yes|down	yes|down	yes|down	7	K14423	SMO1	map00100	Steroid biosynthesis
gene1602	LOC110868287	methylsterol monooxygenase	SMO	62.7833	47.3633	34.0967	10.8967	2.83	yes|down	no|down	no|down	yes|down	no|down	yes|down	yes|down	yes|down	yes|down	yes|down	7	K14424	SMO2	map00100	Steroid biosynthesis
gene33557	LOC110873890	methylsterol monooxygenase	SMO	16.75	12.6	15.78	9.69	1.92	yes|down	no|up	no|down	yes|down	no|up	yes|down	yes|down	yes|down	yes|down	yes|down	7	K14424	SMO2	map00100	Steroid biosynthesis
gene74475	LOC110918161	cycloartenol-C-24-methyltransferase-like	SMT	46.4233	29.86	14.44	2.17667	0.116667	yes|down	yes|down	no|down	yes|down	no|down	yes|down	no|down	yes|down	yes|down	yes|down	7	K00559	SMT1, ERG6	map00100	Steroid biosynthesis
gene79997	LOC110921577	cycloartenol-C-24-methyltransferase-like	SMT	17.6833	10.83	4.07667	0.39	0.14	yes|down	yes|down	no|down	yes|down	yes|down	yes|down	yes|down	no|down	yes|down	yes|down	8	K00559	SMT1, ERG6	map00100	Steroid biosynthesis
gene67542	LOC110911505	24-methylenesterol C-methyltransferase 2-like	SMT2	3.4	4.18	2.79667	4.68333	2.86	yes|down	no|down	no|up	no|down	no|down	no|down	no|down	no|down	no|down	yes|down	2	K08242	E2.1.1.143	map00100	Steroid biosynthesis
gene77106	LOC110922323	24-methylenesterol C-methyltransferase 2-like	SMT2	36.0367	32.89	17.99	22.36	20.4633	yes|down	no|down	no|down	yes|down	no|down	yes|down	no|down	no|down	no|down	yes|down	4	K08242	E2.1.1.143	map00100	Steroid biosynthesis
gene21950	LOC110941526	long chain base biosynthesis protein 2a-like	SPT	4.23333	4.75	5.42333	9.71	17.0867	yes|up	no|up	no|up	no|up	no|up	no|up	no|up	no|up	no|up	yes|up	2	K00654	SPT	map00600	Sphingolipid metabolism
gene46704	LOC110889730	sulfoquinovosyl transferase 2	SQD2	0.9	0.696667	0.48	0.44	0.38	yes|down	no|down	no|down	no|down	no|down	no|down	no|down	no|down	no|down	yes|down	2	K06119	SQD2	map00561	Glycerolipid metabolism
gene58347	LOC110899176	sulfoquinovosyl transferase 2	SQD2	5.87	8.18667	7.74333	18.4133	37.34	yes|up	no|up	no|up	yes|up	no|up	yes|up	no|up	yes|up	yes|up	yes|up	6	K06119	SQD2	map00561	Glycerolipid metabolism
gene63578	LOC110903826	squalene epoxidase	SQLE	8.93333	14.7167	22.0333	26.2433	19.32	no|down	yes|up	no|up	no|up	no|up	no|down	no|down	no|down	yes|down	no|down	2	K00511	SQLE, ERG1	map00909;map00100	Sesquiterpenoid and triterpenoid biosynthesis;Steroid biosynthesis
gene19514	LOC110940251	squalene monooxygenase	SQLE	1.04667	0.81	0.606667	0.913333	0.26	yes|down	no|down	no|down	no|down	no|down	no|down	no|down	no|down	yes|down	yes|down	3	K00511	SQLE, ERG1	map00909;map00100	Sesquiterpenoid and triterpenoid biosynthesis;Steroid biosynthesis
gene42370	LOC110885327	squalene monooxygenase	SQLE	1.68	2.26333	2.25	5.92	11.2033	yes|up	no|up	no|up	yes|up	no|up	no|up	no|up	no|up	yes|up	yes|up	4	K00511	SQLE, ERG1	map00909;map00100	Sesquiterpenoid and triterpenoid biosynthesis;Steroid biosynthesis
gene45468	LOC110883742	squalene monooxygenase	SQLE	0.163333	0.05	0.366667	0.053333	0	yes|down	no|up	no|down	no|down	no|up	no|down	no|down	no|down	no|down	no|down	1	K00511	SQLE, ERG1	map00909;map00100	Sesquiterpenoid and triterpenoid biosynthesis;Steroid biosynthesis
gene69798	LOC110912718	squalene monooxygenase	SQLE	31.85	38.3967	37.91	29.47	13.7067	yes|down	no|up	no|up	no|down	no|up	yes|down	yes|down	yes|down	yes|down	yes|down	6	K00511	SQLE, ERG1	map00909;map00100	Sesquiterpenoid and triterpenoid biosynthesis;Steroid biosynthesis
gene41150	LOC110884690	squalene synthase	SQS	25.0833	31.3767	22.8	27.4033	10.96	yes|down	no|up	no|up	no|down	no|down	no|down	no|down	yes|down	yes|down	yes|down	4	K00801	FDFT1	map00909;map00100	Sesquiterpenoid and triterpenoid biosynthesis;Steroid biosynthesis
gene70383	LOC110912998	squalene synthase	SQS	0.26	0.05	0.07	0.073333	0	yes|down	no|down	no|down	yes|down	no|up	no|down	no|down	no|down	no|down	no|down	2	K00801	FDFT1	map00909;map00100	Sesquiterpenoid and triterpenoid biosynthesis;Steroid biosynthesis
gene62614	LOC110905722	succinate--CoA ligase [ADP-forming] subunit beta	SUCLA	0.066667	0.173333	0.663333	0.54	1.02	no|up	yes|up	no|up	no|up	no|up	no|up	no|down	no|up	no|down	no|up	1	K01900	LSC2	map00640;map00020	Propanoate metabolism;Citrate cycle (TCA cycle)
gene45545	LOC110889085	sphinganine C4-monooxygenase	SUR2	11.7233	16.12	14.2267	11.5633	5.92	yes|down	no|up	no|up	no|down	no|up	yes|down	yes|down	yes|down	yes|down	yes|down	6	K04713	SUR2	map00600	Sphingolipid metabolism
gene51390	LOC110894348	sphinganine C4-monooxygenase	SUR2	4.8	8.14333	7.92	15.6433	32.36	yes|up	no|up	no|up	no|up	no|up	no|up	no|up	no|up	yes|up	yes|up	3	K04713	SUR2	map00600	Sphingolipid metabolism
gene68822	LOC110912222	triacylglycerol lipase	TGL	4.70667	8.36333	9.18333	35.4567	40.9467	yes|up	yes|up	no|up	yes|up	no|up	yes|up	yes|up	no|up	yes|up	yes|up	7	K01052	LIPA	map00100	Steroid biosynthesis
gene1251	LOC110866551	triacylglycerol lipase	TGL	4.95	7.36	6.8	16.2433	18.4333	yes|up	no|up	no|up	no|up	no|up	no|up	no|up	no|up	no|up	no|up	1	K14674	TGL4	map00565;map00564;map00561;map00590;map00591;map00100;map00592	Ether lipid metabolism;Glycerophospholipid metabolism;Glycerolipid metabolism;Arachidonic acid metabolism;Linoleic acid metabolism;Steroid biosynthesis;alpha-Linolenic acid metabolism
gene25168	LOC110865336	triacylglycerol lipase	TGL	4.65667	7.45667	8.62	21.94	27.23	yes|up	yes|up	no|up	yes|up	no|up	no|up	no|up	no|up	no|up	no|up	3	K14674	TGL4	map00565;map00564;map00561;map00590;map00591;map00592;map00100	Ether lipid metabolism;Glycerophospholipid metabolism;Glycerolipid metabolism;Arachidonic acid metabolism;Linoleic acid metabolism;alpha-Linolenic acid metabolism;Steroid biosynthesis
gene28884	LOC110868992	UTP--glucose-1-phosphate uridylyltransferase	UGP	2.11667	3.53667	4.03333	11.6933	15.6533	yes|up	yes|up	no|up	yes|up	no|up	no|up	no|up	no|up	no|up	yes|up	4	K22920	UGP3	map00561	Glycerolipid metabolism
gene2193	LOC110871204	sterol 3-beta-glucosyltransferase	ugt51	0.553333	0.663333	0.77	2.70333	2.57333	yes|up	no|up	no|up	yes|up	no|up	yes|up	no|up	no|down	no|up	yes|up	4	K05841	E2.4.1.173	------	------
gene22558	LOC110941872	sterol 3-beta-glucosyltransferase	ugt51	10.19	10.2767	7.50667	10.06	9.20333	yes|down	no|down	no|up	no|down	no|down	no|down	no|down	no|down	no|down	yes|down	2	K05841	E2.4.1.173	------	------
gene39707	LOC110883933	sterol 3-beta-glucosyltransferase	ugt51	11.32	18.3333	18.6333	51.5733	78.23	yes|up	no|up	no|up	yes|up	no|up	no|up	no|up	no|up	yes|up	yes|up	4	K05841	E2.4.1.173	------	------
gene73230	LOC110918067	inositol-phosphate phosphatase-like	VTC	7.88667	7.47333	6.43	8.53	4.45667	yes|down	no|down	no|down	no|down	no|down	no|down	no|down	yes|down	yes|down	yes|down	4	K10047	VTC4	map04070;map00053;map00562	Phosphatidylinositol signaling system;Ascorbate and aldarate metabolism;Inositol phosphate metabolism
gene79451	LOC110923355	inositol-phosphate phosphatase-like	VTC	2.87	2.87	1.82333	1.54	0.53	yes|down	no|down	no|up	yes|down	no|down	yes|down	yes|down	yes|down	yes|down	yes|down	7	K10047	VTC4	map00562;map00053;map04070	Inositol phosphate metabolism;Ascorbate and aldarate metabolism;Phosphatidylinositol signaling system
gene79454	LOC110923354	inositol-phosphate phosphatase-like	VTC	1.56333	0.906667	0.423333	0.126667	0	yes|down	yes|down	no|down	yes|down	no|down	yes|down	yes|down	no|down	yes|down	yes|down	7	K10047	VTC4	map00562;map00053;map04070	Inositol phosphate metabolism;Ascorbate and aldarate metabolism;Phosphatidylinositol signaling system
gene78627	LOC110921238	O-acyltransferase WSD	WSD	0.133333	0.033333	0.16	0.906667	0.143333	no|down	no|up	no|down	yes|up	no|up	yes|up	no|up	yes|down	no|down	no|up	3	GO:0045017;GO:000414	BP:glycerolipid biosynthetic process;MF:diacylglycerol O-acyltransferase activity;
gene30972	LOC110872520	uncharacterized protein YKR070W	YKR070W	2.22333	1.39333	1.17667	1.98667	1.28333	yes|down	no|down	no|down	no|down	no|up	no|down	no|down	no|down	no|down	no|down	1	GO:0046474;GO:000573	BP:glycerophospholipid biosynthetic process;CC:mitochondrion;
gene53758	LOC110895635	zeaxanthin epoxidase	ZEP	0.913333	0.416667	0.046667	3.15	13.2233	yes|up	yes|down	no|down	no|up	yes|down	yes|up	yes|up	yes|up	yes|up	yes|up	8	K09838	ZEP, ABA1	map00906	Carotenoid biosynthesis
gene61098	LOC110908197	zinc finger CCCH domain-containing protein	ZFC3H1	6.91333	8.57	14.27	28.1433	31.9067	yes|up	yes|up	no|up	yes|up	no|up	yes|up	no|up	no|up	no|up	yes|up	5	K15718	LOX1_5	map00591	Linoleic acid metabolism
gene40664	LOC110884458	acetyl-coenzyme A carboxylase carboxyl transferase subunit alpha	α-CT	52.1667	38.6467	22.7667	19.8867	13.02	yes|down	yes|down	no|down	yes|down	no|down	yes|down	yes|down	no|down	yes|down	yes|down	7	K01962	accA	map00640;map00620;map00061	Fatty acid biosynthesis
gene41358	LOC110884807	acetyl-coenzyme A carboxylase carboxyl transferase subunit alpha	α-CT	0.17	0.363333	0.456667	2.06667	1.29333	yes|up	no|up	no|up	yes|up	no|up	yes|up	yes|up	no|down	no|up	no|up	4	K01962	accA	map00640;map00620;map00061	Fatty acid biosynthesis
gene65667	LOC110909894	acetyl-coenzyme A carboxylase carboxyl transferase subunit alpha	α-CT	103.793	62.47	33.27	15.24	2.19667	yes|down	yes|down	no|down	yes|down	no|down	yes|down	yes|down	yes|down	yes|down	yes|down	8	K01962	accA	map00640;map00620;map00061	Fatty acid biosynthesis
gene46252	LOC110889485	probable strigolactone esterase DAD2		0.883333	1.04	0.036667	1.2	0.806667	no|down	yes|down	no|up	no|down	yes|down	no|down	yes|up	no|down	no|up	no|down	3	GO:1901601;GO:0010223;GO:0016787;GO:005268	BP:strigolactone biosynthetic process;BP:secondary shoot formation;MF:hydrolase activity;MF:carboxylic ester hydrolase activity;
gene20439	LOC110943262	uncharacterized LOC110943262	LOC110943262	0.143333	0.13	0.626667	0.796667	0.136667	no|down	no|up	no|down	no|up	no|up	no|up	no|down	no|down	yes|down	no|down	1	GO:0055114;GO:0006629;GO:0005737;GO:0016021;GO:001662	BP:oxidation-reduction process;BP:lipid metabolic process;CC:cytoplasm;CC:integral component of membrane;MF:oxidoreductase activity, acting on the CH-CH group of donors;
gene30972	LOC110872520	uncharacterized protein YKR070W	YKR070W	2.22333	1.39333	1.17667	1.98667	1.28333	yes|down	no|down	no|down	no|down	no|up	no|down	no|down	no|down	no|down	no|down	1	GO:0046474;GO:000573	BP:glycerophospholipid biosynthetic process;CC:mitochondrion;

## Sheet: Statistical list 
Detabase	Pathway Level			Number
				(Percentage (%))
KEGG				8245(35.24%)
	metabolism
		Lipid metabolism
			alpha-Linolenic acid metabolism	55
			Arachidonic acid metabolism	13
			Biosynthesis of unsaturated fatty acids	36
			Cutin, suberine and wax biosynthesis	16
			Ether lipid metabolism	25
			Fatty acid biosynthesis	49
			Fatty acid degradation	62
			Fatty acid elongation	31
			Glycerolipid metabolism	79
			Glycerophospholipid metabolism	97
			Linoleic acid metabolism	13
			Sphingolipid metabolism	23
			Steroid biosynthesis	31
			Synthesis and degradation of ketone bodies	5
GO				7063(30.19%)
	Biological Processes
			cellular lipid metabolic process	174
			fatty acid biosynthetic process	67
			fatty acid metabolic process	82
			lipid metabolic process	241
			unsaturated fatty acid biosynthetic process	12
			unsaturated fatty acid metabolic process	12
			cellular lipid metabolic process	174
			lipid storage	16
