# Supplementary material for: Transcriptome Analysis Reveals Key Genes Involved in Fatty Acid and Triacylglycerol Accumulation in Developing Sunflower Seeds
Source: Genes (Basel). 2025 Mar 29;16(4):393. doi: 10.3390/genes16040393 (PMC12026707; doi:10.3390/genes16040393)
Supplement: Supplementary file 1 [file genes-16-00393-s001.zip › Table S5. KEGG enrichment analysis of each module in WGCNA.xlsx]

## Sheet: WGCNA-KEGG-FAs
Table S5. KEGG enrichment analysis of each module in WGCNA.
Gene_id	Gene_name	Gene_description	S1	S2	S3	S4	S5	S1_vs_S5	S1_vs_S3	S1_vs_S2	S1_vs_S4	S2_vs_S3	S2_vs_S4	S3_vs_S4	S4_vs_S5	S3_vs_S5	S2_vs_S5	Sum	GO_id	GO_term	KO_id	KO_name	Pathway_id	Pathway_definition
gene41156	LOC110884693	12-oxophytodienoate reductase 2-like	1.31	2.9	3.88	11.92	9.29333	yes|up	yes|up	yes|up	yes|up	no|up	yes|up	no|up	no|down	no|up	no|up	5	GO:0055114;GO:0005622;GO:0003959;GO:0010181;GO:001649	BP:oxidation-reduction process;CC:intracellular;MF:NADPH dehydrogenase activity;MF:FMN binding;MF:oxidoreductase activity;	K05894	OPR	map00592	alpha-Linolenic acid metabolism
gene69414	LOC110912534	1-acyl-sn-glycerol-3-phosphate acyltransferase 1, chloroplastic, transcript variant X1	10.01	8.46333	4.56667	16.4967	33.87	no|up	no|down	no|down	no|down	no|down	no|up	no|up	no|up	yes|up	yes|up	2	------	------	K00655	plsC	map00564;map00561	Glycerophospholipid metabolism;Glycerolipid metabolism
gene63749	LOC110903942	1-acyl-sn-glycerol-3-phosphate acyltransferase 1, chloroplastic-like, transcript variant X1	2.67667	3.52667	3.67333	10.1867	16.8867	yes|up	no|up	no|up	yes|up	no|up	no|up	no|up	no|up	yes|up	yes|up	4	------	------	K00655	plsC	map00564;map00561	Glycerophospholipid metabolism;Glycerolipid metabolism
gene55427	LOC110897582	1-acyl-sn-glycerol-3-phosphate acyltransferase 2-like	26.1167	13.0333	12.27	7.04	1.90333	yes|down	no|down	no|down	yes|down	no|up	yes|down	yes|down	yes|down	yes|down	yes|down	7	GO:0008152;GO:0016021;GO:001674	BP:metabolic process;CC:integral component of membrane;MF:transferase activity, transferring acyl groups;	K13523	AGPAT3_4	map00564;map00561	Glycerophospholipid metabolism;Glycerolipid metabolism
gene67542	LOC110911505	24-methylenesterol C-methyltransferase 2-like	3.4	4.18	2.79667	4.68333	2.86	yes|down	no|down	no|up	no|down	no|down	no|down	no|down	no|down	no|down	yes|down	2	------	------	K08242	E2.1.1.143	map00100	Steroid biosynthesis
gene6639	LOC110920605	3beta-hydroxysteroid-dehydrogenase/decarboxylase-like, transcript variant X1	9.48	8.01	4.83667	4.21333	5.51	yes|down	no|down	no|down	yes|down	no|down	yes|down	yes|down	no|up	no|down	yes|down	5	------	------	K07748	NSDHL, ERG26	map00100	Steroid biosynthesis
gene40596	LOC110884414	3-dehydrosphinganine reductase TSC10A-like	2.22	2.51	4.15333	6.95667	7.45333	no|up	yes|up	no|up	no|up	no|up	no|up	no|down	no|up	no|down	no|up	1	GO:001602	CC:membrane;	K04708	KDSR	map00600	Sphingolipid metabolism
gene49859	LOC110891350	3-dehydrosphinganine reductase TSC10A-like	70.5933	82.07	196.79	339.67	190.84	no|up	yes|up	no|up	yes|up	yes|up	yes|up	no|down	no|down	yes|down	no|up	5	GO:0055114;GO:0016021;GO:001649	BP:oxidation-reduction process;CC:integral component of membrane;MF:oxidoreductase activity;	K04708	KDSR	map00600	Sphingolipid metabolism
gene9482	LOC110928978	3-hydroxyacyl-[acyl-carrier-protein] dehydratase FabZ-like	162.823	96.3233	37.4133	8.29333	0.943333	yes|down	yes|down	no|down	yes|down	yes|down	yes|down	yes|down	yes|down	yes|down	yes|down	9	GO:0006633;GO:0005737;GO:001683	BP:fatty acid biosynthetic process;CC:cytoplasm;MF:hydro-lyase activity;	K02372	fabZ	map00780;map00061	Biotin metabolism;Fatty acid biosynthesis
gene44189	LOC110886259	3-ketoacyl-CoA synthase 10	3.83333	5.97	9.54	14.74	4.62	no|down	yes|up	no|up	yes|up	no|up	no|up	no|down	yes|down	yes|down	yes|down	5	GO:0006633;GO:0016021;GO:001674	BP:fatty acid biosynthetic process;CC:integral component of membrane;MF:transferase activity, transferring acyl groups other than amino-acyl groups;	K15397	KCS	map04626;map00062	Plant-pathogen interaction;Fatty acid elongation
gene19306	LOC110940152	3-ketoacyl-CoA synthase 10-like	5.67667	13.14	52.9567	140.23	13.9167	no|up	yes|up	yes|up	yes|up	yes|up	yes|up	no|up	yes|down	yes|down	no|down	7	GO:0006633;GO:0016021;GO:001674	BP:fatty acid biosynthetic process;CC:integral component of membrane;MF:transferase activity, transferring acyl groups other than amino-acyl groups;	K15397	KCS	map04626;map00062	Plant-pathogen interaction;Fatty acid elongation
gene13101	LOC110930996	3-ketoacyl-CoA synthase 11-like	0.28	1.18667	3.19	20.5467	3.54333	yes|up	yes|up	no|up	yes|up	yes|up	yes|up	yes|up	yes|down	no|down	no|up	7	GO:0006633;GO:0016021;GO:001674	BP:fatty acid biosynthetic process;CC:integral component of membrane;MF:transferase activity, transferring acyl groups other than amino-acyl groups;	K15397	KCS	map04626;map00062	Plant-pathogen interaction;Fatty acid elongation
gene57178	LOC110898512	3-ketoacyl-CoA synthase 11-like	7.65	7.08333	5.02667	5.80333	4.04	yes|down	no|down	no|down	yes|down	no|down	yes|down	no|down	no|down	yes|down	yes|down	5	GO:0006633;GO:0016021;GO:001674	BP:fatty acid biosynthetic process;CC:integral component of membrane;MF:transferase activity, transferring acyl groups other than amino-acyl groups;	K15397	KCS	map04626;map00062	Plant-pathogen interaction;Fatty acid elongation
gene72957	LOC110917085	3-ketoacyl-CoA synthase 11-like	89.43	34.7433	11.4333	2.90667	0	yes|down	yes|down	yes|down	yes|down	yes|down	no|down	no|down	no|down	yes|down	yes|down	7	GO:0006633;GO:0016021;GO:001674	BP:fatty acid biosynthetic process;CC:integral component of membrane;MF:transferase activity, transferring acyl groups other than amino-acyl groups;	K15397	KCS	map04626;map00062	Plant-pathogen interaction;Fatty acid elongation
gene1497	LOC110867881	3-ketoacyl-CoA synthase 12-like	0.483333	2.74	13.0633	36.9833	2.41	no|up	yes|up	yes|up	yes|up	yes|up	yes|up	no|up	yes|down	yes|down	no|down	7	------	------	K15397	KCS	map04626;map00062	Plant-pathogen interaction;Fatty acid elongation
gene32240	LOC110873194	3-ketoacyl-CoA synthase 12-like	0.046667	0.336667	1.71	25.5133	1.91	yes|up	yes|up	no|up	yes|up	yes|up	yes|up	yes|up	yes|down	no|down	no|up	7	------	------	K15397	KCS	map04626;map00062	Plant-pathogen interaction;Fatty acid elongation
gene17129	LOC110937516	3-ketoacyl-CoA synthase 1-like	0.846667	1.41333	3.64667	7.03333	0.966667	no|down	yes|up	no|up	yes|up	yes|up	yes|up	no|up	yes|down	yes|down	yes|down	7	------	------	K15397	KCS	map04626;map00062	Plant-pathogen interaction;Fatty acid elongation
gene67897	LOC110911701	3-ketoacyl-CoA synthase 1-like	1.08	3.52667	9.58667	26.2967	4.31	yes|up	yes|up	yes|up	yes|up	yes|up	yes|up	no|up	yes|down	yes|down	no|down	8	GO:0006633;GO:0016021;GO:001674	BP:fatty acid biosynthetic process;CC:integral component of membrane;MF:transferase activity, transferring acyl groups other than amino-acyl groups;	K15397	KCS	map04626;map00062	Plant-pathogen interaction;Fatty acid elongation
gene14877	LOC110936270	3-ketoacyl-CoA synthase 4	8.93	7.85333	3.89	5.54	4.72667	yes|down	yes|down	no|down	yes|down	no|down	yes|down	no|down	no|down	no|down	yes|down	5	GO:0006633;GO:0016021;GO:001674	BP:fatty acid biosynthetic process;CC:integral component of membrane;MF:transferase activity, transferring acyl groups other than amino-acyl groups;	K15397	KCS	map04626;map00062	Plant-pathogen interaction;Fatty acid elongation
gene53369	LOC110895450	3-ketoacyl-CoA synthase 6-like, transcript variant X2	0.553333	1.26667	4.22333	20.3333	6.96	yes|up	yes|up	no|up	yes|up	yes|up	yes|up	yes|up	no|down	no|down	yes|up	7	GO:0006633;GO:0016021;GO:001674	BP:fatty acid biosynthetic process;CC:integral component of membrane;MF:transferase activity, transferring acyl groups other than amino-acyl groups;	K15397	KCS	map04626;map00062	Plant-pathogen interaction;Fatty acid elongation
gene10105	LOC110929271	3-ketoacyl-CoA synthase 9-like	2.11333	4.26333	16.12	43.15	6.50667	no|up	yes|up	no|up	yes|up	yes|up	yes|up	no|up	yes|down	yes|down	no|down	6	GO:0006633;GO:0016021;GO:001674	BP:fatty acid biosynthetic process;CC:integral component of membrane;MF:transferase activity, transferring acyl groups other than amino-acyl groups;	K15397	KCS	map04626;map00062	Plant-pathogen interaction;Fatty acid elongation
gene8391	LOC110927371	3-ketoacyl-CoA thiolase 2, peroxisomal	116.007	134.887	128.78	442.817	625.047	yes|up	no|up	no|up	yes|up	no|up	no|up	no|up	no|up	yes|up	yes|up	4	GO:0008152;GO:0003988;GO:001674	BP:metabolic process;MF:acetyl-CoA C-acyltransferase activity;MF:transferase activity, transferring acyl groups other than amino-acyl groups;	K07513	ACAA1	map00280;map00592;map01040;map00071;map04146	Valine, leucine and isoleucine degradation;alpha-Linolenic acid metabolism;Biosynthesis of unsaturated fatty acids;Fatty acid degradation;Peroxisome
gene76007	LOC110926295	3-oxoacyl-[acyl-carrier-protein] reductase 4-like	94.51	57.81	44.01	29.6667	22.6133	yes|down	no|down	no|down	yes|down	no|down	yes|down	yes|down	no|down	yes|down	yes|down	6	GO:0006633;GO:0055114;GO:0051287;GO:000431	BP:fatty acid biosynthetic process;BP:oxidation-reduction process;MF:NAD binding;MF:3-oxoacyl-[acyl-carrier-protein] reductas;	K00059	fabG, OAR1	map00780;map00061	Biotin metabolism;Fatty acid biosynthesis
gene45295	LOC110886898	3-oxoacyl-[acyl-carrier-protein] reductase 4-like, transcript variant X1	74.61	41.1667	23.86	15.7133	10.6533	yes|down	yes|down	no|down	yes|down	no|down	yes|down	yes|down	no|down	yes|down	yes|down	7	GO:0006633;GO:0055114;GO:0051287;GO:000431	BP:fatty acid biosynthetic process;BP:oxidation-reduction process;MF:NAD binding;MF:3-oxoacyl-[acyl-carrier-protein] reductas;	K00059	fabG, OAR1	map00780;map00061	Biotin metabolism;Fatty acid biosynthesis
gene21332	LOC110941199	3-oxoacyl-[acyl-carrier-protein] synthase 3 A, chloroplastic-like	124.88	75.5	48.56	32.63	5.18667	yes|down	yes|down	no|down	yes|down	no|down	yes|down	yes|down	yes|down	yes|down	yes|down	8	GO:0006633;GO:000431	BP:fatty acid biosynthetic process;MF:3-oxoacyl-[acyl-carrier-protein] synthase activity;	K00648	fabH	map00061	Fatty acid biosynthesis
gene7042	LOC110922783	3-oxoacyl-[acyl-carrier-protein] synthase 3 B, chloroplastic-like	15.96	11.36	5.53667	3.92	0.96	yes|down	yes|down	no|down	yes|down	no|down	yes|down	yes|down	yes|down	yes|down	yes|down	8	GO:0006633;GO:000431	BP:fatty acid biosynthetic process;MF:3-oxoacyl-[acyl-carrier-protein] synthase activity;	K00648	fabH	map00061	Fatty acid biosynthesis
gene80194	LOC110925958	3-oxoacyl-[acyl-carrier-protein] synthase I, chloroplastic	231.823	137.51	84.0967	55.4567	14.97	yes|down	yes|down	no|down	yes|down	no|down	yes|down	yes|down	yes|down	yes|down	yes|down	8	GO:0006633;GO:001674	BP:fatty acid biosynthetic process;MF:transferase activity, transferring acyl groups other than amino-acyl groups;	K09458	fabF, OXSM, CEM1	map00780;map00061	Biotin metabolism;Fatty acid biosynthesis
gene16903	LOC110937383	3-oxoacyl-[acyl-carrier-protein] synthase I, chloroplastic-like	39.8667	35.72	20.4533	12.02	3.96333	yes|down	no|down	no|down	yes|down	no|down	yes|down	yes|down	yes|down	yes|down	yes|down	7	GO:0006633;GO:001674	BP:fatty acid biosynthetic process;MF:transferase activity, transferring acyl groups other than amino-acyl groups;	K09458	fabF, OXSM, CEM1	map00780;map00061	Biotin metabolism;Fatty acid biosynthesis
gene75867	LOC110923177	3-oxoacyl-[acyl-carrier-protein] synthase I, chloroplastic-like	1.09667	1.39	0.99	1.83667	0.726667	yes|down	no|up	no|up	no|down	no|down	no|down	no|down	no|down	yes|down	yes|down	3	------	------	K09458	fabF, OXSM, CEM1	map00780;map00061	Biotin metabolism;Fatty acid biosynthesis
gene33622	LOC110877021	3-oxoacyl-[acyl-carrier-protein] synthase II, chloroplastic-like, transcript variant X1	191.49	177	105.493	50.4033	3.36	yes|down	no|down	no|down	yes|down	no|down	yes|down	no|down	yes|down	yes|down	yes|down	6	GO:0006633;GO:001674	BP:fatty acid biosynthetic process;MF:transferase activity, transferring acyl groups other than amino-acyl groups;	K09458	fabF, OXSM, CEM1	map00780;map00061	Biotin metabolism;Fatty acid biosynthesis
gene49585	LOC110891189	3-oxoacyl-[acyl-carrier-protein] synthase II, chloroplastic-like, transcript variant X1	10.8667	7.85333	4.83	4.87333	6.25333	yes|down	yes|down	no|down	yes|down	no|down	yes|down	no|down	no|up	no|down	yes|down	5	------	------	K09458	fabF, OXSM, CEM1	map00780;map00061	Biotin metabolism;Fatty acid biosynthesis
gene12672	LOC110932552	4-coumarate--CoA ligase-like 5	4.21333	8.91333	11.9033	8.66	9.8	no|up	no|up	no|up	no|up	no|up	no|down	yes|down	no|down	no|down	no|down	1	GO:0008152;GO:0016021;GO:000382	BP:metabolic process;CC:integral component of membrane;MF:catalytic activity;	K10526	OPCL1	map00592	alpha-Linolenic acid metabolism
gene47641	LOC110890194	4-coumarate--CoA ligase-like 5	0.63	0.823333	1.38333	2.58667	4.27333	yes|up	no|up	no|up	yes|up	no|up	no|up	no|down	no|up	no|up	no|up	2	------	------	K10526	OPCL1	map00592	alpha-Linolenic acid metabolism
gene51994	LOC110894697	4-coumarate--CoA ligase-like 5	7.13667	5.45333	2.27667	2.3	6.09	yes|down	yes|down	no|down	yes|down	yes|down	yes|down	no|down	yes|up	no|up	no|down	6	GO:0008152;GO:0016021;GO:000382	BP:metabolic process;CC:integral component of membrane;MF:catalytic activity;	K10526	OPCL1	map00592	alpha-Linolenic acid metabolism
gene44364	LOC110886362	7-dehydrocholesterol reductase	35.1767	26.4267	15.2933	12.5867	5.67333	yes|down	yes|down	no|down	yes|down	no|down	yes|down	yes|down	yes|down	yes|down	yes|down	8	GO:0055114;GO:0016021;GO:001662	BP:oxidation-reduction process;CC:integral component of membrane;MF:oxidoreductase activity, acting on the CH-CH group of donors, NAD or NADP as acceptor;	K00213	DHCR7	map00100	Steroid biosynthesis
gene50989	LOC110894124	7-dehydrocholesterol reductase-like	8.02333	4.05333	6.12667	4.57667	0.026667	yes|down	no|down	no|down	yes|down	no|up	no|down	no|down	yes|down	yes|down	yes|down	5	GO:0016126;GO:0016132;GO:0055114;GO:0016021;GO:0030176;GO:0009918;GO:001662	BP:sterol biosynthetic process;BP:brassinosteroid biosynthetic process;BP:oxidation-reduction process;CC:integral component of membrane;CC:integral component of endoplasmic reticulum membrane;MF:sterol delta7 reductase activity;MF:oxidoreductase activity, acting on the CH-CH group of donors, NAD or NADP as acceptor;	K00213	DHCR7	map00100	Steroid biosynthesis
gene46674	LOC110889708	acetyl-CoA acetyltransferase, cytosolic 1-like	98.81	50.1333	26.67	30.6333	51.5167	yes|down	yes|down	no|down	yes|down	no|down	yes|down	no|down	no|up	no|down	no|down	4	------	------	K00626	E2.3.1.9, atoB	map00310;map00650;map00630;map00640;map00900;map00072;map00071;map00280;map00380;map00620	Lysine degradation;Butanoate metabolism;Glyoxylate and dicarboxylate metabolism;Propanoate metabolism;Terpenoid backbone biosynthesis;Synthesis and degradation of ketone bodies;Fatty acid degradation;Valine, leucine and isoleucine degradation;Tryptophan metabolism;Pyruvate metabolism
gene8452	LOC110928443	acetyl-CoA acetyltransferase, cytosolic 1-like	3.62667	2.13	0	2.57333	3.50667	no|down	yes|down	no|down	no|down	no|down	no|down	yes|up	no|up	yes|up	no|down	3	------	------	K00626	E2.3.1.9, atoB	map00310;map00650;map00630;map00640;map00900;map00072;map00071;map00280;map00380;map00620	Lysine degradation;Butanoate metabolism;Glyoxylate and dicarboxylate metabolism;Propanoate metabolism;Terpenoid backbone biosynthesis;Synthesis and degradation of ketone bodies;Fatty acid degradation;Valine, leucine and isoleucine degradation;Tryptophan metabolism;Pyruvate metabolism
gene45610	LOC110889119	acetyl-CoA carboxylase 1-like	3.03667	4.60333	5.90333	12.05	7.78667	no|up	yes|up	no|up	yes|up	no|up	no|up	no|up	no|down	no|down	no|down	2	GO:0006633;GO:0004075;GO:0046872;GO:0005524;GO:000398	BP:fatty acid biosynthetic process;MF:biotin carboxylase activity;MF:metal ion binding;MF:ATP binding;MF:acetyl-CoA carboxylase activity;	K11262	ACACA	map00640;map00061;map00620;map00254	Propanoate metabolism;Fatty acid biosynthesis;Pyruvate metabolism;Aflatoxin biosynthesis
gene21112	LOC110941075	acetyl-CoA carboxylase 1-like, transcript variant X1	1.96	3.75667	7.18	10.19	4.41	no|up	yes|up	no|up	yes|up	yes|up	no|up	no|down	yes|down	yes|down	no|down	5	GO:0006633;GO:0004075;GO:0046872;GO:0005524;GO:000398	BP:fatty acid biosynthetic process;MF:biotin carboxylase activity;MF:metal ion binding;MF:ATP binding;MF:acetyl-CoA carboxylase activity;	cic;K11262	;ACACA	map00640;map00061;map00620;map00254	Propanoate metabolism;Fatty acid biosynthesis;Pyruvate metabolism;Aflatoxin biosynthesis
gene40664	LOC110884458	acetyl-coenzyme A carboxylase carboxyl transferase subunit alpha, chloroplastic-like	52.1667	38.6467	22.7667	19.8867	13.02	yes|down	yes|down	no|down	yes|down	no|down	yes|down	yes|down	no|down	yes|down	yes|down	7	GO:001687	MF:ligase activity;	K01962	accA	map00640;map00620;map00061	Propanoate metabolism;Pyruvate metabolism;Fatty acid biosynthesis
gene65667	LOC110909894	acetyl-coenzyme A carboxylase carboxyl transferase subunit alpha, chloroplastic-like	103.793	62.47	33.27	15.24	2.19667	yes|down	yes|down	no|down	yes|down	no|down	yes|down	yes|down	yes|down	yes|down	yes|down	8	------	------	K01962	accA	map00640;map00620;map00061	Propanoate metabolism;Pyruvate metabolism;Fatty acid biosynthesis
gene24271	LOC110864783	acyl-CoA thioesterase 2-like, transcript variant X2	1.10667	1.02667	0.77	4.42	4.15	no|up	no|down	no|down	yes|up	no|down	yes|up	yes|up	no|down	yes|up	no|up	4	GO:0006637;GO:004761	BP:acyl-CoA metabolic process;MF:acyl-CoA hydrolase activity;	K01068	ACOT1_2_4	map01040;map00062	Biosynthesis of unsaturated fatty acids;Fatty acid elongation
gene21309	LOC110941185	acyl-coenzyme A oxidase 2, peroxisomal	6.82333	9.68333	9.11	44.4867	49.8367	yes|up	no|up	no|up	yes|up	no|up	yes|up	yes|up	no|up	yes|up	yes|up	6	GO:0006635;GO:0005777;GO:0003995;GO:0003997;GO:005066	BP:fatty acid beta-oxidation;CC:peroxisome;MF:acyl-CoA dehydrogenase activity;MF:acyl-CoA oxidase activity;MF:flavin adenine dinucleotide binding;	K00232	E1.3.3.6, ACOX1, ACOX3	map00640;map00592;map01040;map00071;map04146;map00410	Propanoate metabolism;alpha-Linolenic acid metabolism;Biosynthesis of unsaturated fatty acids;Fatty acid degradation;Peroxisome;beta-Alanine metabolism
gene80353	LOC110923146	acyl-coenzyme A oxidase 3, peroxisomal-like	9.94667	9.94	9.98	30.2833	41.6467	yes|up	no|up	no|up	no|up	no|up	no|up	no|up	no|up	yes|up	yes|up	3	GO:0006635;GO:0005777;GO:0003995;GO:0003997;GO:005066	BP:fatty acid beta-oxidation;CC:peroxisome;MF:acyl-CoA dehydrogenase activity;MF:acyl-CoA oxidase activity;MF:flavin adenine dinucleotide binding;	K00232	E1.3.3.6, ACOX1, ACOX3	map00640;map00410;map01040;map00071;map04146;map00592	Propanoate metabolism;beta-Alanine metabolism;Biosynthesis of unsaturated fatty acids;Fatty acid degradation;Peroxisome;alpha-Linolenic acid metabolism
gene46999	LOC110889881	acyl-coenzyme A oxidase 4, peroxisomal	47.9067	36.3333	33.3167	142.463	348.623	yes|up	no|down	no|down	no|up	no|up	yes|up	yes|up	yes|up	yes|up	yes|up	6	GO:0006635;GO:0009793;GO:0005777;GO:0050660;GO:0003995;GO:000399	BP:fatty acid beta-oxidation;BP:embryo development ending in seed dormancy;CC:peroxisome;MF:flavin adenine dinucleotide binding;MF:acyl-CoA dehydrogenase activity;MF:acyl-CoA oxidase activity;	K00232	E1.3.3.6, ACOX1, ACOX3	map00640;map00410;map01040;map00071;map04146;map00592	Propanoate metabolism;beta-Alanine metabolism;Biosynthesis of unsaturated fatty acids;Fatty acid degradation;Peroxisome;alpha-Linolenic acid metabolism
gene64287	LOC110904312	acyl-lipid (9+3)-(E)-desaturase-like	1022.51	994.397	1304.58	346.137	5.73333	yes|down	no|up	no|down	no|down	no|up	no|down	no|down	yes|down	yes|down	yes|down	4	GO:0006629;GO:001602	BP:lipid metabolic process;CC:integral component of membrane;	K10256	FAD2	map01040	Biosynthesis of unsaturated fatty acids
gene13635	LOC110935637	acyl-protein thioesterase 2-like	1.98667	2.62667	4.06333	3.84333	1.66	yes|down	no|up	no|up	no|down	no|up	no|down	no|down	no|down	yes|down	yes|down	3	GO:0002084;GO:0005737;GO:0016021;GO:0008474;GO:005268	BP:protein depalmitoylation;CC:cytoplasm;CC:integral component of membrane;MF:palmitoyl;MF:carboxylic ester hydrolase activity;	K06130	LYPLA2	map00564	Glycerophospholipid metabolism
gene25686	LOC110865609	acyl-protein thioesterase 2-like	25.8733	17.8033	15.5433	60.8	75.74	no|up	no|down	no|down	no|up	no|down	yes|up	yes|up	no|up	yes|up	yes|up	4	------	------	K06130	LYPLA2	map00564	Glycerophospholipid metabolism
gene39034	LOC110880076	acyl-protein thioesterase 2-like	5.01333	4.66333	1.69667	1.76333	1.19	yes|down	yes|down	no|down	yes|down	yes|down	yes|down	no|down	no|down	yes|down	yes|down	7	GO:0002084;GO:0005737;GO:0008474;GO:005268	BP:protein depalmitoylation;CC:cytoplasm;MF:palmitoyl;MF:carboxylic ester hydrolase activity;	K06130	LYPLA2	map00564	Glycerophospholipid metabolism
gene71001	LOC110915291	acyl-protein thioesterase 2-like	6.52	3.96667	1.68333	5.06	8.44	no|down	yes|down	no|down	yes|down	no|down	no|down	no|up	no|up	yes|up	no|up	3	------	------	K06130	LYPLA2	map00564	Glycerophospholipid metabolism
gene70880	LOC110915937	acyl-protein thioesterase 2-like, transcript variant X1	11.7267	13.04	6.43	8.57	4.22	yes|down	no|down	no|up	yes|down	no|down	yes|down	no|down	yes|down	yes|down	yes|down	6	------	------	K06130	LYPLA2	map00564	Glycerophospholipid metabolism
gene68447	LOC110912009	alcohol dehydrogenase 1, transcript variant X1	95.2267	358.42	825.583	1077.44	275.8	no|up	yes|up	yes|up	yes|up	yes|up	no|up	no|down	yes|down	yes|down	yes|down	7	GO:0055114;GO:0004022;GO:000827	BP:oxidation-reduction process;MF:alcohol dehydrogenas;MF:zinc ion binding;	K18857	ADH1	map00010;map00592;map00071;map00350	Glycolysis / Gluconeogenesis;alpha-Linolenic acid metabolism;Fatty acid degradation;Tyrosine metabolism
gene23097	LOC110942216	alcohol dehydrogenase 1-like	25.6433	16.15	22.98	7.64333	0.703333	yes|down	no|up	no|down	yes|down	no|up	yes|down	yes|down	yes|down	yes|down	yes|down	7	------	------	K18857	ADH1	map00010;map00592;map00071;map00350	Glycolysis / Gluconeogenesis;alpha-Linolenic acid metabolism;Fatty acid degradation;Tyrosine metabolism
gene23098	LOC110942214	alcohol dehydrogenase 2, transcript variant X2	28.04	17.2333	18.64	4.30333	0.383333	yes|down	no|down	no|down	yes|down	no|up	yes|down	yes|down	yes|down	yes|down	yes|down	7	------	------	K18857	ADH1	map00010;map00592;map00071;map00350	Glycolysis / Gluconeogenesis;alpha-Linolenic acid metabolism;Fatty acid degradation;Tyrosine metabolism
gene23089	LOC110942211	alcohol dehydrogenase 2-like	11.1767	10.1367	10.9967	5.70333	0.256667	yes|down	no|up	no|up	no|down	no|up	no|down	yes|down	yes|down	yes|down	yes|down	5	------	------	K18857	ADH1	map00010;map00592;map00071;map00350	Glycolysis / Gluconeogenesis;alpha-Linolenic acid metabolism;Fatty acid degradation;Tyrosine metabolism
gene23090	LOC110942209	alcohol dehydrogenase 2-like	11.09	14.39	8.41667	5.95	0.353333	yes|down	no|up	no|up	no|down	no|up	yes|down	yes|down	yes|down	yes|down	yes|down	6	------	------	K18857	ADH1	map00010;map00592;map00071;map00350	Glycolysis / Gluconeogenesis;alpha-Linolenic acid metabolism;Fatty acid degradation;Tyrosine metabolism
gene31889	LOC110873019	alcohol dehydrogenase 2-like	25.3867	13.0633	13.5533	4.84	0.78	yes|down	no|down	no|down	yes|down	no|up	yes|down	yes|down	yes|down	yes|down	yes|down	7	------	------	K18857	ADH1	map00010;map00592;map00071;map00350	Glycolysis / Gluconeogenesis;alpha-Linolenic acid metabolism;Fatty acid degradation;Tyrosine metabolism
gene23093	LOC110942212	alcohol dehydrogenase 2-like, transcript variant X1	3.60667	2.29667	2.85	1.13333	0.053333	yes|down	no|down	no|down	yes|down	no|up	no|down	yes|down	yes|down	yes|down	yes|down	6	------	------	K18857	ADH1	map00010;map00592;map00071;map00350	Glycolysis / Gluconeogenesis;alpha-Linolenic acid metabolism;Fatty acid degradation;Tyrosine metabolism
gene23094	LOC110942213	alcohol dehydrogenase 2-like, transcript variant X1	81.16	65.5633	79.56	32.88	1.81	yes|down	no|up	no|down	yes|down	no|up	yes|down	no|down	yes|down	yes|down	yes|down	6	------	------	K18857	ADH1	map00010;map00592;map00071;map00350	Glycolysis / Gluconeogenesis;alpha-Linolenic acid metabolism;Fatty acid degradation;Tyrosine metabolism
gene24626	LOC110864986	alcohol dehydrogenase class-3-like	13.8067	20.0567	25.5867	30.89	12.84	yes|down	yes|up	no|up	no|up	no|up	no|down	no|down	yes|down	yes|down	yes|down	5	GO:0006069;GO:0008270;GO:005190	BP:ethanol oxidation;MF:zinc ion binding;MF:S;	K00121	frmA, ADH5, adhC	map00010;map00071;map00350	Glycolysis / Gluconeogenesis;Fatty acid degradation;Tyrosine metabolism
gene30467	LOC110872229	alcohol dehydrogenase-like 7	10.7933	7.02333	2.61667	3.44667	10.0567	yes|down	yes|down	no|down	yes|down	yes|down	yes|down	no|down	yes|up	no|up	no|down	6	------	------	K00121	frmA, ADH5, adhC	map00010;map00071;map00350	Glycolysis / Gluconeogenesis;Fatty acid degradation;Tyrosine metabolism
gene30472	LOC110872232	alcohol dehydrogenase-like 7	2.70667	1.93	2.58667	9.43	0	yes|down	no|up	no|down	no|up	no|up	yes|up	no|up	yes|down	yes|down	yes|down	5	------	------	K00121	frmA, ADH5, adhC	map00010;map00071;map00350	Glycolysis / Gluconeogenesis;Fatty acid degradation;Tyrosine metabolism
gene30479	LOC110872239	alcohol dehydrogenase-like 7	6.12667	5.20667	6.6	23.58	11.1767	no|down	no|up	no|down	yes|up	no|up	yes|up	no|up	yes|down	no|down	no|up	3	------	------	K00121	frmA, ADH5, adhC	map00010;map00071;map00350	Glycolysis / Gluconeogenesis;Fatty acid degradation;Tyrosine metabolism
gene30492	LOC110872244	alcohol dehydrogenase-like 7	4.36	10.57	25.77	49.7467	17.33	yes|up	yes|up	yes|up	yes|up	yes|up	yes|up	no|up	yes|down	yes|down	no|down	8	------	------	K00121	frmA, ADH5, adhC	map00010;map00071;map00350	Glycolysis / Gluconeogenesis;Fatty acid degradation;Tyrosine metabolism
gene63905	LOC110904044	aldehyde dehydrogenase family 2 member B7, mitochondrial-like	157.69	81.6367	37.2067	22.8333	44.2033	yes|down	yes|down	no|down	yes|down	no|down	yes|down	yes|down	no|up	no|down	yes|down	6	GO:0055114;GO:0016620;GO:000402	BP:oxidation-reduction process;MF:oxidoreductase activity, acting on the aldehyde or oxo group of donors, NAD or NADP as acceptor;MF:aldehyde dehydrogenas;	K00128	ALDH	map00310;map00330;map00410;map00903;map00561;map00340;map00053;map00010;map00071;map00380;map00280;map00620	Lysine degradation;Arginine and proline metabolism;beta-Alanine metabolism;Limonene and pinene degradation;Glycerolipid metabolism;Histidine metabolism;Ascorbate and aldarate metabolism;Glycolysis / Gluconeogenesis;Fatty acid degradation;Tryptophan metabolism;Valine, leucine and isoleucine degradation;Pyruvate metabolism
gene27904	LOC110868356	aldehyde dehydrogenase family 3 member F1-like	4.91	15.76	23.2467	45.6067	25.1433	yes|up	yes|up	yes|up	yes|up	no|up	no|up	no|up	no|down	no|down	no|down	4	GO:0044710;GO:0004028;GO:000402	BP:single-organism metabolic process;MF:3-chloroallyl aldehyde dehydrogenase activity;MF:aldehyde dehydrogenas;	K00128	ALDH	map00310;map00561;map00903;map00330;map00053;map00380;map00010;map00620;map00071;map00340;map00280;map00410	Lysine degradation;Glycerolipid metabolism;Limonene and pinene degradation;Arginine and proline metabolism;Ascorbate and aldarate metabolism;Tryptophan metabolism;Glycolysis / Gluconeogenesis;Pyruvate metabolism;Fatty acid degradation;Histidine metabolism;Valine, leucine and isoleucine degradation;beta-Alanine metabolism
gene46231	LOC110889475	aldehyde dehydrogenase family 3 member F1-like	1.18	0.726667	1.22	4.33667	4.77	no|up	no|up	no|down	no|up	no|up	yes|up	no|up	no|down	no|up	yes|up	2	GO:0006081;GO:0055114;GO:0005783;GO:0016021;GO:0004030;GO:0004028;GO:000402	BP:cellular aldehyde metabolic process;BP:oxidation-reduction process;CC:endoplasmic reticulum;CC:integral component of membrane;MF:aldehyde dehydrogenase [NA;MF:3-chloroallyl aldehyde dehydrogenase activity;MF:aldehyde dehydrogenas;	K00128	ALDH	map00310;map00330;map00410;map00903;map00561;map00340;map00053;map00010;map00071;map00380;map00280;map00620	Lysine degradation;Arginine and proline metabolism;beta-Alanine metabolism;Limonene and pinene degradation;Glycerolipid metabolism;Histidine metabolism;Ascorbate and aldarate metabolism;Glycolysis / Gluconeogenesis;Fatty acid degradation;Tryptophan metabolism;Valine, leucine and isoleucine degradation;Pyruvate metabolism
gene21341	LOC110941206	aldehyde dehydrogenase family 3 member H1, transcript variant X1	27.8333	22.4367	12.7067	9.74	4.65667	yes|down	no|down	no|down	yes|down	no|down	yes|down	yes|down	yes|down	yes|down	yes|down	7	GO:0006081;GO:0055114;GO:000403	BP:cellular aldehyde metabolic process;BP:oxidation-reduction process;MF:aldehyde dehydrogenase [NA;	K00128	ALDH	map00310;map00561;map00903;map00330;map00053;map00380;map00010;map00620;map00071;map00340;map00280;map00410	Lysine degradation;Glycerolipid metabolism;Limonene and pinene degradation;Arginine and proline metabolism;Ascorbate and aldarate metabolism;Tryptophan metabolism;Glycolysis / Gluconeogenesis;Pyruvate metabolism;Fatty acid degradation;Histidine metabolism;Valine, leucine and isoleucine degradation;beta-Alanine metabolism
gene80396	LOC110926078	aldo-keto reductase family 4 member C10-like	1.45333	2.26667	1.99	4.32	8.04333	yes|up	no|up	no|up	no|up	no|down	no|up	no|up	no|up	yes|up	no|up	2	GO:0055114;GO:001649	BP:oxidation-reduction process;MF:oxidoreductase activity;	K00002	AKR1A1, adh	map00010;map00040;map00561	Glycolysis / Gluconeogenesis;Pentose and glucuronate interconversions;Glycerolipid metabolism
gene34422	LOC110877386	aldo-keto reductase family 4 member C11-like	8.65667	10.9233	10.56	6.42	5.92333	yes|down	no|up	no|up	yes|down	no|up	yes|down	yes|down	no|down	yes|down	yes|down	6	GO:0055114;GO:001649	BP:oxidation-reduction process;MF:oxidoreductase activity;	K00002	AKR1A1, adh	map00010;map00040;map00561	Glycolysis / Gluconeogenesis;Pentose and glucuronate interconversions;Glycerolipid metabolism
gene40616	LOC110884431	aldose reductase	182.197	387.357	560.687	846.12	2028.08	yes|up	yes|up	yes|up	yes|up	no|up	no|up	no|down	yes|up	no|up	yes|up	6	GO:0055114;GO:001649	BP:oxidation-reduction process;MF:oxidoreductase activity;	K00002	AKR1A1, adh	map00010;map00040;map00561	Glycolysis / Gluconeogenesis;Pentose and glucuronate interconversions;Glycerolipid metabolism
gene79073	LOC110920887	alkaline ceramidase-like	4.66	3.77333	1.45667	3.64	1.79	yes|down	yes|down	no|down	yes|down	yes|down	no|down	no|up	yes|down	no|down	yes|down	6	GO:0006672;GO:0016021;GO:001681	BP:ceramide metabolic process;CC:integral component of membrane;MF:hydrolase activity, acting on carbon-nitroge;	K04711	ACER3, YDC1	map00600	Sphingolipid metabolism
gene62280	LOC110908787	allene oxide cyclase, chloroplastic-like	20.3067	12.3667	4.76667	3.52	2.7	yes|down	yes|down	no|down	yes|down	yes|down	yes|down	yes|down	no|down	yes|down	yes|down	8	GO:0009507;GO:001685	CC:chloroplast;MF:isomerase activity;	K10525	AOC	map00592	alpha-Linolenic acid metabolism
gene38121	LOC110879490	allene oxide synthase	57.56	91.4133	62.78	64.3467	22.71	yes|down	no|up	no|up	no|down	no|down	yes|down	no|down	yes|down	yes|down	yes|down	5	GO:0031408;GO:0055114;GO:0020037;GO:0016705;GO:0004497;GO:0047987;GO:000550	BP:oxylipin biosynthetic process;BP:oxidation-reduction process;MF:heme binding;MF:oxidoreductase activity, acting on paired donors, with incorporation or reduction of molecular oxygen;MF:monooxygenase activity;MF:hydroperoxide dehydratase activity;MF:iron ion binding;	K01723	AOS	map00592	alpha-Linolenic acid metabolism
gene14753	LOC110936214	allene oxide synthase-like	0.803333	0.9	0.98	2.99333	3.33	no|up	no|up	no|up	yes|up	no|up	no|up	no|up	no|up	no|up	no|up	1	GO:0031408;GO:0055114;GO:0020037;GO:0016705;GO:0004497;GO:0047987;GO:0005506;GO:0046872;GO:001649	BP:oxylipin biosynthetic process;BP:oxidation-reduction process;MF:heme binding;MF:oxidoreductase activity, acting on paired donors, with incorporation or reduction of molecular oxygen;MF:monooxygenase activity;MF:hydroperoxide dehydratase activity;MF:iron ion binding;MF:metal ion binding;MF:oxidoreductase activity;	K01723	AOS	map00592	alpha-Linolenic acid metabolism
gene12391	LOC110930525	alpha-dioxygenase 2	4.12667	6.13333	7.27333	14.56	34.09	yes|up	no|up	no|up	yes|up	no|up	no|up	no|up	no|up	yes|up	yes|up	4	GO:0006979;GO:0098869;GO:0055114;GO:0004666;GO:0020037;GO:000460	BP:response to oxidative stress;BP:cellular oxidant detoxification;BP:oxidation-reduction process;MF:prostaglandin-endoperoxide synthase activity;MF:heme binding;MF:peroxidase activity;	K10529	DOX	map00592	alpha-Linolenic acid metabolism
gene77219	LOC110922858	alpha-galactosidase 1-like, transcript variant X1	3.56	1.21667	2.23667	2.64667	6.83333	no|up	no|down	yes|down	no|down	no|up	no|up	no|down	yes|up	no|up	yes|up	3	GO:0005975;GO:0048046;GO:0009505;GO:005269	BP:carbohydrate metabolic process;CC:apoplast;CC:plant-type cell wall;MF:raffinose alpha-galactosidase activity;	K07407	E3.2.1.22B, galA, rafA	map00603;map00561;map00600;map00052	Glycosphingolipid biosynthesis - globo and isoglobo series;Glycerolipid metabolism;Sphingolipid metabolism;Galactose metabolism
gene69890	LOC110912778	alpha-galactosidase 3, transcript variant X1	22.3233	11.2333	10.68	10.5467	9.21667	yes|down	no|down	no|down	yes|down	no|up	no|down	no|down	no|up	no|down	no|down	2	------	------	K07407	E3.2.1.22B, galA, rafA	map00600;map00603;map00561;map00052	Sphingolipid metabolism;Glycosphingolipid biosynthesis - globo and isoglobo series;Glycerolipid metabolism;Galactose metabolism
gene45832	LOC110889244	alpha-galactosidase-like	50.6433	127.143	154.823	55.9633	9.81333	yes|down	yes|up	yes|up	no|down	no|up	yes|down	yes|down	yes|down	yes|down	yes|down	8	GO:0005975;GO:0009505;GO:005269	BP:carbohydrate metabolic process;CC:plant-type cell wall;MF:raffinose alpha-galactosidase activity;	K07407	E3.2.1.22B, galA, rafA	map00603;map00561;map00600;map00052	Glycosphingolipid biosynthesis - globo and isoglobo series;Glycerolipid metabolism;Sphingolipid metabolism;Galactose metabolism
gene50250	LOC110893694	artemisinic aldehyde Delta(11(13)) reductase	4.71	3.79667	2.15	2.77667	2.74	yes|down	no|down	no|down	yes|down	no|down	no|down	no|down	no|down	no|down	yes|down	3	GO:0055114;GO:0005829;GO:0016628;GO:001018	BP:oxidation-reduction process;CC:cytosol;MF:oxidoreductase activity, acting on the CH-CH group of donors, NAD or NADP as acceptor;MF:FMN binding;	K05894	OPR	map00592	alpha-Linolenic acid metabolism
gene56594	LOC110898159	benzoate carboxyl methyltransferase-like	0.026667	0.703333	1.64333	8.26667	2.44667	yes|up	yes|up	no|up	yes|up	no|up	yes|up	yes|up	yes|down	no|down	no|up	6	------	------	K08241	E2.1.1.141	map00592	alpha-Linolenic acid metabolism
gene56595	LOC110898160	benzoate carboxyl methyltransferase-like	0.13	0.33	0.89	7.75333	1.47	yes|up	no|up	no|up	yes|up	no|up	yes|up	yes|up	yes|down	no|down	no|up	5	------	------	K08241	E2.1.1.141	map00592	alpha-Linolenic acid metabolism
gene20030	LOC110940511	beta-galactosidase 17-like	4.10333	3.65667	3.65667	4.84667	2.98333	yes|down	no|up	no|down	no|down	no|up	no|down	no|down	no|down	yes|down	yes|down	3	------	------	K12309	GLB1, ELNR1	map00600;map00511;map00052;map00604;map00531	Sphingolipid metabolism;Other glycan degradation;Galactose metabolism;Glycosphingolipid biosynthesis - ganglio series;Glycosaminoglycan degradation
gene72990	LOC110917732	beta-galactosidase 17-like, transcript variant X1	6.15333	8.00667	10.46	22.7667	20.4267	no|up	no|up	no|up	yes|up	no|up	no|up	no|up	no|down	no|down	no|up	1	------	------	K12309	GLB1, ELNR1	map00600;map00511;map00052;map00604;map00531	Sphingolipid metabolism;Other glycan degradation;Galactose metabolism;Glycosphingolipid biosynthesis - ganglio series;Glycosaminoglycan degradation
gene63433	LOC110903724	beta-galactosidase, transcript variant X1	16.8333	9.82333	5.42667	6.32667	6.97667	yes|down	yes|down	no|down	yes|down	no|down	yes|down	no|down	no|up	no|down	yes|down	5	GO:0005975;GO:0009341;GO:0004565;GO:003024	BP:carbohydrate metabolic process;CC:beta-galactosidase complex;MF:beta-galactosidase activity;MF:carbohydrate binding;	K01190	lacZ	map00600;map00052;map00511	Sphingolipid metabolism;Galactose metabolism;Other glycan degradation
gene5997	LOC110917264	biotin carboxyl carrier protein of acetyl-CoA carboxylase 2, chloroplastic-like	25.3733	15.2533	7.35667	6.19333	3.49	yes|down	yes|down	no|down	yes|down	no|down	yes|down	yes|down	no|down	yes|down	yes|down	7	------	------	K02160	accB, bccP	map00640;map00620;map00061	Propanoate metabolism;Pyruvate metabolism;Fatty acid biosynthesis
gene38366	LOC110879644	biotin carboxyl carrier protein of acetyl-CoA carboxylase, chloroplastic-like	237.863	212.597	132.737	60.9333	9.06333	yes|down	no|down	no|down	yes|down	no|down	yes|down	yes|down	yes|down	yes|down	yes|down	7	------	------	K02160	accB, bccP	map00640;map00620;map00061	Propanoate metabolism;Pyruvate metabolism;Fatty acid biosynthesis
gene71124	LOC110915869	biotin carboxyl carrier protein of acetyl-CoA carboxylase, chloroplastic-like	62.46	38.7533	20.4067	11.7433	4.26	yes|down	yes|down	no|down	yes|down	no|down	yes|down	yes|down	yes|down	yes|down	yes|down	8	------	------	K02160	accB, bccP	map00640;map00061;map00620	Propanoate metabolism;Fatty acid biosynthesis;Pyruvate metabolism
gene80390	LOC110920936	biotin carboxylase 2, chloroplastic, transcript variant X1	96.35	44.5133	25.83	11.01	2.84333	yes|down	yes|down	yes|down	yes|down	no|down	yes|down	yes|down	yes|down	yes|down	yes|down	9	GO:0004075;GO:0046872;GO:000552	MF:biotin carboxylase activity;MF:metal ion binding;MF:ATP binding;	K01961	accC	map00640;map00620;map00061	Propanoate metabolism;Pyruvate metabolism;Fatty acid biosynthesis
gene4062	LOC110882513	biotin carboxylase 2, chloroplastic-like	149.27	76.7733	49.8933	28.14	11.6667	yes|down	yes|down	no|down	yes|down	no|down	yes|down	yes|down	yes|down	yes|down	yes|down	8	GO:0004075;GO:0046872;GO:000552	MF:biotin carboxylase activity;MF:metal ion binding;MF:ATP binding;	K01961	accC	map00640;map00620;map00061	Propanoate metabolism;Pyruvate metabolism;Fatty acid biosynthesis
gene16342	LOC110937044	caffeoylshikimate esterase	3.06667	6.32667	12.5067	10.8133	3.66667	no|down	yes|up	yes|up	yes|up	yes|up	no|up	yes|down	yes|down	yes|down	yes|down	8	------	------	K01054	MGLL	map00561	Glycerolipid metabolism
gene35917	LOC110878143	caffeoylshikimate esterase	2.37	1.06667	0.663333	1.17333	3.05333	yes|down	yes|down	yes|down	yes|down	no|down	no|down	no|down	no|up	no|up	no|down	4	------	------	K01054	MGLL	map00561	Glycerolipid metabolism
gene73421	LOC110918097	caffeoylshikimate esterase	1.75333	1.04667	1.08333	9.13667	15.6767	yes|up	no|down	no|down	yes|up	no|up	yes|up	yes|up	no|up	yes|up	yes|up	6	GO:0006629;GO:0005794;GO:0016020;GO:001629	BP:lipid metabolic process;CC:Golgi apparatus;CC:membrane;MF:lipase activity;	K01054	MGLL	map00561	Glycerolipid metabolism
gene34938	LOC110877640	caffeoylshikimate esterase-like	0.486667	0.32	0.606667	3.59667	3.03	yes|up	no|up	no|down	yes|up	no|up	yes|up	no|up	no|down	no|up	yes|up	4	------	------	K01054	MGLL	map00561	Glycerolipid metabolism
gene609	LOC110944573	cardiolipin synthase (CMP-forming), mitochondrial	10.4333	12.71	17.37	45.7667	51.5967	yes|up	no|up	no|up	yes|up	no|up	yes|up	no|up	no|up	no|up	yes|up	4	GO:0032049;GO:0005739;GO:0016740;GO:000880	BP:cardiolipin biosynthetic process;CC:mitochondrion;MF:transferase activity;MF:cardiolipin synthase activity;	K08744	CRLS	map00564	Glycerophospholipid metabolism
gene30937	LOC110872496	CDP-diacylglycerol--glycerol-3-phosphate 3-phosphatidyltransferase 2-like	2.5	2.58667	1.53667	5.45333	9.36667	yes|up	no|down	no|up	no|up	no|down	no|up	no|up	no|up	yes|up	no|up	2	GO:0008654;GO:0046474;GO:0009941;GO:0016021;GO:0005739;GO:000844	BP:phospholipid biosynthetic process;BP:glycerophospholipid biosynthetic process;CC:chloroplast envelope;CC:integral component of membrane;CC:mitochondrion;MF:CDP-diacylglycerol-glycerol-3-phosphate 3-phosphatidyltransferase activity;	K00995	pgsA, PGS1	map00564	Glycerophospholipid metabolism
gene52444	LOC110894948	CDP-diacylglycerol--glycerol-3-phosphate 3-phosphatidyltransferase 2-like	4.93333	4.09	2.23667	2.67	2.14333	yes|down	no|down	no|down	yes|down	no|down	yes|down	no|down	no|down	yes|down	yes|down	5	GO:0008654;GO:0046474;GO:0009941;GO:0016021;GO:0005739;GO:000844	BP:phospholipid biosynthetic process;BP:glycerophospholipid biosynthetic process;CC:chloroplast envelope;CC:integral component of membrane;CC:mitochondrion;MF:CDP-diacylglycerol-glycerol-3-phosphate 3-phosphatidyltransferase activity;	K00995	pgsA, PGS1	map00564	Glycerophospholipid metabolism
gene65120	LOC110904860	CDP-diacylglycerol--serine O-phosphatidyltransferase 1, transcript variant X1	3.27	3.52	3.46333	5.17667	11.65	no|up	no|up	no|up	no|down	no|up	no|down	no|down	yes|up	no|up	no|up	1	GO:0006659;GO:0016021;GO:0005634;GO:000578	BP:phosphatidylserine biosynthetic process;CC:integral component of membrane;CC:nucleus;CC:endoplasmic reticulum membrane;	K08730	PTDSS2	map00564	Glycerophospholipid metabolism
gene78437	LOC110921798	CDP-diacylglycerol--serine O-phosphatidyltransferase 1-like, transcript variant X1	1.53667	1.08	0.81	1.59333	0.963333	yes|down	no|down	no|down	no|down	no|down	no|down	no|up	no|down	no|down	no|down	1	GO:0006659;GO:0016021;GO:0005634;GO:000578	BP:phosphatidylserine biosynthetic process;CC:integral component of membrane;CC:nucleus;CC:endoplasmic reticulum membrane;	K08730	PTDSS2	map00564	Glycerophospholipid metabolism
gene15350	LOC110936546	chloroplast envelope quinone oxidoreductase homolog	10.4567	19.49	9.85	7.24	6.61667	yes|down	no|up	no|up	yes|down	no|down	yes|down	yes|down	no|down	yes|down	yes|down	6	GO:0055114;GO:0008270;GO:001649	BP:oxidation-reduction process;MF:zinc ion binding;MF:oxidoreductase activity;	K00224	CEQORH	map00592	alpha-Linolenic acid metabolism
gene2436	LOC110872652	chloroplast envelope quinone oxidoreductase homolog	11.25	5.49333	9.25667	14.5033	20.39	no|down	no|down	no|down	no|down	no|up	no|up	no|down	no|up	no|up	yes|up	1	------	------	K00224	CEQORH	map00592	alpha-Linolenic acid metabolism
gene2438	LOC110872669	chloroplast envelope quinone oxidoreductase homolog	0.57	7.27	22.69	111.39	125.49	yes|up	yes|up	yes|up	yes|up	yes|up	yes|up	yes|up	no|up	yes|up	yes|up	9	------	------	K00224	CEQORH	map00592	alpha-Linolenic acid metabolism
gene2445	LOC110872703	chloroplast envelope quinone oxidoreductase homolog	5.99	4.39	11.5567	6.12	0.026667	yes|down	no|up	no|down	no|down	yes|up	no|up	no|down	yes|down	yes|down	yes|down	5	------	------	K00224	CEQORH	map00592	alpha-Linolenic acid metabolism
gene2448	LOC110872720	chloroplast envelope quinone oxidoreductase homolog	1.6	1.97667	0.96	2.09667	0.313333	yes|down	no|down	no|up	no|down	no|down	no|down	no|up	yes|down	yes|down	yes|down	4	------	------	K00224	CEQORH	map00592	alpha-Linolenic acid metabolism
gene2447	LOC110872725	chloroplast envelope quinone oxidoreductase homolog, transcript variant X1	4.01667	2.41	1.47667	1.81	0.096667	yes|down	no|down	no|down	yes|down	no|down	no|down	no|down	yes|down	yes|down	yes|down	5	------	------	K00224	CEQORH	map00592	alpha-Linolenic acid metabolism
gene45630	LOC110889136	choline/ethanolaminephosphotransferase 1-like, transcript variant X1	18.5833	16.5033	14.7767	27.1133	9.44	yes|down	no|down	no|down	no|down	no|up	no|down	no|down	yes|down	yes|down	yes|down	4	GO:0008654;GO:0016021;GO:001678	BP:phospholipid biosynthetic process;CC:integral component of membrane;MF:phosphotransferase activity, for other substituted phosphate groups;	K00993	EPT1	map00565;map00564;map00440	Ether lipid metabolism;Glycerophospholipid metabolism;Phosphonate and phosphinate metabolism
gene31931	LOC110873040	choline-phosphate cytidylyltransferase 2-like	36.53	42.9467	46.0567	76.4433	168.61	yes|up	no|up	no|up	no|up	no|up	no|up	no|down	yes|up	no|up	yes|up	3	------	------	K00968	PCYT1	map00564;map00440	Glycerophospholipid metabolism;Phosphonate and phosphinate metabolism
gene62503	LOC110908905	choline-phosphate cytidylyltransferase 2-like	13.4233	16.8567	26.9767	53.6533	63.4633	yes|up	yes|up	no|up	yes|up	no|up	no|up	no|up	no|up	no|up	yes|up	4	------	------	K00968	PCYT1	map00564;map00440	Glycerophospholipid metabolism;Phosphonate and phosphinate metabolism
gene37057	LOC110878812	cycloartenol Synthase, transcript variant X1	11.4867	8.77667	6.07	7.38667	3.41333	yes|down	no|down	no|down	yes|down	no|down	no|down	no|down	yes|down	yes|down	yes|down	5	GO:0010027;GO:0019745;GO:0009555;GO:0005773;GO:001687	BP:thylakoid membrane organization;BP:pentacyclic triterpenoid biosynthetic process;BP:pollen development;CC:vacuole;MF:cycloartenol synthase activity;	K01853	CAS1	map00100	Steroid biosynthesis
gene74475	LOC110918161	cycloartenol-C-24-methyltransferase-like	46.4233	29.86	14.44	2.17667	0.116667	yes|down	yes|down	no|down	yes|down	no|down	yes|down	no|down	yes|down	yes|down	yes|down	7	GO:0032259;GO:0006694;GO:000816	BP:methylation;BP:steroid biosynthetic process;MF:methyltransferase activity;	K00559	SMT1, ERG6	map00100	Steroid biosynthesis
gene79997	LOC110921577	cycloartenol-C-24-methyltransferase-like	17.6833	10.83	4.07667	0.39	0.14	yes|down	yes|down	no|down	yes|down	yes|down	yes|down	yes|down	no|down	yes|down	yes|down	8	GO:0032259;GO:0006694;GO:000816	BP:methylation;BP:steroid biosynthetic process;MF:methyltransferase activity;	K00559	SMT1, ERG6	map00100	Steroid biosynthesis
gene38774	LOC110879898	cycloeucalenol cycloisomerase	8.71	7.21333	6.3	6.9	3.61667	yes|down	no|down	no|down	yes|down	no|down	no|down	no|down	yes|down	yes|down	yes|down	5	GO:001602	CC:integral component of membrane;	K08246	CPI1	map00100	Steroid biosynthesis
gene81129	LOC110923306	cytochrome P450 704B1	0.033333	0.123333	0.71	5.60333	7.58333	yes|up	yes|up	no|up	yes|up	yes|up	yes|up	yes|up	no|up	yes|up	yes|up	8	GO:0055114;GO:0005506;GO:0070330;GO:002003	BP:oxidation-reduction process;MF:iron ion binding;MF:aromatase activity;MF:heme binding;	K20495	CYP704B1	map00073;map00071	Cutin, suberine and wax biosynthesis;Fatty acid degradation
gene75650	LOC110920845	cytochrome P450 86A22-like, transcript variant X2	4.96	9.64667	21.0767	14.0567	0.44	yes|down	yes|up	no|up	no|up	yes|up	no|down	yes|down	yes|down	yes|down	yes|down	7	GO:0055114;GO:0004497;GO:0016705;GO:0005506;GO:002003	BP:oxidation-reduction process;MF:monooxygenase activity;MF:oxidoreductase activity, acting on paired donors, with incorporation or reduction of molecular oxygen;MF:iron ion binding;MF:heme binding;	K15398	CYP86A4S	map00073	Cutin, suberine and wax biosynthesis
gene24259	LOC110864775	cytochrome P450 86A8-like	2.25667	5.07667	5.00333	3.72	0.266667	yes|down	yes|up	yes|up	no|up	no|up	no|down	yes|down	yes|down	yes|down	yes|down	7	GO:0055114;GO:0004497;GO:0016705;GO:0005506;GO:002003	BP:oxidation-reduction process;MF:monooxygenase activity;MF:oxidoreductase activity, acting on paired donors, with incorporation or reduction of molecular oxygen;MF:iron ion binding;MF:heme binding;	K15398	CYP86A4S	map00073	Cutin, suberine and wax biosynthesis
gene51892	LOC110894644	cytochrome P450 86B1-like	14.1633	5.80333	0.173333	0.223333	0.01	yes|down	yes|down	no|down	yes|down	yes|down	yes|down	no|down	no|down	yes|down	yes|down	7	GO:0055114;GO:0016021;GO:0004497;GO:0020037;GO:0016705;GO:000550	BP:oxidation-reduction process;CC:integral component of membrane;MF:monooxygenase activity;MF:heme binding;MF:oxidoreductase activity, acting on paired donors, with incorporation or reduction of molecular oxygen;MF:iron ion binding;	K15402	CYP86B1	map00073	Cutin, suberine and wax biosynthesis
gene25083	LOC110865284	delta(12) fatty acid desaturase DES8.11	0.256667	0.1	0.05	18.88	20.0067	yes|up	no|down	no|down	no|up	no|down	no|up	no|up	no|down	yes|up	yes|up	3	GO:0006636;GO:0055114;GO:0016021;GO:001671	BP:unsaturated fatty acid biosynthetic process;BP:oxidation-reduction process;CC:integral component of membrane;MF:oxidoreductase activity, acting on paired donors, with oxidation of a pair of donors resulting in the reduction of molecular oxygen to two molecules of water;	K10256	FAD2	map01040	Biosynthesis of unsaturated fatty acids
gene1458	LOC110867681	delta(12) fatty acid desaturase FAD2	7.06667	2.20333	0.646667	8.93333	7.59333	no|down	yes|down	yes|down	no|down	yes|down	no|up	yes|up	no|down	yes|up	no|up	5	GO:0006636;GO:0055114;GO:0006629;GO:0016021;GO:0050184;GO:001671	BP:unsaturated fatty acid biosynthetic process;BP:oxidation-reduction process;BP:lipid metabolic process;CC:integral component of membrane;MF:phosphatidylcholine desaturase activity;MF:oxidoreductase activity, acting on paired donors, with oxidation of a pair of donors resulting in the reduction of molecular oxygen to two molecules of water;	K10256	FAD2	map01040	Biosynthesis of unsaturated fatty acids
gene55389	LOC110897568	delta(12) fatty acid desaturase FAD2-like, transcript variant X1	1.96333	2.16667	0.753333	3.08333	2.2	no|down	no|down	no|up	no|down	yes|down	no|down	yes|up	no|down	no|up	no|down	2	GO:0006636;GO:0055114;GO:0006629;GO:0016021;GO:0050184;GO:001671	BP:unsaturated fatty acid biosynthetic process;BP:oxidation-reduction process;BP:lipid metabolic process;CC:integral component of membrane;MF:phosphatidylcholine desaturase activity;MF:oxidoreductase activity, acting on paired donors, with oxidation of a pair of donors resulting in the reduction of molecular oxygen to two molecules of water;	K10256	FAD2	map01040	Biosynthesis of unsaturated fatty acids
gene18975	LOC110939971	delta(12)-acyl-lipid-desaturase-like	1.72333	1.85333	0.16	3.43333	1.65667	no|down	yes|down	no|up	no|up	yes|down	no|up	yes|up	no|down	yes|up	no|down	4	------	------	K10256	FAD2	map01040	Biosynthesis of unsaturated fatty acids
gene7467	LOC110924754	delta(14)-sterol reductase	8.48	5.32667	5.08	6.59	6.49	yes|down	no|down	no|down	yes|down	no|up	no|down	no|down	no|down	no|down	no|down	2	GO:0016126;GO:0055114;GO:0016021;GO:0030176;GO:0016628;GO:005061	BP:sterol biosynthetic process;BP:oxidation-reduction process;CC:integral component of membrane;CC:integral component of endoplasmic reticulum membrane;MF:oxidoreductase activity, acting on the CH-CH group of donors, NAD or NADP as acceptor;MF:delta14-sterol reductase activity;	K00222	TM7SF2, ERG24	map00100	Steroid biosynthesis
gene4060	LOC110882507	delta(24)-sterol reductase	47.35	52.4867	49.5167	49.24	9.03333	yes|down	no|up	no|up	no|down	no|up	no|down	no|down	yes|down	yes|down	yes|down	4	GO:0055114;GO:0016021;GO:0050660;GO:001661	BP:oxidation-reduction process;CC:integral component of membrane;MF:flavin adenine dinucleotide binding;MF:oxidoreductase activity, acting on CH-OH group of donors;	K09828	DHCR24, DWF1	map00100	Steroid biosynthesis
gene54975	LOC110897396	delta(24)-sterol reductase	64.7967	35.2767	19.8533	21.82	21.7233	yes|down	yes|down	no|down	yes|down	no|down	yes|down	no|down	no|down	no|down	yes|down	5	GO:0055114;GO:0016021;GO:0050660;GO:001661	BP:oxidation-reduction process;CC:integral component of membrane;MF:flavin adenine dinucleotide binding;MF:oxidoreductase activity, acting on CH-OH group of donors;	K09828	DHCR24, DWF1	map00100	Steroid biosynthesis
gene62247	LOC110908772	delta(7)-sterol-C5(6)-desaturase-like	40.6233	31.0167	30.7767	10.62	2.15	yes|down	no|down	no|down	yes|down	no|up	yes|down	yes|down	yes|down	yes|down	yes|down	7	GO:0006633;GO:0055114;GO:0016021;GO:0005506;GO:001649	BP:fatty acid biosynthetic process;BP:oxidation-reduction process;CC:integral component of membrane;MF:iron ion binding;MF:oxidoreductase activity;	K00227	SC5DL, ERG3	map00100	Steroid biosynthesis
gene4575	LOC110909568	D-glycerate 3-kinase, chloroplastic-like	1.10667	1.31667	2.31667	9.66333	6.74	yes|up	yes|up	no|up	yes|up	no|up	yes|up	yes|up	no|down	no|up	yes|up	6	------	------	K15918	GLYK	map00630;map00561;map00260	Glyoxylate and dicarboxylate metabolism;Glycerolipid metabolism;Glycine, serine and threonine metabolism
gene22591	LOC110941900	diacylglycerol kinase 1-like, transcript variant X1	2.02667	3.71667	6.38333	24.0833	19.9533	yes|up	yes|up	no|up	yes|up	no|up	yes|up	yes|up	no|down	no|up	yes|up	6	GO:0007165;GO:0016020;GO:0016301;GO:000016	BP:signal transduction;CC:membrane;MF:kinase activity;MF:nucleotide binding;	K00901	dgkA, DGK	map00564;map04070;map00561	Glycerophospholipid metabolism;Phosphatidylinositol signaling system;Glycerolipid metabolism
gene71122	LOC110917209	diacylglycerol kinase 1-like, transcript variant X2	1.08333	1.94667	1.51333	1.87	0.183333	yes|down	no|up	no|up	no|up	no|down	no|down	no|down	yes|down	yes|down	yes|down	4	------	------	K00901	dgkA, DGK	map00564;map04070;map00561	Glycerophospholipid metabolism;Phosphatidylinositol signaling system;Glycerolipid metabolism
gene29888	LOC110869465	diacylglycerol kinase 5-like	0.54	0.863333	0.686667	2.84333	8.26667	yes|up	no|up	no|up	no|up	no|down	no|up	no|up	yes|up	yes|up	yes|up	4	GO:0009987;GO:0016310;GO:0007205;GO:0016301;GO:0000166;GO:0004143;GO:000552	BP:cellular process;BP:phosphorylation;BP:protein kinase C-activating G-protein coupled receptor signaling pathway;MF:kinase activity;MF:nucleotide binding;MF:diacylglycerol kinase activity;MF:ATP binding;	K00901	dgkA, DGK	map00564;map04070;map00561	Glycerophospholipid metabolism;Phosphatidylinositol signaling system;Glycerolipid metabolism
gene33086	LOC110873652	diacylglycerol kinase 5-like	1.62667	1.89	2.70333	2.51333	1.75	no|down	no|up	no|up	no|down	no|up	no|down	no|down	no|down	yes|down	no|down	1	GO:0009987;GO:0016301;GO:000016	BP:cellular process;MF:kinase activity;MF:nucleotide binding;	K00901	dgkA, DGK	map00564;map00561;map04070	Glycerophospholipid metabolism;Glycerolipid metabolism;Phosphatidylinositol signaling system
gene45411	LOC110886978	diacylglycerol O-acyltransferase 1A-like, transcript variant X1	0.13	0.456667	0.493333	4.05333	3.91333	yes|up	no|up	no|up	yes|up	no|up	yes|up	yes|up	no|down	yes|up	yes|up	6	GO:0019432;GO:0016021;GO:0005789;GO:000414	BP:triglyceride biosynthetic process;CC:integral component of membrane;CC:endoplasmic reticulum membrane;MF:diacylglycerol O-acyltransferase activity;	K11155	DGAT1	map00561	Glycerolipid metabolism
gene50291	LOC110893727	diacylglycerol O-acyltransferase 1-like	5.49667	7.50667	4.44667	8.21	4.79	yes|down	no|down	no|up	no|down	no|down	no|down	no|down	no|down	no|down	yes|down	2	GO:0019432;GO:0016021;GO:0005789;GO:000414	BP:triglyceride biosynthetic process;CC:integral component of membrane;CC:endoplasmic reticulum membrane;MF:diacylglycerol O-acyltransferase activity;	K11155	DGAT1	map00561	Glycerolipid metabolism
gene69246	LOC110912448	diacylglycerol O-acyltransferase 2D-like	37.46	30.4333	41.78	27.5833	5.05333	yes|down	no|up	no|down	yes|down	no|up	no|down	yes|down	yes|down	yes|down	yes|down	6	GO:0034389;GO:0019432;GO:0016021;GO:0005811;GO:0016747;GO:000414	BP:lipid particle organization;BP:triglyceride biosynthetic process;CC:integral component of membrane;CC:lipid particle;MF:transferase activity, transferring acyl groups other than amino-acyl groups;MF:diacylglycerol O-acyltransferase activity;	K22848	DGAT2	map00561	Glycerolipid metabolism
gene63054	LOC110909196	diacylglycerol O-acyltransferase 2-like	3.39	9.05	23.09	84.7633	125.24	yes|up	yes|up	yes|up	yes|up	yes|up	yes|up	no|up	no|up	yes|up	yes|up	8	GO:0016020;GO:0016021;GO:0004144;GO:001674	CC:membrane;CC:integral component of membrane;MF:diacylglycerol O-acyltransferase activity;MF:transferase activity, transferring acyl groups;	K14457	MOGAT2, MGAT2	map00561	Glycerolipid metabolism
gene21368	LOC110941225	diacylglycerol O-acyltransferase 3, cytosolic	12.0767	19.4333	27.6067	69.91	155.467	yes|up	yes|up	no|up	yes|up	no|up	yes|up	no|up	yes|up	yes|up	yes|up	7	------	------	K22849	DGAT3	map00561	Glycerolipid metabolism
gene24240	LOC110864760	digalactosyldiacylglycerol synthase 2, chloroplastic, transcript variant X3	7.64333	4.43333	2.68333	7.69333	10.4133	no|down	yes|down	no|down	no|down	no|down	no|up	no|up	no|up	no|up	no|up	1	------	------	K09480	DGD	map00561	Glycerolipid metabolism
gene74540	LOC110918310	enoyl-[acyl-carrier-protein] reductase [NADH], chloroplastic-like	77.2233	39.44	21.94	11.0167	3.83667	yes|down	yes|down	no|down	yes|down	no|down	yes|down	yes|down	yes|down	yes|down	yes|down	8	------	------	K00208	fabI	map00780;map00061	Biotin metabolism;Fatty acid biosynthesis
gene8057	LOC110927155	enoyl-[acyl-carrier-protein] reductase [NADH], chloroplastic-like	11.8467	9.84667	10.0433	52.2067	43.9533	yes|up	no|down	no|down	yes|up	no|up	yes|up	yes|up	no|down	yes|up	yes|up	6	------	------	K00208	fabI	map00780;map00061	Biotin metabolism;Fatty acid biosynthesis
gene80148	LOC110920857	enoyl-[acyl-carrier-protein] reductase [NADH], chloroplastic-like, transcript variant X2	103.977	48.7467	33.0433	10.1067	1.25333	yes|down	yes|down	yes|down	yes|down	no|down	yes|down	yes|down	yes|down	yes|down	yes|down	9	GO:0055114;GO:000431	BP:oxidation-reduction process;MF:enoyl-[acyl-carrier-protein] reductas;	K00208	fabI	map00780;map00061	Biotin metabolism;Fatty acid biosynthesis
gene64982	LOC110904762	enoyl-CoA delta isomerase 1, peroxisomal	4.67	3.26	1.17667	0.876667	1.02333	yes|down	yes|down	no|down	yes|down	no|down	yes|down	no|down	no|up	no|down	yes|down	5	------	------	K07517	ECI1_2	map00071	Fatty acid degradation
gene13045	LOC110930953	enoyl-CoA delta isomerase 2, peroxisomal-like	7.78333	10.04	7.99333	80.4333	419.387	yes|up	no|up	no|up	yes|up	no|down	yes|up	yes|up	yes|up	yes|up	yes|up	7	------	------	K07517	ECI1_2	map00071	Fatty acid degradation
gene18661	LOC110939813	ethanolamine-phosphate cytidylyltransferase-like	33.4133	32.98	27.3867	14.3267	6.42	yes|down	no|down	no|down	yes|down	no|down	yes|down	yes|down	yes|down	yes|down	yes|down	7	GO:0009058;GO:0016021;GO:0003824;GO:001677	BP:biosynthetic process;CC:integral component of membrane;MF:catalytic activity;MF:nucleotidyltransferase activity;	K00967	PCYT2	map00564;map00440	Glycerophospholipid metabolism;Phosphonate and phosphinate metabolism
gene12340	LOC110930485	glutathione peroxidase 1	18.3633	5.66	2.29667	4.24333	8.38	yes|down	yes|down	yes|down	yes|down	yes|down	yes|down	no|down	no|up	no|up	no|down	6	GO:0006979;GO:0098869;GO:0055114;GO:0005829;GO:0005634;GO:000460	BP:response to oxidative stress;BP:cellular oxidant detoxification;BP:oxidation-reduction process;CC:cytosol;CC:nucleus;MF:glutathione peroxidase activity;	K00432	gpx, btuE, bsaA	map00590;map00480	Arachidonic acid metabolism;Glutathione metabolism
gene65669	LOC110909897	glycerol-3-phosphate 2-O-acyltransferase 6-like	3.95333	5.02333	8.87667	9.99333	1.14333	yes|down	yes|up	no|up	no|up	no|up	no|up	no|down	yes|down	yes|down	yes|down	5	GO:0010143;GO:0016311;GO:0008152;GO:0009908;GO:0016021;GO:0016791;GO:0090447;GO:001674	BP:cutin biosynthetic process;BP:dephosphorylation;BP:metabolic process;BP:flower development;CC:integral component of membrane;MF:phosphatase activity;MF:glycerol-3-phosphate 2-O-acyltransferase activity;MF:transferase activity, transferring acyl groups;	K13508	GPAT	map00564;map00561	Glycerophospholipid metabolism;Glycerolipid metabolism
gene64602	LOC110904530	glycerol-3-phosphate acyltransferase 1	1.67333	0.843333	0.843333	2.89333	0.693333	yes|down	no|down	no|down	no|up	no|up	yes|up	no|up	yes|down	yes|down	no|down	4	------	------	K13508	GPAT	map00564;map00561	Glycerophospholipid metabolism;Glycerolipid metabolism
gene65083	LOC110904838	glycerol-3-phosphate acyltransferase 3-like, transcript variant X1	3.92333	3.76	3.23667	4.67667	2.61667	yes|down	no|down	no|down	no|down	no|down	no|down	no|down	yes|down	yes|down	yes|down	4	GO:0008152;GO:0016021;GO:0005783;GO:0005886;GO:001674	BP:metabolic process;CC:integral component of membrane;CC:endoplasmic reticulum;CC:plasma membrane;MF:transferase activity, transferring acyl groups;	K13506	GPAT3_4, AGPAT9, AGPAT6	map00564;map00561	Glycerophospholipid metabolism;Glycerolipid metabolism
gene11854	LOC110930224	glycerol-3-phosphate acyltransferase, chloroplastic, transcript variant X6	1.29333	0.96	0.83	4.61333	4.84667	yes|up	no|down	no|down	no|up	no|down	yes|up	yes|up	no|up	yes|up	yes|up	5	GO:0006650;GO:0016024;GO:0009570;GO:000436	BP:glycerophospholipid metabolic process;BP:CDP-diacylglycerol biosynthetic process;CC:chloroplast stroma;MF:glycerol-3-phosphate O-acyltransferase activity;	K00630	ATS1	map00564;map00561	Glycerophospholipid metabolism;Glycerolipid metabolism
gene59423	LOC110899775	glycerol-3-phosphate acyltransferase, chloroplastic-like, transcript variant X2	6.57	5.32	4.41667	4.99667	8.20333	no|down	no|down	no|down	yes|down	no|down	no|down	no|down	no|up	no|down	no|down	1	GO:0006655;GO:0006650;GO:0009570;GO:000436	BP:phosphatidylglycerol biosynthetic process;BP:glycerophospholipid metabolic process;CC:chloroplast stroma;MF:glycerol-3-phosphate O-acyltransferase activity;	K00630	ATS1	map00564;map00561	Glycerophospholipid metabolism;Glycerolipid metabolism
gene70832	LOC110916084	glycerol-3-phosphate acyltransferase, chloroplastic-like, transcript variant X2	1.37667	2.01333	0.633333	1.56667	7.94	yes|up	no|down	no|up	no|down	no|down	yes|down	no|up	yes|up	yes|up	yes|up	5	GO:0006655;GO:0006650;GO:0009570;GO:000436	BP:phosphatidylglycerol biosynthetic process;BP:glycerophospholipid metabolic process;CC:chloroplast stroma;MF:glycerol-3-phosphate O-acyltransferase activity;	K00630	ATS1	map00564;map00561	Glycerophospholipid metabolism;Glycerolipid metabolism
gene36345	LOC110878373	glycerol-3-phosphate dehydrogenase [NAD(+)]	82.1433	43.94	18.7933	4.69333	0.186667	yes|down	yes|down	no|down	yes|down	yes|down	yes|down	yes|down	yes|down	yes|down	yes|down	9	GO:0005975;GO:0046168;GO:0055114;GO:0009331;GO:0004367;GO:0051287;GO:004280	BP:carbohydrate metabolic process;BP:glycerol-3-phosphate catabolic process;BP:oxidation-reduction process;CC:glycerol-3-phosphate dehydrogenase complex;MF:glycerol-3-phosphate dehydrogenase [NAD+] activity;MF:NAD binding;MF:protein homodimerization activity;	K00006	GPD1	map00564	Glycerophospholipid metabolism
gene30819	LOC110872439	glycerol-3-phosphate dehydrogenase SDP6, mitochondrial	1.89	2.28667	1.80667	6.62333	12.9133	yes|up	no|up	no|up	yes|up	no|down	no|up	no|up	no|up	yes|up	yes|up	4	GO:0055114;GO:0006072;GO:0009331;GO:005259	BP:oxidation-reduction process;BP:glycerol-3-phosphate metabolic process;CC:glycerol-3-phosphate dehydrogenase complex;MF:sn-glycerol-3-phosphat;	K00111	glpA, glpD	map00564	Glycerophospholipid metabolism
gene80168	LOC110922752	glycerol-3-phosphate dehydrogenase SDP6, mitochondrial-like	2.98333	6.87667	8.69667	16.2067	14.0933	yes|up	yes|up	yes|up	yes|up	no|up	no|up	no|down	no|down	no|down	no|up	4	GO:0055114;GO:0006072;GO:0009331;GO:005259	BP:oxidation-reduction process;BP:glycerol-3-phosphate metabolic process;CC:glycerol-3-phosphate dehydrogenase complex;MF:sn-glycerol-3-phosphat;	K00111	glpA, glpD	map00564	Glycerophospholipid metabolism
gene67111	LOC110911202	glycerophosphodiester phosphodiesterase GDPD2-like	0.81	2.12333	6.88333	15.9433	4.77333	yes|up	yes|up	no|up	yes|up	yes|up	yes|up	no|up	yes|down	yes|down	no|up	7	------	------	K18696	GDE1	map00564	Glycerophospholipid metabolism
gene80870	LOC110921337	glycerophosphodiester phosphodiesterase GDPD3-like	1.88	2.11667	3.83333	1.97667	0.13	yes|down	yes|up	no|up	no|down	yes|up	no|down	yes|down	yes|down	yes|down	yes|down	7	------	------	K18696	GDE1	map00564	Glycerophospholipid metabolism
gene77980	LOC110920839	glycerophosphodiester phosphodiesterase GDPD6	1.65	1.5	0.856667	1.96667	0.45	yes|down	no|down	no|down	no|down	no|down	no|down	no|up	yes|down	yes|down	yes|down	4	GO:0006629;GO:000888	BP:lipid metabolic process;MF:glycerophosphodiester phosphodiesterase activity;	K01126	E3.1.4.46, glpQ, ugpQ	map00564	Glycerophospholipid metabolism
gene37343	LOC110878996	glyoxysomal fatty acid beta-oxidation multifunctional protein MFP-a-like, transcript variant X1	1.46333	0.773333	1.39667	2.19333	0.41	yes|down	no|down	no|down	no|down	no|up	no|up	no|down	yes|down	yes|down	yes|down	4	GO:0044710;GO:001649	BP:single-organism metabolic process;MF:oxidoreductase activity;	K10527	MFP2	map00592;map00071	alpha-Linolenic acid metabolism;Fatty acid degradation
gene12715	LOC110930717	glyoxysomal fatty acid beta-oxidation multifunctional protein MFP-a-like, transcript variant X2	4.21333	7.48333	7.40333	35.54	52.3133	yes|up	yes|up	yes|up	yes|up	no|up	yes|up	yes|up	no|up	yes|up	yes|up	8	GO:0006631;GO:0055114;GO:000385	BP:fatty acid metabolic process;BP:oxidation-reduction process;MF:3-hydroxyacyl-CoA dehydrogenase activity;	K10527	MFP2	map00592;map00071	alpha-Linolenic acid metabolism;Fatty acid degradation
gene59498	LOC110899810	hydroxymethylglutaryl-CoA lyase, mitochondrial-like, transcript variant X1	1.11333	1.08333	1.38	5.12333	5.01667	yes|up	no|up	no|down	yes|up	no|up	yes|up	no|up	no|down	no|up	yes|up	4	GO:000441	MF:hydroxymethylglutaryl-CoA lyase activity;	K01640	E4.1.3.4, HMGCL, hmgL	map00280;map00650;map00072;map04146	Valine, leucine and isoleucine degradation;Butanoate metabolism;Synthesis and degradation of ketone bodies;Peroxisome
gene1288	LOC110866748	hydroxymethylglutaryl-CoA lyase, mitochondrial-like, transcript variant X3	3.38667	2.09	2.34667	8.26333	10.1133	no|up	no|down	no|down	no|up	no|up	yes|up	no|up	no|up	yes|up	yes|up	3	GO:0003824;GO:000441	MF:catalytic activity;MF:hydroxymethylglutaryl-CoA lyase activity;	K01640	E4.1.3.4, HMGCL, hmgL	map00280;map00650;map00072;map04146	Valine, leucine and isoleucine degradation;Butanoate metabolism;Synthesis and degradation of ketone bodies;Peroxisome
gene35562	LOC110877970	LAG1 longevity assurance homolog 2	3.75	3.18	2.39	2.52667	1.88	yes|down	no|down	no|down	yes|down	no|down	yes|down	no|down	no|down	yes|down	yes|down	5	GO:0016021;GO:000578	CC:integral component of membrane;CC:endoplasmic reticulum;	K04710	CERS1_2_3_4, LASS1_2_3_4	map00600	Sphingolipid metabolism
gene30325	LOC110872152	LAG1 longevity assurance homolog 3-like	0.926667	0.81	1.00667	4.13333	2.57333	no|up	no|up	no|down	yes|up	no|up	yes|up	yes|up	no|down	no|up	no|up	3	GO:0042761;GO:0016021;GO:0005783;GO:005029	BP:very long-chain fatty acid biosynthetic process;CC:integral component of membrane;CC:endoplasmic reticulum;MF:sphingosine N-acyltransferase activity;	K23727	CERS5_6, LASS5_6	map00600	Sphingolipid metabolism
gene39587	LOC110883866	lecithin-cholesterol acyltransferase-like 1	5.03667	10.1933	4.58333	1.01	0.066667	yes|down	no|up	yes|up	yes|down	no|down	yes|down	yes|down	yes|down	yes|down	yes|down	8	------	------	K06129	LYPLA3	map00564	Glycerophospholipid metabolism
gene36722	LOC110878610	lecithin-cholesterol acyltransferase-like 4	5.52333	4.14	6.24	23.5733	34.4467	yes|up	no|up	no|down	yes|up	no|up	yes|up	yes|up	no|up	yes|up	yes|up	6	GO:0009395;GO:0006629;GO:0005829;GO:0008374;GO:000462	BP:phospholipid catabolic process;BP:lipid metabolic process;CC:cytosol;MF:O-acyltransferase activity;MF:phospholipase activity;	K22389	LCAT3	map00564;map00592	Glycerophospholipid metabolism;alpha-Linolenic acid metabolism
gene8063	LOC110927161	linoleate 13S-lipoxygenase 2-1, chloroplastic-like	24.05	23.4867	14.2533	86.9867	132.083	yes|up	no|down	no|down	no|up	no|down	no|up	no|up	no|up	yes|up	yes|up	3	------	------	K00454	LOX2S	map00591;map00592	Linoleic acid metabolism;alpha-Linolenic acid metabolism
gene13349	LOC110935489	linoleate 13S-lipoxygenase 3-1, chloroplastic-like	3.12333	4.28667	5.42333	22.9467	32.5	yes|up	no|up	no|up	yes|up	no|up	yes|up	yes|up	no|up	yes|up	yes|up	6	GO:0031408;GO:0055114;GO:0009534;GO:0009570;GO:0016165;GO:004687	BP:oxylipin biosynthetic process;BP:oxidation-reduction process;CC:chloroplast thylakoid;CC:chloroplast stroma;MF:linoleate 13S-lipoxygenase activity;MF:metal ion binding;	K00454	LOX2S	map00591;map00592	Linoleic acid metabolism;alpha-Linolenic acid metabolism
gene78971	LOC110922221	lipid phosphate phosphatase 2, transcript variant X2	16.4833	8.55667	8.08333	2.61667	0.533333	yes|down	no|down	no|down	yes|down	no|up	yes|down	yes|down	yes|down	yes|down	yes|down	7	------	------	K18693	DPP1, DPPL, PLPP4_5	map00564;map00561	Glycerophospholipid metabolism;Glycerolipid metabolism
gene27200	LOC110867950	lipid phosphate phosphatase 2-like	5.32667	7.94333	9.74	16.9867	13.8133	no|up	yes|up	no|up	no|up	no|up	no|up	no|down	no|down	no|down	no|down	1	------	------	K18693	DPP1, DPPL, PLPP4_5	map00564;map00561	Glycerophospholipid metabolism;Glycerolipid metabolism
gene75096	LOC110915095	lipid phosphate phosphatase 2-like, transcript variant X1	6.75333	9.88333	16.1033	21.16	21.6167	no|up	yes|up	no|up	no|up	no|up	no|up	no|down	no|down	no|down	no|up	1	------	------	K18693	DPP1, DPPL, PLPP4_5	map00564;map00561	Glycerophospholipid metabolism;Glycerolipid metabolism
gene3526	LOC110879048	lipid phosphate phosphatase delta-like	5.65667	7.3	7.69667	4.97	1.07333	yes|down	no|up	no|up	no|down	no|up	yes|down	yes|down	yes|down	yes|down	yes|down	6	GO:0009737;GO:0090332;GO:0006665;GO:0016021;GO:0005789;GO:001678	BP:response to abscisic acid;BP:stomatal closure;BP:sphingolipid metabolic process;CC:integral component of membrane;CC:endoplasmic reticulum membrane;MF:hydrolase activity;	K04716	SGPP1	map00600	Sphingolipid metabolism
gene65810	LOC110910053	long chain acyl-CoA synthetase 1-like, transcript variant X1	2.13333	3.87333	6.94333	24.4833	18.8067	yes|up	yes|up	no|up	yes|up	yes|up	yes|up	no|up	no|down	no|up	yes|up	6	GO:0010143;GO:0001676;GO:0010025;GO:0005783;GO:0031957;GO:000446	BP:cutin biosynthetic process;BP:long-chain fatty acid metabolic process;BP:wax biosynthetic process;CC:endoplasmic reticulum;MF:very long-chain fatty acid-CoA ligase activity;MF:long-chain fatty acid-CoA ligase activity;	K01897	ACSL, fadD	map00061;map00071;map04146	Fatty acid biosynthesis;Fatty acid degradation;Peroxisome
gene43869	LOC110886089	long chain acyl-CoA synthetase 2	16.2333	27.9867	30.5167	10.6967	1.57333	yes|down	yes|up	no|up	yes|down	no|up	yes|down	yes|down	yes|down	yes|down	yes|down	8	GO:0010143;GO:0010311;GO:0050832;GO:0001676;GO:0005783;GO:0009506;GO:0031957;GO:000446	BP:cutin biosynthetic process;BP:lateral root formation;BP:defense response to fungus;BP:long-chain fatty acid metabolic process;CC:endoplasmic reticulum;CC:plasmodesma;MF:very long-chain fatty acid-CoA ligase activity;MF:long-chain fatty acid-CoA ligase activity;	K01897	ACSL, fadD	map00061;map00071;map04146	Fatty acid biosynthesis;Fatty acid degradation;Peroxisome
gene11892	LOC110930246	long chain acyl-CoA synthetase 4	36.0867	38.0233	25.77	23.4267	8.23667	yes|down	no|down	no|up	yes|down	no|down	yes|down	yes|down	yes|down	yes|down	yes|down	7	GO:0008152;GO:000382	BP:metabolic process;MF:catalytic activity;	K01897	ACSL, fadD	map04146;map00061;map00071	Peroxisome;Fatty acid biosynthesis;Fatty acid degradation
gene58965	LOC110899500	long chain acyl-CoA synthetase 4-like	0.803333	0.51	0.393333	3.69	5.33333	yes|up	no|down	no|down	yes|up	no|down	yes|up	yes|up	no|up	yes|up	yes|up	6	GO:0008152;GO:000382	BP:metabolic process;MF:catalytic activity;	K01897	ACSL, fadD	map00061;map00071;map04146	Fatty acid biosynthesis;Fatty acid degradation;Peroxisome
gene31054	LOC110872567	long chain acyl-CoA synthetase 6, peroxisomal-like	0.02	0.07	0	0.123333	40.1133	yes|up	no|down	no|up	no|up	no|down	no|up	no|up	yes|up	yes|up	yes|up	4	------	------	K01897	ACSL, fadD	map04146;map00061;map00071	Peroxisome;Fatty acid biosynthesis;Fatty acid degradation
gene42142	LOC110885243	long chain acyl-CoA synthetase 6, peroxisomal-like	7.33	5.62667	2.58	3.85667	2.65	yes|down	yes|down	no|down	yes|down	no|down	yes|down	no|down	no|down	yes|down	yes|down	6	GO:0008152;GO:000382	BP:metabolic process;MF:catalytic activity;	K01897	ACSL, fadD	map00061;map00071;map04146	Fatty acid biosynthesis;Fatty acid degradation;Peroxisome
gene10240	LOC110929342	long chain acyl-CoA synthetase 7, peroxisomal-like	17.9533	29.4533	26.2067	139.347	140.427	yes|up	no|up	no|up	yes|up	no|up	yes|up	yes|up	no|down	yes|up	yes|up	6	GO:0008152;GO:000382	BP:metabolic process;MF:catalytic activity;	K01897	ACSL, fadD	map00061;map00071;map04146	Fatty acid biosynthesis;Fatty acid degradation;Peroxisome
gene1412	LOC110895747	long chain acyl-CoA synthetase 7, peroxisomal-like	2.15333	1.38333	2.51333	4.92	0.466667	yes|down	no|up	no|down	no|up	no|up	no|up	no|up	yes|down	yes|down	yes|down	4	------	------	K01897	ACSL, fadD	map00061;map00071;map04146	Fatty acid biosynthesis;Fatty acid degradation;Peroxisome
gene37053	LOC110878808	long chain acyl-CoA synthetase 9, chloroplastic-like	18.5333	10.9867	4.26	1.53	0.28	yes|down	yes|down	no|down	yes|down	yes|down	yes|down	yes|down	yes|down	yes|down	yes|down	9	GO:0008152;GO:0001676;GO:0009941;GO:0016020;GO:0003824;GO:000446	BP:metabolic process;BP:long-chain fatty acid metabolic process;CC:chloroplast envelope;CC:membrane;MF:catalytic activity;MF:long-chain fatty acid-CoA ligase activity;	K01897	ACSL, fadD	map00061;map00071;map04146	Fatty acid biosynthesis;Fatty acid degradation;Peroxisome
gene46285	LOC110889498	long chain acyl-CoA synthetase 9, chloroplastic-like	84.0333	72.5767	34.4133	28.6133	13.7667	yes|down	yes|down	no|down	yes|down	no|down	yes|down	yes|down	yes|down	yes|down	yes|down	8	GO:0008152;GO:0001676;GO:0009941;GO:0016020;GO:0003824;GO:000446	BP:metabolic process;BP:long-chain fatty acid metabolic process;CC:chloroplast envelope;CC:membrane;MF:catalytic activity;MF:long-chain fatty acid-CoA ligase activity;	K01897	ACSL, fadD	map00061;map00071;map04146	Fatty acid biosynthesis;Fatty acid degradation;Peroxisome
gene21950	LOC110941526	long chain base biosynthesis protein 2a-like, transcript variant X1	4.23333	4.75	5.42333	9.71	17.0867	yes|up	no|up	no|up	no|up	no|up	no|up	no|up	no|up	no|up	yes|up	2	GO:0009058;GO:0016021;GO:0016740;GO:0030170;GO:000475	BP:biosynthetic process;CC:integral component of membrane;MF:transferase activity;MF:pyridoxal phosphate binding;MF:serine C-palmitoyltransferase activity;	K00654	SPT	map00600	Sphingolipid metabolism
gene6933	LOC110922258	lysophospholipid acyltransferase 1-like	70.1567	43.9867	25.8167	14.16	7.09333	yes|down	yes|down	no|down	yes|down	no|down	yes|down	yes|down	no|down	yes|down	yes|down	7	------	------	K13519	LPT1, ALE1	map00565;map00564;map00561	Ether lipid metabolism;Glycerophospholipid metabolism;Glycerolipid metabolism
gene5650	LOC110915451	lysophospholipid acyltransferase LPEAT1-like, transcript variant X1	14.7367	16.7033	18.7067	40.04	72.8067	yes|up	no|up	no|up	no|up	no|up	no|up	no|up	no|up	no|up	yes|up	2	------	------	K13510	LPCAT1_2	map00565;map00564	Ether lipid metabolism;Glycerophospholipid metabolism
gene1819	LOC110869205	malonyl CoA-acyl carrier protein transacylase-like	110.833	106.79	72.17	53.8533	14.1133	yes|down	no|down	no|down	yes|down	no|down	yes|down	yes|down	yes|down	yes|down	yes|down	7	GO:0008152;GO:000431	BP:metabolic process;MF:[acyl-carrier-protein] S-malonyltransferase activity;	K00645	fabD, MCAT, MCT1	map00061	Fatty acid biosynthesis
gene23577	LOC110864322	methylsterol monooxygenase 1-1-like	25.1467	13.5133	7.56	2.00333	0.596667	yes|down	yes|down	no|down	yes|down	no|down	yes|down	yes|down	no|down	yes|down	yes|down	7	GO:0006633;GO:0055114;GO:0016021;GO:0005506;GO:001649	BP:fatty acid biosynthetic process;BP:oxidation-reduction process;CC:integral component of membrane;MF:iron ion binding;MF:oxidoreductase activity;	K14423	SMO1	map00100	Steroid biosynthesis
gene26880	LOC110867780	methylsterol monooxygenase 1-1-like	36.71	37.3333	35.5367	7.33	0.323333	yes|down	no|up	no|up	yes|down	no|up	yes|down	yes|down	yes|down	yes|down	yes|down	7	GO:0044710;GO:001602	BP:single-organism metabolic process;CC:membrane;	K14423	SMO1	map00100	Steroid biosynthesis
gene1602	LOC110868287	methylsterol monooxygenase 2-2-like	62.7833	47.3633	34.0967	10.8967	2.83	yes|down	no|down	no|down	yes|down	no|down	yes|down	yes|down	yes|down	yes|down	yes|down	7	GO:0006633;GO:0055114;GO:0016021;GO:0005506;GO:001649	BP:fatty acid biosynthetic process;BP:oxidation-reduction process;CC:integral component of membrane;MF:iron ion binding;MF:oxidoreductase activity;	K14424	SMO2	map00100	Steroid biosynthesis
gene33557	LOC110873890	methylsterol monooxygenase 2-2-like	16.75	12.6	15.78	9.69	1.92	yes|down	no|up	no|down	yes|down	no|up	yes|down	yes|down	yes|down	yes|down	yes|down	7	GO:0006633;GO:0055114;GO:0016021;GO:0005506;GO:001649	BP:fatty acid biosynthetic process;BP:oxidation-reduction process;CC:integral component of membrane;MF:iron ion binding;MF:oxidoreductase activity;	K14424	SMO2	map00100	Steroid biosynthesis
gene58764	LOC110899401	monogalactosyldiacylglycerol synthase, chloroplastic-like	1.25333	1.42667	0.536667	1.62667	1.66333	no|down	no|down	no|up	no|down	yes|down	no|down	no|up	no|down	no|up	no|down	1	GO:0009247;GO:001675	BP:glycolipid biosynthetic process;MF:transferase activity, transferring hexosyl groups;	K03715	MGD	map00561	Glycerolipid metabolism
gene62721	LOC110909015	monothiol glutaredoxin-S6	11.1367	15.34	30.0267	46.5267	21.3667	no|up	yes|up	no|up	yes|up	yes|up	no|up	no|down	yes|down	yes|down	no|down	5	GO:0045454;GO:0055114;GO:0005623;GO:0015035;GO:000905	BP:cell redox homeostasis;BP:oxidation-reduction process;CC:cell;MF:protein disulfide oxidoreductase activity;MF:electron carrier activity;	K00128	ALDH	map00310;map00330;map00410;map00903;map00561;map00340;map00053;map00010;map00071;map00380;map00280;map00620	Lysine degradation;Arginine and proline metabolism;beta-Alanine metabolism;Limonene and pinene degradation;Glycerolipid metabolism;Histidine metabolism;Ascorbate and aldarate metabolism;Glycolysis / Gluconeogenesis;Fatty acid degradation;Tryptophan metabolism;Valine, leucine and isoleucine degradation;Pyruvate metabolism
gene75795	LOC110921346	NADP-dependent D-sorbitol-6-phosphate dehydrogenase-like	46.7533	23.3467	22.9267	17.1933	15.5033	yes|down	no|down	no|down	yes|down	no|up	yes|down	yes|down	no|down	yes|down	yes|down	6	GO:0055114;GO:001649	BP:oxidation-reduction process;MF:oxidoreductase activity;	K00011;brp	AKR1B;	map00051;map00040;map00561;map00790;map00052	Fructose and mannose metabolism;Pentose and glucuronate interconversions;Glycerolipid metabolism;Folate biosynthesis;Galactose metabolism
gene79307	LOC110921111	NADP-dependent D-sorbitol-6-phosphate dehydrogenase-like	31.6433	16.5233	11.59	13.6033	13.92	yes|down	yes|down	no|down	yes|down	no|down	no|down	no|down	no|down	no|down	yes|down	4	GO:0055114;GO:0047641;GO:001649	BP:oxidation-reduction process;MF:aldose-6-phosphate reductas;MF:oxidoreductase activity;	K00011	AKR1B	map00561;map00040;map00051;map00052;map00790	Glycerolipid metabolism;Pentose and glucuronate interconversions;Fructose and mannose metabolism;Galactose metabolism;Folate biosynthesis
gene7698	LOC110926207	NADPH-dependent aldehyde reductase-like protein, chloroplastic	0.026667	0.273333	0.833333	6.27333	12.36	yes|up	yes|up	no|up	yes|up	no|up	yes|up	yes|up	no|up	yes|up	yes|up	7	GO:0055114;GO:001649	BP:oxidation-reduction process;MF:oxidoreductase activity;	K00059	fabG, OAR1	map00780;map00061	Biotin metabolism;Fatty acid biosynthesis
gene17851	LOC110937996	NADPH-dependent aldo-keto reductase, chloroplastic-like	10.4	11.53	9.13667	23.39	13.1133	no|down	no|down	no|up	no|up	no|down	no|up	no|up	yes|down	no|down	no|down	1	GO:0055114;GO:001649	BP:oxidation-reduction process;MF:oxidoreductase activity;	K00002	AKR1A1, adh	map00010;map00040;map00561	Glycolysis / Gluconeogenesis;Pentose and glucuronate interconversions;Glycerolipid metabolism
gene57759	LOC110898831	NADPH-dependent aldo-keto reductase, chloroplastic-like	4.84	1.88333	1.06667	0.243333	0.146667	yes|down	yes|down	yes|down	yes|down	no|down	yes|down	yes|down	no|down	yes|down	yes|down	8	GO:0055114;GO:001649	BP:oxidation-reduction process;MF:oxidoreductase activity;	K00002	AKR1A1, adh	map00010;map00040;map00561	Glycolysis / Gluconeogenesis;Pentose and glucuronate interconversions;Glycerolipid metabolism
gene74729	LOC110918634	NADPH-dependent aldo-keto reductase, chloroplastic-like	0.6	0.486667	0.27	2.06667	4	yes|up	no|down	no|down	no|up	no|down	yes|up	yes|up	no|up	yes|up	yes|up	5	GO:0055114;GO:001649	BP:oxidation-reduction process;MF:oxidoreductase activity;	K00002	AKR1A1, adh	map00010;map00040;map00561	Glycolysis / Gluconeogenesis;Pentose and glucuronate interconversions;Glycerolipid metabolism
gene76500	LOC110920939	NADPH-dependent aldo-keto reductase, chloroplastic-like	0.936667	0.673333	0.57	1.29333	2.78333	no|up	no|down	no|down	no|down	no|down	no|up	no|up	no|up	yes|up	yes|up	2	GO:0055114;GO:001649	BP:oxidation-reduction process;MF:oxidoreductase activity;	K00002	AKR1A1, adh	map00010;map00040;map00561	Glycolysis / Gluconeogenesis;Pentose and glucuronate interconversions;Glycerolipid metabolism
gene19190	LOC110940093	neutral ceramidase 2-like	2.87	1.63	1.28333	1.4	0.956667	yes|down	yes|down	no|down	yes|down	no|down	no|down	no|down	no|down	no|down	yes|down	4	------	------	K12349	ASAH2	map00600	Sphingolipid metabolism
gene26490	LOC110867544	non-lysosomal glucosylceramidase, transcript variant X3	11.6967	22.04	20.4533	53.8233	94.79	yes|up	yes|up	no|up	yes|up	no|up	no|up	no|up	no|up	yes|up	yes|up	5	------	------	K17108	GBA2	map00600;map00511	Sphingolipid metabolism;Other glycan degradation
gene15484	LOC110936625	non-specific phospholipase C1	1.38333	1.77667	3.97	9.77333	7.35333	yes|up	yes|up	no|up	yes|up	yes|up	yes|up	no|up	no|down	no|down	yes|up	6	------	------	K01114	plc	map00565;map00564;map00562	Ether lipid metabolism;Glycerophospholipid metabolism;Inositol phosphate metabolism
gene38814	LOC110879922	non-specific phospholipase C6-like	12.3667	10.19	10.58	3.01333	0.343333	yes|down	no|down	no|down	yes|down	no|up	yes|down	yes|down	yes|down	yes|down	yes|down	7	GO:0008152;GO:001678	BP:metabolic process;MF:hydrolase activity, acting on ester bonds;	K01114	plc	map00565;map00564;map00562	Ether lipid metabolism;Glycerophospholipid metabolism;Inositol phosphate metabolism
gene38815	LOC110879923	non-specific phospholipase C6-like, transcript variant X1	1.82667	4.65	6.81667	3.49	0.103333	yes|down	yes|up	yes|up	no|up	no|up	no|down	no|down	yes|down	yes|down	yes|down	6	GO:0008152;GO:001678	BP:metabolic process;MF:hydrolase activity, acting on ester bonds;	K01114	plc	map00565;map00564;map00562	Ether lipid metabolism;Glycerophospholipid metabolism;Inositol phosphate metabolism
gene67185	LOC110911264	oleosin	2918.2	4725.85	10221.6	11148.6	3956.6	no|down	yes|up	no|up	yes|up	yes|up	no|up	no|down	yes|down	yes|down	yes|down	6	GO:0016021;GO:001251	CC:integral component of membrane;CC:monolayer-surrounded lipid storage body;	------	------	------
gene65317	LOC110906283	oleosin 14.9 kDa-like	681.18	686.94	1068.37	480.967	340.303	yes|down	no|up	no|up	yes|down	no|up	yes|down	yes|down	no|down	yes|down	yes|down	6	------	------	------	------	------
gene63945	LOC110904071	oleosin 16.4 kDa-like	7917.12	7774.56	9851.5	7118.1	3225.92	yes|down	no|up	no|down	no|down	no|up	no|down	yes|down	yes|down	yes|down	yes|down	5	------	------	------	------	------
gene29184	LOC110869166	oleosin 1-like	10678.4	14402.5	21354.4	10587.8	1985.85	yes|down	yes|up	no|up	no|down	no|up	yes|down	yes|down	yes|down	yes|down	yes|down	7	GO:0016021;GO:001251	CC:integral component of membrane;CC:monolayer-surrounded lipid storage body;	------	------	------
gene31436	LOC110871077	oleosin 1-like	1858.28	1716.85	2878.29	1815.63	2101.36	no|down	no|up	no|down	no|down	no|up	no|down	yes|down	no|up	yes|down	no|down	2	------	------	------	------	------
gene71463	LOC110919066	oleosin-like	241.72	503.793	1575.6	610.37	429.387	no|up	yes|up	yes|up	no|up	yes|up	no|down	yes|down	no|down	yes|down	no|down	5	------	------	------	------	------
gene77732	LOC110921783	oleosin-like	4105.23	5143.99	7891.14	3065.98	1777.43	yes|down	yes|up	no|up	yes|down	no|up	yes|down	yes|down	no|down	yes|down	yes|down	7	------	------	------	------	------
gene2269	LOC110871748	oleoyl-acyl carrier protein thioesterase	306.52	225.67	221.383	224.417	156.45	yes|down	no|down	no|down	yes|down	no|up	no|down	no|down	no|down	yes|down	yes|down	4	GO:0006633;GO:0016295;GO:0016296;GO:0004320;GO:001679	BP:fatty acid biosynthetic process;MF:myristoyl-[acyl-carrier-protein] hydrolase activity;MF:palmitoyl-[acyl-carrier-protein] hydrolase activity;MF:oleoyl-[acyl-carrier-protein] hydrolase activity;MF:thiolester hydrolase activity;	K10782	FATA	map00061	Fatty acid biosynthesis
gene34054	LOC110877217	palmitoyl-acyl carrier protein thioesterase, chloroplastic-like	16.9067	17.4533	8.78333	7.46	2.19	yes|down	no|down	no|up	yes|down	no|down	yes|down	yes|down	yes|down	yes|down	yes|down	7	GO:0006633;GO:0016295;GO:0016296;GO:0004320;GO:001679	BP:fatty acid biosynthetic process;MF:myristoyl-[acyl-carrier-protein] hydrolase activity;MF:palmitoyl-[acyl-carrier-protein] hydrolase activity;MF:oleoyl-[acyl-carrier-protein] hydrolase activity;MF:thiolester hydrolase activity;	K10781	FATB	map00061	Fatty acid biosynthesis
gene60054	LOC110900125	palmitoyl-protein thioesterase 1, transcript variant X1	0.746667	0.633333	0.783333	5.68	3.41667	yes|up	no|up	no|down	yes|up	no|up	yes|up	yes|up	no|down	yes|up	yes|up	6	------	------	K01074	PPT	map00062	Fatty acid elongation
gene391	LOC110943549	peroxygenase	1628.64	2634.68	4621.25	4012.81	1703.27	no|down	yes|up	no|up	no|up	yes|up	no|down	yes|down	yes|down	yes|down	yes|down	6	GO:001602	CC:membrane;	K17991	PXG	map00073	Cutin, suberine and wax biosynthesis
gene17530	LOC110937785	phosphatidate cytidylyltransferase 4, chloroplastic-like	8.10667	8.38	5.86333	9.38667	4.41333	yes|down	no|down	no|up	no|down	no|down	no|down	no|down	yes|down	yes|down	yes|down	4	GO:0006655;GO:0016024;GO:0016020;GO:0004605;GO:001677	BP:phosphatidylglycerol biosynthetic process;BP:CDP-diacylglycerol biosynthetic process;CC:membrane;MF:phosphatidate cytidylyltransferase activity;MF:nucleotidyltransferase activity;	K00981	E2.7.7.41, CDS1, CDS2, cdsA	map00564;map04070	Glycerophospholipid metabolism;Phosphatidylinositol signaling system
gene24158	LOC110864702	phosphatidate cytidylyltransferase 4, chloroplastic-like, transcript variant X1	7.13333	5.27333	5.06	6.97	3.17	yes|down	no|down	no|down	no|down	no|up	no|down	no|down	yes|down	yes|down	yes|down	4	GO:0006655;GO:0016024;GO:0016020;GO:0004605;GO:001677	BP:phosphatidylglycerol biosynthetic process;BP:CDP-diacylglycerol biosynthetic process;CC:membrane;MF:phosphatidate cytidylyltransferase activity;MF:nucleotidyltransferase activity;	K00981	E2.7.7.41, CDS1, CDS2, cdsA	map00564;map04070	Glycerophospholipid metabolism;Phosphatidylinositol signaling system
gene3797	LOC110880605	phosphatidate phosphatase PAH1-like	4.51	4.41	3.00667	3.11	1.43333	yes|down	no|down	no|down	yes|down	no|down	yes|down	no|down	yes|down	yes|down	yes|down	6	------	------	K15728	LPIN	map00564;map00561	Glycerophospholipid metabolism;Glycerolipid metabolism
gene49621	LOC110891213	phosphatidate phosphatase PAH1-like, transcript variant X2	1.38	1.87	2.28333	5.22333	7.40333	yes|up	no|up	no|up	yes|up	no|up	no|up	no|up	no|up	no|up	yes|up	3	GO:0008654;GO:0016311;GO:0006886;GO:0016036;GO:0019375;GO:0000139;GO:0032586;GO:000819	BP:phospholipid biosynthetic process;BP:dephosphorylation;BP:intracellular protein transport;BP:cellular response to phosphate starvation;BP:galactolipid biosynthetic process;CC:Golgi membrane;CC:protein storage vacuole membrane;MF:phosphatidate phosphatase activity;	K15728	LPIN	map00564;map00561	Glycerophospholipid metabolism;Glycerolipid metabolism
gene38050	LOC110879450	phosphatidate phosphatase PAH2-like, transcript variant X1	2.90667	4.93	5.27333	12.3267	9.88667	no|up	yes|up	no|up	yes|up	no|up	no|up	no|up	no|down	no|down	no|up	2	------	------	K15728	LPIN	map00564;map00561	Glycerophospholipid metabolism;Glycerolipid metabolism
gene5507	LOC110914598	phosphatidate phosphatase PAH2-like, transcript variant X1	2.61667	3.98667	5.00667	7.52333	4.90667	no|up	yes|up	no|up	no|up	no|up	no|up	no|down	no|down	no|down	no|down	1	------	------	K15728	LPIN	map00564;map00561	Glycerophospholipid metabolism;Glycerolipid metabolism
gene62420	LOC110908856	phosphatidate phosphatase PAH2-like, transcript variant X1	2.38	3.20667	3.5	9.05667	15.9067	yes|up	no|up	no|up	yes|up	no|up	no|up	no|up	no|up	yes|up	yes|up	4	------	------	K15728	LPIN	map00564;map00561	Glycerophospholipid metabolism;Glycerolipid metabolism
gene31888	LOC110873018	phospholipase A(1) LCAT3-like	2.88	1.85	1.14667	2.19667	2.48667	yes|down	yes|down	no|down	yes|down	no|down	no|down	no|down	no|up	no|up	no|down	3	------	------	K22389	LCAT3	map00564;map00592	Glycerophospholipid metabolism;alpha-Linolenic acid metabolism
gene13661	LOC110935648	phospholipase D alpha 1-like	22.04	28.0267	19.28	69.3433	119.353	yes|up	no|down	no|up	no|up	no|down	no|up	no|up	no|up	yes|up	yes|up	3	GO:0016042;GO:0046470;GO:0009536;GO:0005783;GO:0005773;GO:0016020;GO:0005886;GO:0070290;GO:0005509;GO:000463	BP:lipid catabolic process;BP:phosphatidylcholine metabolic process;CC:plastid;CC:endoplasmic reticulum;CC:vacuole;CC:membrane;CC:plasma membrane;MF:N-acylphosphatidylethanolamine-specific phospholipase D activity;MF:calcium ion binding;MF:phospholipase D activity;	K01115	PLD1_2	map00565;map00564;map04144	Ether lipid metabolism;Glycerophospholipid metabolism;Endocytosis
gene43122	LOC110885693	phospholipase D alpha 1-like	1.59667	1.40333	0.373333	1.29667	1.16667	yes|down	yes|down	no|down	no|down	yes|down	no|down	no|up	no|down	no|up	no|down	3	GO:0016042;GO:0046470;GO:0016020;GO:0070290;GO:0005509;GO:000463	BP:lipid catabolic process;BP:phosphatidylcholine metabolic process;CC:membrane;MF:N-acylphosphatidylethanolamine-specific phospholipase D activity;MF:calcium ion binding;MF:phospholipase D activity;	K01115	PLD1_2	map00565;map00564;map04144	Ether lipid metabolism;Glycerophospholipid metabolism;Endocytosis
gene36550	LOC110878503	phospholipase D delta	23.17	28.4533	22.5067	56.1933	113.88	yes|up	no|up	no|up	no|up	no|down	no|up	no|up	no|up	yes|up	yes|up	3	------	------	K01115	PLD1_2	map00565;map00564;map04144	Ether lipid metabolism;Glycerophospholipid metabolism;Endocytosis
gene54911	LOC110897355	phospholipase D delta-like	4.35	2.84333	1.22333	2.12	3.10333	yes|down	yes|down	no|down	yes|down	yes|down	yes|down	no|down	no|up	no|up	no|down	5	GO:0016042;GO:0046470;GO:0016020;GO:0070290;GO:0005509;GO:000463	BP:lipid catabolic process;BP:phosphatidylcholine metabolic process;CC:membrane;MF:N-acylphosphatidylethanolamine-specific phospholipase D activity;MF:calcium ion binding;MF:phospholipase D activity;	K01115	PLD1_2	map00565;map00564;map04144	Ether lipid metabolism;Glycerophospholipid metabolism;Endocytosis
gene50834	LOC110894046	phospholipase D gamma 1-like	2.89333	4.22333	3.61	6.29	1.31667	yes|down	no|up	no|up	no|up	no|down	no|down	no|down	yes|down	yes|down	yes|down	4	GO:0004630;GO:007029	MF:phospholipase D activity;MF:N-acylphosphatidylethanolamine-specific phospholipase D activity;	K01115	PLD1_2	map00565;map00564;map04144	Ether lipid metabolism;Glycerophospholipid metabolism;Endocytosis
gene41664	LOC110884979	phospholipase D zeta 1-like	0.703333	1.19333	1.72667	2.55667	2.76667	yes|up	yes|up	no|up	yes|up	no|up	no|up	no|down	no|up	no|down	no|up	3	------	------	K01115	PLD1_2	map00565;map00564;map04144	Ether lipid metabolism;Glycerophospholipid metabolism;Endocytosis
gene52043	LOC110894725	phospholipase D zeta 1-like, transcript variant X1	0.37	0.763333	0.746667	3.64667	2.11667	yes|up	no|up	no|up	yes|up	no|down	yes|up	no|up	no|down	no|up	no|up	3	GO:000382	MF:catalytic activity;	K01115	PLD1_2	map00565;map00564;map04144	Ether lipid metabolism;Glycerophospholipid metabolism;Endocytosis
gene44521	LOC110886458	phospholipid:diacylglycerol acyltransferase 1	1.21667	1.45	1.30667	8.05667	15.6233	yes|up	no|up	no|up	yes|up	no|up	yes|up	yes|up	no|up	yes|up	yes|up	6	GO:0006629;GO:0016021;GO:0008374;GO:004602	BP:lipid metabolic process;CC:integral component of membrane;MF:O-acyltransferase activity;MF:phospholipi;	K00679	E2.3.1.158	map00561	Glycerolipid metabolism
gene50246	LOC110893689	phospholipid:diacylglycerol acyltransferase 1-like	3.61	7.14667	6.85	14.4	24.3033	yes|up	yes|up	yes|up	yes|up	no|up	no|up	no|up	no|up	no|up	no|up	4	GO:0006629;GO:0016021;GO:000837	BP:lipid metabolic process;CC:integral component of membrane;MF:O-acyltransferase activity;	K00679	E2.3.1.158	map00561	Glycerolipid metabolism
gene25603	LOC110865567	phosphomethylethanolamine N-methyltransferase-like, transcript variant X1	10.63	5.37	5.17	5.53	5.53333	yes|down	no|down	no|down	yes|down	no|up	no|down	no|down	no|down	no|down	no|down	2	GO:0006656;GO:0032259;GO:000023	BP:phosphatidylcholine biosynthetic process;BP:methylation;MF:phosphoethanolamine N-methyltransferase activity;	K05929	E2.1.1.103, NMT	map00564	Glycerophospholipid metabolism
gene61525	LOC110908410	phosphomethylethanolamine N-methyltransferase-like, transcript variant X1	9.63	3.73667	0.743333	0.68	0.686667	yes|down	yes|down	yes|down	yes|down	yes|down	yes|down	no|down	no|down	no|down	yes|down	7	GO:0006656;GO:0032259;GO:000023	BP:phosphatidylcholine biosynthetic process;BP:methylation;MF:phosphoethanolamine N-methyltransferase activity;	K05929	E2.1.1.103, NMT	map00564	Glycerophospholipid metabolism
gene38130	LOC110879498	probable 1-acyl-sn-glycerol-3-phosphate acyltransferase 4, transcript variant X7	2.96667	4.31	3.61	6.46667	2.69333	yes|down	no|up	no|up	no|up	no|down	no|down	no|down	yes|down	yes|down	yes|down	4	------	------	K13513	LCLAT1, AGPAT8	map00564;map00561	Glycerophospholipid metabolism;Glycerolipid metabolism
gene43812	LOC110886059	probable 1-acyl-sn-glycerol-3-phosphate acyltransferase 5	2.41333	1.74	1.55	1.92	1.54667	yes|down	no|down	no|down	no|down	no|up	no|down	no|down	no|down	no|down	no|down	1	GO:0008152;GO:0016021;GO:001674	BP:metabolic process;CC:integral component of membrane;MF:transferase activity, transferring acyl groups;	K13513	LCLAT1, AGPAT8	map00564;map00561	Glycerophospholipid metabolism;Glycerolipid metabolism
gene17788	LOC110937955	probable 3-beta-hydroxysteroid-Delta(8),Delta(7)-isomerase	3.28333	2	1.14	1.23667	0.123333	yes|down	yes|down	no|down	yes|down	no|down	yes|down	no|down	yes|down	yes|down	yes|down	7	GO:0016125;GO:0060964;GO:0016021;GO:0005886;GO:0000247;GO:004775	BP:sterol metabolic process;BP:regulation of gene silencing by miRNA;CC:integral component of membrane;CC:plasma membrane;MF:C-8 sterol isomerase activity;MF:cholestenol delta-isomerase activity;	K01824	EBP	map00100	Steroid biosynthesis
gene3227	LOC110877298	probable acyl-activating enzyme 16, chloroplastic	1.98	2.55333	2.48333	9.93333	10.6067	yes|up	no|up	no|up	yes|up	no|up	yes|up	yes|up	no|up	yes|up	yes|up	6	GO:0008152;GO:000382	BP:metabolic process;MF:catalytic activity;	K01897	ACSL, fadD	map00061;map00071;map04146	Fatty acid biosynthesis;Fatty acid degradation;Peroxisome
gene75992	LOC110923282	probable acyl-CoA dehydrogenase IBR3, transcript variant X1	34.0567	30.4267	25.4	80.31	104.75	no|up	no|down	no|down	no|up	no|down	no|up	no|up	no|up	yes|up	no|up	1	GO:0055114;GO:0003995;GO:005066	BP:oxidation-reduction process;MF:acyl-CoA dehydrogenase activity;MF:flavin adenine dinucleotide binding;	K00249	ACADM, acd	map00280;map00071	Valine, leucine and isoleucine degradation;Fatty acid degradation
gene20374	LOC110940675	probable acyl-CoA dehydrogenase IBR3, transcript variant X2	28.0867	22.15	26.6967	29.6367	12.9233	yes|down	no|down	no|down	no|down	no|up	no|down	no|down	yes|down	yes|down	yes|down	4	------	------	K00249	ACADM, acd	map00280;map00071	Valine, leucine and isoleucine degradation;Fatty acid degradation
gene39533	LOC110883832	probable choline kinase 3	4.25333	3.14333	0.406667	3.69667	5.65	no|down	yes|down	no|down	no|down	yes|down	no|down	yes|up	no|up	yes|up	no|down	4	------	------	K14156	CHK	map00564	Glycerophospholipid metabolism
gene50152	LOC110891501	probable enoyl-CoA hydratase 1, peroxisomal	33.6633	64.6967	52.0767	304.48	372.233	yes|up	no|up	yes|up	yes|up	no|down	yes|up	yes|up	no|up	yes|up	yes|up	7	GO:0008152;GO:0005777;GO:000382	BP:metabolic process;CC:peroxisome;MF:catalytic activity;	K01692	paaF, echA	map00310;map00640;map00650;map00903;map00380;map00360;map00071;map00280;map00410	Lysine degradation;Propanoate metabolism;Butanoate metabolism;Limonene and pinene degradation;Tryptophan metabolism;Phenylalanine metabolism;Fatty acid degradation;Valine, leucine and isoleucine degradation;beta-Alanine metabolism
gene19999	LOC110940496	probable ethanolamine kinase	2.13	2.07333	2.25333	7.17333	9.63667	yes|up	no|up	no|down	no|up	no|up	yes|up	no|up	no|up	yes|up	yes|up	4	------	------	K00894	ETNK, EKI	map00564	Glycerophospholipid metabolism
gene26553	LOC110867581	probable glutathione peroxidase 2	12.9767	17.27	29.7	44.5833	26.5533	no|up	yes|up	no|up	yes|up	no|up	no|up	no|down	no|down	yes|down	no|down	3	GO:0098869;GO:0055114;GO:0006979;GO:0016021;GO:000460	BP:cellular oxidant detoxification;BP:oxidation-reduction process;BP:response to oxidative stress;CC:integral component of membrane;MF:glutathione peroxidase activity;	K00432	gpx, btuE, bsaA	map00590;map00480	Arachidonic acid metabolism;Glutathione metabolism
gene329	LOC110943336	probable glutathione peroxidase 4	18.3867	14.7867	21.1967	46.23	62.77	no|up	no|up	no|down	no|up	no|up	no|up	no|up	no|up	no|up	yes|up	1	------	------	K00432	gpx, btuE, bsaA	map00590;map00480	Arachidonic acid metabolism;Glutathione metabolism
gene60504	LOC110900391	probable glycerol-3-phosphate acyltransferase 8	4.92	6.71	9.98667	12.0433	7.39	no|down	yes|up	no|up	no|up	no|up	no|up	no|down	no|down	yes|down	no|down	2	------	------	K13508	GPAT	map00564;map00561	Glycerophospholipid metabolism;Glycerolipid metabolism
gene24261	LOC110864776	probable glycerol-3-phosphate acyltransferase 8, transcript variant X2	5.86	10.34	10.3433	13.5533	7.49	no|down	no|up	no|up	no|up	no|up	no|down	no|down	no|down	yes|down	yes|down	2	------	------	K13508	GPAT	map00564;map00561	Glycerophospholipid metabolism;Glycerolipid metabolism
gene17801	LOC110937962	probable glycerol-3-phosphate dehydrogenase [NAD(+)] 1, cytosolic	4.09333	3.1	1.65667	1.81	3.83333	no|down	yes|down	no|down	yes|down	no|down	yes|down	no|down	no|up	no|up	no|down	3	GO:0005975;GO:0046168;GO:0055114;GO:0009331;GO:0004367;GO:005128	BP:carbohydrate metabolic process;BP:glycerol-3-phosphate catabolic process;BP:oxidation-reduction process;CC:glycerol-3-phosphate dehydrogenase complex;MF:glycerol-3-phosphate dehydrogenase [NAD+] activity;MF:NAD binding;	K00006	GPD1	map00564	Glycerophospholipid metabolism
gene48434	LOC110890588	probable glycerol-3-phosphate dehydrogenase [NAD(+)] 1, cytosolic	29.99	24.9733	11.6967	9.1	7.70333	yes|down	yes|down	no|down	yes|down	no|down	yes|down	yes|down	no|down	yes|down	yes|down	7	GO:0005975;GO:0046168;GO:0055114;GO:0009331;GO:0004367;GO:005128	BP:carbohydrate metabolic process;BP:glycerol-3-phosphate catabolic process;BP:oxidation-reduction process;CC:glycerol-3-phosphate dehydrogenase complex;MF:glycerol-3-phosphate dehydrogenase [NAD+] activity;MF:NAD binding;	K00006	GPD1	map00564	Glycerophospholipid metabolism
gene80554	LOC110922725	probable peroxygenase 4	1.44667	1.29667	2.37333	7.52667	2.97	no|up	no|up	no|down	no|up	no|up	yes|up	no|up	yes|down	no|down	no|up	2	GO:001602	CC:integral component of membrane;	K17991	PXG	map00073	Cutin, suberine and wax biosynthesis
gene80552	LOC110922319	probable peroxygenase 4, transcript variant X1	12.52	11.8367	27.84	44.4733	12.4733	no|down	yes|up	no|down	yes|up	yes|up	yes|up	no|down	yes|down	yes|down	no|down	6	GO:001602	CC:membrane;	K17991	PXG	map00073	Cutin, suberine and wax biosynthesis
gene11768	LOC110930172	probable phospholipid hydroperoxide glutathione peroxidase	6.55667	7.50667	8.7	14.6767	4.41333	yes|down	no|up	no|up	no|up	no|up	no|up	no|down	yes|down	yes|down	yes|down	4	GO:0050896;GO:000460	BP:response to stimulus;MF:peroxidase activity;	K00432	gpx, btuE, bsaA	map00590;map00480	Arachidonic acid metabolism;Glutathione metabolism
gene44625	LOC110886522	protein HOTHEAD-like	1.57667	1.83	2.66333	2.33667	0.443333	yes|down	no|up	no|up	no|down	no|up	no|down	no|down	yes|down	yes|down	yes|down	4	------	------	K15403	ACE, HTH	map00073	Cutin, suberine and wax biosynthesis
gene26070	LOC110865809	putative 12-oxophytodienoate reductase 11	3.70667	3.25667	2.45	0.396667	0.03	yes|down	no|down	no|down	yes|down	no|down	yes|down	yes|down	no|down	yes|down	yes|down	6	GO:0055114;GO:0010181;GO:001649	BP:oxidation-reduction process;MF:FMN binding;MF:oxidoreductase activity;	K05894	OPR	map00592	alpha-Linolenic acid metabolism
gene64137	LOC110904203	putative phospholipid:diacylglycerol acyltransferase 2	319.61	314.75	321.83	176.023	46.18	yes|down	no|up	no|down	yes|down	no|up	yes|down	yes|down	yes|down	yes|down	yes|down	7	GO:001602	CC:membrane;	K00679	E2.3.1.158	map00561	Glycerolipid metabolism
gene45545	LOC110889085	sphinganine C4-monooxygenase 1-like	11.7233	16.12	14.2267	11.5633	5.92	yes|down	no|up	no|up	no|down	no|up	yes|down	yes|down	yes|down	yes|down	yes|down	6	GO:0006633;GO:0044710;GO:0055114;GO:0016021;GO:0016020;GO:0005506;GO:001649	BP:fatty acid biosynthetic process;BP:single-organism metabolic process;BP:oxidation-reduction process;CC:integral component of membrane;CC:membrane;MF:iron ion binding;MF:oxidoreductase activity;	K04713	SUR2	map00600	Sphingolipid metabolism
gene51390	LOC110894348	sphinganine C4-monooxygenase 1-like	4.8	8.14333	7.92	15.6433	32.36	yes|up	no|up	no|up	no|up	no|up	no|up	no|up	no|up	yes|up	yes|up	3	GO:0006633;GO:0046520;GO:0009640;GO:0055114;GO:0005794;GO:0005783;GO:0016021;GO:0000254;GO:0005506;GO:001649	BP:fatty acid biosynthetic process;BP:sphingoid biosynthetic process;BP:photomorphogenesis;BP:oxidation-reduction process;CC:Golgi apparatus;CC:endoplasmic reticulum;CC:integral component of membrane;MF:C-4 methylsterol oxidase activity;MF:iron ion binding;MF:oxidoreductase activity;	K04713	SUR2	map00600	Sphingolipid metabolism
gene29709	LOC110871775	sphingosine-1-phosphate lyase, transcript variant X1	3.16333	3.44667	4.90333	11.4967	15.73	yes|up	no|up	no|up	yes|up	no|up	no|up	no|up	no|up	no|up	yes|up	3	GO:0030149;GO:0019752;GO:0005783;GO:0016020;GO:0016831;GO:003017	BP:sphingolipid catabolic process;BP:carboxylic acid metabolic process;CC:endoplasmic reticulum;CC:membrane;MF:carboxy-lyase activity;MF:pyridoxal phosphate binding;	K01634	SGPL1, DPL1	map00600	Sphingolipid metabolism
gene29726	LOC110871788	sphingosine-1-phosphate lyase-like	2.27	1.79	3.24	8.09	0	yes|down	no|up	no|down	yes|up	no|up	no|up	no|up	yes|down	yes|down	no|down	4	GO:0019752;GO:0030170;GO:001683	BP:carboxylic acid metabolic process;MF:pyridoxal phosphate binding;MF:carboxy-lyase activity;	K01634	SGPL1, DPL1	map00600	Sphingolipid metabolism
gene63578	LOC110903826	squalene epoxidase 3-like	8.93333	14.7167	22.0333	26.2433	19.32	no|down	yes|up	no|up	no|up	no|up	no|down	no|down	no|down	yes|down	no|down	2	------	------	K00511	SQLE, ERG1	map00909;map00100	Sesquiterpenoid and triterpenoid biosynthesis;Steroid biosynthesis
gene42370	LOC110885327	squalene monooxygenase-like	1.68	2.26333	2.25	5.92	11.2033	yes|up	no|up	no|up	yes|up	no|up	no|up	no|up	no|up	yes|up	yes|up	4	GO:0055114;GO:0016021;GO:0004506;GO:005066	BP:oxidation-reduction process;CC:integral component of membrane;MF:squalene monooxygenase activity;MF:flavin adenine dinucleotide binding;	K00511	SQLE, ERG1	map00909;map00100	Sesquiterpenoid and triterpenoid biosynthesis;Steroid biosynthesis
gene69798	LOC110912718	squalene monooxygenase-like	31.85	38.3967	37.91	29.47	13.7067	yes|down	no|up	no|up	no|down	no|up	yes|down	yes|down	yes|down	yes|down	yes|down	6	GO:0055114;GO:0016021;GO:0004506;GO:005066	BP:oxidation-reduction process;CC:integral component of membrane;MF:squalene monooxygenase activity;MF:flavin adenine dinucleotide binding;	K00511	SQLE, ERG1	map00909;map00100	Sesquiterpenoid and triterpenoid biosynthesis;Steroid biosynthesis
gene41150	LOC110884690	squalene synthase-like	25.0833	31.3767	22.8	27.4033	10.96	yes|down	no|up	no|up	no|down	no|down	no|down	no|down	yes|down	yes|down	yes|down	4	GO:0008610;GO:0016021;GO:000431	BP:lipid biosynthetic process;CC:integral component of membrane;MF:farnesyl-diphosphate farnesyltransferase activity;	K00801	FDFT1	map00909;map00100	Sesquiterpenoid and triterpenoid biosynthesis;Steroid biosynthesis
gene3372	LOC110878160	stearoyl-[acyl-carrier-protein] 9-desaturase, chloroplastic	1693.36	934.073	470.817	84.21	3.07667	yes|down	yes|down	no|down	yes|down	no|down	yes|down	yes|down	yes|down	yes|down	yes|down	8	GO:0006633;GO:0055114;GO:0009507;GO:0046872;GO:004530	BP:fatty acid biosynthetic process;BP:oxidation-reduction process;CC:chloroplast;MF:metal ion binding;MF:acyl-[acyl-carrier-protein] desaturase activity;	K03921	FAB2, SSI2, desA1	map01040;map00061	Biosynthesis of unsaturated fatty acids;Fatty acid biosynthesis
gene48724	LOC110890752	stearoyl-[acyl-carrier-protein] 9-desaturase, chloroplastic	192.407	174.933	113.847	40.0433	9.64333	yes|down	no|down	no|down	yes|down	no|down	yes|down	yes|down	yes|down	yes|down	yes|down	7	GO:0006633;GO:0055114;GO:0009507;GO:0046872;GO:004530	BP:fatty acid biosynthetic process;BP:oxidation-reduction process;CC:chloroplast;MF:metal ion binding;MF:acyl-[acyl-carrier-protein] desaturase activity;	K03921	FAB2, SSI2, desA1	map01040;map00061	Biosynthesis of unsaturated fatty acids;Fatty acid biosynthesis
gene20862	LOC110940944	steroid 5-alpha-reductase DET2-like	0.13	0.656667	0.35	19.6133	33.4633	yes|up	no|up	no|up	yes|up	no|down	yes|up	yes|up	no|up	yes|up	yes|up	6	------	------	K10258	TER, TSC13, CER10	map01040;map00062	Biosynthesis of unsaturated fatty acids;Fatty acid elongation
gene76622	LOC110920587	sterol 14-demethylase	14.9733	13.1967	8.14333	5.28333	2.46667	yes|down	no|down	no|down	yes|down	no|down	yes|down	yes|down	yes|down	yes|down	yes|down	7	GO:0070988;GO:0016126;GO:0032259;GO:0055114;GO:0005783;GO:0005886;GO:0004497;GO:0020037;GO:0016705;GO:0008398;GO:0008168;GO:000550	BP:demethylation;BP:sterol biosynthetic process;BP:methylation;BP:oxidation-reduction process;CC:endoplasmic reticulum;CC:plasma membrane;MF:monooxygenase activity;MF:heme binding;MF:oxidoreductase activity, acting on paired donors, with incorporation or reduction of molecular oxygen;MF:sterol 14-demethylase activity;MF:methyltransferase activity;MF:iron ion binding;	K05917	CYP51	map00100	Steroid biosynthesis
gene58347	LOC110899176	sulfoquinovosyl transferase SQD2-like	5.87	8.18667	7.74333	18.4133	37.34	yes|up	no|up	no|up	yes|up	no|up	yes|up	no|up	yes|up	yes|up	yes|up	6	------	------	K06119	SQD2	map00561	Glycerolipid metabolism
gene68822	LOC110912222	triacylglycerol lipase 2-like	4.70667	8.36333	9.18333	35.4567	40.9467	yes|up	yes|up	no|up	yes|up	no|up	yes|up	yes|up	no|up	yes|up	yes|up	7	GO:0002213;GO:0006629;GO:0016042;GO:0016787;GO:001629	BP:defense response to insect;BP:lipid metabolic process;BP:lipid catabolic process;MF:hydrolase activity;MF:lipase activity;	K01052	LIPA	map00100	Steroid biosynthesis
gene1251	LOC110866551	triacylglycerol lipase SDP1-like	4.95	7.36	6.8	16.2433	18.4333	yes|up	no|up	no|up	no|up	no|up	no|up	no|up	no|up	no|up	no|up	1	------	------	K14674	TGL4	map00565;map00564;map00561;map00590;map00591;map00100;map00592	Ether lipid metabolism;Glycerophospholipid metabolism;Glycerolipid metabolism;Arachidonic acid metabolism;Linoleic acid metabolism;Steroid biosynthesis;alpha-Linolenic acid metabolism
gene25168	LOC110865336	triacylglycerol lipase SDP1-like, transcript variant X2	4.65667	7.45667	8.62	21.94	27.23	yes|up	yes|up	no|up	yes|up	no|up	no|up	no|up	no|up	no|up	no|up	3	GO:0006629;GO:000480	BP:lipid metabolic process;MF:triglyceride lipase activity;	K14674	TGL4	map00565;map00564;map00561;map00590;map00591;map00592;map00100	Ether lipid metabolism;Glycerophospholipid metabolism;Glycerolipid metabolism;Arachidonic acid metabolism;Linoleic acid metabolism;alpha-Linolenic acid metabolism;Steroid biosynthesis
gene32561	LOC110873391	uncharacterized LOC110873391, transcript variant X1	1.35333	3.28	1.93	10.1833	11.9967	yes|up	no|up	no|up	yes|up	no|down	no|up	yes|up	no|up	yes|up	no|up	4	GO:0006644;GO:0008152;GO:0016021;GO:0050200;GO:0016746;GO:000550	BP:phospholipid metabolic process;BP:metabolic process;CC:integral component of membrane;MF:plasmalogen synthase activity;MF:transferase activity, transferring acyl groups;MF:calcium ion binding;	K13510	LPCAT1_2	map00565;map00564	Ether lipid metabolism;Glycerophospholipid metabolism
gene48038	LOC110890402	uncharacterized LOC110890402, transcript variant X2	2.58	2.06667	2.40333	5.88	13.49	yes|up	no|down	no|down	no|up	no|up	no|up	no|up	yes|up	yes|up	yes|up	4	GO:0006656;GO:0032259;GO:0005737;GO:000023	BP:phosphatidylcholine biosynthetic process;BP:methylation;CC:cytoplasm;MF:phosphoethanolamine N-methyltransferase activity;	K05929	E2.1.1.103, NMT	map00564	Glycerophospholipid metabolism
gene52371	LOC110894907	uncharacterized LOC110894907	2.42	2.66	2.01333	3.35333	8.20667	no|up	no|down	no|up	no|down	no|down	no|down	no|down	yes|up	yes|up	no|up	2	GO:0016311;GO:001679	BP:dephosphorylation;MF:phosphatase activity;	K01094	GEP4	map00564	Glycerophospholipid metabolism
gene54896	LOC110897347	uncharacterized LOC110897347	1.49	1.36	0.99	2.85667	5.05667	no|up	no|down	no|down	no|up	no|down	no|up	no|up	no|up	yes|up	yes|up	2	GO:0016311;GO:001679	BP:dephosphorylation;MF:phosphatase activity;	K01094	GEP4	map00564	Glycerophospholipid metabolism
gene60454	LOC110900357	uncharacterized LOC110900357	1.18333	2.25333	1.69333	2.65667	0.88	yes|down	no|up	no|up	no|down	no|down	no|down	no|down	yes|down	yes|down	yes|down	4	GO:0004630;GO:007029	MF:phospholipase D activity;MF:N-acylphosphatidylethanolamine-specific phospholipase D activity;	K01115	PLD1_2	map00565;map00564;map04144	Ether lipid metabolism;Glycerophospholipid metabolism;Endocytosis
gene5123	LOC110912689	uncharacterized LOC110912689, transcript variant X3	1.75	2.54333	3.01	7.18	2.72667	no|down	no|up	no|up	yes|up	no|up	no|up	no|up	yes|down	yes|down	yes|down	4	------	------	K00993	EPT1	map00565;map00564;map00440	Ether lipid metabolism;Glycerophospholipid metabolism;Phosphonate and phosphinate metabolism
gene8407	LOC110927383	uncharacterized LOC110927383, transcript variant X1	2.79667	0.833333	0.303333	1.13667	1.93333	yes|down	yes|down	yes|down	yes|down	no|down	no|down	no|up	no|up	yes|up	no|up	5	GO:0005975;GO:0009341;GO:0004565;GO:003024	BP:carbohydrate metabolic process;CC:beta-galactosidase complex;MF:beta-galactosidase activity;MF:carbohydrate binding;	K01190	lacZ	map00600;map00511;map00052	Sphingolipid metabolism;Other glycan degradation;Galactose metabolism
gene45549	LOC110889086	uncharacterized protein OsI_027940-like, transcript variant X1	14.5033	21.02	15.3667	40.9133	94.38	yes|up	no|up	no|up	no|up	no|down	no|up	no|up	yes|up	yes|up	yes|up	4	------	------	K15730	PTGES3	map00590	Arachidonic acid metabolism
gene28884	LOC110868992	UTP--glucose-1-phosphate uridylyltransferase 3, chloroplastic	2.11667	3.53667	4.03333	11.6933	15.6533	yes|up	yes|up	no|up	yes|up	no|up	no|up	no|up	no|up	no|up	yes|up	4	GO:0006048;GO:0005829;GO:000397	BP:UDP-N-acetylglucosamine biosynthetic process;CC:cytosol;MF:UDP-N-acetylglucosamine diphosphorylase activity;	K22920	UGP3	map00561	Glycerolipid metabolism
gene62919	LOC110909130	very-long-chain (3R)-3-hydroxyacyl-CoA dehydratase PASTICCINO 2-like	13.9933	9.13667	9.77667	11.1167	5.62	yes|down	no|down	no|down	yes|down	no|up	no|down	no|down	yes|down	yes|down	yes|down	5	GO:001602	CC:integral component of membrane;	K10703	HACD, PHS1, PAS2	map01040;map00062	Biosynthesis of unsaturated fatty acids;Fatty acid elongation
gene24919	LOC110865166	very-long-chain 3-oxoacyl-CoA reductase 1-like	9.77	10.5767	11.1167	16.2	8.64333	yes|down	no|up	no|up	no|down	no|up	no|down	no|down	no|down	yes|down	yes|down	3	GO:001602	CC:integral component of membrane;	K10251	HSD17B12, KAR, IFA38	map01040;map00062	Biosynthesis of unsaturated fatty acids;Fatty acid elongation
gene52003	LOC110894701	very-long-chain enoyl-CoA reductase-like	17.7033	26.34	13.5733	4.42333	1.20667	yes|down	no|down	no|up	yes|down	no|down	yes|down	yes|down	yes|down	yes|down	yes|down	7	GO:0044710;GO:0016020;GO:000950	BP:single-organism metabolic process;CC:membrane;CC:chloroplast;	K10258	TER, TSC13, CER10	map01040;map00062	Biosynthesis of unsaturated fatty acids;Fatty acid elongation
gene5250	LOC110913412	very-long-chain enoyl-CoA reductase-like	6.27667	4.07	3.16	3.69333	2.36333	yes|down	no|down	no|down	yes|down	no|down	no|down	no|down	no|down	yes|down	yes|down	4	GO:0006629;GO:0055114;GO:0005737;GO:0016021;GO:0003865;GO:001662	BP:lipid metabolic process;BP:oxidation-reduction process;CC:cytoplasm;CC:integral component of membrane;MF:3-oxo-5-alpha-steroid 4-dehydrogenase activity;MF:oxidoreductase activity, acting on the CH-CH group of donors;	K10258	TER, TSC13, CER10	map01040;map00062	Biosynthesis of unsaturated fatty acids;Fatty acid elongation
gene64935	LOC110904732	very-long-chain enoyl-CoA reductase-like	8.09667	8.67667	10.3633	9.28	3.37667	yes|down	no|up	no|up	no|down	no|up	no|down	yes|down	yes|down	yes|down	yes|down	5	GO:0006629;GO:0055114;GO:0005737;GO:0016021;GO:0003865;GO:001662	BP:lipid metabolic process;BP:oxidation-reduction process;CC:cytoplasm;CC:integral component of membrane;MF:3-oxo-5-alpha-steroid 4-dehydrogenase activity;MF:oxidoreductase activity, acting on the CH-CH group of donors;	K10258	TER, TSC13, CER10	map01040;map00062	Biosynthesis of unsaturated fatty acids;Fatty acid elongation
gene61098	LOC110908197	zinc finger CCCH domain-containing protein 62-like, transcript variant X1	6.91333	8.57	14.27	28.1433	31.9067	yes|up	yes|up	no|up	yes|up	no|up	yes|up	no|up	no|up	no|up	yes|up	5	GO:0031408;GO:0055114;GO:0046872;GO:001670	BP:oxylipin biosynthetic process;BP:oxidation-reduction process;MF:metal ion binding;MF:oxidoreductase activity, acting on single donors with incorporation of molecular oxygen, incorporation of two atoms of oxygen;	K15718	LOX1_5	map00591	Linoleic acid metabolism

## Sheet: MEturquosio
Table S7. KEGG enrichment analysis of each module in WGCNA.
Num	Pathway id	Description	Pvalue	Padjust	First Category	Second Category	Gene_ids	Gene_names
9	map00300	Lysine biosynthesis	0.0043499	0.0594487	Metabolism	Amino acid metabolism	gene51701|gene18115|gene30413|gene4598|gene38239|gene18880|gene25021|gene17881|gene27208	LOC110894530;LOC110938207;LOC110872196;LOC110909778;LOC110879567;LOC110939932;LOC110865237;LOC110938028;LOC110867953
12	map00220	Arginine biosynthesis	0.236868	0.93983	Metabolism	Amino acid metabolism	gene74069|gene33358|gene80375|gene63265|gene32356|gene72687|gene54661|gene23546|gene59162|gene27387|gene9214|gene75599	LOC110915427;LOC1108779538;LOC110921076;LOC110909329;LOC110873272;LOC110915439;LOC110896120;LOC110864297;LOC110899624;LOC110868051;LOC110928846;LOC110915682
19	map00250	Alanine, aspartate and glutamate metabolism	0.232471	0.985996	Metabolism	Amino acid metabolism	gene49077|gene61129|gene74069|gene33358|gene35773|gene19227|gene6424|gene80375|gene65839|gene40795|gene66535|gene65200|gene32356|gene69488|gene32983|gene40918|gene69806|gene27387|gene75599	LOC110890936;LOC110908221;LOC110915427;LOC1108779538;LOC110878064;LOC110940115;LOC110919454;LOC110921076;LOC110910080;LOC110881067;LOC110910785;LOC110904915;LOC110873272;LOC110912570;LOC1108777633;LOC110884572;LOC110912724;LOC110868051;LOC110915682
8	map00290	Valine, leucine and isoleucine biosynthesis	0.460289	1	Metabolism	Amino acid metabolism	gene59915|gene7444|gene60559|gene24457|gene56892|gene7313|gene74652|gene72289	LOC110900040;LOC110924681;LOC110907933;LOC110864886;LOC110898348;LOC110924068;LOC110918538;LOC110915373
22	map00260	Glycine, serine and threonine metabolism	0.560617	1	Metabolism	Amino acid metabolism	gene46060|gene51701|gene4575|gene77709|gene24792|gene59362|gene38580|gene50211|gene72580|gene56892|gene40918|gene25021|gene50274|gene75707|gene38239|gene58345|gene44694|gene4626|gene7444|gene48|gene20422|gene50205	LOC110889370;LOC110894530;LOC110909568;LOC110920625;LOC11094282292;LOC110901956;LOC110879770;LOC110893661;LOC110917449;LOC110898348;LOC110884572;LOC110865237;LOC110893712;LOC110920899;LOC110879567;LOC110899175;LOC110886563;LOC110909943;LOC110924681;LOC110941794;LOC110940697;LOC110891536
9	map00360	Phenylalanine metabolism	0.608726	1	Metabolism	Amino acid metabolism	gene33358|gene50152|gene20422|gene80375|gene78639|gene56882|gene43166|gene7457|gene76776	LOC1108779538;LOC110891501;LOC110940697;LOC110921076;LOC110925732;LOC110898342;LOC110885715;LOC110924718;LOC110922226
5	map00340	Histidine metabolism	0.694647	1	Metabolism	Amino acid metabolism	gene46231|gene27904|gene41634|gene8961|gene28637	LOC110889475;LOC110868356;LOC110884960;LOC110928719;LOC110868826
26	map00270	Cysteine and methionine metabolism	0.746192	1	Metabolism	Amino acid metabolism	gene48161|gene51701|gene3231|gene78639|gene61532|gene63251|gene35604|gene38364|gene42226|gene3968|gene33358|gene22966|gene80375|gene1543|gene40918|gene53471|gene41880|gene50297|gene38239|gene49210|gene23678|gene72830|gene76776|gene25021|gene26481|gene47252	LOC110890457;LOC110894530;LOC110877325;LOC110925732;LOC110908415;LOC110909316;LOC110877977;LOC110879640;LOC110885281;LOC110881749;LOC1108779538;LOC110942118;LOC110921076;LOC110868075;LOC110884572;LOC110895498;LOC110885112;LOC110893733;LOC110879567;LOC110891019;LOC110866076;LOC110915626;LOC110922226;LOC110865237;LOC110867535;LOC110890001
16	map00280	Valine, leucine and isoleucine degradation	0.815008	1	Metabolism	Amino acid metabolism	gene27904|gene74624|gene59498|gene75992|gene24067|gene24063|gene24055|gene50152|gene30130|gene1288|gene50205|gene41228|gene40918|gene46231|gene2831|gene8391	LOC110868356;LOC110918490;LOC110899810;LOC110923282;LOC110864647;LOC110864640;LOC110864636;LOC110891501;LOC110872035;LOC110866748;LOC110891536;LOC110884739;LOC110884572;LOC110889475;LOC110875210;LOC110927371
12	map00330	Arginine and proline metabolism	0.882456	1	Metabolism	Amino acid metabolism	gene27904|gene33358|gene12784|gene80375|gene38861|gene12796|gene31617|gene72687|gene3521|gene6424|gene46231|gene45774	LOC110868356;LOC1108779538;LOC110930770;LOC110921076;LOC110879957;LOC110930780;LOC110872877;LOC110915439;LOC110879007;LOC110919454;LOC110889475;LOC110889216
9	map00400	Phenylalanine, tyrosine and tryptophan biosynthesis	0.915738	1	Metabolism	Amino acid metabolism	gene80375|gene33358|gene28184|gene78639|gene76776|gene72920|gene64045|gene65051|gene70417	LOC110921076;LOC1108779538;LOC110868551;LOC110925732;LOC110922226;LOC110915883;LOC110904145;LOC110904815;LOC110913020
14	map00380	Tryptophan metabolism	0.97733	1	Metabolism	Amino acid metabolism	gene52092|gene30539|gene71462|gene27904|gene60588|gene50152|gene81179|gene74784|gene74785|gene50205|gene51903|gene49459|gene46231|gene74791	LOC110894758;LOC110872274;LOC110915440;LOC110868356;LOC110907947;LOC110891501;LOC110926662;LOC110918714;LOC110918717;LOC110891536;LOC110894649;LOC110891139;LOC110889475;LOC110918721
9	map00350	Tyrosine metabolism	0.994198	1	Metabolism	Amino acid metabolism	gene10136|gene33358|gene7512|gene80375|gene78639|gene76776|gene24785|gene30479|gene20422	LOC110929287;LOC1108779538;LOC110898751;LOC110921076;LOC110925732;LOC110922226;LOC11094282285;LOC110872239;LOC110940697
8	map00310	Lysine degradation	0.999554	1	Metabolism	Amino acid metabolism	gene19394|gene28253|gene27904|gene50152|gene15035|gene50205|gene24973|gene46231	LOC110940200;LOC110868591;LOC110868356;LOC110891501;LOC110936360;LOC110891536;LOC110865206;LOC110889475
6	map00261	Monobactam biosynthesis	0.125247	0.669801	Metabolism	Biosynthesis of other secondary metabolites	gene51701|gene17881|gene38239|gene18880|gene25021|gene4598	LOC110894530;LOC110938028;LOC110879567;LOC110939932;LOC110865237;LOC110909778
1	map00254	Aflatoxin biosynthesis	0.306757	1	Metabolism	Biosynthesis of other secondary metabolites	gene45610	LOC110889119
1	map00232	Caffeine metabolism	0.422806	1	Metabolism	Biosynthesis of other secondary metabolites	gene28155	LOC110866903
7	map00960	Tropane, piperidine and pyridine alkaloid biosynthesis	0.595527	1	Metabolism	Biosynthesis of other secondary metabolites	gene33358|gene41415|gene20422|gene80375|gene78639|gene76776|gene41012	LOC1108779538;LOC110884841;LOC110940697;LOC110921076;LOC110925732;LOC110922226;LOC110884620
5	map00950	Isoquinoline alkaloid biosynthesis	0.913242	1	Metabolism	Biosynthesis of other secondary metabolites	gene76776|gene20422|gene80375|gene78639|gene33358	LOC110922226;LOC110940697;LOC110921076;LOC110925732;LOC1108779538
6	map00945	Stilbenoid, diarylheptanoid and gingerol biosynthesis	0.999993	1	Metabolism	Biosynthesis of other secondary metabolites	gene74717|gene74715|gene22629|gene54285|gene74702|gene74704	LOC110918619;LOC110918613;LOC110941920;LOC110895909;LOC110918600;LOC110918604
3	map00941	Flavonoid biosynthesis	1	1	Metabolism	Biosynthesis of other secondary metabolites	gene22629|gene54285|gene45745	LOC110941920;LOC110895909;LOC110889205
22	map00940	Phenylpropanoid biosynthesis	1	1	Metabolism	Biosynthesis of other secondary metabolites	gene81089|gene65871|gene43444|gene4340|gene26943|gene56882|gene45737|gene27327|gene38953|gene24872|gene37078|gene65554|gene63136|gene38276|gene4024|gene22629|gene38903|gene7457|gene54285|gene7867|gene64322|gene41008	LOC110926364;LOC110910117;LOC110885847;LOC110941063;LOC110867821;LOC110898342;LOC1109095187;LOC110868024;LOC110880015;LOC110865140;LOC110878825;LOC110905173;LOC110909244;LOC110879591;LOC110882146;LOC110941920;LOC110876913;LOC110924718;LOC110895909;LOC110927032;LOC110904336;LOC110884618
32	map00630	Glyoxylate and dicarboxylate metabolism	0.0122352	0.115764	Metabolism	Carbohydrate metabolism	gene46060|gene52092|gene78082|gene4575|gene53040|gene18088|gene55283|gene63251|gene51903|gene24792|gene74069|gene52065|gene25057|gene35604|gene63806|gene30539|gene72580|gene53471|gene15722|gene9860|gene75707|gene77709|gene60588|gene58345|gene75599|gene4626|gene44694|gene22141|gene44541|gene54831|gene27387|gene50205	LOC110889370;LOC110894758;LOC110926046;LOC110909568;LOC110895281;LOC110938184;LOC11094439683;LOC110909316;LOC110894649;LOC11094282292;LOC110915427;LOC110894739;LOC110865265;LOC110877977;LOC110903986;LOC110872274;LOC110917449;LOC110895498;LOC110936731;LOC110929171;LOC110920899;LOC110920625;LOC110907947;LOC110899175;LOC110915682;LOC110909943;LOC110886563;LOC110941627;LOC110886474;LOC110897303;LOC11…
24	map00020	Citrate cycle (TCA cycle)	0.0481579	0.311759	Metabolism	Carbohydrate metabolism	gene67294|gene18088|gene63251|gene55836|gene34265|gene62843|gene23960|gene23445|gene52065|gene44535|gene35604|gene75518|gene29766|gene53471|gene9860|gene17119|gene63500|gene27136|gene74834|gene38864|gene54831|gene65091|gene21154|gene50205	LOC110911342;LOC110938184;LOC110909316;LOC110897788;LOC110877314;LOC110909078;LOC110864574;LOC110942445;LOC110894739;LOC110886468;LOC110877977;LOC110915602;LOC110871809;LOC110895498;LOC110929171;LOC110937508;LOC110903765;LOC110867916;LOC110918767;LOC110879959;LOC110897303;LOC110904842;LOC110941101;LOC110891536
18	map00053	Ascorbate and aldarate metabolism	0.255718	0.95313	Metabolism	Carbohydrate metabolism	gene28349|gene16630|gene27904|gene64194|gene57245|gene51846|gene51847|gene68384|gene53494|gene77116|gene66536|gene6330|gene32980|gene67656|gene77744|gene46231|gene31636|gene63145	LOC110868650;LOC110933878;LOC110868356;LOC110904244;LOC110898546;LOC110894616;LOC110894617;LOC110911973;LOC110895508;LOC110926092;LOC110910786;LOC110918963;LOC1108777630;LOC110911573;LOC110922084;LOC110889475;LOC110872885;LOC110909251
31	map00620	Pyruvate metabolism	0.233783	0.958511	Metabolism	Carbohydrate metabolism	gene27904|gene60559|gene67294|gene52256|gene30763|gene63251|gene2632|gene2899|gene23960|gene23445|gene44535|gene35604|gene73473|gene65551|gene50752|gene45610|gene29766|gene64330|gene53471|gene78082|gene53983|gene17119|gene72183|gene63500|gene65320|gene30779|gene22141|gene38864|gene21154|gene50205|gene46231	LOC110868356;LOC110907933;LOC110911342;LOC110894838;LOC110872405;LOC110909316;LOC110873556;LOC110875626;LOC110864574;LOC110942445;LOC110886468;LOC110877977;LOC110916601;LOC110905169;LOC110893994;LOC110889119;LOC110871809;LOC110904340;LOC110895498;LOC110926046;LOC110895742;LOC110937508;LOC110917148;LOC110903765;LOC110904999;LOC110872415;LOC110941627;LOC110879959;LOC110941101;LOC110891536;LOC110889…
5	map00650	Butanoate metabolism	0.719679	1	Metabolism	Carbohydrate metabolism	gene43166|gene50152|gene44541|gene59498|gene1288	LOC110885715;LOC110891501;LOC110886474;LOC110899810;LOC110866748
19	map00052	Galactose metabolism	0.752091	1	Metabolism	Carbohydrate metabolism	gene3550|gene75852|gene27229|gene7324|gene16771|gene57059|gene43410|gene37728|gene30771|gene30770|gene77219|gene40350|gene72990|gene55439|gene30737|gene45129|gene77734|gene64194|gene23671	LOC110879208;LOC110921030;LOC110867970;LOC110924102;LOC110937310;LOC110898440;LOC110885828;LOC110879231;LOC110872411;LOC110872410;LOC110922858;LOC110884281;LOC110917732;LOC110897593;LOC110872386;LOC110886822;LOC110925723;LOC110904244;LOC110864375
12	map00030	Pentose phosphate pathway	0.796366	1	Metabolism	Carbohydrate metabolism	gene80862|gene75564|gene39574|gene43410|gene75969|gene17981|gene58329|gene79262|gene12843|gene75357|gene48461|gene6114	LOC110926343;LOC110915638;LOC110883860;LOC110885828;LOC1109254059;LOC110938106;LOC110899167;LOC110925931;LOC110930816;LOC110915413;LOC110890604;LOC110917722
38	map00010	Glycolysis / Gluconeogenesis	0.88407	1	Metabolism	Carbohydrate metabolism	gene27904|gene39574|gene67294|gene78082|gene20726|gene74729|gene55134|gene30763|gene17851|gene53329|gene7324|gene43410|gene70549|gene44535|gene65551|gene57059|gene17266|gene76500|gene52716|gene40616|gene80396|gene37728|gene17119|gene58329|gene63500|gene7596|gene75357|gene49551|gene29766|gene48|gene23445|gene45705|gene79262|gene21154|gene50205|gene38864|gene30479|gene46231	LOC110868356;LOC110883860;LOC110911342;LOC110926046;LOC110940859;LOC110918634;LOC110897469;LOC110872405;LOC110937996;LOC110895428;LOC110924102;LOC110885828;LOC110914950;LOC110886468;LOC110905169;LOC110898440;LOC110937614;LOC110920939;LOC110895113;LOC110884431;LOC110926078;LOC110879231;LOC110937508;LOC110899167;LOC110903765;LOC110925405;LOC110915413;LOC110888847;LOC110871809;LOC110941794;LOC110942…
1	map00660	C5-Branched dibasic acid metabolism	0.923119	1	Metabolism	Carbohydrate metabolism	gene72289	LOC110915373
13	map00051	Fructose and mannose metabolism	0.945053	1	Metabolism	Carbohydrate metabolism	gene29327|gene39574|gene43410|gene29334|gene66269|gene24292|gene55134|gene58329|gene79262|gene7324|gene57059|gene75357|gene53256	LOC110869256;LOC110883860;LOC110885828;LOC110869262;LOC110910521;LOC110864803;LOC110897469;LOC110899167;LOC110925931;LOC110924102;LOC110898440;LOC110915413;LOC110895391
11	map00640	Propanoate metabolism	0.962759	1	Metabolism	Carbohydrate metabolism	gene78082|gene50205|gene80353|gene24067|gene24063|gene24055|gene50152|gene45610|gene46999|gene2831|gene21309	LOC110926046;LOC110891536;LOC110923146;LOC110864647;LOC110864640;LOC110864636;LOC110891501;LOC110889119;LOC110889881;LOC110875210;LOC110941185
14	map00562	Inositol phosphate metabolism	0.965516	1	Metabolism	Carbohydrate metabolism	gene52195|gene53540|gene51051|gene44485|gene76476|gene21774|gene55134|gene64739|gene58836|gene15477|gene15484|gene6294|gene80594|gene21800	LOC110894810;LOC110895535;LOC110894163;LOC110886441;LOC110926367;LOC110941438;LOC110897469;LOC110904615;LOC110899432;LOC110936618;LOC110936625;LOC110918845;LOC110920741;LOC110941452
38	map00500	Starch and sucrose metabolism	0.968929	1	Metabolism	Carbohydrate metabolism	gene65871|gene12495|gene76997|gene29588|gene9302|gene29327|gene36754|gene68635|gene27327|gene17269|gene57059|gene81039|gene25466|gene10447|gene28337|gene63190|gene17708|gene11349|gene19955|gene50560|gene67260|gene16370|gene7324|gene27394|gene148|gene3753|gene48018|gene9829|gene16771|gene4024|gene63878|gene68445|gene16731|gene16718|gene38903|gene10659|gene8366|gene64322	LOC110910117;LOC110930581;LOC110922798;LOC110871703;LOC110928885;LOC110869256;LOC110878634;LOC110912119;LOC110868024;LOC110937616;LOC110898440;LOC110925492;LOC110865498;LOC110929427;LOC110868644;LOC110909282;LOC110937893;LOC110929887;LOC110940472;LOC110893891;LOC110911314;LOC1108683780;LOC110924102;LOC110868052;LOC110942429;LOC110880252;LOC110892061;LOC110929158;LOC110937310;LOC110882146;LOC11090…
26	map00520	Amino sugar and nucleotide sugar metabolism	0.999022	1	Metabolism	Carbohydrate metabolism	gene75565|gene65521|gene13247|gene27229|gene7324|gene6093|gene59536|gene59535|gene57059|gene77744|gene53256|gene3550|gene64194|gene836|gene75852|gene66269|gene73799|gene24292|gene29327|gene64687|gene23671|gene7830|gene16771|gene17863|gene10659|gene45129	LOC110915639;LOC110905146;LOC110931105;LOC110867970;LOC110924102;LOC1109445733;LOC110899828;LOC110899826;LOC110898440;LOC110922084;LOC110895391;LOC110879208;LOC110904244;LOC110863908;LOC110921030;LOC110910521;LOC110917666;LOC110864803;LOC110869256;LOC110904573;LOC110864375;LOC110926916;LOC110937310;LOC110938009;LOC110929512;LOC110886822
10	map00040	Pentose and glucuronate interconversions	1	1	Metabolism	Carbohydrate metabolism	gene40616|gene64194|gene80396|gene29334|gene74729|gene77744|gene16771|gene17851|gene76500|gene6114	LOC110884431;LOC110904244;LOC110926078;LOC110869262;LOC110918634;LOC110922084;LOC110937310;LOC110937996;LOC110920939;LOC110917722
3	map04933	AGE-RAGE signaling pathway in diabetic complications	0.993674	1	Human Diseases	Endocrine and metabolic disease	gene28143|gene24995|gene70214	LOC110868521;LOC11094286195;LOC110912919
23	map00710	Carbon fixation in photosynthetic organisms	0.514179	1	Metabolism	Energy metabolism	gene75564|gene39574|gene23445|gene52256|gene55134|gene63251|gene2632|gene33358|gene80375|gene35604|gene73473|gene6114|gene53471|gene52716|gene70549|gene72183|gene63500|gene7596|gene75357|gene48461|gene30779|gene45705|gene50752	LOC110915638;LOC110883860;LOC110942445;LOC110894838;LOC110897469;LOC110909316;LOC110873556;LOC1108779538;LOC110921076;LOC110877977;LOC110916601;LOC110917722;LOC110895498;LOC110895113;LOC110914950;LOC110917148;LOC110903765;LOC110925405;LOC110915413;LOC110890604;LOC110872415;LOC110889176;LOC110893994
10	map00910	Nitrogen metabolism	0.77158	1	Metabolism	Energy metabolism	gene16452|gene74069|gene80976|gene36846|gene63806|gene54529|gene18164|gene75599|gene27387|gene69806	LOC110937127;LOC110915427;LOC110920631;LOC110878688;LOC110903986;LOC110896050;LOC110938246;LOC110915682;LOC110868051;LOC110912724
6	map00920	Sulfur metabolism	0.876627	1	Metabolism	Energy metabolism	gene50297|gene22966|gene66552|gene63972|gene1126|gene47252	LOC110893733;LOC110942118;LOC110910798;LOC110904090;LOC110865712;LOC110890001
3	map00196	Photosynthesis - antenna proteins	0.911218	1	Metabolism	Energy metabolism	gene65672|gene60667|gene70012	LOC110909904;LOC110907994;LOC110912848
35	map00190	Oxidative phosphorylation	0.99008	1	Metabolism	Energy metabolism	gene81672|gene9854|gene81652|gene50990|gene47401|gene23370|gene44321|gene21927|gene81667|gene33254|gene70167|gene57117|gene71524|gene77094|gene50600|gene50365|gene45899|gene81603|gene81641|gene81640|gene81664|gene6382|gene24957|gene74834|gene81514|gene81517|gene81516|gene9561|gene21597|gene79929|gene77609|gene68768|gene71049|gene27372|gene8755	;LOC110929167;;LOC110894125;LOC110890086;LOC110942389;LOC110886340;LOC110941512;;LOC110870575;LOC110912889;LOC110898473;LOC110915321;LOC110926435;LOC110893917;LOC110893776;LOC110889281;;;;;LOC110919212;LOC110865190;LOC110918767;;;;LOC110929018;LOC110941347;LOC110926293;LOC110920820;LOC110912186;LOC11094487249;LOC110868046;LOC110928612
12	map00195	Photosynthesis	0.990228	1	Metabolism	Energy metabolism	gene81551|gene11084|gene81497|gene37558|gene81640|gene81517|gene81516|gene76576|gene6382|gene81514|gene51133|gene18344	;LOC110929744;;LOC110879131;;;;LOC110921533;LOC110919212;;LOC110894225;LOC110939647
20	map04712	Circadian rhythm - plant	0.137593	0.676957	Organismal Systems	Environmental adaptation	gene26124|gene43684|gene65308|gene6901|gene12119|gene34666|gene78044|gene23876|gene28761|gene76431|gene37562|gene28974|gene16972|gene4364|gene76745|gene64466|gene6117|gene41802|gene6811|gene67884	LOC110865835;LOC110885988;LOC110904989;LOC110922010;LOC110930367;LOC110877479;LOC110921149;LOC110864520;LOC110868908;LOC110921032;LOC110879135;LOC110869049;LOC110937420;LOC110884523;LOC110926353;LOC110904447;LOC110917737;LOC110885065;LOC110921674;LOC110911692
47	map04626	Plant-pathogen interaction	0.999727	1	Organismal Systems	Environmental adaptation	gene73028|gene36505|gene20915|gene1393|gene53369|gene65318|gene33781|gene23235|gene42060|gene45002|gene4056|gene71468|gene30626|gene32399|gene10277|gene63471|gene8331|gene58057|gene32025|gene24302|gene72687|gene25547|gene22488|gene58039|gene74999|gene13101|gene32317|gene3199|gene32240|gene55771|gene72234|gene80857|gene10810|gene22753|gene63851|gene71008|gene39636|gene7925|gene18840|gene56259|gene…	LOC110918063;LOC110878478;LOC110940974;LOC110867244;LOC110895450;LOC110904998;LOC110877101;LOC110942296;LOC110885200;LOC110886745;LOC110882480;LOC110915765;LOC110872316;LOC110873297;LOC110929355;LOC110907386;LOC110927326;LOC110899004;LOC110873074;LOC110864810;LOC110915439;LOC110865540;LOC110941831;LOC110898995;LOC110914993;LOC110930996;LOC1108773257;LOC110877056;LOC110873194;LOC110897752;LOC11091…
57	map03018	RNA degradation	0.000123725	0.00217402	Genetic Information Processing	Folding, sorting and degradation	gene80068|gene42997|gene19393|gene17577|gene20726|gene76740|gene45947|gene53849|gene50536|gene17978|gene3335|gene73742|gene71377|gene39187|gene14009|gene8137|gene44711|gene70756|gene61013|gene19391|gene63476|gene11160|gene76214|gene8373|gene76741|gene49280|gene73475|gene51243|gene43410|gene18954|gene277|gene66207|gene12395|gene50132|gene77710|gene39785|gene72606|gene29044|gene32228|gene47519|gene…	LOC110921484;LOC110885626;LOC110940198;LOC110937806;LOC110940859;LOC110926235;LOC110889314;LOC110895685;LOC110893872;LOC110938105;LOC110877953;LOC110915856;LOC110916023;LOC110880186;LOC110935820;LOC110927205;LOC110886576;LOC110915587;LOC110908167;LOC110940196;LOC110903754;LOC110929782;LOC110921295;LOC110927360;LOC110926236;LOC110891055;LOC110915756;LOC110894282;LOC110885828;LOC110942667;LOC110943…
88	map04141	Protein processing in endoplasmic reticulum	0.0139899	0.122911	Genetic Information Processing	Folding, sorting and degradation	gene27046|gene31813|gene15171|gene65080|gene33021|gene52751|gene42649|gene64496|gene1647|gene19085|gene55800|gene56364|gene1573|gene80773|gene80775|gene35362|gene59046|gene19322|gene34321|gene17667|gene12710|gene10371|gene10370|gene1646|gene6291|gene1644|gene1645|gene30559|gene1643|gene64661|gene13163|gene35375|gene10153|gene7607|gene44404|gene32399|gene52408|gene62136|gene77312|gene10387|gene103…	LOC110867865;LOC110872976;LOC110936435;LOC110904834;LOC110873623;LOC110895136;LOC110885481;LOC110904465;LOC110868440;LOC110940025;LOC110897767;LOC110898034;LOC110868151;LOC110926546;LOC110922119;LOC110877869;LOC110899555;LOC110940163;LOC110877335;LOC110937869;LOC110930712;LOC110929398;LOC110929397;LOC110868429;LOC110918827;LOC110868413;LOC110868421;LOC110872285;LOC110868403;LOC110904555;LOC110931…
3	map04122	Sulfur relay system	0.325107	1	Genetic Information Processing	Folding, sorting and degradation	gene35898|gene63570|gene75670	LOC110878130;LOC110903818;LOC110921481
40	map04120	Ubiquitin mediated proteolysis	0.595726	1	Genetic Information Processing	Folding, sorting and degradation	gene36566|gene19600|gene57462|gene43684|gene75737|gene78112|gene16014|gene23424|gene1685|gene59046|gene3339|gene50257|gene65168|gene11381|gene68057|gene52410|gene63573|gene68673|gene48629|gene8277|gene79916|gene22341|gene54272|gene12116|gene8024|gene60673|gene32819|gene55060|gene23028|gene44095|gene55800|gene70193|gene49691|gene24354|gene13810|gene66838|gene18276|gene15566|gene52408|gene23755	LOC110878514;LOC110940303;LOC110898680;LOC110885988;LOC110926486;LOC110921285;LOC110936874;LOC110942425;LOC110868614;LOC110899555;LOC110877988;LOC110893699;LOC110904890;LOC110929909;LOC110911784;LOC110894925;LOC110903821;LOC110912143;LOC110941794629;LOC110927288;LOC110920954;LOC110941749;LOC110895901;LOC110930365;LOC110927128;LOC110907999;LOC110873514;LOC110897441;LOC110942172;LOC110886198;LOC110…
8	map04130	SNARE interactions in vesicular transport	0.882961	1	Genetic Information Processing	Folding, sorting and degradation	gene53767|gene70917|gene34501|gene49285|gene50182|gene53825|gene68947|gene31890	LOC110895639;LOC110916326;LOC110877424;LOC110891058;LOC110891520;LOC110895668;LOC110912295;LOC110873021
10	map03060	Protein export	0.921158	1	Genetic Information Processing	Folding, sorting and degradation	gene3183|gene19322|gene58975|gene5917|gene20574|gene32433|gene1996|gene40590|gene60468|gene716	LOC110876955;LOC110940163;LOC110901836;LOC110916698;LOC110940771;LOC110873319;LOC110869937;LOC110884410;LOC110900366;LOC110944895
5	map03050	Proteasome	0.999824	1	Genetic Information Processing	Folding, sorting and degradation	gene38057|gene75185|gene20313|gene17727|gene30868	LOC110879455;LOC110915194;LOC110940645;LOC110937907;LOC110872464
11	map00563	Glycosylphosphatidylinositol (GPI)-anchor biosynthesis	0.0091441	0.102248	Metabolism	Glycan biosynthesis and metabolism	gene64452|gene8648|gene7112|gene43149|gene76092|gene11898|gene45893|gene42529|gene7690|gene16406|gene70723	LOC110904433;LOC110928551;LOC110923103;LOC110885706;LOC110921360;LOC110930248;LOC110889274;LOC110885414;LOC110926146;LOC110937094;LOC110917068
6	map00511	Other glycan degradation	0.355458	1	Metabolism	Glycan biosynthesis and metabolism	gene38890|gene42221|gene72990|gene65347|gene26490|gene76041	LOC110879976;LOC110885278;LOC110917732;LOC110905023;LOC110867544;LOC110920782
7	map00513	Various types of N-glycan biosynthesis	0.713818	1	Metabolism	Glycan biosynthesis and metabolism	gene65159|gene63717|gene44404|gene51012|gene77411|gene18163|gene67337	LOC110904886;LOC110903921;LOC110886388;LOC110894141;LOC110926525;LOC110938245;LOC110911371
1	map00604	Glycosphingolipid biosynthesis - ganglio series	0.769095	1	Metabolism	Glycan biosynthesis and metabolism	gene72990	LOC110917732
2	map00514	Other types of O-glycan biosynthesis	0.916899	1	Metabolism	Glycan biosynthesis and metabolism	gene25071|gene39339	LOC110865272;LOC110880311
1	map00603	Glycosphingolipid biosynthesis - globo and isoglobo series	0.935997	1	Metabolism	Glycan biosynthesis and metabolism	gene77219	LOC110922858
2	map00531	Glycosaminoglycan degradation	0.960843	1	Metabolism	Glycan biosynthesis and metabolism	gene6000|gene72990	LOC110917272;LOC110917732
7	map00510	N-Glycan biosynthesis	0.964528	1	Metabolism	Glycan biosynthesis and metabolism	gene51012|gene65159|gene63717|gene77742|gene44404|gene52676|gene67337	LOC110894141;LOC110904886;LOC110903921;LOC110921688;LOC110886388;LOC110895082;LOC110911371
34	map00561	Glycerolipid metabolism	0.00702831	0.0864482	Metabolism	Lipid metabolism	gene50246|gene27904|gene62420|gene4575|gene74729|gene38050|gene77219|gene70832|gene58347|gene45411|gene17851|gene1251|gene5507|gene58764|gene27200|gene28884|gene76500|gene49621|gene34938|gene75096|gene40616|gene80396|gene63054|gene63749|gene24240|gene11854|gene25168|gene29888|gene69414|gene44521|gene21368|gene73421|gene22591|gene46231	LOC110893689;LOC110868356;LOC110908856;LOC110909568;LOC110918634;LOC110879450;LOC110922858;LOC110916084;LOC110899176;LOC110886978;LOC110937996;LOC110866551;LOC110914598;LOC110899401;LOC110867950;LOC110868992;LOC110920939;LOC110891213;LOC110877640;LOC110915095;LOC110884431;LOC110926078;LOC110909196;LOC110903942;LOC110864760;LOC110930224;LOC110865336;LOC110869465;LOC110912534;LOC110886458;LOC110941…
39	map00564	Glycerophospholipid metabolism	0.0619724	0.38113	Metabolism	Lipid metabolism	gene67111|gene62420|gene80168|gene52371|gene30819|gene38050|gene609|gene29888|gene70832|gene31931|gene5507|gene1251|gene52043|gene62503|gene27200|gene41664|gene25686|gene36550|gene49621|gene13661|gene75096|gene5650|gene65120|gene63749|gene54896|gene48038|gene11854|gene5123|gene32561|gene25168|gene19999|gene36722|gene71001|gene69414|gene31888|gene15484|gene22591|gene30937|gene39533	LOC110911202;LOC110908856;LOC110922752;LOC110894907;LOC110872439;LOC110879450;LOC110944573;LOC110869465;LOC110916084;LOC110873040;LOC110914598;LOC110866551;LOC110894725;LOC110908905;LOC110867950;LOC110884979;LOC110865609;LOC110878503;LOC110891213;LOC110935648;LOC110915095;LOC110915451;LOC110904860;LOC110903942;LOC110897347;LOC110890402;LOC110930224;LOC110912689;LOC110873391;LOC110865336;LOC110940…
2	map00072	Synthesis and degradation of ketone bodies	0.33222	1	Metabolism	Lipid metabolism	gene59498|gene1288	LOC110899810;LOC110866748
10	map00565	Ether lipid metabolism	0.393584	1	Metabolism	Lipid metabolism	gene52043|gene5123|gene32561|gene5650|gene25168|gene13661|gene41664|gene15484|gene36550|gene1251	LOC110894725;LOC110912689;LOC110873391;LOC110915451;LOC110865336;LOC110935648;LOC110884979;LOC110936625;LOC110878503;LOC110866551
9	map00600	Sphingolipid metabolism	0.488674	1	Metabolism	Lipid metabolism	gene72990|gene29709|gene77219|gene21950|gene40596|gene30325|gene51390|gene26490|gene49859	LOC110917732;LOC110871775;LOC110922858;LOC110941526;LOC110884414;LOC110872152;LOC110894348;LOC110867544;LOC110891350
5	map00591	Linoleic acid metabolism	0.610692	1	Metabolism	Lipid metabolism	gene13349|gene61098|gene1251|gene8063|gene25168	LOC110935489;LOC110908197;LOC110866551;LOC110927161;LOC110865336
17	map00071	Fatty acid degradation	0.617115	1	Metabolism	Lipid metabolism	gene50152|gene27904|gene10240|gene80353|gene75992|gene81129|gene58965|gene65810|gene3227|gene31054|gene12715|gene46999|gene30479|gene46231|gene13045|gene8391|gene21309	LOC110891501;LOC110868356;LOC11094220740;LOC110923146;LOC110923282;LOC110923306;LOC110899500;LOC110910053;LOC110877298;LOC110872567;LOC110930717;LOC110889881;LOC110872239;LOC110889475;LOC110930953;LOC110927371;LOC110941185
5	map00590	Arachidonic acid metabolism	0.765248	1	Metabolism	Lipid metabolism	gene26553|gene45549|gene1251|gene329|gene25168	LOC110867581;LOC110889086;LOC110866551;LOC110943336;LOC110865336
19	map00592	alpha-Linolenic acid metabolism	0.846066	1	Metabolism	Lipid metabolism	gene2438|gene2436|gene12391|gene80353|gene25168|gene36722|gene56595|gene56594|gene13349|gene8391|gene12715|gene41156|gene31888|gene46999|gene8063|gene1251|gene14753|gene47641|gene21309	LOC110872669;LOC110872652;LOC110930525;LOC110923146;LOC110865336;LOC110878610;LOC110898160;LOC110898159;LOC110935489;LOC110927371;LOC110930717;LOC110884693;LOC110873018;LOC110889881;LOC110927161;LOC110866551;LOC110936214;LOC110890194;LOC110941185
9	map01040	Biosynthesis of unsaturated fatty acids	0.861319	1	Metabolism	Lipid metabolism	gene80353|gene25083|gene24271|gene46999|gene1458|gene55389|gene20862|gene8391|gene21309	LOC110923146;LOC110865284;LOC110864783;LOC110889881;LOC110867681;LOC110897568;LOC110940944;LOC110927371;LOC110941185
5	map00100	Steroid biosynthesis	0.937509	1	Metabolism	Lipid metabolism	gene42370|gene68822|gene63578|gene1251|gene25168	LOC110885327;LOC110912222;LOC110903826;LOC110866551;LOC110865336
6	map00062	Fatty acid elongation	0.974441	1	Metabolism	Lipid metabolism	gene60054|gene20862|gene24271|gene53369|gene32240|gene13101	LOC110900125;LOC110940944;LOC110864783;LOC110895450;LOC110873194;LOC110930996
9	map00061	Fatty acid biosynthesis	0.981275	1	Metabolism	Lipid metabolism	gene10240|gene8057|gene58965|gene65810|gene3227|gene7698|gene45610|gene31054|gene2269	LOC11094220740;LOC110927155;LOC110899500;LOC110910053;LOC110877298;LOC110926207;LOC110889119;LOC110872567;LOC110871748
3	map00073	Cutin, suberine and wax biosynthesis	0.997774	1	Metabolism	Lipid metabolism	gene81129|gene80554|gene391	LOC110923306;LOC110922725;LOC110943549
13	map02010	ABC transporters	0.924935	1	Environmental Information Processing	Membrane transport	gene14044|gene28620|gene32639|gene76008|gene58740|gene42197|gene52715|gene40483|gene64908|gene58739|gene31029|gene42830|gene29505	LOC110935840;LOC110868815;LOC110873432;LOC110923346;LOC110899389;LOC110885270;LOC110895112;LOC110884351;LOC110904719;LOC110899387;LOC110872550;LOC110885555;LOC110871639
20	map00860	Porphyrin and chlorophyll metabolism	0.0261746	0.189381	Metabolism	Metabolism of cofactors and vitamins	gene10179|gene6844|gene61409|gene18803|gene38888|gene21608|gene64401|gene79485|gene26511|gene61664|gene79929|gene58370|gene73882|gene22067|gene75816|gene47401|gene19392|gene38838|gene49721|gene5432	LOC110929310;LOC110921816;LOC110908342;LOC110939884;LOC110879974;LOC110941352;LOC110904389;LOC110920775;LOC110867561;LOC110908466;LOC110926293;LOC110899191;LOC110915010;LOC110941586;LOC110923153;LOC110890086;LOC110940197;LOC110879944;LOC110891268;LOC110914275
13	map00770	Pantothenate and CoA biosynthesis	0.0642204	0.376148	Metabolism	Metabolism of cofactors and vitamins	gene59915|gene151|gene24457|gene79892|gene59421|gene4939|gene14187|gene15751|gene72506|gene34165|gene7313|gene74652|gene30060	LOC110900040;LOC110942448;LOC110864886;LOC110921555;LOC110899773;LOC110911714;LOC110935922;LOC110936742;LOC110918786;LOC110877269;LOC110924068;LOC110918538;LOC110871981
9	map00730	Thiamine metabolism	0.238756	0.917719	Metabolism	Metabolism of cofactors and vitamins	gene40308|gene52265|gene73203|gene62868|gene36415|gene63570|gene3298|gene56831|gene72584	LOC110884256;LOC110894842;LOC110915577;LOC110909094;LOC110878423;LOC110903818;LOC110877763;LOC110898312;LOC110915097
6	map00670	One carbon pool by folate	0.32345	1	Metabolism	Metabolism of cofactors and vitamins	gene46060|gene17236|gene77709|gene28066|gene72580|gene6430	LOC110889370;LOC110937588;LOC110920625;LOC110868471;LOC110917449;LOC110919501
8	map00760	Nicotinate and nicotinamide metabolism	0.378402	1	Metabolism	Metabolism of cofactors and vitamins	gene8799|gene62379|gene65839|gene71473|gene3456|gene25688|gene48808|gene15687	LOC110928630;LOC110908843;LOC110910080;LOC110916544;LOC110878661;LOC110865612;LOC110890792;LOC110936719
6	map00740	Riboflavin metabolism	0.514254	1	Metabolism	Metabolism of cofactors and vitamins	gene75711|gene24806|gene1486|gene27091|gene24230|gene11050	LOC110922964;LOC110865094;LOC110867829;LOC110867891;LOC110864753;LOC110929723
7	map00790	Folate biosynthesis	0.541865	1	Metabolism	Metabolism of cofactors and vitamins	gene65326|gene65534|gene1486|gene35062|gene2283|gene29556|gene42528	LOC110905005;LOC110905160;LOC110867829;LOC110877709;LOC110871823;LOC110871679;LOC110885412
3	map00750	Vitamin B6 metabolism	0.737836	1	Metabolism	Metabolism of cofactors and vitamins	gene38683|gene50211|gene50274	LOC110879833;LOC110893661;LOC110893712
3	map00780	Biotin metabolism	0.853574	1	Metabolism	Metabolism of cofactors and vitamins	gene25795|gene7698|gene8057	LOC110865661;LOC110926207;LOC110927155
6	map00130	Ubiquinone and other terpenoid-quinone biosynthesis	0.995753	1	Metabolism	Metabolism of cofactors and vitamins	gene53195|gene78639|gene76776|gene38953|gene7867|gene65554	LOC110895363;LOC110925732;LOC110922226;LOC110880015;LOC110927032;LOC110905173
30	map00480	Glutathione metabolism	0.176529	0.835117	Metabolism	Metabolism of other amino acids	gene67656|gene80862|gene63023|gene63145|gene25258|gene25259|gene67850|gene18130|gene26553|gene75518|gene6330|gene72842|gene52542|gene68384|gene17981|gene58506|gene50948|gene27136|gene55967|gene16630|gene57245|gene23678|gene25260|gene77116|gene249|gene329|gene244|gene11747|gene247|gene44630	LOC110911573;LOC110926343;LOC110909178;LOC110909251;LOC110865392;LOC110865393;LOC110911671;LOC110938216;LOC110867581;LOC110915602;LOC110918963;LOC110916317;LOC110895008;LOC110911973;LOC110938106;LOC110899266;LOC110894096;LOC110867916;LOC110897852;LOC110933878;LOC110898546;LOC110866076;LOC110865395;LOC110926092;LOC110942861;LOC110943336;LOC110942831;LOC110930152;LOC110942822;LOC110886525
3	map00440	Phosphonate and phosphinate metabolism	0.22674	0.996036	Metabolism	Metabolism of other amino acids	gene5123|gene31931|gene62503	LOC110912689;LOC110873040;LOC110908905
5	map00450	Selenocompound metabolism	0.579909	1	Metabolism	Metabolism of other amino acids	gene35681|gene69041|gene75510|gene35169|gene27031	LOC110878018;LOC110912340;LOC110915595;LOC110877764;LOC110867857
13	map00410	beta-Alanine metabolism	0.835936	1	Metabolism	Metabolism of other amino acids	gene27904|gene80353|gene20422|gene24067|gene24063|gene24055|gene50152|gene15751|gene72506|gene46999|gene46231|gene59421|gene21309	LOC110868356;LOC110923146;LOC110940697;LOC110864647;LOC110864640;LOC110864636;LOC110891501;LOC110936742;LOC110918786;LOC110889881;LOC110889475;LOC110899773;LOC110941185
2	map00430	Taurine and hypotaurine metabolism	0.916899	1	Metabolism	Metabolism of other amino acids	gene63876|gene27584	LOC110904026;LOC110868162
10	map00460	Cyanoamino acid metabolism	0.998584	1	Metabolism	Metabolism of other amino acids	gene46060|gene49077|gene4024|gene27327|gene65871|gene77709|gene38903|gene63806|gene72580|gene64322	LOC110889370;LOC110890936;LOC110882146;LOC110868024;LOC110910117;LOC110920625;LOC110876913;LOC110903986;LOC110917449;LOC110904336
28	map00900	Terpenoid backbone biosynthesis	0.0257272	0.197778	Metabolism	Metabolism of terpenoids and polyketides	gene36649|gene52861|gene48297|gene38643|gene5297|gene28158|gene44755|gene30601|gene64213|gene71508|gene1892|gene7970|gene40200|gene52265|gene36881|gene4139|gene4137|gene79302|gene33530|gene64280|gene7199|gene44760|gene44762|gene54777|gene75508|gene9158|gene73203|gene41029	LOC110878570;LOC110895200;LOC110890529;LOC110879810;LOC110913581;LOC110868536;LOC110886601;LOC110872304;LOC110904259;LOC110916573;LOC110869528;LOC110900233;LOC110884197;LOC110894842;LOC110878709;LOC110883109;LOC110883089;LOC110926479;LOC110873873;LOC110904306;LOC110923607;LOC110886612;LOC110886609;LOC110897273;LOC110915593;LOC110928808;LOC110915577;LOC110884628
11	map00906	Carotenoid biosynthesis	0.135278	0.6933	Metabolism	Metabolism of terpenoids and polyketides	gene57776|gene41733|gene59527|gene8462|gene32569|gene12054|gene56961|gene19163|gene8385|gene53758|gene69936	LOC110898842;LOC110885023;LOC110903427;LOC110928451;LOC110873397;LOC110930333;LOC110898389;LOC110940077;LOC110927366;LOC110895635;LOC110912807
3	map00903	Limonene and pinene degradation	0.559714	1	Metabolism	Metabolism of terpenoids and polyketides	gene50152|gene27904|gene46231	LOC110891501;LOC110868356;LOC110889475
2	map00905	Brassinosteroid biosynthesis	0.888662	1	Metabolism	Metabolism of terpenoids and polyketides	gene53298|gene70358	LOC110895411;LOC110912986
4	map00909	Sesquiterpenoid and triterpenoid biosynthesis	0.920782	1	Metabolism	Metabolism of terpenoids and polyketides	gene5297|gene63578|gene42370|gene16314	LOC110913581;LOC110903826;LOC110885327;LOC110937029
3	map00902	Monoterpenoid biosynthesis	0.959871	1	Metabolism	Metabolism of terpenoids and polyketides	gene3622|gene23688|gene26943	LOC110879566;LOC110864387;LOC110867821
2	map00904	Diterpenoid biosynthesis	0.9993	1	Metabolism	Metabolism of terpenoids and polyketides	gene15968|gene65938	LOC110934865;LOC110910211
2	map00908	Zeatin biosynthesis	0.999921	1	Metabolism	Metabolism of terpenoids and polyketides	gene21747|gene55826	LOC110941420;LOC110900778
19	map00240	Pyrimidine metabolism	0.376778	1	Metabolism	Nucleotide metabolism	gene12477|gene15585|gene43525|gene65382|gene2829|gene74045|gene35773|gene58974|gene75848|gene15687|gene58100|gene11881|gene65907|gene50948|gene66535|gene72506|gene32983|gene59421|gene62007	LOC110930566;LOC110936680;LOC11094374725;LOC110905050;LOC110875202;LOC110915062;LOC110878064;LOC110899506;LOC110921418;LOC110936719;LOC110899024;LOC110932315;LOC110910166;LOC110894096;LOC110910785;LOC110918786;LOC1108777633;LOC110899773;LOC110908631
33	map00230	Purine metabolism	0.424691	1	Metabolism	Nucleotide metabolism	gene12477|gene42772|gene30763|gene65812|gene80029|gene69488|gene56831|gene55976|gene28155|gene21943|gene39290|gene75969|gene75848|gene40795|gene62868|gene23105|gene65551|gene12843|gene65200|gene31128|gene58974|gene3303|gene24917|gene36415|gene10852|gene50948|gene54661|gene15687|gene23715|gene124|gene13347|gene73151|gene11881	LOC110930566;LOC11094370372;LOC110872405;LOC110910056;LOC110922097;LOC110912570;LOC110898312;LOC110897855;LOC110866903;LOC110941521;LOC110880271;LOC1109254059;LOC110921418;LOC110881067;LOC110909094;LOC110942221;LOC110905169;LOC110930816;LOC110904915;LOC110872605;LOC110899506;LOC110877811;LOC11094286117;LOC110878423;LOC110929612;LOC110894096;LOC110896120;LOC110936719;LOC110864408;LOC110942324;LOC1…
5	map03450	Non-homologous end-joining	0.0249002	0.204182	Genetic Information Processing	Replication and repair	gene11078|gene63083|gene60211|gene8258|gene20088	LOC110929740;LOC110909214;LOC110900219;LOC110927276;LOC110940531
17	map03410	Base excision repair	0.0673044	0.376293	Genetic Information Processing	Replication and repair	gene54737|gene70190|gene54051|gene36504|gene72023|gene59297|gene4689|gene4688|gene37310|gene22857|gene56498|gene22106|gene70946|gene63083|gene75279|gene55451|gene22895	LOC110893654;LOC110912907;LOC110895784;LOC110878477;LOC110916199;LOC110899705;LOC110910293;LOC110910281;LOC110878972;LOC110942053;LOC110898098;LOC110941607;LOC110915903;LOC110909214;LOC110915322;LOC110897600;LOC110944070
32	map03430	Mismatch repair	1	1	Genetic Information Processing	Replication and repair	gene10386|gene54051|gene73405|gene65683|gene17950|gene46168|gene16500|gene62032|gene46391|gene57375|gene28156|gene45431|gene25601|gene44006|gene58747|gene64391|gene5664|gene27477|gene42334|gene48810|gene51758|gene11577|gene40465|gene37865|gene60696|gene70190|gene62870|gene55451|gene54910|gene37310|gene69260|gene8261	LOC110931831;LOC110895784;LOC110918663;LOC110909917;LOC110938089;LOC110891708;LOC110937153;LOC110908637;LOC110889562;LOC110898621;LOC110868534;LOC110886990;LOC110865565;LOC110886151;LOC110899394;LOC110904380;LOC110889721;LOC110868098;LOC110885306;LOC110890793;LOC110894567;LOC110930048;LOC110884341;LOC110879316;LOC110908013;LOC110912907;LOC110909095;LOC110897600;LOC110897354;LOC110878972;LOC110912…
38	map03440	Homologous recombination	1	1	Genetic Information Processing	Replication and repair	gene10386|gene65688|gene5664|gene5706|gene46168|gene25601|gene16500|gene62032|gene46391|gene57375|gene69858|gene28156|gene45431|gene17950|gene44006|gene22857|gene42443|gene27477|gene8258|gene42334|gene20771|gene22895|gene48810|gene68810|gene51758|gene11577|gene23698|gene40465|gene75558|gene60696|gene70190|gene23976|gene55451|gene54910|gene69260|gene54051|gene8261|gene11078	LOC110931831;LOC110909930;LOC110889721;LOC110915694;LOC110891708;LOC110865565;LOC110937153;LOC110908637;LOC110889562;LOC110898621;LOC110912756;LOC110868534;LOC110886990;LOC110938089;LOC110886151;LOC110942053;LOC110885369;LOC110868098;LOC110927276;LOC110885306;LOC110940891;LOC110944070;LOC110890793;LOC110912213;LOC110894567;LOC110930048;LOC110864392;LOC110884341;LOC110915634;LOC110908013;LOC110912…
31	map03030	DNA replication	1	1	Genetic Information Processing	Replication and repair	gene10386|gene54051|gene63083|gene5664|gene46168|gene16500|gene62032|gene46391|gene57375|gene28156|gene45431|gene25601|gene44006|gene64391|gene22857|gene27477|gene42334|gene22895|gene48810|gene51758|gene11577|gene40465|gene60696|gene70190|gene17950|gene55451|gene54910|gene37310|gene69260|gene8261|gene9758	LOC110931831;LOC110895784;LOC110909214;LOC110889721;LOC110891708;LOC110937153;LOC110908637;LOC110889562;LOC110898621;LOC110868534;LOC110886990;LOC110865565;LOC110886151;LOC110904380;LOC110942053;LOC110868098;LOC110885306;LOC110944070;LOC110890793;LOC110894567;LOC110930048;LOC110884341;LOC110908013;LOC110912907;LOC110938089;LOC110897600;LOC110897354;LOC110878972;LOC110912456;LOC110927278;LOC110929…
43	map03420	Nucleotide excision repair	1	1	Genetic Information Processing	Replication and repair	gene10386|gene54051|gene5664|gene46391|gene46168|gene47085|gene16500|gene62032|gene1685|gene57375|gene55800|gene23724|gene45431|gene50257|gene25601|gene44006|gene63903|gene64391|gene22857|gene68057|gene47030|gene27477|gene40083|gene42334|gene22895|gene48810|gene51758|gene11577|gene40465|gene34681|gene28156|gene60696|gene63171|gene70190|gene17950|gene55451|gene54910|gene2393|gene37310|gene39825|ge…	LOC110931831;LOC110895784;LOC110889721;LOC110889562;LOC110891708;LOC110889929;LOC110937153;LOC110908637;LOC110868614;LOC110898621;LOC110897767;LOC110864416;LOC110886990;LOC110893699;LOC110865565;LOC110886151;LOC110904043;LOC110904380;LOC110942053;LOC110911784;LOC110889902;LOC110868098;LOC110884127;LOC110885306;LOC110944070;LOC110890793;LOC110894567;LOC110930048;LOC110884341;LOC110877488;LOC110868…
57	map04016	MAPK signaling pathway - plant	0.191106	0.870593	Environmental Information Processing	Signal transduction	gene12477|gene52092|gene44953|gene21751|gene20915|gene39476|gene21179|gene51903|gene75848|gene68462|gene45002|gene58974|gene63851|gene69213|gene20143|gene22179|gene57671|gene75685|gene40691|gene24340|gene25502|gene23235|gene75901|gene26104|gene24302|gene30539|gene53669|gene33762|gene32317|gene65103|gene44592|gene3199|gene23798|gene53768|gene72234|gene60588|gene49717|gene49853|gene69803|gene15455|…	LOC110930566;LOC110894758;LOC110886713;LOC110941424;LOC110940974;LOC110883801;LOC110941117;LOC110894649;LOC110921418;LOC110912020;LOC110886745;LOC110899506;LOC110904017;LOC110912424;LOC110940565;LOC110941652;LOC110898786;LOC110921500;LOC110884474;LOC110864828;LOC110865520;LOC110942296;LOC110926532;LOC110865830;LOC110864810;LOC110872274;LOC110895591;LOC110877093;LOC1108773257;LOC110904848;LOC11088…
82	map04075	Plant hormone signal transduction	0.846411	1	Environmental Information Processing	Signal transduction	gene51702|gene37498|gene40215|gene75715|gene20661|gene44953|gene281|gene61414|gene78286|gene23921|gene26104|gene39129|gene15816|gene16681|gene49717|gene61986|gene63385|gene65036|gene14619|gene70467|gene29959|gene28829|gene51555|gene45814|gene4658|gene69213|gene20143|gene34770|gene27221|gene75685|gene40691|gene57720|gene25502|gene2145|gene75901|gene65206|gene31309|gene36213|gene55995|gene60489|gen…	LOC110894532;LOC110879091;LOC110884203;LOC110920988;LOC110940824;LOC110886713;LOC110943025;LOC110908345;LOC110923052;LOC110864553;LOC110865830;LOC110880149;LOC110936782;LOC110937249;LOC110891264;LOC110908623;LOC110903692;LOC110904802;LOC110936130;LOC110913063;LOC110871923;LOC110868954;LOC110894452;LOC110889238;LOC110910097;LOC110912424;LOC110940565;LOC110877538;LOC110867964;LOC110921500;LOC110884…
15	map04070	Phosphatidylinositol signaling system	0.947972	1	Environmental Information Processing	Signal transduction	gene52195|gene53540|gene44485|gene76476|gene21774|gene63851|gene20915|gene58836|gene29888|gene64739|gene8031|gene63792|gene22591|gene80594|gene21800	LOC110894810;LOC110895535;LOC110886441;LOC110926367;LOC110941438;LOC110904017;LOC110940974;LOC110899432;LOC110869465;LOC110904615;LOC110927134;LOC110903973;LOC110941900;LOC110920741;LOC110941452
112	map03040	Spliceosome	9.5067e-13	2.92331e-11	Genetic Information Processing	Transcription	gene48045|gene75544|gene75717|gene2404|gene56568|gene8479|gene15171|gene65367|gene69299|gene7816|gene11615|gene65809|gene13028|gene42862|gene27912|gene55652|gene20495|gene3894|gene484|gene19085|gene13427|gene46970|gene36801|gene57571|gene13813|gene44934|gene25025|gene68584|gene30810|gene13715|gene62785|gene80888|gene38032|gene17183|gene59767|gene55936|gene35640|gene58620|gene42081|gene25520|gene4…	LOC110890404;LOC110915622;LOC110921052;LOC110872449;LOC110898144;LOC110928458;LOC110936435;LOC110905041;LOC110912482;LOC110926883;LOC110930067;LOC110910052;LOC110930937;LOC110885573;LOC110868360;LOC110897695;LOC110940726;LOC110881180;LOC1109417944;LOC110940025;LOC110935525;LOC110889866;LOC110878660;LOC110898743;LOC110935725;LOC110886700;LOC110865241;LOC110912091;LOC110872434;LOC110935678;LOC11090…
25	map03020	RNA polymerase	0.0119463	0.12245	Genetic Information Processing	Transcription	gene17101|gene80044|gene47373|gene40332|gene37257|gene57548|gene44531|gene15214|gene17665|gene76150|gene45957|gene75605|gene17423|gene41193|gene23458|gene1383|gene16998|gene81511|gene36481|gene19695|gene81572|gene19241|gene32562|gene50224|gene74230	LOC110937499;LOC110923263;LOC110890067;LOC110880843;LOC110878944;LOC110898729;LOC110886465;LOC110936463;LOC110937867;LOC110921339;LOC110889320;LOC110915688;LOC110937720;LOC110884713;LOC110864229;LOC110867195;LOC110937441;;LOC110878466;LOC110940340;;LOC110940125;LOC110873393;LOC110893669;LOC110916732
18	map03022	Basal transcription factors	0.036971	0.252635	Genetic Information Processing	Transcription	gene80746|gene23724|gene22115|gene80800|gene71009|gene40174|gene64366|gene3171|gene34681|gene56351|gene71587|gene552|gene12087|gene76664|gene7848|gene40083|gene102|gene69712	LOC110921899;LOC110864416;LOC110941613;LOC110925381;LOC11094487209;LOC110884182;LOC110904361;LOC110876874;LOC110877488;LOC110898026;LOC110916345;LOC110944396;LOC110930348;LOC110921447;LOC110926965;LOC110884127;LOC110942207;LOC110912680
194	map03010	Ribosome	3.7341e-22	4.59294e-20	Genetic Information Processing	Translation	gene81670|gene9971|gene81673|gene15077|gene61729|gene40470|gene12552|gene15815|gene77049|gene24554|gene54072|gene7416|gene38982|gene80962|gene41200|gene36034|gene31382|gene35568|gene43653|gene49036|gene75943|gene46722|gene42374|gene59344|gene29781|gene21311|gene66014|gene33029|gene7952|gene31305|gene18158|gene28193|gene64093|gene52321|gene2104|gene16163|gene16374|gene37539|gene9091|gene18022|gene…	;LOC110929207;;LOC110936384;LOC110908506;LOC110884346;LOC110930606;LOC110936781;LOC110920819;LOC110864934;LOC110895793;LOC110924572;LOC110880037;LOC110920970;LOC110884723;LOC110878197;LOC110872759;LOC110877972;LOC110885974;LOC110890907;LOC110926438;LOC110889737;LOC110885329;LOC110899735;LOC110871818;LOC110941187;LOC1109204284;LOC110873629;LOC110927086;LOC110872713;LOC110938239;LOC110868556;LOC110…
49	map00970	Aminoacyl-tRNA biosynthesis	2.16201e-13	1.32964e-11	Genetic Information Processing	Translation	gene61435|gene48657|gene73284|gene66336|gene72473|gene17189|gene11807|gene35681|gene40070|gene79440|gene62183|gene44266|gene11286|gene11557|gene35169|gene43715|gene79380|gene64491|gene12486|gene31998|gene11808|gene47956|gene27934|gene10179|gene61409|gene27816|gene72060|gene28759|gene53646|gene38728|gene78534|gene75336|gene47887|gene54890|gene52018|gene27033|gene27031|gene68501|gene34669|gene57559…	LOC110906664;LOC110941794657;LOC110918312;LOC110910602;LOC110918748;LOC110937560;LOC110930199;LOC110878018;LOC110884118;LOC110926487;LOC110908720;LOC110886307;LOC110929848;LOC110930032;LOC110877764;LOC110886001;LOC110926389;LOC110904462;LOC11094232486;LOC1108770568;LOC110930198;LOC110890364;LOC110868380;LOC110929310;LOC110908342;LOC110868298;LOC110918193;LOC110868906;LOC110895577;LOC110879861;LOC…
68	map03008	Ribosome biogenesis in eukaryotes	5.61889e-13	2.30375e-11	Genetic Information Processing	Translation	gene12103|gene64444|gene15584|gene13633|gene13632|gene53547|gene11189|gene23876|gene13711|gene67375|gene28974|gene69581|gene2178|gene69934|gene66504|gene2710|gene7248|gene70543|gene4877|gene6601|gene61013|gene64990|gene79898|gene12582|gene53849|gene60840|gene22126|gene70803|gene49286|gene38837|gene56949|gene69302|gene72745|gene39260|gene49464|gene16481|gene41461|gene41463|gene28194|gene45932|gene…	LOC110930356;LOC110904425;LOC110936679;LOC110935633;LOC110935632;LOC110895539;LOC110929799;LOC110864520;LOC110935676;LOC110911393;LOC110869049;LOC110912616;LOC110871064;LOC110912806;LOC110910762;LOC110873870;LOC110923896;LOC110920479;LOC110911338;LOC110920428;LOC110908167;LOC110904767;LOC110922126;LOC110930623;LOC110895685;LOC110908090;LOC110941618;LOC110916232;LOC110891060;LOC110879943;LOC110898…
102	map03013	RNA transport	8.23455e-12	2.0257e-10	Genetic Information Processing	Translation	gene61728|gene43302|gene43303|gene69581|gene45414|gene39187|gene25620|gene44730|gene64171|gene49286|gene70866|gene4911|gene8277|gene27912|gene55653|gene50292|gene54424|gene4378|gene17804|gene56364|gene25025|gene44937|gene46214|gene57063|gene80068|gene60840|gene17496|gene61351|gene73742|gene65121|gene5523|gene72907|gene63439|gene12710|gene29457|gene39288|gene66678|gene31480|gene9474|gene64437|gene…	LOC110908505;LOC110885778;LOC110885779;LOC110912616;LOC110883614;LOC110880186;LOC110865575;LOC110886582;LOC110904228;LOC110891060;LOC110917001;LOC110911471;LOC110927288;LOC110868360;LOC110897696;LOC110893728;LOC110895993;LOC110884607;LOC110937965;LOC110898034;LOC110865241;LOC110886702;LOC110889464;LOC1109156943;LOC110921484;LOC110908090;LOC110937759;LOC110908314;LOC110915856;LOC110904861;LOC11091…
60	map03015	mRNA surveillance pathway	0.000844318	0.0129814	Genetic Information Processing	Translation	gene8364|gene80068|gene35061|gene54717|gene9432|gene29415|gene35558|gene73742|gene61769|gene12248|gene39187|gene9474|gene40091|gene16760|gene8668|gene58214|gene67965|gene27912|gene1606|gene67963|gene63169|gene35867|gene12792|gene39130|gene66678|gene13642|gene23932|gene42626|gene64986|gene70866|gene30614|gene10640|gene64437|gene10668|gene50169|gene10326|gene48356|gene4159|gene16759|gene49908|gene2…	LOC1108639084;LOC110921484;LOC110877708;LOC110896164;LOC110928947;LOC110871565;LOC110877967;LOC110915856;LOC110908527;LOC110930444;LOC110880186;LOC110928969;LOC110884134;LOC110937301;LOC110928566;LOC110899096;LOC110911741;LOC110868360;LOC110868309;LOC110911740;LOC110909268;LOC110878113;LOC110930776;LOC110880150;LOC110910921;LOC110935640;LOC110864562;LOC110885467;LOC110904765;LOC110917001;LOC11087…
46	map04146	Peroxisome	1.39958e-06	2.86914e-05	Cellular Processes	Transport and catabolism	gene52092|gene59498|gene48654|gene58965|gene53040|gene8799|gene65810|gene55283|gene71378|gene51903|gene23051|gene13558|gene1586|gene28155|gene51141|gene80353|gene21255|gene31445|gene49704|gene72098|gene30539|gene25688|gene62213|gene28588|gene75518|gene80639|gene64581|gene30211|gene39883|gene60588|gene5704|gene3227|gene19875|gene50885|gene27136|gene32157|gene1288|gene10240|gene12599|gene33127|gene…	LOC110894758;LOC110899810;LOC110941794654;LOC110899500;LOC110895281;LOC110928630;LOC110910053;LOC11094439683;LOC110917325;LOC110894649;LOC110942187;LOC110935594;LOC110868201;LOC110866903;LOC110894231;LOC110923146;LOC110941153;LOC110872802;LOC110891258;LOC110915916;LOC110872274;LOC110865612;LOC110908749;LOC110868789;LOC110915602;LOC110920919;LOC110904513;LOC110872086;LOC110884021;LOC110907947;LOC1…
11	map04136	Autophagy - other	0.578924	1	Cellular Processes	Transport and catabolism	gene66134|gene76476|gene29296|gene50698|gene63648|gene25247|gene16759|gene39296|gene10358|gene14216|gene1639	LOC110910413;LOC110926367;LOC110869232;LOC110893969;LOC110903876;LOC110865386;LOC110937299;LOC110880276;LOC110929389;LOC110935942;LOC110868388
43	map04144	Endocytosis	0.987574	1	Cellular Processes	Transport and catabolism	gene12757|gene36628|gene46513|gene5381|gene30619|gene69817|gene60578|gene52043|gene30153|gene2873|gene32225|gene15171|gene70371|gene50700|gene60306|gene46886|gene11043|gene6334|gene6333|gene13661|gene41664|gene36550|gene24837|gene10017|gene16040|gene48170|gene53555|gene42649|gene35375|gene19085|gene8162|gene18765|gene56431|gene7607|gene74059|gene18276|gene21720|gene27488|gene45626|gene77371|gene4…	LOC110930753;LOC110878560;LOC110889625;LOC110914072;LOC110872310;LOC110912729;LOC110907942;LOC110894725;LOC110872054;LOC110875444;LOC110873186;LOC110936435;LOC110914646;LOC110893971;LOC110900272;LOC110889820;LOC110929716;LOC110918978;LOC110918971;LOC110935648;LOC110884979;LOC110878503;LOC110865114;LOC110929234;LOC110936882;LOC110890463;LOC110895544;LOC110885481;LOC110877876;LOC110940025;LOC110927…
17	map04145	Phagosome	0.990052	1	Cellular Processes	Transport and catabolism	gene28143|gene53540|gene44485|gene76476|gene19322|gene9854|gene10153|gene4745|gene57117|gene71524|gene71049|gene77094|gene26678|gene55814|gene50990|gene80594|gene56572	LOC110868521;LOC110895535;LOC110886441;LOC110926367;LOC110940163;LOC110929167;LOC110929296;LOC110910598;LOC110898473;LOC110915321;LOC11094487249;LOC110926435;LOC110867677;LOC110897777;LOC110894125;LOC110920741;LOC110898149

## Sheet: MEbrown
Table S7. KEGG enrichment analysis of each module in WGCNA.
Num	Pathway id	Description	Database	Pvalue	Padjust	First Category	Second Category	Gene_ids	Gene_names
1	map00340	Histidine metabolism	KEGG PATHWAY	0.295915	0.715924	Metabolism	Amino acid metabolism	gene22897	LOC110942082
2	map00310	Lysine degradation	KEGG PATHWAY	0.337998	0.768177	Metabolism	Amino acid metabolism	gene48272|gene54621	LOC110890522;LOC110896106
1	map00400	Phenylalanine, tyrosine and tryptophan biosynthesis	KEGG PATHWAY	0.548635	0.914392	Metabolism	Amino acid metabolism	gene47707	LOC110890234
1	map00330	Arginine and proline metabolism	KEGG PATHWAY	0.621499	0.951274	Metabolism	Amino acid metabolism	gene37569	LOC110876564
1	map00380	Tryptophan metabolism	KEGG PATHWAY	0.73671	0.952642	Metabolism	Amino acid metabolism	gene65817	LOC110910062
1	map00270	Cysteine and methionine metabolism	KEGG PATHWAY	0.831588	0.959524	Metabolism	Amino acid metabolism	gene37569	LOC110876564
1	map00350	Tyrosine metabolism	KEGG PATHWAY	0.658761	0.968766	Metabolism	Amino acid metabolism	gene30472	LOC110872232
2	map00261	Monobactam biosynthesis	KEGG PATHWAY	0.0193413	0.207228	Metabolism	Biosynthesis of other secondary metabolites	gene72829|gene42385	LOC110915999;LOC110885335
2	map00940	Phenylpropanoid biosynthesis	KEGG PATHWAY	0.937237	0.962914	Metabolism	Biosynthesis of other secondary metabolites	gene48651|gene65872	LOC110890716;LOC110910116
2	map00053	Ascorbate and aldarate metabolism	KEGG PATHWAY	0.239573	0.665479	Metabolism	Carbohydrate metabolism	gene35651|gene73230	LOC110877998;LOC110918067
3	map00500	Starch and sucrose metabolism	KEGG PATHWAY	0.580899	0.926966	Metabolism	Carbohydrate metabolism	gene8708|gene65872|gene18312	LOC110928583;LOC110910116;LOC110939618
2	map00520	Amino sugar and nucleotide sugar metabolism	KEGG PATHWAY	0.741225	0.942235	Metabolism	Carbohydrate metabolism	gene76891|gene20161	LOC110923443;LOC110940573
1	map00010	Glycolysis / Gluconeogenesis	KEGG PATHWAY	0.937471	0.95014	Metabolism	Carbohydrate metabolism	gene30472	LOC110872232
1	map00052	Galactose metabolism	KEGG PATHWAY	0.733963	0.965741	Metabolism	Carbohydrate metabolism	gene20030	LOC110940511
1	map00620	Pyruvate metabolism	KEGG PATHWAY	0.813128	0.96801	Metabolism	Carbohydrate metabolism	gene33793	LOC110877106
1	map00562	Inositol phosphate metabolism	KEGG PATHWAY	0.722687	0.985482	Metabolism	Carbohydrate metabolism	gene73230	LOC110918067
1	map00040	Pentose and glucuronate interconversions	KEGG PATHWAY	0.885438	0.991162	Metabolism	Carbohydrate metabolism	gene6656	LOC110920680
3	map00920	Sulfur metabolism	KEGG PATHWAY	0.0154313	0.289337	Metabolism	Energy metabolism	gene72829|gene78358|gene42385	LOC110915999;LOC110921161;LOC110885335
2	map00195	Photosynthesis	KEGG PATHWAY	0.360307	0.75064	Metabolism	Energy metabolism	gene57252|gene52202	LOC110898552;LOC110894815
3	map00190	Oxidative phosphorylation	KEGG PATHWAY	0.576244	0.939528	Metabolism	Energy metabolism	gene46559|gene57252|gene47869	LOC110889655;LOC110898552;LOC110890316
8	map04626	Plant-pathogen interaction	KEGG PATHWAY	0.0745211	0.465757	Organismal Systems	Environmental adaptation	gene20946|gene58895|gene56233|gene32954|gene70072|gene74759|gene75740|gene31481	LOC110940993;LOC110899462;LOC110897980;LOC110873588;LOC110912874;LOC110918680;LOC110921039;LOC110872820
1	map04712	Circadian rhythm - plant	KEGG PATHWAY	0.617557	0.964933	Organismal Systems	Environmental adaptation	gene72771	LOC110915563
4	map03050	Proteasome	KEGG PATHWAY	0.016573	0.248594	Genetic Information Processing	Folding, sorting and degradation	gene26023|gene70479|gene9722|gene16086	LOC110865785;LOC110913075;LOC110929088;LOC110936904
1	map04122	Sulfur relay system	KEGG PATHWAY	0.116409	0.513568	Genetic Information Processing	Folding, sorting and degradation	gene3776	LOC110880441
2	map03060	Protein export	KEGG PATHWAY	0.21689	0.65067	Genetic Information Processing	Folding, sorting and degradation	gene33907|gene39374	LOC110877157;LOC110887030
1	map03018	RNA degradation	KEGG PATHWAY	0.888965	0.980476	Genetic Information Processing	Folding, sorting and degradation	gene56134	LOC110897936
2	map04141	Protein processing in endoplasmic reticulum	KEGG PATHWAY	0.9322	0.984718	Genetic Information Processing	Folding, sorting and degradation	gene39374|gene9763	LOC110887030;LOC110929117
1	map04120	Ubiquitin mediated proteolysis	KEGG PATHWAY	0.92131	0.987118	Genetic Information Processing	Folding, sorting and degradation	gene37138	LOC110878865
2	map00563	Glycosylphosphatidylinositol (GPI)-anchor biosynthesis	KEGG PATHWAY	0.0400677	0.333897	Metabolism	Glycan biosynthesis and metabolism	gene3457|gene28062	LOC110878668;LOC110868467
1	map00604	Glycosphingolipid biosynthesis - ganglio series	KEGG PATHWAY	0.0791873	0.45685	Metabolism	Glycan biosynthesis and metabolism	gene20030	LOC110940511
1	map00511	Other glycan degradation	KEGG PATHWAY	0.258604	0.646511	Metabolism	Glycan biosynthesis and metabolism	gene20030	LOC110940511
1	map00531	Glycosaminoglycan degradation	KEGG PATHWAY	0.25091	0.648904	Metabolism	Glycan biosynthesis and metabolism	gene20030	LOC110940511
1	map00513	Various types of N-glycan biosynthesis	KEGG PATHWAY	0.390739	0.771195	Metabolism	Glycan biosynthesis and metabolism	gene46280	LOC110889492
10	map00564	Glycerophospholipid metabolism	KEGG PATHWAY	1.99781e-05	0.000749179	Metabolism	Lipid metabolism	gene24158|gene77980|gene50834|gene65669|gene45630|gene65083|gene78437|gene64602|gene17530|gene60454	LOC110864702;LOC110920839;LOC110894046;LOC110909897;LOC110889136;LOC110904838;LOC110921798;LOC110904530;LOC110937785;LOC110900357
3	map00565	Ether lipid metabolism	KEGG PATHWAY	0.0171028	0.213785	Metabolism	Lipid metabolism	gene50834|gene45630|gene60454	LOC110894046;LOC110889136;LOC110900357
2	map00600	Sphingolipid metabolism	KEGG PATHWAY	0.0963291	0.481646	Metabolism	Lipid metabolism	gene20030|gene29726	LOC110940511;LOC110871788
3	map00071	Fatty acid degradation	KEGG PATHWAY	0.0955898	0.512088	Metabolism	Lipid metabolism	gene30472|gene1412|gene37343	LOC110872232;LOC110895747;LOC110878996
3	map00561	Glycerolipid metabolism	KEGG PATHWAY	0.159067	0.596501	Metabolism	Lipid metabolism	gene65669|gene64602|gene65083	LOC110909897;LOC110904530;LOC110904838
2	map00061	Fatty acid biosynthesis	KEGG PATHWAY	0.21689	0.65067	Metabolism	Lipid metabolism	gene1412|gene75867	LOC110895747;LOC110923177
1	map00062	Fatty acid elongation	KEGG PATHWAY	0.494215	0.882527	Metabolism	Lipid metabolism	gene24919	LOC110865166
1	map01040	Biosynthesis of unsaturated fatty acids	KEGG PATHWAY	0.519717	0.885881	Metabolism	Lipid metabolism	gene24919	LOC110865166
1	map00592	alpha-Linolenic acid metabolism	KEGG PATHWAY	0.757695	0.947118	Metabolism	Lipid metabolism	gene37343	LOC110878996
1	map02010	ABC transporters	KEGG PATHWAY	0.669211	0.946996	Environmental Information Processing	Membrane transport	gene63769	LOC110907461
7	map00860	Porphyrin and chlorophyll metabolism	KEGG PATHWAY	1.40835e-05	0.00105626	Metabolism	Metabolism of cofactors and vitamins	gene38840|gene1179|gene49109|gene33437|gene23637|gene7972|gene54743	LOC110879946;LOC110866015;LOC110890956;LOC110873825;LOC110864361;LOC110927100;LOC110896188
2	map00790	Folate biosynthesis	KEGG PATHWAY	0.0661425	0.450972	Metabolism	Metabolism of cofactors and vitamins	gene3776|gene47486	LOC110880441;LOC110890120
1	map00780	Biotin metabolism	KEGG PATHWAY	0.243135	0.651255	Metabolism	Metabolism of cofactors and vitamins	gene75867	LOC110923177
2	map00130	Ubiquinone and other terpenoid-quinone biosynthesis	KEGG PATHWAY	0.201881	0.658308	Metabolism	Metabolism of cofactors and vitamins	gene2671|gene16616	LOC110873719;LOC110937216
1	map00760	Nicotinate and nicotinamide metabolism	KEGG PATHWAY	0.345032	0.739355	Metabolism	Metabolism of cofactors and vitamins	gene66879	LOC110911050
2	map00450	Selenocompound metabolism	KEGG PATHWAY	0.0377322	0.353739	Metabolism	Metabolism of other amino acids	gene72829|gene42385	LOC110915999;LOC110885335
1	map00440	Phosphonate and phosphinate metabolism	KEGG PATHWAY	0.097989	0.459324	Metabolism	Metabolism of other amino acids	gene45630	LOC110889136
2	map00460	Cyanoamino acid metabolism	KEGG PATHWAY	0.367684	0.745305	Metabolism	Metabolism of other amino acids	gene65872|gene12959	LOC110910116;LOC110930882
1	map00480	Glutathione metabolism	KEGG PATHWAY	0.790491	0.956239	Metabolism	Metabolism of other amino acids	gene65303	LOC110904983
1	map00905	Brassinosteroid biosynthesis	KEGG PATHWAY	0.194774	0.664002	Metabolism	Metabolism of terpenoids and polyketides	gene74776	LOC110918705
1	map00909	Sesquiterpenoid and triterpenoid biosynthesis	KEGG PATHWAY	0.33823	0.746095	Metabolism	Metabolism of terpenoids and polyketides	gene19280	LOC110942784
2	map00900	Terpenoid backbone biosynthesis	KEGG PATHWAY	0.334256	0.783413	Metabolism	Metabolism of terpenoids and polyketides	gene38840|gene33437	LOC110879946;LOC110873825
1	map00904	Diterpenoid biosynthesis	KEGG PATHWAY	0.421429	0.79018	Metabolism	Metabolism of terpenoids and polyketides	gene38496	LOC110879725
1	map00908	Zeatin biosynthesis	KEGG PATHWAY	0.494215	0.882527	Metabolism	Metabolism of terpenoids and polyketides	gene9475	LOC110928970
4	map00230	Purine metabolism	KEGG PATHWAY	0.130098	0.542073	Metabolism	Nucleotide metabolism	gene72829|gene42385|gene57566|gene17612	LOC110915999;LOC110885335;LOC110898739;LOC110937824
1	map00240	Pyrimidine metabolism	KEGG PATHWAY	0.658761	0.968766	Metabolism	Nucleotide metabolism	gene30322	LOC110872149
2	map03450	Non-homologous end-joining	KEGG PATHWAY	0.00541755	0.135439	Genetic Information Processing	Replication and repair	gene57787|gene73822	LOC110903061;LOC110915909
4	map03030	DNA replication	KEGG PATHWAY	0.964468	0.964468	Genetic Information Processing	Replication and repair	gene65647|gene78936|gene20994|gene51087	LOC110909875;LOC110925547;LOC110941019;LOC110894191
6	map03440	Homologous recombination	KEGG PATHWAY	0.722879	0.968141	Genetic Information Processing	Replication and repair	gene65647|gene23880|gene20994|gene78936|gene36142|gene51087	LOC110909875;LOC110864523;LOC110941019;LOC110925547;LOC110878254;LOC110894191
4	map03420	Nucleotide excision repair	KEGG PATHWAY	0.937154	0.976202	Genetic Information Processing	Replication and repair	gene65647|gene78936|gene20994|gene51087	LOC110909875;LOC110925547;LOC110941019;LOC110894191
4	map03430	Mismatch repair	KEGG PATHWAY	0.917897	0.997714	Genetic Information Processing	Replication and repair	gene65647|gene78936|gene20994|gene51087	LOC110909875;LOC110925547;LOC110941019;LOC110894191
3	map04070	Phosphatidylinositol signaling system	KEGG PATHWAY	0.139768	0.551715	Environmental Information Processing	Signal transduction	gene24158|gene17530|gene73230	LOC110864702;LOC110937785;LOC110918067
5	map04016	MAPK signaling pathway - plant	KEGG PATHWAY	0.202945	0.634203	Environmental Information Processing	Signal transduction	gene2390|gene27169|gene72851|gene75740|gene51885	LOC110872341;LOC110867936;LOC110915880;LOC110921039;LOC110894640
8	map04075	Plant hormone signal transduction	KEGG PATHWAY	0.190497	0.680347	Environmental Information Processing	Signal transduction	gene25992|gene2390|gene60217|gene51885|gene16114|gene72771|gene35738|gene72851	LOC110865771;LOC110872341;LOC110900225;LOC110894640;LOC110936918;LOC110915563;LOC110878047;LOC110915880
4	map03040	Spliceosome	KEGG PATHWAY	0.482248	0.88216	Genetic Information Processing	Transcription	gene24688|gene9763|gene1950|gene22199	LOC110865025;LOC110929117;LOC110869714;LOC110941667
7	map03010	Ribosome	KEGG PATHWAY	0.408895	0.786336	Genetic Information Processing	Translation	gene13074|gene28022|gene45918|gene30387|gene48873|gene22130|gene28883	LOC110930975;LOC110868445;LOC110889292;LOC110869621;LOC110890828;LOC110943821;LOC110868991
2	map03013	RNA transport	KEGG PATHWAY	0.8392	0.953637	Genetic Information Processing	Translation	gene15890|gene56134	LOC110936815;LOC110897936
1	map03008	Ribosome biogenesis in eukaryotes	KEGG PATHWAY	0.829826	0.972453	Genetic Information Processing	Translation	gene2806	LOC110874977
1	map00970	Aminoacyl-tRNA biosynthesis	KEGG PATHWAY	0.651613	0.977419	Genetic Information Processing	Translation	gene49392	LOC110887335
2	map03015	mRNA surveillance pathway	KEGG PATHWAY	0.712568	0.989677	Genetic Information Processing	Translation	gene56134|gene77877	LOC110897936;LOC110921020
7	map04144	Endocytosis	KEGG PATHWAY	0.0639795	0.479846	Cellular Processes	Transport and catabolism	gene34154|gene73413|gene77701|gene11289|gene9763|gene50834|gene60454	LOC110877265;LOC110916356;LOC110920993;LOC110929851;LOC110929117;LOC110894046;LOC110900357
1	map04146	Peroxisome	KEGG PATHWAY	0.760198	0.934669	Cellular Processes	Transport and catabolism	gene1412	LOC110895747

## Sheet: MEgreen
Table S7. KEGG enrichment analysis of each module in WGCNA.
Num	Pathway id	Description	Database	Pvalue	Padjust	First Category	Second Category	Gene_ids	Gene_names
3	map00350	Tyrosine metabolism	KEGG PATHWAY	0.0393122	0.304669	Metabolism	Amino acid metabolism	gene24626|gene68447|gene30492	LOC110864986;LOC110912009;LOC110872244
2	map00330	Arginine and proline metabolism	KEGG PATHWAY	0.147129	0.4561	Metabolism	Amino acid metabolism	gene62721|gene63610	LOC110909015;LOC110903851
2	map00380	Tryptophan metabolism	KEGG PATHWAY	0.237922	0.546339	Metabolism	Amino acid metabolism	gene62721|gene3260	LOC110909015;LOC110877629
2	map00310	Lysine degradation	KEGG PATHWAY	0.206171	0.581028	Metabolism	Amino acid metabolism	gene62721|gene17569	LOC110909015;LOC110937800
1	map00340	Histidine metabolism	KEGG PATHWAY	0.218022	0.587713	Metabolism	Amino acid metabolism	gene62721	LOC110909015
1	map00280	Valine, leucine and isoleucine degradation	KEGG PATHWAY	0.562338	0.757934	Metabolism	Amino acid metabolism	gene62721	LOC110909015
1	map00260	Glycine, serine and threonine metabolism	KEGG PATHWAY	0.618828	0.767347	Metabolism	Amino acid metabolism	gene2527	LOC110873036
1	map00270	Cysteine and methionine metabolism	KEGG PATHWAY	0.713095	0.834186	Metabolism	Amino acid metabolism	gene63610	LOC110903851
1	map00254	Aflatoxin biosynthesis	KEGG PATHWAY	0.0143504	0.222432	Metabolism	Biosynthesis of other secondary metabolites	gene21112	LOC110941075
4	map00941	Flavonoid biosynthesis	KEGG PATHWAY	0.0227824	0.282502	Metabolism	Biosynthesis of other secondary metabolites	gene59399|gene59396|gene62654|gene59401	LOC110899762;LOC110899761;LOC110908971;LOC110901970
1	map00998	Biosynthesis of various secondary metabolites - part 2	KEGG PATHWAY	0.0424407	0.29237	Metabolism	Biosynthesis of other secondary metabolites	gene11688	LOC110930107
7	map00940	Phenylpropanoid biosynthesis	KEGG PATHWAY	0.036239	0.320974	Metabolism	Biosynthesis of other secondary metabolites	gene59396|gene47055|gene59399|gene25006|gene34295|gene49333|gene59401	LOC110899761;LOC110889914;LOC110899762;LOC110865228;LOC110877324;LOC110891083;LOC110901970
3	map00945	Stilbenoid, diarylheptanoid and gingerol biosynthesis	KEGG PATHWAY	0.0652122	0.33693	Metabolism	Biosynthesis of other secondary metabolites	gene59399|gene59396|gene59401	LOC110899762;LOC110899761;LOC110901970
1	map00960	Tropane, piperidine and pyridine alkaloid biosynthesis	KEGG PATHWAY	0.26736	0.592012	Metabolism	Biosynthesis of other secondary metabolites	gene35522	LOC110877946
5	map00010	Glycolysis / Gluconeogenesis	KEGG PATHWAY	0.0441225	0.24869	Metabolism	Carbohydrate metabolism	gene62721|gene24626|gene68447|gene30492|gene2527	LOC110909015;LOC110864986;LOC110912009;LOC110872244;LOC110873036
3	map00620	Pyruvate metabolism	KEGG PATHWAY	0.111949	0.433801	Metabolism	Carbohydrate metabolism	gene62721|gene21112|gene12699	LOC110909015;LOC110941075;LOC110930702
3	map00520	Amino sugar and nucleotide sugar metabolism	KEGG PATHWAY	0.280585	0.59987	Metabolism	Carbohydrate metabolism	gene39264|gene39266|gene18449	LOC110880245;LOC110880248;LOC110939706
2	map00500	Starch and sucrose metabolism	KEGG PATHWAY	0.626109	0.761153	Metabolism	Carbohydrate metabolism	gene49333|gene47055	LOC110891083;LOC110889914
1	map00051	Fructose and mannose metabolism	KEGG PATHWAY	0.552689	0.761482	Metabolism	Carbohydrate metabolism	gene77	LOC110941996
1	map00640	Propanoate metabolism	KEGG PATHWAY	0.518973	0.784788	Metabolism	Carbohydrate metabolism	gene21112	LOC110941075
1	map00053	Ascorbate and aldarate metabolism	KEGG PATHWAY	0.482736	0.787621	Metabolism	Carbohydrate metabolism	gene62721	LOC110909015
1	map00195	Photosynthesis	KEGG PATHWAY	0.590063	0.762165	Metabolism	Energy metabolism	gene35179	LOC110877769
1	map00190	Oxidative phosphorylation	KEGG PATHWAY	0.879857	0.924596	Metabolism	Energy metabolism	gene30885	LOC110872470
6	map04626	Plant-pathogen interaction	KEGG PATHWAY	0.0893793	0.395823	Organismal Systems	Environmental adaptation	gene1497|gene19306|gene17129|gene44189|gene10105|gene67897	LOC110867881;LOC110940152;LOC110937516;LOC110886259;LOC110929271;LOC110911701
2	map04712	Circadian rhythm - plant	KEGG PATHWAY	0.144647	0.472005	Organismal Systems	Environmental adaptation	gene73586|gene62654	LOC110916989;LOC110908971
6	map04141	Protein processing in endoplasmic reticulum	KEGG PATHWAY	0.0841645	0.4014	Genetic Information Processing	Folding, sorting and degradation	gene80174|gene65362|gene53871|gene25440|gene50436|gene25446	LOC110924143;LOC110905037;LOC110895698;LOC110865482;LOC110893823;LOC110865486
1	map04130	SNARE interactions in vesicular transport	KEGG PATHWAY	0.379848	0.735955	Genetic Information Processing	Folding, sorting and degradation	gene12700	LOC110930704
1	map03050	Proteasome	KEGG PATHWAY	0.497545	0.790969	Genetic Information Processing	Folding, sorting and degradation	gene45097	LOC110886799
1	map03018	RNA degradation	KEGG PATHWAY	0.785746	0.88575	Genetic Information Processing	Folding, sorting and degradation	gene20787	LOC110940901
1	map04120	Ubiquitin mediated proteolysis	KEGG PATHWAY	0.831689	0.904645	Genetic Information Processing	Folding, sorting and degradation	gene46910	LOC110889835
2	map00510	N-Glycan biosynthesis	KEGG PATHWAY	0.0928146	0.383634	Metabolism	Glycan biosynthesis and metabolism	gene19659|gene36336	LOC110940330;LOC110878366
6	map00062	Fatty acid elongation	KEGG PATHWAY	7.97121e-06	0.000494215	Metabolism	Lipid metabolism	gene1497|gene19306|gene17129|gene44189|gene10105|gene67897|gene67185|gene63945|gene29184|gene31436|gene77732	LOC110867881;LOC110940152;LOC110937516;LOC110886259;LOC110929271;LOC110911701;LOC110911264;LOC110904071;LOC110869166;LOC110871077;LOC110921783
5	map00561	Glycerolipid metabolism	KEGG PATHWAY	0.00286276	0.0887455	Metabolism	Lipid metabolism	gene62721|gene16342|gene38130|gene33086|gene24261	LOC110909015;LOC110937044;LOC110879498;LOC110873652;LOC110864776
4	map00071	Fatty acid degradation	KEGG PATHWAY	0.00725939	0.150027	Metabolism	Lipid metabolism	gene62721|gene24626|gene68447|gene30492	LOC110909015;LOC110864986;LOC110912009;LOC110872244
4	map00564	Glycerophospholipid metabolism	KEGG PATHWAY	0.0434543	0.269417	Metabolism	Lipid metabolism	gene13635|gene38130|gene33086|gene24261	LOC110935637;LOC110879498;LOC110873652;LOC110864776
1	map00590	Arachidonic acid metabolism	KEGG PATHWAY	0.234824	0.582364	Metabolism	Lipid metabolism	gene11768	LOC110930172
1	map00073	Cutin, suberine and wax biosynthesis	KEGG PATHWAY	0.283109	0.585092	Metabolism	Lipid metabolism	gene80552	LOC110922319
1	map00592	alpha-Linolenic acid metabolism	KEGG PATHWAY	0.629765	0.750873	Metabolism	Lipid metabolism	gene68447	LOC110912009
1	map00061	Fatty acid biosynthesis	KEGG PATHWAY	0.459705	0.770317	Metabolism	Lipid metabolism	gene21112|gene71463|gene65317	LOC110941075;LOC110919066;LOC110906283
1	map02010	ABC transporters	KEGG PATHWAY	0.539494	0.777874	Environmental Information Processing	Membrane transport	gene36277	LOC110878339
1	map00670	One carbon pool by folate	KEGG PATHWAY	0.183312	0.541207	Metabolism	Metabolism of cofactors and vitamins	gene9728	LOC110929092
1	map00860	Porphyrin and chlorophyll metabolism	KEGG PATHWAY	0.427408	0.757123	Metabolism	Metabolism of cofactors and vitamins	gene25648	LOC110865589
4	map00480	Glutathione metabolism	KEGG PATHWAY	0.0237836	0.245764	Metabolism	Metabolism of other amino acids	gene45053|gene239|gene77167|gene11768	LOC110886777;LOC110942815;LOC110941996167;LOC110930172
2	map00460	Cyanoamino acid metabolism	KEGG PATHWAY	0.227298	0.587186	Metabolism	Metabolism of other amino acids	gene49333|gene47055	LOC110891083;LOC110889914
1	map00410	beta-Alanine metabolism	KEGG PATHWAY	0.501181	0.77683	Metabolism	Metabolism of other amino acids	gene62721	LOC110909015
1	map00903	Limonene and pinene degradation	KEGG PATHWAY	0.115657	0.421808	Metabolism	Metabolism of terpenoids and polyketides	gene62721	LOC110909015
1	map00905	Brassinosteroid biosynthesis	KEGG PATHWAY	0.140879	0.485252	Metabolism	Metabolism of terpenoids and polyketides	gene66857	LOC110911035
1	map00902	Monoterpenoid biosynthesis	KEGG PATHWAY	0.234824	0.582364	Metabolism	Metabolism of terpenoids and polyketides	gene17013	LOC110937451
1	map00908	Zeatin biosynthesis	KEGG PATHWAY	0.379848	0.735955	Metabolism	Metabolism of terpenoids and polyketides	gene4003	LOC110882010
1	map00900	Terpenoid backbone biosynthesis	KEGG PATHWAY	0.568656	0.750142	Metabolism	Metabolism of terpenoids and polyketides	gene10795	LOC110929575
4	map03420	Nucleotide excision repair	KEGG PATHWAY	0.758695	0.871094	Genetic Information Processing	Replication and repair	gene23083|gene80043|gene53893|gene37996	LOC110944125;LOC110922447;LOC110895713;LOC110879412
3	map03440	Homologous recombination	KEGG PATHWAY	0.881815	0.911209	Genetic Information Processing	Replication and repair	gene23083|gene53893|gene37996	LOC110944125;LOC110895713;LOC110879412
3	map03430	Mismatch repair	KEGG PATHWAY	0.86734	0.927157	Genetic Information Processing	Replication and repair	gene23083|gene53893|gene37996	LOC110944125;LOC110895713;LOC110879412
3	map03030	DNA replication	KEGG PATHWAY	0.928236	0.928236	Genetic Information Processing	Replication and repair	gene23083|gene53893|gene37996	LOC110944125;LOC110895713;LOC110879412
1	map04070	Phosphatidylinositol signaling system	KEGG PATHWAY	0.598912	0.757807	Environmental Information Processing	Signal transduction	gene33086	LOC110873652
4	map04075	Plant hormone signal transduction	KEGG PATHWAY	0.546145	0.769568	Environmental Information Processing	Signal transduction	gene74387|gene54434|gene42465|gene45116	LOC110917855;LOC110893572;LOC110885377;LOC110886812
1	map04016	MAPK signaling pathway - plant	KEGG PATHWAY	0.890792	0.905395	Environmental Information Processing	Signal transduction	gene54434	LOC110893572
1	map00970	Aminoacyl-tRNA biosynthesis	KEGG PATHWAY	0.522455	0.771243	Genetic Information Processing	Translation	gene9728	LOC110929092
1	map03015	mRNA surveillance pathway	KEGG PATHWAY	0.827953	0.916662	Genetic Information Processing	Translation	gene45848	LOC110889250
2	map04145	Phagosome	KEGG PATHWAY	0.323074	0.646149	Cellular Processes	Transport and catabolism	gene30885|gene12700	LOC110872470;LOC110930704
1	map04136	Autophagy - other	KEGG PATHWAY	0.384329	0.700835	Cellular Processes	Transport and catabolism	gene12529	LOC110930600
3	map04144	Endocytosis	KEGG PATHWAY	0.449961	0.774933	Cellular Processes	Transport and catabolism	gene27821|gene47369|gene78817	LOC110866798;LOC110890064;LOC110922767

## Sheet: MEblue
Table S7. KEGG enrichment analysis of each module in WGCNA.
Num	Pathway id	Description	Database	Pvalue	Padjust	First Category	Second Category	Gene_ids	Gene_names
34	map00270	Cysteine and methionine metabolism	KEGG PATHWAY	4.29327e-07	7.42122e-06	Metabolism	Amino acid metabolism	gene52886|gene28221|gene1395|gene42999|gene7140|gene40033|gene63396|gene37327|gene71254|gene7181|gene18289|gene75781|gene43143|gene55457|gene19974|gene51733|gene39221|gene55166|gene64543|gene55797|gene24286|gene66576|gene38273|gene33904|gene59854|gene78642|gene4069|gene57346|gene72406|gene8537|gene7377|gene28103|gene50394|gene73681	LOC110895209;LOC110868570;LOC110867261;LOC110885627;LOC110923256;LOC110884097;LOC110903697;LOC110878986;LOC110915076;LOC110897548;LOC110939598;LOC110923540;LOC110885705;LOC110897603;LOC1108699564;LOC110894551;LOC110880212;LOC110897482;LOC110904492;LOC110897763;LOC110864795;LOC110910826;LOC110879587;LOC110877155;LOC110900006;LOC110921222;LOC110882526;LOC110898604;LOC110918713;LOC110928496;LOC11092…
20	map00400	Phenylalanine, tyrosine and tryptophan biosynthesis	KEGG PATHWAY	1.28779e-06	1.73137e-05	Metabolism	Amino acid metabolism	gene50394|gene39478|gene28444|gene55166|gene17480|gene64153|gene1035|gene78642|gene597|gene70415|gene43777|gene4475|gene4069|gene63684|gene43143|gene37521|gene68416|gene7140|gene35733|gene57346	LOC110893793;LOC110883802;LOC110868707;LOC110897482;LOC110937749;LOC110904216;LOC110865338;LOC110921222;LOC110944523;LOC110913018;LOC110886033;LOC110909005;LOC110882526;LOC110903898;LOC110885705;LOC110879105;LOC110911986;LOC110923256;LOC110878045;LOC110898604
14	map00360	Phenylalanine metabolism	KEGG PATHWAY	7.80209e-05	0.000786711	Metabolism	Amino acid metabolism	gene55166|gene80992|gene43143|gene49462|gene59218|gene78642|gene4069|gene57346|gene63426|gene56884|gene59217|gene68416|gene7140|gene50394	LOC110897482;LOC110921520;LOC110885705;LOC110891141;LOC110899651;LOC110921222;LOC110882526;LOC110898604;LOC110903720;LOC110898344;LOC110899649;LOC110911986;LOC110923256;LOC110893793
14	map00220	Arginine biosynthesis	KEGG PATHWAY	9.60442e-05	0.00089395	Metabolism	Amino acid metabolism	gene68507|gene22294|gene68231|gene39446|gene64402|gene37854|gene75000|gene7140|gene4069|gene57346|gene29502|gene70651|gene18347|gene50394	LOC110912048;LOC110941716;LOC110911886;LOC110883784;LOC110904390;LOC110879308;LOC110914994;LOC110923256;LOC110882526;LOC110898604;LOC110871636;LOC110917492;LOC110938405;LOC110893793
20	map00350	Tyrosine metabolism	KEGG PATHWAY	0.000145419	0.00117305	Metabolism	Amino acid metabolism	gene63284|gene23089|gene55166|gene80992|gene23094|gene43143|gene23090|gene49462|gene23093|gene23098|gene78642|gene4069|gene50394|gene59218|gene59217|gene31889|gene68416|gene7140|gene23097|gene57346	LOC110909344;LOC110942211;LOC110897482;LOC110921520;LOC110942213;LOC110885705;LOC110942209;LOC110891141;LOC110942212;LOC110942214;LOC110921222;LOC110882526;LOC110893793;LOC110899651;LOC110899649;LOC110873019;LOC110911986;LOC110923256;LOC110942216;LOC110898604
18	map00330	Arginine and proline metabolism	KEGG PATHWAY	0.00032374	0.00217625	Metabolism	Amino acid metabolism	gene77054|gene63426|gene55797|gene38493|gene4076|gene63905|gene50314|gene57346|gene25257|gene54097|gene7140|gene68491|gene50394|gene77613|gene4069|gene21341|gene69333|gene51733	LOC110920766;LOC110903720;LOC110897763;LOC110879723;LOC110882585;LOC110904044;LOC110893745;LOC110898604;LOC110865391;LOC110895806;LOC110923256;LOC110912038;LOC110893793;LOC110920760;LOC110882526;LOC110941206;LOC110912497;LOC110894551
17	map00250	Alanine, aspartate and glutamate metabolism	KEGG PATHWAY	0.00104779	0.00551231	Metabolism	Amino acid metabolism	gene50394|gene22294|gene70651|gene68507|gene38493|gene18347|gene68231|gene7140|gene4069|gene57346|gene30321|gene69908|gene29502|gene72406|gene44145|gene63396|gene37854	LOC110893793;LOC110941716;LOC110917492;LOC110912048;LOC110879723;LOC110938405;LOC110911886;LOC110923256;LOC110882526;LOC110898604;LOC110872148;LOC110912787;LOC110871636;LOC110918713;LOC110886234;LOC110903697;LOC110879308
21	map00260	Glycine, serine and threonine metabolism	KEGG PATHWAY	0.00155426	0.00783606	Metabolism	Amino acid metabolism	gene21262|gene72779|gene80992|gene42630|gene7181|gene28221|gene11007|gene64596|gene27817|gene25219|gene42999|gene1035|gene23256|gene16116|gene65964|gene59218|gene59217|gene29502|gene49462|gene63396|gene72406	LOC110941156;LOC110917185;LOC110921520;LOC110885468;LOC110897548;LOC110868570;LOC110929695;LOC110904523;LOC110868299;LOC110865370;LOC110885627;LOC110865338;LOC110942312;LOC110936919;LOC110910241;LOC110899651;LOC110899649;LOC110871636;LOC110891141;LOC110903697;LOC110918713
17	map00280	Valine, leucine and isoleucine degradation	KEGG PATHWAY	0.00745557	0.0311077	Metabolism	Amino acid metabolism	gene45351|gene42630|gene32816|gene36953|gene63905|gene20374|gene55457|gene21262|gene66999|gene47896|gene29596|gene72779|gene21341|gene12722|gene63396|gene2832|gene72406	LOC110886931;LOC110885468;LOC110873513;LOC110878751;LOC110904044;LOC110940675;LOC110897603;LOC110941156;LOC110911126;LOC110888289;LOC110871712;LOC110917185;LOC110941206;LOC110930725;LOC110903697;LOC110875220;LOC110918713
15	map00380	Tryptophan metabolism	KEGG PATHWAY	0.0797358	0.219274	Metabolism	Amino acid metabolism	gene50404|gene63049|gene63426|gene42630|gene19974|gene63905|gene63046|gene52775|gene21262|gene30538|gene48606|gene52774|gene72779|gene48605|gene21341	LOC110893802;LOC110909192;LOC110903720;LOC110885468;LOC1108699564;LOC110904044;LOC110909191;LOC110896767;LOC110941156;LOC110872272;LOC110890689;LOC110892987;LOC110917185;LOC110890688;LOC110941206
5	map00340	Histidine metabolism	KEGG PATHWAY	0.123318	0.286952	Metabolism	Amino acid metabolism	gene9848|gene63905|gene26748|gene21341|gene20944	LOC110929164;LOC110904044;LOC110867724;LOC110941206;LOC110940992
3	map00290	Valine, leucine and isoleucine biosynthesis	KEGG PATHWAY	0.680609	0.91504	Metabolism	Amino acid metabolism	gene55457|gene30743|gene8390	LOC110897603;LOC110872393;LOC110927370
8	map00310	Lysine degradation	KEGG PATHWAY	0.70575	0.918234	Metabolism	Amino acid metabolism	gene42630|gene63905|gene15905|gene21262|gene72779|gene21341|gene65964|gene8433	LOC110885468;LOC110904044;LOC110934843;LOC110941156;LOC110917185;LOC110941206;LOC110910241;LOC110928432
1	map00300	Lysine biosynthesis	KEGG PATHWAY	0.819829	0.9631	Metabolism	Amino acid metabolism	gene28221	LOC110868570
14	map00960	Tropane, piperidine and pyridine alkaloid biosynthesis	KEGG PATHWAY	2.76621e-06	3.34711e-05	Metabolism	Biosynthesis of other secondary metabolites	gene55166|gene80992|gene79760|gene78642|gene59218|gene49462|gene33555|gene7140|gene4069|gene57346|gene43143|gene59217|gene68416|gene50394	LOC110897482;LOC110921520;LOC110922831;LOC110921222;LOC110899651;LOC110891141;LOC110873888;LOC110923256;LOC110882526;LOC110898604;LOC110885705;LOC110899649;LOC110911986;LOC110893793
12	map00950	Isoquinoline alkaloid biosynthesis	KEGG PATHWAY	0.000201779	0.00143619	Metabolism	Biosynthesis of other secondary metabolites	gene55166|gene80992|gene59218|gene49462|gene78642|gene4069|gene57346|gene43143|gene59217|gene68416|gene7140|gene50394	LOC110897482;LOC110921520;LOC110899651;LOC110891141;LOC110921222;LOC110882526;LOC110898604;LOC110885705;LOC110899649;LOC110911986;LOC110923256;LOC110893793
3	map00942	Anthocyanin biosynthesis	KEGG PATHWAY	0.0618501	0.174043	Metabolism	Biosynthesis of other secondary metabolites	gene61959|gene62003|gene19383	LOC110908612;LOC110908630;LOC110940191
3	map00944	Flavone and flavonol biosynthesis	KEGG PATHWAY	0.107581	0.271193	Metabolism	Biosynthesis of other secondary metabolites	gene11210|gene19383|gene61362	LOC110929816;LOC110940191;LOC110908322
16	map00941	Flavonoid biosynthesis	KEGG PATHWAY	0.122839	0.291442	Metabolism	Biosynthesis of other secondary metabolites	gene26785|gene57861|gene70436|gene61362|gene53194|gene50686|gene32510|gene70719|gene13455|gene36727|gene33705|gene75201|gene1161|gene73000|gene26062|gene63725	LOC110867747;LOC110898892;LOC110913037;LOC110908322;LOC110895361;LOC110893966;LOC110873368;LOC110918282;LOC110935543;LOC110878615;LOC110877057;LOC110915223;LOC110865896;LOC110915463;LOC110865806;LOC110903927
3	map00261	Monobactam biosynthesis	KEGG PATHWAY	0.224214	0.437579	Metabolism	Biosynthesis of other secondary metabolites	gene60961|gene26239|gene28221	LOC110908142;LOC110865893;LOC110868570
36	map00940	Phenylpropanoid biosynthesis	KEGG PATHWAY	0.362559	0.62671	Metabolism	Biosynthesis of other secondary metabolites	gene75201|gene26062|gene155|gene65870|gene23270|gene16817|gene72414|gene1161|gene24881|gene1273|gene39609|gene27111|gene32510|gene63710|gene33705|gene56884|gene39523|gene50171|gene39525|gene75456|gene73000|gene50686|gene26785|gene66538|gene33946|gene67063|gene63152|gene26952|gene70719|gene70007|gene22641|gene18330|gene12388|gene70617|gene39674|gene1677	LOC110915223;LOC110865806;LOC110942469;LOC110910115;LOC110942325;LOC110937336;LOC110915465;LOC110865896;LOC110865143;LOC110866697;LOC110883877;LOC110867906;LOC110873368;LOC110903914;LOC110877057;LOC110898344;LOC110883823;LOC110887511;LOC110883825;LOC110915510;LOC110915463;LOC110893966;LOC110867747;LOC110910789;LOC110877171;LOC110911169;LOC110909259;LOC110867824;LOC110918282;LOC110912845;LOC110941…
1	map00998	Biosynthesis of various secondary metabolites - part 2	KEGG PATHWAY	0.387051	0.659621	Metabolism	Biosynthesis of other secondary metabolites	gene11690	LOC110930108
9	map00945	Stilbenoid, diarylheptanoid and gingerol biosynthesis	KEGG PATHWAY	0.680178	0.924737	Metabolism	Biosynthesis of other secondary metabolites	gene26785|gene75201|gene26062|gene73000|gene50686|gene32510|gene70719|gene33705|gene1161	LOC110867747;LOC110915223;LOC110865806;LOC110915463;LOC110893966;LOC110873368;LOC110918282;LOC110877057;LOC110865896
1	map00966	Glucosinolate biosynthesis	KEGG PATHWAY	0.889626	1	Metabolism	Biosynthesis of other secondary metabolites	gene55457	LOC110897603
57	map00010	Glycolysis / Gluconeogenesis	KEGG PATHWAY	2.3459e-12	2.83854e-10	Metabolism	Carbohydrate metabolism	gene25883|gene65520|gene23097|gene42630|gene66275|gene77720|gene77022|gene79946|gene16116|gene75140|gene60664|gene23256|gene77885|gene35660|gene23094|gene23098|gene30597|gene15217|gene72676|gene63905|gene23090|gene25219|gene23093|gene66793|gene60486|gene9166|gene25554|gene78944|gene49831|gene47591|gene80269|gene11187|gene61524|gene80612|gene8284|gene34422|gene29419|gene24565|gene80580|gene22666|g…	LOC110865716;LOC110905145;LOC110942216;LOC110885468;LOC110910525;LOC110921371;LOC110923124;LOC110922704;LOC110936919;LOC110915139;LOC110907990;LOC110942312;LOC110921707;LOC110878007;LOC110942213;LOC110942214;LOC110872301;LOC110936465;LOC110914942;LOC110904044;LOC110942209;LOC110865370;LOC110942212;LOC110911000;LOC110900378;LOC110928814;LOC11094289854;LOC110923331;LOC110891332;LOC110890167;LOC1109…
47	map00520	Amino sugar and nucleotide sugar metabolism	KEGG PATHWAY	3.25648e-08	9.85085e-07	Metabolism	Carbohydrate metabolism	gene13099|gene2707|gene44581|gene46278|gene77743|gene49223|gene18770|gene58979|gene35660|gene46853|gene60127|gene60126|gene17355|gene38582|gene27566|gene21809|gene6337|gene25347|gene20162|gene75519|gene62537|gene74301|gene58111|gene33049|gene64561|gene46730|gene62515|gene77491|gene4460|gene8259|gene9550|gene70390|gene55551|gene78219|gene80580|gene28708|gene24252|gene63702|gene10446|gene50829|gene…	LOC110930994;LOC110873856;LOC110886497;LOC110889491;LOC110921215;LOC110891027;LOC110939859;LOC110899509;LOC110878007;LOC110889802;LOC110902237;LOC110900171;LOC110937672;LOC110879772;LOC110868145;LOC110941458;LOC110918996;LOC110865438;LOC110940572;LOC110915603;LOC110908920;LOC110917313;LOC110899035;LOC110873641;LOC110904502;LOC110889742;LOC110908912;LOC110926156;LOC110908427;LOC110927277;LOC110929…
23	map00030	Pentose phosphate pathway	KEGG PATHWAY	1.17781e-07	2.8503e-06	Metabolism	Carbohydrate metabolism	gene36424|gene69084|gene80793|gene75140|gene60664|gene46492|gene35660|gene30597|gene7529|gene8884|gene9166|gene67472|gene11187|gene80612|gene51869|gene24565|gene80580|gene31806|gene23897|gene63605|gene12496|gene28513|gene73468	LOC110878428;LOC110912362;LOC110922925;LOC110915139;LOC110907990;LOC110889612;LOC110878007;LOC110872301;LOC110924990;LOC110928681;LOC110928814;LOC110911456;LOC110929796;LOC110925553;LOC110941821869;LOC110864940;LOC110926316;LOC110872971;LOC110864530;LOC110903846;LOC110930580;LOC110868740;LOC110915118
33	map00620	Pyruvate metabolism	KEGG PATHWAY	3.0651e-07	6.18129e-06	Metabolism	Carbohydrate metabolism	gene52886|gene65520|gene40664|gene42630|gene65667|gene4510|gene66275|gene16325|gene77022|gene38366|gene55115|gene33117|gene5997|gene15217|gene63905|gene60486|gene80390|gene80750|gene49831|gene59854|gene4062|gene80269|gene21341|gene8284|gene71124|gene69534|gene29375|gene72959|gene21262|gene74573|gene73681|gene72779|gene30242	LOC110895209;LOC110905145;LOC110884458;LOC110885468;LOC110909894;LOC110909141;LOC110910525;LOC110937035;LOC110923124;LOC110879644;LOC110897458;LOC110873671;LOC110917264;LOC110936465;LOC110904044;LOC110900378;LOC110920936;LOC110921549;LOC110891332;LOC110900006;LOC110882513;LOC110920987;LOC110941206;LOC110927293;LOC110915869;LOC110912600;LOC110869292;LOC110916418;LOC110941156;LOC110918400;LOC110916…
22	map00051	Fructose and mannose metabolism	KEGG PATHWAY	4.29425e-05	0.000472367	Metabolism	Carbohydrate metabolism	gene44581|gene46278|gene65428|gene75140|gene60664|gene30597|gene38582|gene32338|gene62537|gene17355|gene78944|gene11187|gene28708|gene80612|gene70390|gene24565|gene24252|gene46853|gene26384|gene75795|gene73468|gene14970	LOC110886497;LOC110889491;LOC110905079;LOC110915139;LOC110907990;LOC110872301;LOC110879772;LOC110873257;LOC110908920;LOC110937672;LOC110923331;LOC110929796;LOC110868868;LOC110925553;LOC110913000;LOC110864940;LOC110864768;LOC110889802;LOC110865976;LOC110921346;LOC110915118;LOC110936326
42	map00500	Starch and sucrose metabolism	KEGG PATHWAY	0.000100802	0.000871213	Metabolism	Carbohydrate metabolism	gene57860|gene7068|gene50241|gene65870|gene77488|gene79062|gene35660|gene45459|gene72414|gene76339|gene19305|gene25237|gene21809|gene23765|gene30003|gene58278|gene75519|gene27240|gene62537|gene15932|gene64333|gene6798|gene76326|gene28946|gene28944|gene9067|gene80580|gene73634|gene46730|gene70007|gene19182|gene46935|gene20510|gene30456|gene23952|gene12388|gene69894|gene8083|gene56593|gene17270|gen…	LOC110898890;LOC110922904;LOC110893685;LOC110910115;LOC110924852;LOC110922737;LOC110878007;LOC110887011;LOC110915465;LOC110923640;LOC110940151;LOC110865379;LOC110941458;LOC110864442;LOC110871944;LOC110899136;LOC110915603;LOC110867978;LOC110908920;LOC110936829;LOC110904344;LOC110921587;LOC110921706;LOC110869034;LOC110869032;LOC110928759;LOC110926316;LOC110915558;LOC110889742;LOC110912845;LOC110940…
16	map00640	Propanoate metabolism	KEGG PATHWAY	0.00516688	0.0240458	Metabolism	Carbohydrate metabolism	gene80390|gene40664|gene42630|gene65667|gene32816|gene21262|gene71124|gene5997|gene38366|gene66999|gene47896|gene29596|gene72779|gene12722|gene2832|gene4062	LOC110920936;LOC110884458;LOC110885468;LOC110909894;LOC110873513;LOC110941156;LOC110915869;LOC110917264;LOC110879644;LOC110911126;LOC110888289;LOC110871712;LOC110917185;LOC110930725;LOC110875220;LOC110882513
16	map00020	Citrate cycle (TCA cycle)	KEGG PATHWAY	0.0056941	0.025518	Metabolism	Carbohydrate metabolism	gene52886|gene37158|gene42630|gene80269|gene15217|gene63460|gene16325|gene59854|gene74573|gene8284|gene20922|gene21262|gene60486|gene73681|gene72779|gene30242	LOC110895209;LOC110878879;LOC110885468;LOC110920987;LOC110936465;LOC110903742;LOC110937035;LOC110900006;LOC110918400;LOC110927293;LOC110940979;LOC110941156;LOC110900378;LOC110916505;LOC110917185;LOC110872100
17	map00562	Inositol phosphate metabolism	KEGG PATHWAY	0.0166237	0.0628583	Metabolism	Carbohydrate metabolism	gene78944|gene70708|gene65182|gene74515|gene26384|gene9848|gene53650|gene59454|gene31251|gene38815|gene38814|gene21639|gene27518|gene38958|gene79451|gene56951|gene6511	LOC110923331;LOC110915991;LOC110904901;LOC110920107;LOC110865976;LOC110929164;LOC110895578;LOC110899790;LOC110872681;LOC110879923;LOC110879922;LOC110941371;LOC110868121;LOC110880020;LOC110923355;LOC110898383;LOC110919889
16	map00052	Galactose metabolism	KEGG PATHWAY	0.0421514	0.124398	Metabolism	Carbohydrate metabolism	gene57860|gene58979|gene76339|gene69894|gene28946|gene11187|gene61524|gene75795|gene28944|gene58278|gene45832|gene75519|gene24565|gene80580|gene69890|gene73468	LOC110898890;LOC110899509;LOC110923640;LOC110912780;LOC110869034;LOC110929796;LOC110908411;LOC110921346;LOC110869032;LOC110899136;LOC110889244;LOC110915603;LOC110864940;LOC110926316;LOC110912778;LOC110915118
10	map00053	Ascorbate and aldarate metabolism	KEGG PATHWAY	0.174042	0.363089	Metabolism	Carbohydrate metabolism	gene13099|gene31005|gene9848|gene77743|gene63905|gene59454|gene31611|gene79451|gene21341|gene63702	LOC110930994;LOC110872537;LOC110929164;LOC110921215;LOC110904044;LOC110899790;LOC110872873;LOC110923355;LOC110941206;LOC110903910
4	map00650	Butanoate metabolism	KEGG PATHWAY	0.292499	0.544499	Metabolism	Carbohydrate metabolism	gene2056|gene30321|gene6691|gene30743	LOC110870314;LOC110872148;LOC110920848;LOC110872393
12	map00630	Glyoxylate and dicarboxylate metabolism	KEGG PATHWAY	0.310439	0.560643	Metabolism	Carbohydrate metabolism	gene52886|gene42630|gene11007|gene21262|gene44470|gene68231|gene59854|gene30538|gene2056|gene73681|gene29502|gene72779	LOC110895209;LOC110885468;LOC110929695;LOC110941156;LOC110886432;LOC110911886;LOC110900006;LOC110872272;LOC110870314;LOC110916505;LOC110871636;LOC110917185
17	map00040	Pentose and glucuronate interconversions	KEGG PATHWAY	0.472423	0.71454	Metabolism	Carbohydrate metabolism	gene57759|gene63702|gene45350|gene13288|gene77743|gene36424|gene75795|gene65428|gene64762|gene34422|gene29542|gene75519|gene28600|gene13290|gene45462|gene29996|gene33218	LOC110898831;LOC110903910;LOC110886930;LOC110935440;LOC110921215;LOC110878428;LOC110921346;LOC110905079;LOC110904631;LOC110877386;LOC110871669;LOC110915603;LOC110868798;LOC110935442;LOC110887014;LOC110871941;LOC110873721
1	map00660	C5-Branched dibasic acid metabolism	KEGG PATHWAY	0.680932	0.905415	Metabolism	Carbohydrate metabolism	gene30743	LOC110872393
9	map04933	AGE-RAGE signaling pathway in diabetic complications	KEGG PATHWAY	0.014553	0.0568037	Human Diseases	Endocrine and metabolic disease	gene58888|gene78681|gene65182|gene75427|gene31251|gene33869|gene46823|gene62747|gene78341	LOC110899458;LOC110922806;LOC110904901;LOC110915482;LOC110872681;LOC110877139;LOC110889792;LOC110909036;LOC110920948
23	map00710	Carbon fixation in photosynthetic organisms	KEGG PATHWAY	0.000354996	0.00226076	Metabolism	Energy metabolism	gene52886|gene55115|gene4510|gene36424|gene69084|gene75140|gene33117|gene77885|gene78944|gene80612|gene67472|gene47591|gene29419|gene51869|gene59854|gene4069|gene26384|gene42572|gene50394|gene80750|gene73681|gene29502|gene70651	LOC110895209;LOC110897458;LOC110909141;LOC110878428;LOC110912362;LOC110915139;LOC110873671;LOC110921707;LOC110923331;LOC110925553;LOC110911456;LOC110890167;LOC110871569;LOC110941821869;LOC110900006;LOC110882526;LOC110865976;LOC110885439;LOC110893793;LOC110921549;LOC110916505;LOC110871636;LOC110917492
11	map00920	Sulfur metabolism	KEGG PATHWAY	0.00168199	0.00814083	Metabolism	Energy metabolism	gene60961|gene39221|gene37327|gene24286|gene25758|gene38273|gene53341|gene73447|gene56555|gene25456|gene26239	LOC110908142;LOC110880212;LOC110878986;LOC110864795;LOC110865645;LOC110879587;LOC110895436;LOC110917276;LOC110898136;LOC110865492;LOC110865893
21	map00190	Oxidative phosphorylation	KEGG PATHWAY	0.684908	0.900803	Metabolism	Energy metabolism	gene49599|gene57018|gene37158|gene27438|gene15063|gene59051|gene11448|gene35649|gene9394|gene20299|gene33687|gene69243|gene64431|gene25559|gene7235|gene76381|gene70412|gene57066|gene66042|gene27364|gene43992	LOC110891197;LOC110898424;LOC110878879;LOC110868078;LOC110936378;LOC110899559;LOC110929950;LOC110877994;LOC110928925;LOC110940643;LOC110877045;LOC110912447;LOC110904415;LOC11094289859;LOC110923768;LOC110922402;LOC110913016;LOC110898446;LOC110910325;LOC110868037;LOC110886148
2	map00196	Photosynthesis - antenna proteins	KEGG PATHWAY	0.710306	0.914331	Metabolism	Energy metabolism	gene74583|gene890	LOC110920125;LOC110864434
4	map00910	Nitrogen metabolism	KEGG PATHWAY	0.817068	0.969267	Metabolism	Energy metabolism	gene68231|gene37854|gene18347|gene34952	LOC110911886;LOC110879308;LOC110938405;LOC110877646
7	map00195	Photosynthesis	KEGG PATHWAY	0.856541	0.996552	Metabolism	Energy metabolism	gene15238|gene70013|gene49233|gene2227|gene72811|gene3470|gene41826	LOC110936478;LOC110912849;LOC110891035;LOC110871505;LOC110915542;LOC110878820;LOC110885081
8	map04712	Circadian rhythm - plant	KEGG PATHWAY	0.445376	0.699876	Organismal Systems	Environmental adaptation	gene73273|gene57304|gene69228|gene53194|gene33359|gene37561|gene69227|gene7207	LOC110915049;LOC110898577;LOC110912437;LOC110895361;LOC110873795;LOC110879133;LOC110912436;LOC110923683
22	map04626	Plant-pathogen interaction	KEGG PATHWAY	0.989293	1	Organismal Systems	Environmental adaptation	gene65401|gene50539|gene32865|gene80867|gene63694|gene17240|gene9431|gene51|gene1997|gene64669|gene57178|gene46037|gene41557|gene2685|gene55438|gene61443|gene61445|gene20320|gene1262|gene18102|gene50673|gene72957	LOC110905060;LOC110893874;LOC110873546;LOC110926326;LOC110903902;LOC110937590;LOC110928946;LOC110941821;LOC110869956;LOC110904562;LOC110898512;LOC110889351;LOC110884918;LOC110873785;LOC110897592;LOC110908361;LOC110908362;LOC110943201;LOC110866609;LOC110938200;LOC110893957;LOC110917085
16	map03060	Protein export	KEGG PATHWAY	0.000827868	0.00455327	Genetic Information Processing	Folding, sorting and degradation	gene63420|gene28246|gene795|gene80611|gene4058|gene61413|gene75831|gene79063|gene22305|gene11913|gene11914|gene73751|gene42136|gene73630|gene48586|gene75789	LOC110903711;LOC110868585;LOC110945153;LOC110926403;LOC110882473;LOC110908344;LOC110920703;LOC110923437;LOC110941724;LOC110930261;LOC110930260;LOC110915934;LOC110885241;LOC110916633;LOC110890670;LOC110926376
8	map04130	SNARE interactions in vesicular transport	KEGG PATHWAY	0.142859	0.320111	Genetic Information Processing	Folding, sorting and degradation	gene34040|gene56822|gene44471|gene54754|gene22945|gene45206|gene1686|gene44837	LOC110877213;LOC110898305;LOC110886434;LOC110896197;LOC110942101;LOC110886849;LOC110868620;LOC110886658
34	map04141	Protein processing in endoplasmic reticulum	KEGG PATHWAY	0.452088	0.701316	Genetic Information Processing	Folding, sorting and degradation	gene73114|gene28246|gene20727|gene74199|gene79063|gene67254|gene19386|gene6923|gene43862|gene68794|gene78078|gene26661|gene57839|gene6354|gene26230|gene40442|gene19055|gene75789|gene70927|gene46768|gene914|gene69944|gene35284|gene67668|gene22305|gene11913|gene11914|gene73751|gene73630|gene18338|gene27574|gene34904|gene77088|gene66627	LOC110918460;LOC110868585;LOC110940861;LOC110916469;LOC110923437;LOC110911306;LOC110940194;LOC110922212;LOC110886084;LOC110912203;LOC110923062;LOC110867666;LOC110898879;LOC110919081;LOC110865890;LOC110884336;LOC110940013;LOC110926376;LOC110915000;LOC110889763;LOC110864550;LOC110912812;LOC110877819;LOC110911582;LOC110941724;LOC110930261;LOC110930260;LOC110915934;LOC110916633;LOC110939643;LOC110868…
17	map04120	Ubiquitin mediated proteolysis	KEGG PATHWAY	0.733799	0.934628	Genetic Information Processing	Folding, sorting and degradation	gene73273|gene38857|gene26142|gene69944|gene42883|gene35284|gene5208|gene28065|gene27574|gene28516|gene6923|gene68957|gene24961|gene1411|gene48551|gene68794|gene54420	LOC110915049;LOC110879955;LOC110865843;LOC110912812;LOC110885582;LOC110877819;LOC110913254;LOC110868470;LOC110868152;LOC110868742;LOC110922212;LOC110912300;LOC110865194;LOC110867408;LOC110890650;LOC110912203;LOC110895992
12	map03018	RNA degradation	KEGG PATHWAY	0.910628	1	Genetic Information Processing	Folding, sorting and degradation	gene25883|gene27581|gene28612|gene11187|gene73468|gene24607|gene72068|gene59156|gene24565|gene26653|gene72676|gene22666	LOC110865716;LOC110868158;LOC110868807;LOC110929796;LOC110915118;LOC110864972;LOC110915407;LOC110899619;LOC110864940;LOC110867659;LOC110914942;LOC110941945
3	map03050	Proteasome	KEGG PATHWAY	0.982376	1	Genetic Information Processing	Folding, sorting and degradation	gene25988|gene34889|gene56216	LOC110865769;LOC110877612;LOC110897974
6	map00514	Other types of O-glycan biosynthesis	KEGG PATHWAY	0.00722893	0.0312393	Metabolism	Glycan biosynthesis and metabolism	gene57265|gene38149|gene24699|gene16196|gene76177|gene31483	LOC110898558;LOC110879512;LOC110865033;LOC110936963;LOC110926262;LOC110872822
6	map00531	Glycosaminoglycan degradation	KEGG PATHWAY	0.0192986	0.0686804	Metabolism	Glycan biosynthesis and metabolism	gene64561|gene74508|gene38605|gene25737|gene34371|gene44786	LOC110904502;LOC110918250;LOC110879788;LOC110865632;LOC110877363;LOC110886626
6	map00511	Other glycan degradation	KEGG PATHWAY	0.0227653	0.0787029	Metabolism	Glycan biosynthesis and metabolism	gene64561|gene29320|gene44676|gene36479|gene35685|gene70660	LOC110904502;LOC110869252;LOC110886553;LOC110878463;LOC110878022;LOC110918649
3	map00603	Glycosphingolipid biosynthesis - globo and isoglobo series	KEGG PATHWAY	0.107581	0.271193	Metabolism	Glycan biosynthesis and metabolism	gene64561|gene69890|gene45832	LOC110904502;LOC110912778;LOC110889244
6	map00513	Various types of N-glycan biosynthesis	KEGG PATHWAY	0.170719	0.362404	Metabolism	Glycan biosynthesis and metabolism	gene64561|gene73114|gene70196|gene20727|gene35311|gene45121	LOC110904502;LOC110918460;LOC110912910;LOC110940861;LOC110877833;LOC110886815
7	map00510	N-Glycan biosynthesis	KEGG PATHWAY	0.320505	0.570311	Metabolism	Glycan biosynthesis and metabolism	gene73114|gene70196|gene20727|gene35311|gene69724|gene70592|gene49133	LOC110918460;LOC110912910;LOC110940861;LOC110877833;LOC110912686;LOC110916829;LOC110890969
1	map00604	Glycosphingolipid biosynthesis - ganglio series	KEGG PATHWAY	0.479344	0.716057	Metabolism	Glycan biosynthesis and metabolism	gene64561	LOC110904502
1	map00563	Glycosylphosphatidylinositol (GPI)-anchor biosynthesis	KEGG PATHWAY	0.920393	1	Metabolism	Glycan biosynthesis and metabolism	gene27047	LOC110867866
19	map00100	Steroid biosynthesis	KEGG PATHWAY	2.49005e-09	1.50648e-07	Metabolism	Lipid metabolism	gene23577|gene62247|gene38774|gene74475|gene67542|gene79997|gene33557|gene17788|gene41150|gene69798|gene26880|gene1602|gene6639|gene76622|gene44364|gene50989|gene54975|gene4060|gene37057	LOC110864322;LOC110908772;LOC110879898;LOC110918161;LOC110911505;LOC110921577;LOC110873890;LOC110937955;LOC110884690;LOC110912718;LOC110867780;LOC110868287;LOC110920605;LOC110920587;LOC110886362;LOC110894124;LOC110897396;LOC110882507;LOC110878812
25	map00061	Fatty acid biosynthesis	KEGG PATHWAY	4.02122e-09	1.62189e-07	Metabolism	Lipid metabolism	gene7042|gene80148|gene40664|gene65667|gene9482|gene3372|gene45295|gene43869|gene38366|gene76007|gene21332|gene80194|gene33622|gene37053|gene11892|gene80390|gene48724|gene74540|gene46285|gene34054|gene1819|gene4062|gene16903|gene71124|gene5997	LOC110922783;LOC110920857;LOC110884458;LOC110909894;LOC110928978;LOC110878160;LOC110886898;LOC110886089;LOC110879644;LOC110926295;LOC110941199;LOC110925958;LOC110877021;LOC110878808;LOC110930246;LOC110920936;LOC110890752;LOC110918310;LOC110889498;LOC110877217;LOC110869205;LOC110882513;LOC110937383;LOC110915869;LOC110917264
15	map00071	Fatty acid degradation	KEGG PATHWAY	0.0180757	0.0662774	Metabolism	Lipid metabolism	gene23089|gene23097|gene23098|gene64982|gene23094|gene23090|gene63905|gene20374|gene23093|gene43869|gene46285|gene31889|gene37053|gene21341|gene11892	LOC110942211;LOC110942216;LOC110942214;LOC110904762;LOC110942213;LOC110942209;LOC110904044;LOC110940675;LOC110942212;LOC110886089;LOC110889498;LOC110873019;LOC110878808;LOC110941206;LOC110930246
15	map00561	Glycerolipid metabolism	KEGG PATHWAY	0.10216	0.263007	Metabolism	Lipid metabolism	gene57759|gene69890|gene43812|gene71122|gene6933|gene63905|gene75795|gene69246|gene34422|gene45832|gene64137|gene78971|gene21341|gene3797|gene55427	LOC110898831;LOC110912778;LOC110886059;LOC110917209;LOC110922258;LOC110904044;LOC110921346;LOC110912448;LOC110877386;LOC110889244;LOC110904203;LOC110922221;LOC110941206;LOC110880605;LOC110897582
7	map00600	Sphingolipid metabolism	KEGG PATHWAY	0.101248	0.266327	Metabolism	Lipid metabolism	gene69890|gene45545|gene35562|gene79073|gene3526|gene45832|gene19190	LOC110912778;LOC110889085;LOC110877970;LOC110920887;LOC110879048;LOC110889244;LOC110940093
15	map00592	alpha-Linolenic acid metabolism	KEGG PATHWAY	0.117297	0.283858	Metabolism	Lipid metabolism	gene2445|gene2447|gene23098|gene26070|gene15350|gene23094|gene23097|gene23090|gene38121|gene2448|gene62280|gene50250|gene31889|gene23093|gene23089	LOC110872703;LOC110872725;LOC110942214;LOC110865809;LOC110936546;LOC110942213;LOC110942216;LOC110942209;LOC110879490;LOC110872720;LOC110908787;LOC110893694;LOC110873019;LOC110942212;LOC110942211
18	map00564	Glycerophospholipid metabolism	KEGG PATHWAY	0.188029	0.379191	Metabolism	Lipid metabolism	gene52444|gene25603|gene39034|gene80870|gene43812|gene71122|gene39587|gene61525|gene38814|gene38815|gene48434|gene70880|gene3797|gene78971|gene55427|gene6933|gene18661|gene36345	LOC110894948;LOC110865567;LOC110880076;LOC110921337;LOC110886059;LOC110917209;LOC110883866;LOC110908410;LOC110879922;LOC110879923;LOC110890588;LOC110915937;LOC110880605;LOC110922221;LOC110897582;LOC110922258;LOC110939813;LOC110878373
7	map01040	Biosynthesis of unsaturated fatty acids	KEGG PATHWAY	0.320505	0.570311	Metabolism	Lipid metabolism	gene64287|gene48724|gene3372|gene62919|gene52003|gene5250|gene64935	LOC110904312;LOC110890752;LOC110878160;LOC110909130;LOC110894701;LOC110913412;LOC110904732
6	map00062	Fatty acid elongation	KEGG PATHWAY	0.414971	0.660677	Metabolism	Lipid metabolism	gene62919|gene72957|gene52003|gene57178|gene5250|gene64935	LOC110909130;LOC110917085;LOC110894701;LOC110898512;LOC110913412;LOC110904732
4	map00073	Cutin, suberine and wax biosynthesis	KEGG PATHWAY	0.490813	0.724249	Metabolism	Lipid metabolism	gene75650|gene24259|gene51892|gene44625	LOC110920845;LOC110864775;LOC110894644;LOC110886522
3	map00565	Ether lipid metabolism	KEGG PATHWAY	0.795448	0.962492	Metabolism	Lipid metabolism	gene6933|gene38814|gene38815	LOC110922258;LOC110879922;LOC110879923
9	map02010	ABC transporters	KEGG PATHWAY	0.462761	0.708786	Environmental Information Processing	Membrane transport	gene6883|gene65728|gene71576|gene64492|gene48636|gene49760|gene68972|gene2835|gene37699	LOC110921955;LOC110909968;LOC110915785;LOC110904463;LOC110890707;LOC110891291;LOC110912307;LOC110875246;LOC110879212
17	map00130	Ubiquinone and other terpenoid-quinone biosynthesis	KEGG PATHWAY	0.000148866	0.0011258	Metabolism	Metabolism of cofactors and vitamins	gene26785|gene50785|gene26062|gene1045|gene43991|gene52064|gene55166|gene32510|gene37185|gene56570|gene75201|gene22641|gene21366|gene43143|gene10939|gene78642|gene22841	LOC110867747;LOC110894007;LOC110865806;LOC110865372;LOC110886147;LOC110894738;LOC110897482;LOC110873368;LOC110878903;LOC110898146;LOC110915223;LOC110941926;LOC110941223;LOC110885705;LOC110929660;LOC110921222;LOC110942041
8	map00780	Biotin metabolism	KEGG PATHWAY	0.000800044	0.00484026	Metabolism	Metabolism of cofactors and vitamins	gene80148|gene74540|gene76007|gene9482|gene16903|gene45295|gene33622|gene80194	LOC110920857;LOC110918310;LOC110926295;LOC110928978;LOC110937383;LOC110886898;LOC110877021;LOC110925958
8	map00730	Thiamine metabolism	KEGG PATHWAY	0.0129534	0.0522455	Metabolism	Metabolism of cofactors and vitamins	gene70039|gene11458|gene47888|gene24930|gene49276|gene44824|gene55022|gene62964	LOC110912864;LOC110929958;LOC110890327;LOC110865172;LOC110888755;LOC110883352;LOC110897428;LOC110909149
7	map00760	Nicotinate and nicotinamide metabolism	KEGG PATHWAY	0.0382819	0.115803	Metabolism	Metabolism of cofactors and vitamins	gene10783|gene7017|gene52246|gene54984|gene37058|gene49889|gene41641	LOC110929569;LOC110922687;LOC110894834;LOC110897403;LOC110878813;LOC110891366;LOC110884968
4	map00750	Vitamin B6 metabolism	KEGG PATHWAY	0.0884671	0.237878	Metabolism	Metabolism of cofactors and vitamins	gene39218|gene8533|gene39068|gene7181	LOC110880208;LOC110928493;LOC110880108;LOC110897548
2	map00785	Lipoic acid metabolism	KEGG PATHWAY	0.125214	0.285865	Metabolism	Metabolism of cofactors and vitamins	gene50796|gene20178	LOC110894015;LOC110940581
4	map00790	Folate biosynthesis	KEGG PATHWAY	0.401919	0.657193	Metabolism	Metabolism of cofactors and vitamins	gene60598|gene31161|gene55236|gene75795	LOC110907952;LOC110872630;LOC110897502;LOC110921346
4	map00770	Pantothenate and CoA biosynthesis	KEGG PATHWAY	0.557748	0.793971	Metabolism	Metabolism of cofactors and vitamins	gene55457|gene30743|gene69630|gene8390	LOC110897603;LOC110872393;LOC110912634;LOC110927370
6	map00860	Porphyrin and chlorophyll metabolism	KEGG PATHWAY	0.56642	0.79694	Metabolism	Metabolism of cofactors and vitamins	gene22426|gene40956|gene76916|gene42165|gene943|gene52433	LOC110941795;LOC110884589;LOC110926340;LOC110885253;LOC110864762;LOC110894939
2	map00670	One carbon pool by folate	KEGG PATHWAY	0.655868	0.901818	Metabolism	Metabolism of cofactors and vitamins	gene49001|gene16492	LOC110890891;LOC110937148
2	map00740	Riboflavin metabolism	KEGG PATHWAY	0.757343	0.954567	Metabolism	Metabolism of cofactors and vitamins	gene74216|gene31528	LOC110917766;LOC110872849
6	map00450	Selenocompound metabolism	KEGG PATHWAY	0.0266269	0.0894959	Metabolism	Metabolism of other amino acids	gene60961|gene37327|gene1395|gene28103|gene75781|gene26239	LOC110908142;LOC110878986;LOC110867261;LOC110868496;LOC110923540;LOC110865893
5	map00430	Taurine and hypotaurine metabolism	KEGG PATHWAY	0.030035	0.0982225	Metabolism	Metabolism of other amino acids	gene8025|gene74641|gene63786|gene56720|gene49440	LOC110927129;LOC110918524;LOC110903966;LOC110898245;LOC110891125
13	map00410	beta-Alanine metabolism	KEGG PATHWAY	0.0364281	0.11302	Metabolism	Metabolism of other amino acids	gene69630|gene21341|gene80992|gene4076|gene63905|gene50314|gene47896|gene49462|gene66999|gene59217|gene29596|gene59218|gene69333	LOC110912634;LOC110941206;LOC110921520;LOC110882585;LOC110904044;LOC110893745;LOC110888289;LOC110891141;LOC110911126;LOC110899649;LOC110871712;LOC110899651;LOC110912497
13	map00480	Glutathione metabolism	KEGG PATHWAY	0.403348	0.650734	Metabolism	Metabolism of other amino acids	gene50966|gene55797|gene31005|gene7529|gene63605|gene25263|gene63975|gene55969|gene26698|gene28513|gene46492|gene20879|gene25206	LOC110894111;LOC110897763;LOC110872537;LOC110924990;LOC110903846;LOC110865394;LOC110904092;LOC110897853;LOC110867687;LOC110868740;LOC110889612;LOC110940951;LOC110865364
1	map00440	Phosphonate and phosphinate metabolism	KEGG PATHWAY	0.557748	0.803423	Metabolism	Metabolism of other amino acids	gene18661	LOC110939813
8	map00460	Cyanoamino acid metabolism	KEGG PATHWAY	0.772125	0.953338	Metabolism	Metabolism of other amino acids	gene70007|gene24286|gene65870|gene44145|gene12388|gene59643|gene1677|gene72414	LOC110912845;LOC110864795;LOC110910115;LOC110886234;LOC110930523;LOC110899901;LOC110868609;LOC110915465
5	map00902	Monoterpenoid biosynthesis	KEGG PATHWAY	0.160236	0.346225	Metabolism	Metabolism of terpenoids and polyketides	gene26952|gene18801|gene58334|gene67968|gene38741	LOC110867824;LOC110939881;LOC110899169;LOC110911743;LOC110876880
1	map00523	Polyketide sugar unit biosynthesis	KEGG PATHWAY	0.217074	0.430589	Metabolism	Metabolism of terpenoids and polyketides	gene59139	LOC110899608
6	map00904	Diterpenoid biosynthesis	KEGG PATHWAY	0.23295	0.447411	Metabolism	Metabolism of terpenoids and polyketides	gene68726|gene50713|gene79504|gene66004|gene14867|gene61850	LOC110912167;LOC110896349;LOC110922714;LOC110910286;LOC110936268;LOC110908563
11	map00900	Terpenoid backbone biosynthesis	KEGG PATHWAY	0.299298	0.548713	Metabolism	Metabolism of terpenoids and polyketides	gene53470|gene22426|gene36520|gene14647|gene11458|gene60831|gene23013|gene48594|gene30291|gene11693|gene36914	LOC110895497;LOC110941795;LOC110878487;LOC110936154;LOC110929958;LOC110908085;LOC110942161;LOC110890680;LOC110872128;LOC110930110;LOC110878726
5	map00906	Carotenoid biosynthesis	KEGG PATHWAY	0.290778	0.549752	Metabolism	Metabolism of terpenoids and polyketides	gene25492|gene28119|gene56732|gene51792|gene54554	LOC110865515;LOC110868510;LOC110898252;LOC110941821792;LOC110896060
2	map00903	Limonene and pinene degradation	KEGG PATHWAY	0.389066	0.653848	Metabolism	Metabolism of terpenoids and polyketides	gene63905|gene21341	LOC110904044;LOC110941206
2	map00905	Brassinosteroid biosynthesis	KEGG PATHWAY	0.497912	0.725872	Metabolism	Metabolism of terpenoids and polyketides	gene75316|gene51113	LOC110915370;LOC110894209
3	map00909	Sesquiterpenoid and triterpenoid biosynthesis	KEGG PATHWAY	0.616127	0.856913	Metabolism	Metabolism of terpenoids and polyketides	gene41150|gene69798|gene621	LOC110884690;LOC110912718;LOC110937860
4	map00908	Zeatin biosynthesis	KEGG PATHWAY	0.770009	0.960526	Metabolism	Metabolism of terpenoids and polyketides	gene1316|gene50279|gene56940|gene49786	LOC110866874;LOC110896212;LOC110898372;LOC110891304
28	map00230	Purine metabolism	KEGG PATHWAY	0.000808924	0.00466094	Metabolism	Nucleotide metabolism	gene27829|gene65520|gene66275|gene77022|gene49831|gene53341|gene29375|gene25114|gene54747|gene44824|gene26239|gene60961|gene76569|gene15978|gene7017|gene24930|gene45506|gene80580|gene49276|gene23897|gene56555|gene70556|gene24600|gene69534|gene63975|gene72959|gene25456|gene75753	LOC110868305;LOC110905145;LOC110910525;LOC110923124;LOC110891332;LOC110895436;LOC110869292;LOC110865304;LOC110896191;LOC110883352;LOC110865893;LOC110908142;LOC110926122;LOC110936856;LOC110922687;LOC110865172;LOC110889052;LOC110926316;LOC110888755;LOC110864530;LOC110898136;LOC110915759;LOC110864964;LOC110912600;LOC110904092;LOC110916418;LOC110865492;LOC110922124
14	map00240	Pyrimidine metabolism	KEGG PATHWAY	0.0321215	0.102282	Metabolism	Nucleotide metabolism	gene58031|gene69630|gene49889|gene45387|gene70556|gene105|gene13408|gene63975|gene7017|gene17737|gene8540|gene69908|gene11497|gene23008	LOC110898991;LOC110912634;LOC110891366;LOC110886957;LOC110915759;LOC110942232;LOC110935517;LOC110904092;LOC110922687;LOC110937918;LOC110928499;LOC110912787;LOC110929987;LOC110942156
10	map03410	Base excision repair	KEGG PATHWAY	0.0453594	0.130678	Genetic Information Processing	Replication and repair	gene51925|gene76654|gene38593|gene76684|gene1653|gene51928|gene18348|gene31303|gene888|gene53513	LOC110941821925;LOC110922329;LOC110879781;LOC110922378;LOC110868492;LOC110894661;LOC110939648;LOC110872711;LOC110864424;LOC110895514
9	map03430	Mismatch repair	KEGG PATHWAY	1	1	Genetic Information Processing	Replication and repair	gene77684|gene39941|gene76684|gene54501|gene1653|gene3064|gene52778|gene31303|gene61582	LOC110920866;LOC110884056;LOC110922378;LOC110896034;LOC110868492;LOC110876388;LOC110895147;LOC110872711;LOC110908436
7	map03440	Homologous recombination	KEGG PATHWAY	1	1	Genetic Information Processing	Replication and repair	gene77684|gene31256|gene42460|gene76684|gene54501|gene3064|gene52778	LOC110920866;LOC110872683;LOC110885374;LOC110922378;LOC110896034;LOC110876388;LOC110895147
12	map03420	Nucleotide excision repair	KEGG PATHWAY	1	1	Genetic Information Processing	Replication and repair	gene74461|gene77684|gene33079|gene76684|gene18348|gene54501|gene1653|gene3064|gene52778|gene31303|gene61582|gene47080	LOC110918128;LOC110920866;LOC110873651;LOC110922378;LOC110939648;LOC110896034;LOC110868492;LOC110876388;LOC110895147;LOC110872711;LOC110908436;LOC110889925
15	map03030	DNA replication	KEGG PATHWAY	1	1	Genetic Information Processing	Replication and repair	gene77684|gene76684|gene16902|gene18348|gene54501|gene1653|gene24023|gene3064|gene52778|gene20171|gene31303|gene8431|gene61582|gene24974|gene26779	LOC110920866;LOC110922378;LOC110937382;LOC110939648;LOC110896034;LOC110868492;LOC110864615;LOC110876388;LOC110895147;LOC110940578;LOC110872711;LOC110928430;LOC110908436;LOC110865207;LOC110867743
13	map04070	Phosphatidylinositol signaling system	KEGG PATHWAY	0.187392	0.384313	Environmental Information Processing	Signal transduction	gene70708|gene65182|gene74515|gene9848|gene71122|gene31251|gene37748|gene21639|gene53650|gene38958|gene79451|gene56951|gene6511	LOC110915991;LOC110904901;LOC110920107;LOC110929164;LOC110917209;LOC110872681;LOC110879241;LOC110941371;LOC110895578;LOC110880020;LOC110923355;LOC110898383;LOC110919889
38	map04075	Plant hormone signal transduction	KEGG PATHWAY	0.775948	0.948381	Environmental Information Processing	Signal transduction	gene50620|gene40214|gene48067|gene53208|gene25830|gene78406|gene17855|gene73669|gene75869|gene24200|gene60349|gene37223|gene13049|gene12738|gene33195|gene255|gene70968|gene34863|gene66176|gene37362|gene19431|gene50137|gene78454|gene51879|gene12350|gene66246|gene46954|gene28805|gene27076|gene53110|gene45992|gene72073|gene28006|gene66825|gene69447|gene67939|gene39739|gene11216	LOC110893934;LOC110884202;LOC110890418;LOC110895370;LOC110865680;LOC110921774;LOC110938001;LOC110915154;LOC110925580;LOC110864739;LOC110900304;LOC110878925;LOC110930956;LOC1108666978;LOC110873708;LOC110942898;LOC110915292;LOC110877593;LOC110910448;LOC110879013;LOC110940222;LOC110891488;LOC110922493;LOC110941821879;LOC110930494;LOC110910499;LOC110889853;LOC110868946;LOC1108738566;LOC110895320;LOC1…
18	map04016	MAPK signaling pathway - plant	KEGG PATHWAY	0.917444	1	Environmental Information Processing	Signal transduction	gene48067|gene12396|gene17240|gene70556|gene28006|gene9431|gene60349|gene37205|gene32865|gene39519|gene25830|gene13049|gene9292|gene12738|gene30538|gene27076|gene20120|gene24575	LOC110890418;LOC110930529;LOC110937590;LOC110915759;LOC110868435;LOC110928946;LOC110900304;LOC110878914;LOC110873546;LOC110880591;LOC110865680;LOC110930956;LOC110928881;LOC1108666978;LOC110872272;LOC1108738566;LOC110940547;LOC110864949
2	map03022	Basal transcription factors	KEGG PATHWAY	0.977142	1	Genetic Information Processing	Transcription	gene62619|gene37888	LOC110905724;LOC110879333
9	map03040	Spliceosome	KEGG PATHWAY	0.999993	1	Genetic Information Processing	Transcription	gene19386|gene914|gene47799|gene1517|gene46969|gene26980|gene1516|gene42860|gene19055	LOC110940194;LOC110864550;LOC110890282;LOC110867984;LOC110889865;LOC110867839;LOC110867971;LOC110885571;LOC110940013
15	map03015	mRNA surveillance pathway	KEGG PATHWAY	0.85995	0.99099	Genetic Information Processing	Translation	gene45212|gene22172|gene57554|gene67579|gene64007|gene24788|gene72068|gene44655|gene79444|gene57044|gene50434|gene28907|gene40389|gene25659|gene32576	LOC110886853;LOC110941648;LOC110898735;LOC110911534;LOC110904112;LOC110865079;LOC110915407;LOC110886540;LOC110926383;LOC110898433;LOC110893821;LOC110869007;LOC110884303;LOC110865596;LOC110873400
3	map00970	Aminoacyl-tRNA biosynthesis	KEGG PATHWAY	0.988731	1	Genetic Information Processing	Translation	gene35277|gene65361|gene943	LOC110877815;LOC110905035;LOC110864762
1	map03008	Ribosome biogenesis in eukaryotes	KEGG PATHWAY	0.999999	1	Genetic Information Processing	Translation	gene71091	LOC110916654
5	map03013	RNA transport	KEGG PATHWAY	1	1	Genetic Information Processing	Translation	gene77634|gene30104|gene34989|gene6560|gene72068	LOC110921326;LOC110872019;LOC110877667;LOC110904910;LOC110915407
12	map03010	Ribosome	KEGG PATHWAY	1	1	Genetic Information Processing	Translation	gene65146|gene39606|gene34472|gene12494|gene50286|gene31027|gene30461|gene70584|gene71021|gene16238|gene56458|gene70619	LOC110904877;LOC110883873;LOC110877414;LOC110930579;LOC110893721;LOC110872548;LOC110869651;LOC110916133;LOC110915492;LOC110936996;LOC110898086;LOC110915488
32	map04145	Phagosome	KEGG PATHWAY	8.18691e-07	1.23827e-05	Cellular Processes	Transport and catabolism	gene57962|gene28246|gene79063|gene40974|gene58888|gene57018|gene44471|gene62747|gene53395|gene77619|gene27089|gene26230|gene33869|gene36078|gene15063|gene42741|gene22305|gene73751|gene7235|gene73630|gene70412|gene59051|gene78341|gene33516|gene9118|gene78681|gene37372|gene48964|gene52031|gene34904|gene10473|gene75427	LOC110898952;LOC110868585;LOC110923437;LOC110884601;LOC110899458;LOC110898424;LOC110886434;LOC110909036;LOC110895460;LOC110921509;LOC110867888;LOC110865890;LOC110877139;LOC110878216;LOC110936378;LOC110885516;LOC110941724;LOC110915934;LOC110923768;LOC110916633;LOC110913016;LOC110899559;LOC110920948;LOC110873866;LOC110928783;LOC110922806;LOC110879018;LOC110890873;LOC110894717;LOC110877624;LOC110929…
8	map04136	Autophagy - other	KEGG PATHWAY	0.151828	0.334022	Cellular Processes	Transport and catabolism	gene67579|gene18325|gene57554|gene40480|gene29313|gene32720|gene75525|gene28907	LOC110911534;LOC110939627;LOC110898735;LOC110884349;LOC110869245;LOC110873480;LOC110915609;LOC110869007
12	map04146	Peroxisome	KEGG PATHWAY	0.396873	0.657831	Cellular Processes	Transport and catabolism	gene46285|gene4181|gene44470|gene52246|gene43869|gene65225|gene65964|gene30538|gene11205|gene37053|gene11892|gene36914	LOC110889498;LOC110883365;LOC110886432;LOC110894834;LOC110886089;LOC110904932;LOC110910241;LOC110872272;LOC110929812;LOC110878808;LOC110930246;LOC110878726
23	map04144	Endocytosis	KEGG PATHWAY	0.810591	0.971104	Cellular Processes	Transport and catabolism	gene73263|gene21639|gene8019|gene52786|gene2615|gene63865|gene56928|gene29222|gene19055|gene20942|gene19386|gene914|gene10130|gene25733|gene63280|gene24609|gene70734|gene1094|gene56731|gene33164|gene43423|gene56951|gene17007	LOC110916004;LOC110941371;LOC110927124;LOC110895149;LOC110873462;LOC110904022;LOC110898366;LOC110869186;LOC110940013;LOC110940991;LOC110940194;LOC110864550;LOC110929286;LOC110865630;LOC110909341;LOC110864974;LOC110918447;LOC110865590;LOC110898250;LOC110873693;LOC110882728;LOC110898383;LOC110937450

## Sheet: MEyellow
Table S7. KEGG enrichment analysis of each module in WGCNA.
Num	Pathway id	Description	Database	Pvalue	Padjust	First Category	Second Category	Gene_ids	Gene_names
7	map00270	Cysteine and methionine metabolism	KEGG PATHWAY	0.02635	0.346314	Metabolism	Amino acid metabolism	gene49295|gene41899|gene43485|gene8336|gene46166|gene52590|gene68643	LOC110891067;LOC110885127;LOC110885871;LOC110927332;LOC110889434;LOC110895040;LOC110912123
5	map00350	Tyrosine metabolism	KEGG PATHWAY	0.0309197	0.355577	Metabolism	Amino acid metabolism	gene56533|gene63285|gene54559|gene60800|gene30467	LOC110898120;LOC110909345;LOC110896063;LOC110908062;LOC110872229
2	map00340	Histidine metabolism	KEGG PATHWAY	0.11103	0.537619	Metabolism	Amino acid metabolism	gene60800|gene9999	LOC110908062;LOC110929225
3	map00250	Alanine, aspartate and glutamate metabolism	KEGG PATHWAY	0.214071	0.562701	Metabolism	Amino acid metabolism	gene22167|gene18780|gene35965	LOC110941645;LOC110939866;LOC110878172
4	map00260	Glycine, serine and threonine metabolism	KEGG PATHWAY	0.185209	0.567975	Metabolism	Amino acid metabolism	gene22343|gene69282|gene40626|gene23708	LOC110941751;LOC110912471;LOC110884435;LOC110864402
3	map00330	Arginine and proline metabolism	KEGG PATHWAY	0.20971	0.602915	Metabolism	Amino acid metabolism	gene67595|gene52590|gene42365	LOC110911542;LOC110895040;LOC110885325
2	map00290	Valine, leucine and isoleucine biosynthesis	KEGG PATHWAY	0.168397	0.619702	Metabolism	Amino acid metabolism	gene61795|gene38804	LOC110908540;LOC110879918
1	map00300	Lysine biosynthesis	KEGG PATHWAY	0.29929	0.706018	Metabolism	Amino acid metabolism	gene73445	LOC110917278
2	map00400	Phenylalanine, tyrosine and tryptophan biosynthesis	KEGG PATHWAY	0.371569	0.743138	Metabolism	Amino acid metabolism	gene60800|gene31684	LOC110908062;LOC110872909
3	map00380	Tryptophan metabolism	KEGG PATHWAY	0.368463	0.753302	Metabolism	Amino acid metabolism	gene71|gene40140|gene46674	LOC110941941;LOC110884166;LOC110889708
2	map00280	Valine, leucine and isoleucine degradation	KEGG PATHWAY	0.573011	0.864213	Metabolism	Amino acid metabolism	gene46674|gene19625	LOC110889708;LOC110940314
1	map00360	Phenylalanine metabolism	KEGG PATHWAY	0.612988	0.895157	Metabolism	Amino acid metabolism	gene60800	LOC110908062
1	map00310	Lysine degradation	KEGG PATHWAY	0.86283	1	Metabolism	Amino acid metabolism	gene46674	LOC110889708
1	map00261	Monobactam biosynthesis	KEGG PATHWAY	0.29929	0.706018	Metabolism	Biosynthesis of other secondary metabolites	gene73445	LOC110917278
1	map00960	Tropane, piperidine and pyridine alkaloid biosynthesis	KEGG PATHWAY	0.517454	0.850103	Metabolism	Biosynthesis of other secondary metabolites	gene60800	LOC110908062
1	map00950	Isoquinoline alkaloid biosynthesis	KEGG PATHWAY	0.549117	0.856249	Metabolism	Biosynthesis of other secondary metabolites	gene56533	LOC110898120
1	map00945	Stilbenoid, diarylheptanoid and gingerol biosynthesis	KEGG PATHWAY	0.88627	1	Metabolism	Biosynthesis of other secondary metabolites	gene54033	LOC110895770
1	map00941	Flavonoid biosynthesis	KEGG PATHWAY	0.920499	1	Metabolism	Biosynthesis of other secondary metabolites	gene54033	LOC110895770
3	map00940	Phenylpropanoid biosynthesis	KEGG PATHWAY	0.976778	1	Metabolism	Biosynthesis of other secondary metabolites	gene54033|gene28576|gene63134	LOC110895770;LOC110868781;LOC110909241
11	map00010	Glycolysis / Gluconeogenesis	KEGG PATHWAY	0.00565018	0.129954	Metabolism	Carbohydrate metabolism	gene36287|gene76590|gene30467|gene73278|gene60813|gene19189|gene21151|gene69282|gene62067|gene72645|gene40626	LOC110878346;LOC110926378;LOC110872229;LOC110917898;LOC110908072;LOC110940091;LOC110941098;LOC110912471;LOC110908654;LOC110916150;LOC110884435
5	map00051	Fructose and mannose metabolism	KEGG PATHWAY	0.0392685	0.361271	Metabolism	Carbohydrate metabolism	gene79307|gene73278|gene60813|gene3441|gene72645	LOC110921111;LOC110917898;LOC110908072;LOC110878574;LOC110916150
6	map00620	Pyruvate metabolism	KEGG PATHWAY	0.0559298	0.367538	Metabolism	Carbohydrate metabolism	gene16364|gene43485|gene46674|gene21151|gene62067|gene11337	LOC110937064;LOC110885871;LOC110889708;LOC110941098;LOC110908654;LOC110929879
4	map00020	Citrate cycle (TCA cycle)	KEGG PATHWAY	0.0928295	0.502372	Metabolism	Carbohydrate metabolism	gene43485|gene76692|gene73855|gene16364	LOC110885871;LOC110926245;LOC110920450;LOC110937064
2	map00650	Butanoate metabolism	KEGG PATHWAY	0.116509	0.51042	Metabolism	Carbohydrate metabolism	gene46674|gene38804	LOC110889708;LOC110879918
3	map00030	Pentose phosphate pathway	KEGG PATHWAY	0.175623	0.55715	Metabolism	Carbohydrate metabolism	gene17479|gene73278|gene72645	LOC110937748;LOC110917898;LOC110916150
4	map00630	Glyoxylate and dicarboxylate metabolism	KEGG PATHWAY	0.17192	0.564882	Metabolism	Carbohydrate metabolism	gene43485|gene46674|gene73855|gene36079	LOC110885871;LOC110889708;LOC110920450;LOC110878217
1	map00660	C5-Branched dibasic acid metabolism	KEGG PATHWAY	0.21106	0.571102	Metabolism	Carbohydrate metabolism	gene38804	LOC110879918
4	map00052	Galactose metabolism	KEGG PATHWAY	0.168652	0.596769	Metabolism	Carbohydrate metabolism	gene79307|gene8407|gene63433|gene26907	LOC110921111;LOC110927383;LOC110903724;LOC110867796
3	map00640	Propanoate metabolism	KEGG PATHWAY	0.240616	0.598289	Metabolism	Carbohydrate metabolism	gene46674|gene76692|gene19625	LOC110889708;LOC110926245;LOC110940314
2	map00053	Ascorbate and aldarate metabolism	KEGG PATHWAY	0.453197	0.80181	Metabolism	Carbohydrate metabolism	gene18838|gene26907	LOC110939906;LOC110867796
4	map00520	Amino sugar and nucleotide sugar metabolism	KEGG PATHWAY	0.625825	0.885782	Metabolism	Carbohydrate metabolism	gene3441|gene76462|gene26907|gene9388	LOC110878574;LOC110925875;LOC110867796;LOC110928921
2	map00562	Inositol phosphate metabolism	KEGG PATHWAY	0.618836	0.889576	Metabolism	Carbohydrate metabolism	gene70315|gene60813	LOC110912965;LOC110908072
3	map00040	Pentose and glucuronate interconversions	KEGG PATHWAY	0.684498	0.912664	Metabolism	Carbohydrate metabolism	gene79307|gene7551|gene26907	LOC110921111;LOC110925157;LOC110867796
4	map00500	Starch and sucrose metabolism	KEGG PATHWAY	0.727745	0.942993	Metabolism	Carbohydrate metabolism	gene3441|gene53461|gene58241|gene65366	LOC110878574;LOC110895491;LOC110899111;LOC110905040
3	map00920	Sulfur metabolism	KEGG PATHWAY	0.0540634	0.382603	Metabolism	Energy metabolism	gene46166|gene8336|gene43617	LOC110889434;LOC110927332;LOC110885953
5	map00710	Carbon fixation in photosynthetic organisms	KEGG PATHWAY	0.0793639	0.486765	Metabolism	Energy metabolism	gene17479|gene43485|gene60813|gene76590|gene11337	LOC110937748;LOC110885871;LOC110908072;LOC110926378;LOC110929879
5	map00190	Oxidative phosphorylation	KEGG PATHWAY	0.541535	0.858986	Metabolism	Energy metabolism	gene50786|gene36399|gene79989|gene11414|gene27080	LOC110894008;LOC110878411;LOC110921189;LOC110929928;LOC110867884
1	map00910	Nitrogen metabolism	KEGG PATHWAY	0.700023	0.92003	Metabolism	Energy metabolism	gene35965	LOC110878172
3	map04626	Plant-pathogen interaction	KEGG PATHWAY	0.976158	1	Organismal Systems	Environmental adaptation	gene14877|gene42561|gene54862	LOC110936270;LOC110885430;LOC110897322
11	map04141	Protein processing in endoplasmic reticulum	KEGG PATHWAY	0.0991277	0.506652	Genetic Information Processing	Folding, sorting and degradation	gene60856|gene42645|gene63981|gene45397|gene45287|gene76812|gene64799|gene76744|gene40424|gene69702|gene54862	LOC110908094;LOC110885478;LOC110904097;LOC110886963;LOC110886891;LOC110920776;LOC110904656;LOC110923551;LOC110884324;LOC110912673;LOC110897322
3	map03060	Protein export	KEGG PATHWAY	0.171478	0.584295	Genetic Information Processing	Folding, sorting and degradation	gene36789|gene14727|gene63981	LOC110878653;LOC110936200;LOC110904097
4	map03018	RNA degradation	KEGG PATHWAY	0.477573	0.813643	Genetic Information Processing	Folding, sorting and degradation	gene40713|gene2032|gene19189|gene21356	LOC110884488;LOC110870212;LOC110940091;LOC110941218
1	map04130	SNARE interactions in vesicular transport	KEGG PATHWAY	0.67343	0.92471	Genetic Information Processing	Folding, sorting and degradation	gene73806	LOC110916204
1	map03050	Proteasome	KEGG PATHWAY	0.800525	1	Genetic Information Processing	Folding, sorting and degradation	gene66867	LOC110911044
2	map04120	Ubiquitin mediated proteolysis	KEGG PATHWAY	0.91939	1	Genetic Information Processing	Folding, sorting and degradation	gene39607|gene63615	LOC110883874;LOC110903856
3	map00511	Other glycan degradation	KEGG PATHWAY	0.0123962	0.228091	Metabolism	Glycan biosynthesis and metabolism	gene44041|gene8407|gene63433	LOC110886173;LOC110927383;LOC110903724
4	map00510	N-Glycan biosynthesis	KEGG PATHWAY	0.031467	0.321663	Metabolism	Glycan biosynthesis and metabolism	gene64799|gene69702|gene39415|gene45287	LOC110904656;LOC110912673;LOC110883773;LOC110886891
3	map00513	Various types of N-glycan biosynthesis	KEGG PATHWAY	0.0465554	0.356925	Metabolism	Glycan biosynthesis and metabolism	gene64799|gene69702|gene45287	LOC110904656;LOC110912673;LOC110886891
1	map00072	Synthesis and degradation of ketone bodies	KEGG PATHWAY	0.111758	0.514085	Metabolism	Lipid metabolism	gene46674	LOC110889708
2	map00565	Ether lipid metabolism	KEGG PATHWAY	0.223298	0.57065	Metabolism	Lipid metabolism	gene43122|gene54911	LOC110885693;LOC110897355
2	map00600	Sphingolipid metabolism	KEGG PATHWAY	0.210942	0.58808	Metabolism	Lipid metabolism	gene8407|gene63433	LOC110927383;LOC110903724
3	map00071	Fatty acid degradation	KEGG PATHWAY	0.263132	0.637055	Metabolism	Lipid metabolism	gene46674|gene42142|gene30467	LOC110889708;LOC110885243;LOC110872229
2	map00061	Fatty acid biosynthesis	KEGG PATHWAY	0.418905	0.755672	Metabolism	Lipid metabolism	gene42142|gene49585	LOC110885243;LOC110891189
1	map00590	Arachidonic acid metabolism	KEGG PATHWAY	0.465757	0.808484	Metabolism	Lipid metabolism	gene12340	LOC110930485
1	map00100	Steroid biosynthesis	KEGG PATHWAY	0.571496	0.876295	Metabolism	Lipid metabolism	gene7467	LOC110924754
3	map00564	Glycerophospholipid metabolism	KEGG PATHWAY	0.59576	0.884032	Metabolism	Lipid metabolism	gene43122|gene17801|gene54911	LOC110885693;LOC110937962;LOC110897355
2	map00561	Glycerolipid metabolism	KEGG PATHWAY	0.660792	0.921104	Metabolism	Lipid metabolism	gene79307|gene50291	LOC110921111;LOC110893727
1	map00062	Fatty acid elongation	KEGG PATHWAY	0.67343	0.92471	Metabolism	Lipid metabolism	gene14877	LOC110936270
1	map00592	alpha-Linolenic acid metabolism	KEGG PATHWAY	0.902445	1	Metabolism	Lipid metabolism	gene51994	LOC110894697
1	map02010	ABC transporters	KEGG PATHWAY	0.837368	1	Environmental Information Processing	Membrane transport	gene39102	LOC110876951
5	map00790	Folate biosynthesis	KEGG PATHWAY	0.000589677	0.0271251	Metabolism	Metabolism of cofactors and vitamins	gene79307|gene70189|gene10534|gene10069|gene14990	LOC110921111;LOC110912906;LOC110929462;LOC110929254;LOC110936335
1	map00785	Lipoic acid metabolism	KEGG PATHWAY	0.126672	0.529719	Metabolism	Metabolism of cofactors and vitamins	gene38125	LOC110879491
2	map00760	Nicotinate and nicotinamide metabolism	KEGG PATHWAY	0.150658	0.577522	Metabolism	Metabolism of cofactors and vitamins	gene44540|gene2846	LOC110886473;LOC110875304
2	map00770	Pantothenate and CoA biosynthesis	KEGG PATHWAY	0.20479	0.607763	Metabolism	Metabolism of cofactors and vitamins	gene61795|gene38804	LOC110908540;LOC110879918
1	map00670	One carbon pool by folate	KEGG PATHWAY	0.377681	0.723888	Metabolism	Metabolism of cofactors and vitamins	gene10534	LOC110929462
2	map00860	Porphyrin and chlorophyll metabolism	KEGG PATHWAY	0.371569	0.743138	Metabolism	Metabolism of cofactors and vitamins	gene41435|gene4788	LOC110884853;LOC110910990
1	map00780	Biotin metabolism	KEGG PATHWAY	0.367042	0.767451	Metabolism	Metabolism of cofactors and vitamins	gene49585	LOC110891189
6	map00480	Glutathione metabolism	KEGG PATHWAY	0.0422695	0.353527	Metabolism	Metabolism of other amino acids	gene52590|gene12340|gene42929|gene41899|gene36122|gene18838	LOC110895040;LOC110930485;LOC110885602;LOC110885127;LOC110878239;LOC110939906
2	map00450	Selenocompound metabolism	KEGG PATHWAY	0.0898632	0.516713	Metabolism	Metabolism of other amino acids	gene46166|gene56356	LOC110889434;LOC110898030
1	map00410	beta-Alanine metabolism	KEGG PATHWAY	0.80389	1	Metabolism	Metabolism of other amino acids	gene19625	LOC110940314
1	map00460	Cyanoamino acid metabolism	KEGG PATHWAY	0.880305	1	Metabolism	Metabolism of other amino acids	gene22167	LOC110941645
4	map00900	Terpenoid backbone biosynthesis	KEGG PATHWAY	0.13131	0.52524	Metabolism	Metabolism of terpenoids and polyketides	gene32845|gene46674|gene30558|gene29854	LOC110873532;LOC110889708;LOC110872284;LOC110871869
1	map00906	Carotenoid biosynthesis	KEGG PATHWAY	0.541401	0.873839	Metabolism	Metabolism of terpenoids and polyketides	gene7621	LOC110925709
7	map00240	Pyrimidine metabolism	KEGG PATHWAY	0.00186185	0.0570969	Metabolism	Nucleotide metabolism	gene10534|gene18780|gene36122|gene44540|gene63965|gene28255|gene21825	LOC110929462;LOC110939866;LOC110878239;LOC110886473;LOC110904081;LOC110868589;LOC110941465
8	map00230	Purine metabolism	KEGG PATHWAY	0.0147296	0.225854	Metabolism	Nucleotide metabolism	gene77154|gene36122|gene44540|gene41750|gene21151|gene17670|gene62067|gene8267	LOC110920791;LOC110878239;LOC110886473;LOC110885038;LOC110941098;LOC110937872;LOC110908654;LOC110927282
2	map03410	Base excision repair	KEGG PATHWAY	0.328936	0.720528	Genetic Information Processing	Replication and repair	gene51929|gene19188	LOC110894660;LOC110940092
1	map03440	Homologous recombination	KEGG PATHWAY	0.999994	0.999994	Genetic Information Processing	Replication and repair	gene77655	LOC110922102
5	map03030	DNA replication	KEGG PATHWAY	0.997528	1	Genetic Information Processing	Replication and repair	gene56110|gene77655|gene27066|gene19655|gene19188	LOC110897923;LOC110922102;LOC110867876;LOC110940326;LOC110940092
3	map03430	Mismatch repair	KEGG PATHWAY	0.999232	1	Genetic Information Processing	Replication and repair	gene77655|gene19188|gene22119	LOC110922102;LOC110940092;LOC110941615
3	map03420	Nucleotide excision repair	KEGG PATHWAY	0.999569	1	Genetic Information Processing	Replication and repair	gene23003|gene77655|gene19188	LOC110942151;LOC110922102;LOC110940092
5	map04075	Plant hormone signal transduction	KEGG PATHWAY	0.950278	1	Environmental Information Processing	Signal transduction	gene78559|gene54270|gene49293|gene58924|gene9726	LOC110923591;LOC110895897;LOC110891065;LOC110899475;LOC110929090
2	map04016	MAPK signaling pathway - plant	KEGG PATHWAY	0.96494	1	Environmental Information Processing	Signal transduction	gene42561|gene59681	LOC110885430;LOC110899915
2	map03022	Basal transcription factors	KEGG PATHWAY	0.328936	0.720528	Genetic Information Processing	Transcription	gene23003|gene57572	LOC110942151;LOC110898744
4	map03040	Spliceosome	KEGG PATHWAY	0.840447	1	Genetic Information Processing	Transcription	gene40713|gene18918|gene27721|gene34320	LOC110884488;LOC110939948;LOC110868228;LOC110877334
48	map03010	Ribosome	KEGG PATHWAY	1.08522e-19	9.98405e-18	Genetic Information Processing	Translation	gene52720|gene23879|gene29833|gene67118|gene23556|gene430|gene16365|gene41951|gene2781|gene53149|gene67698|gene14485|gene21944|gene33330|gene13297|gene22974|gene17484|gene1587|gene34931|gene28213|gene24599|gene22959|gene12731|gene3471|gene55436|gene78621|gene38325|gene52930|gene39886|gene79934|gene22323|gene16512|gene73661|gene72442|gene27746|gene30999|gene35639|gene46088|gene24526|gene52991|gene…	LOC110895119;LOC110864522;LOC110871853;LOC110911208;LOC110864307;LOC110943710;LOC110937065;LOC110885157;LOC110874680;LOC110895335;LOC110911597;LOC110936064;LOC110941522;LOC110873778;LOC110935448;LOC110942126;LOC110937753;LOC110868207;LOC110877637;LOC110868563;LOC110864965;LOC110942113;LOC110930734;LOC110878829;LOC110897589;LOC110921005;LOC110879621;LOC110895229;LOC110884024;LOC110922196;LOC110941…
5	map03015	mRNA surveillance pathway	KEGG PATHWAY	0.383418	0.719887	Genetic Information Processing	Translation	gene22311|gene10821|gene8072|gene22969|gene46091	LOC110941730;LOC110929593;LOC110927164;LOC110942121;LOC110889390
1	map03008	Ribosome biogenesis in eukaryotes	KEGG PATHWAY	0.945389	1	Genetic Information Processing	Translation	gene34320	LOC110877334
2	map03013	RNA transport	KEGG PATHWAY	0.970942	1	Genetic Information Processing	Translation	gene31932|gene31955	LOC110873041;LOC110873054
2	map04136	Autophagy - other	KEGG PATHWAY	0.310412	0.696535	Cellular Processes	Transport and catabolism	gene22311|gene8072	LOC110941730;LOC110927164
3	map04146	Peroxisome	KEGG PATHWAY	0.409278	0.753071	Cellular Processes	Transport and catabolism	gene42142|gene41052|gene588	LOC110885243;LOC110884644;LOC110944505
3	map04145	Phagosome	KEGG PATHWAY	0.509123	0.851623	Cellular Processes	Transport and catabolism	gene47925|gene45962|gene63981	LOC110890347;LOC110889323;LOC110904097
4	map04144	Endocytosis	KEGG PATHWAY	0.830588	1	Cellular Processes	Transport and catabolism	gene43122|gene6552|gene54911|gene17065	LOC110885693;LOC110920176;LOC110897355;LOC110937479

## Sheet: MEgrey
Table S5. KEGG enrichment analysis of each module in WGCNA.
Num	Pathway id	Description	Database	Pvalue	Padjust	First Category	Second Category	Gene_ids	Gene_names
5	map00270	Cysteine and methionine metabolism	KEGG PATHWAY	0.016231	0.201265	Metabolism	Amino acid metabolism	gene36097|gene41795|gene78097|gene66240|gene51588	LOC110876136;LOC110885058;LOC110926416;LOC110910493;LOC110894473
3	map00260	Glycine, serine and threonine metabolism	KEGG PATHWAY	0.105722	0.595889	Metabolism	Amino acid metabolism	gene36097|gene42440|gene78097	LOC110876136;LOC110885367;LOC110926416
2	map00250	Alanine, aspartate and glutamate metabolism	KEGG PATHWAY	0.195075	0.636561	Metabolism	Amino acid metabolism	gene37998|gene57220	LOC110879413;LOC110898537
1	map00300	Lysine biosynthesis	KEGG PATHWAY	0.16504	0.639529	Metabolism	Amino acid metabolism	gene78097	LOC110926416
2	map00310	Lysine degradation	KEGG PATHWAY	0.264267	0.712371	Metabolism	Amino acid metabolism	gene67248|gene8452	LOC110911300;LOC110928443
2	map00380	Tryptophan metabolism	KEGG PATHWAY	0.302226	0.78075	Metabolism	Amino acid metabolism	gene8452|gene52089	LOC110928443;LOC110894757
1	map00400	Phenylalanine, tyrosine and tryptophan biosynthesis	KEGG PATHWAY	0.48435	0.790256	Metabolism	Amino acid metabolism	gene16807	LOC110937331
1	map00220	Arginine biosynthesis	KEGG PATHWAY	0.387397	0.828229	Metabolism	Amino acid metabolism	gene40379	LOC110884296
1	map00330	Arginine and proline metabolism	KEGG PATHWAY	0.554659	0.838752	Metabolism	Amino acid metabolism	gene57220	LOC110898537
1	map00280	Valine, leucine and isoleucine degradation	KEGG PATHWAY	0.625265	0.842749	Metabolism	Amino acid metabolism	gene8452	LOC110928443
1	map00261	Monobactam biosynthesis	KEGG PATHWAY	0.16504	0.639529	Metabolism	Biosynthesis of other secondary metabolites	gene78097	LOC110926416
3	map00940	Phenylpropanoid biosynthesis	KEGG PATHWAY	0.714865	0.852339	Metabolism	Biosynthesis of other secondary metabolites	gene24127|gene46523|gene39693	LOC110864682;LOC110889634;LOC110883924
4	map00630	Glyoxylate and dicarboxylate metabolism	KEGG PATHWAY	0.0248717	0.220292	Metabolism	Carbohydrate metabolism	gene42440|gene28216|gene52089|gene8452	LOC110885367;LOC110868562;LOC110894757;LOC110928443
5	map00500	Starch and sucrose metabolism	KEGG PATHWAY	0.107023	0.552954	Metabolism	Carbohydrate metabolism	gene68091|gene63842|gene51431|gene24127|gene46523	LOC110911801;LOC110904013;LOC110894371;LOC110864682;LOC110889634
2	map00640	Propanoate metabolism	KEGG PATHWAY	0.213776	0.662707	Metabolism	Carbohydrate metabolism	gene28216|gene8452	LOC110868562;LOC110928443
1	map00650	Butanoate metabolism	KEGG PATHWAY	0.259721	0.731941	Metabolism	Carbohydrate metabolism	gene8452	LOC110928443
2	map00620	Pyruvate metabolism	KEGG PATHWAY	0.404018	0.808036	Metabolism	Carbohydrate metabolism	gene28216|gene8452	LOC110868562;LOC110928443
1	map00562	Inositol phosphate metabolism	KEGG PATHWAY	0.656276	0.83039	Metabolism	Carbohydrate metabolism	gene44475	LOC110886438
1	map00040	Pentose and glucuronate interconversions	KEGG PATHWAY	0.835356	0.941674	Metabolism	Carbohydrate metabolism	gene50235	LOC110893680
1	map00010	Glycolysis / Gluconeogenesis	KEGG PATHWAY	0.900551	0.962658	Metabolism	Carbohydrate metabolism	gene28216	LOC110868562
1	map04933	AGE-RAGE signaling pathway in diabetic complications	KEGG PATHWAY	0.349348	0.83306	Human Diseases	Endocrine and metabolic disease	gene36519	LOC110878486
5	map00920	Sulfur metabolism	KEGG PATHWAY	7.34246e-05	0.00455233	Metabolism	Energy metabolism	gene41795|gene73085|gene70010|gene61475|gene18318	LOC110885058;LOC110918325;LOC110912846;LOC110908380;LOC110939621
1	map00910	Nitrogen metabolism	KEGG PATHWAY	0.456987	0.833329	Metabolism	Energy metabolism	gene63942	LOC110904069
1	map00195	Photosynthesis	KEGG PATHWAY	0.653293	0.843837	Metabolism	Energy metabolism	gene7567	LOC110925227
2	map00190	Oxidative phosphorylation	KEGG PATHWAY	0.713761	0.86771	Metabolism	Energy metabolism	gene46093|gene21486	LOC110887660;LOC110943604
7	map04626	Plant-pathogen interaction	KEGG PATHWAY	0.0750855	0.46553	Organismal Systems	Environmental adaptation	gene22996|gene45346|gene74276|gene79894|gene21531|gene64250|gene59438	LOC110942146;LOC110886928;LOC110917147;LOC110922953;LOC110941314;LOC110904285;LOC110899783
2	map04712	Circadian rhythm - plant	KEGG PATHWAY	0.188889	0.650618	Organismal Systems	Environmental adaptation	gene64370|gene39529	LOC110904364;LOC110883829
4	map04141	Protein processing in endoplasmic reticulum	KEGG PATHWAY	0.486434	0.773306	Genetic Information Processing	Folding, sorting and degradation	gene51054|gene80361|gene39500|gene46673	LOC110894167;LOC110922461;LOC110883811;LOC110889707
1	map03060	Protein export	KEGG PATHWAY	0.518714	0.804007	Genetic Information Processing	Folding, sorting and degradation	gene8720	LOC110928591
1	map03050	Proteasome	KEGG PATHWAY	0.558484	0.824429	Genetic Information Processing	Folding, sorting and degradation	gene75429	LOC110915484
1	map04130	SNARE interactions in vesicular transport	KEGG PATHWAY	0.433085	0.839103	Genetic Information Processing	Folding, sorting and degradation	gene34856	LOC110877588
1	map04120	Ubiquitin mediated proteolysis	KEGG PATHWAY	0.879572	0.973812	Genetic Information Processing	Folding, sorting and degradation	gene62343	LOC110908822
2	map00513	Various types of N-glycan biosynthesis	KEGG PATHWAY	0.0634385	0.437021	Metabolism	Glycan biosynthesis and metabolism	gene29835|gene65227	LOC110871855;LOC110904934
1	map00510	N-Glycan biosynthesis	KEGG PATHWAY	0.456987	0.833329	Metabolism	Glycan biosynthesis and metabolism	gene65227	LOC110904934
1	map00072	Synthesis and degradation of ketone bodies	KEGG PATHWAY	0.0583314	0.452068	Metabolism	Lipid metabolism	gene8452	LOC110928443
3	map00561	Glycerolipid metabolism	KEGG PATHWAY	0.1075	0.512693	Metabolism	Lipid metabolism	gene35917|gene60504|gene59423	LOC110878143;LOC110900391;LOC110899775
2	map00564	Glycerophospholipid metabolism	KEGG PATHWAY	0.465112	0.779376	Metabolism	Lipid metabolism	gene60504|gene59423	LOC110900391;LOC110899775
1	map01040	Biosynthesis of unsaturated fatty acids	KEGG PATHWAY	0.456987	0.833329	Metabolism	Lipid metabolism	gene18975	LOC110939971
1	map00071	Fatty acid degradation	KEGG PATHWAY	0.598467	0.843295	Metabolism	Lipid metabolism	gene8452	LOC110928443
1	map00592	alpha-Linolenic acid metabolism	KEGG PATHWAY	0.692806	0.85908	Metabolism	Lipid metabolism	gene12672	LOC110932552
1	map02010	ABC transporters	KEGG PATHWAY	0.601918	0.82931	Environmental Information Processing	Membrane transport	gene78599	LOC110926250
2	map00750	Vitamin B6 metabolism	KEGG PATHWAY	0.0149964	0.232444	Metabolism	Metabolism of cofactors and vitamins	gene36097|gene64704	LOC110876136;LOC110904586
2	map00860	Porphyrin and chlorophyll metabolism	KEGG PATHWAY	0.140665	0.581415	Metabolism	Metabolism of cofactors and vitamins	gene76975|gene36972	LOC110923051;LOC110878761
1	map00670	One carbon pool by folate	KEGG PATHWAY	0.213796	0.631207	Metabolism	Metabolism of cofactors and vitamins	gene42440	LOC110885367
4	map00460	Cyanoamino acid metabolism	KEGG PATHWAY	0.0224688	0.232178	Metabolism	Metabolism of other amino acids	gene37998|gene24127|gene42440|gene46523	LOC110879413;LOC110864682;LOC110885367;LOC110889634
2	map00480	Glutathione metabolism	KEGG PATHWAY	0.370727	0.820895	Metabolism	Metabolism of other amino acids	gene240|gene9183	LOC110942808;LOC110928826
1	map00900	Terpenoid backbone biosynthesis	KEGG PATHWAY	0.631682	0.833283	Metabolism	Metabolism of terpenoids and polyketides	gene8452	LOC110928443
1	map00908	Zeatin biosynthesis	KEGG PATHWAY	0.433085	0.839103	Metabolism	Metabolism of terpenoids and polyketides	gene74722	LOC110918626
1	map00904	Diterpenoid biosynthesis	KEGG PATHWAY	0.365934	0.840293	Metabolism	Metabolism of terpenoids and polyketides	gene38114	LOC110879488
1	map00240	Pyrimidine metabolism	KEGG PATHWAY	0.591475	0.852825	Metabolism	Nucleotide metabolism	gene62313	LOC110908802
1	map00230	Purine metabolism	KEGG PATHWAY	0.804165	0.923301	Metabolism	Nucleotide metabolism	gene32835	LOC110873524
2	map03410	Base excision repair	KEGG PATHWAY	0.120542	0.533827	Genetic Information Processing	Replication and repair	gene171|gene9182	LOC110942545;LOC110928825
1	map03030	DNA replication	KEGG PATHWAY	0.999035	0.999035	Genetic Information Processing	Replication and repair	gene22956	LOC110942111
1	map03430	Mismatch repair	KEGG PATHWAY	0.997208	1	Genetic Information Processing	Replication and repair	gene22956	LOC110942111
1	map03440	Homologous recombination	KEGG PATHWAY	0.997725	1	Genetic Information Processing	Replication and repair	gene22956	LOC110942111
1	map03420	Nucleotide excision repair	KEGG PATHWAY	0.998027	1	Genetic Information Processing	Replication and repair	gene22956	LOC110942111
9	map04016	MAPK signaling pathway - plant	KEGG PATHWAY	0.00124383	0.0385587	Environmental Information Processing	Signal transduction	gene23923|gene74276|gene52089|gene64081|gene79894|gene35201|gene29309|gene36461|gene55817	LOC110864554;LOC110917147;LOC110894757;LOC110904169;LOC110922953;LOC110877781;LOC110869242;LOC110878452;LOC110900775
11	map04075	Plant hormone signal transduction	KEGG PATHWAY	0.00673943	0.139282	Environmental Information Processing	Signal transduction	gene19429|gene23923|gene20979|gene64081|gene63815|gene4676|gene35201|gene29309|gene36461|gene38140|gene24328	LOC110940220;LOC110864554;LOC110941009;LOC110904169;LOC110903993;LOC110901985;LOC110877781;LOC110869242;LOC110878452;LOC110879506;LOC110864821
2	map03013	RNA transport	KEGG PATHWAY	0.756955	0.885495	Genetic Information Processing	Translation	gene27343|gene4264	LOC110868028;LOC110883895
3	map03010	Ribosome	KEGG PATHWAY	0.886596	0.964368	Genetic Information Processing	Translation	gene36960|gene43950|gene63929	LOC110878756;LOC110886133;LOC110904056
2	map04146	Peroxisome	KEGG PATHWAY	0.330492	0.819619	Cellular Processes	Transport and catabolism	gene78359|gene52089	LOC110921826;LOC110894757
2	map04145	Phagosome	KEGG PATHWAY	0.401025	0.828785	Cellular Processes	Transport and catabolism	gene36519|gene21486	LOC110878486;LOC110943604
