# Supplementary material for: Transcriptome Analysis Reveals Key Genes Involved in Fatty Acid and Triacylglycerol Accumulation in Developing Sunflower Seeds
Source: Genes (Basel). 2025 Mar 29;16(4):393. doi: 10.3390/genes16040393 (PMC12026707; doi:10.3390/genes16040393)
Supplement: Supplementary file 1 [file genes-16-00393-s001.zip › Table S6. Enzyme or sproteins related to lipid accumulation in sunflower seeds.xlsx]

## Sheet: Sheet1
Table S6. Enzymes/proteins related to lipid accumulation in sunflower seeds.
Gene_id	Gene_description	KO_name	S1	S2	S3	S4	S5
Initiation
	acyl carrier protein	ACP	626.693	380.993	265.61	100.193	28.11
gene63283	acyl carrier protein	ACP	1592.14	838.003	618.343	148.233	37.5167
gene70736	acyl carrier protein	ACP	814.38	510.523	322.52	104.257	20.8133
gene38899	acyl carrier protein	ACP	2.55333	1.69	0.426667	0.65	0.466667
gene80390	biotin carboxylase 2, chloroplastic, transcript variant X1	BC	96.35	44.5133	25.83	11.01	2.84333
gene4062	biotin carboxylase 2, chloroplastic-like	BC	149.27	76.7733	49.8933	28.14	11.6667
gene5997	biotin carboxyl carrier protein of acetyl-CoA carboxylase 2, chloroplastic-like	BCCP	25.3733	15.2533	7.35667	6.19333	3.49
gene38366	biotin carboxyl carrier protein of acetyl-CoA carboxylase, chloroplastic-like	BCCP	237.863	212.597	132.737	60.9333	9.06333
gene71124	biotin carboxyl carrier protein of acetyl-CoA carboxylase, chloroplastic-like	BCCP	62.46	38.7533	20.4067	11.7433	4.26
gene1819	malonyl CoA-acyl carrier protein transacylase-like	MCAT	110.833	106.79	72.17	53.8533	14.1133
gene40664	acetyl-coenzyme A carboxylase carboxyl transferase subunit alpha	α-CT	52.1667	38.6467	22.7667	19.8867	13.02
gene41358	acetyl-coenzyme A carboxylase carboxyl transferase subunit alpha	α-CT	0.17	0.363333	0.456667	2.06667	1.29333
gene65667	acetyl-coenzyme A carboxylase carboxyl transferase subunit alpha	α-CT	103.793	62.47	33.27	15.24	2.19667
Elongation
gene42049	3-hydroxyacyl-[acyl-carrier-protein] dehydratase	HAD	38.5333	31.67	19.47	23.8133	22.1867
gene9482	3-hydroxyacyl-[acyl-carrier-protein] dehydratase	HAD	162.823	96.3233	37.4133	8.29333	0.943333
gene76007	3-oxoacyl-[acyl-carrier-protein] reductase	KAR	94.51	57.81	44.01	29.6667	22.6133
gene45295	4-oxoacyl-[acyl-carrier-protein] reductase	KAR	74.61	41.1667	23.86	15.7133	10.6533
gene24919	very-long-chain 3-oxoacyl-CoA reductase 1-like	KAR	9.77	10.5767	11.1167	16.2	8.64333
gene80908	very-long-chain 3-oxoacyl-CoA reductase 1-like	KAR	23.3067	20.2133	16.7633	20.5133	19.8
gene80194	3-oxoacyl-[acyl-carrier-protein] synthase I, chloroplastic	KASI	231.823	137.51	84.0967	55.4567	14.97
gene16903	3-oxoacyl-[acyl-carrier-protein] synthase I, chloroplastic-like	KASI	39.8667	35.72	20.4533	12.02	3.96333
gene2956	3-oxoacyl-[acyl-carrier-protein] synthase I, chloroplastic-like	KASI	0.223333	0.06	0	0	0
gene58990	3-oxoacyl-[acyl-carrier-protein] synthase I, chloroplastic-like	KASI	1.44	0.503333	0.163333	0.17	0.17
gene75867	3-oxoacyl-[acyl-carrier-protein] synthase I, chloroplastic-like	KASI	1.09667	1.39	0.99	1.83667	0.726667
gene33622	3-oxoacyl-[acyl-carrier-protein] synthase II, chloroplastic-like, transcript variant X1	KASII	191.49	177	105.493	50.4033	3.36
gene49585	3-oxoacyl-[acyl-carrier-protein] synthase II, chloroplastic-like, transcript variant X1	KASII	10.8667	7.85333	4.83	4.87333	6.25333
gene70470	3-oxoacyl-[acyl-carrier-protein] synthase II, chloroplastic-like, transcript variant X1	KASII	33.53	32.78	27.91	24.29	18.79
gene21332	3-oxoacyl-[acyl-carrier-protein] synthase	KASIII	124.88	75.5	48.56	32.63	5.18667
gene7042	3-oxoacyl-[acyl-carrier-protein] synthase	KASIII	15.96	11.36	5.53667	3.92	0.96
gene74540	enoyl-[acyl-carrier-protein] reductase [NADH]	ERA/FABI	77.2233	39.44	21.94	11.0167	3.83667
gene8057	enoyl-[acyl-carrier-protein] reductase [NADH]	ERA/FABI	11.8467	9.84667	10.0433	52.2067	43.9533
gene80148	enoyl-[acyl-carrier-protein] reductase [NADH]	ERA/FABI	103.977	48.7467	33.0433	10.1067	1.25333
Desaturation
gene64287	acyl-lipid (9+3)-(E)-desaturase-like	FAD2	1022.51	994.397	1304.58	346.137	5.73333
gene25083	delta(12) fatty acid desaturase	FAD2	0.256667	0.1	0.05	18.88	20.0067
gene18134	delta(12) fatty acid desaturase	FAD2	0.07	0.016667	0	0.703333	0.343333
gene18135	delta(12) fatty acid desaturase	FAD2	0.05	0	0	2.21	0.24
gene25078	delta(12) fatty acid desaturase	FAD2	0.016667	0	0.026667	2.62333	0.113333
gene25081	delta(12) fatty acid desaturase	FAD2	0.41	0.206667	0.083333	3.37	1.3
gene51544	delta(12) fatty acid desaturase	FAD2	0.393333	0.09	0.013333	1.38333	0.33
gene18808	delta(12) fatty acid desaturase	FAD2	0	0	0	0.353333	0.396667
gene1458	delta(12) fatty acid desaturase	FAD2	7.06667	2.20333	0.646667	8.93333	7.59333
gene55389	delta(12) fatty acid desaturase	FAD2	1.96333	2.16667	0.753333	3.08333	2.2
gene18975	delta(12) fatty acid desaturase	FAD2	1.72333	1.85333	0.16	3.43333	1.65667
gene18807	delta(12) fatty acid desaturase	FAD2	0.373333	0.21	0.013333	2.14333	0.806667
gene25088	delta(12) fatty acid desaturase	FAD2	0.03	0.056667	0.043333	2.70667	2.65667
gene30216	acyl-lipid omega-3 desaturase (cytochrome b5)	FAD3, FAD7, FAD8	0.143333	0.15	0.49	2.98667	0.796667
gene28853	omega-3 fatty acid desaturase	FAD3, FAD7, FAD8, desB	2.52667	2.54	0.723333	0.376667	0.083333
gene31326	omega-3 fatty acid desaturase	FAD3, FAD7, FAD8, desB	0.263333	0.18	0.5	1.26333	1.26667
gene41742	sn-2 acyl-lipid omega-3 desaturase (ferredoxin)	FAD3, FAD7, FAD8, desB	1.12	1.20667	1.26	6.41667	14.3567
gene3372	stearoyl-[acyl-carrier-protein] 9-desaturase	FAB/SAD	1693.36	934.073	470.817	84.21	3.07667
gene48724	stearoyl-[acyl-carrier-protein] 9-desaturase	FAB/SAD	192.407	174.933	113.847	40.0433	9.64333
Thioesterase
gene2269	oleoyl-acyl carrier protein thioesterase	FATA	306.52	225.67	221.383	224.417	156.45
gene34054	palmitoyl-acyl carrier protein thioesterase	FATB	16.9067	17.4533	8.78333	7.46	2.19
gene25657	palmitoyl-acyl carrier protein thioesterase	FATB	23.1367	26.7533	28.53	29.7	16.7433
Acyl-CoA activation
gene65810	long chain acyl-CoA synthetase	LACS	2.13333	3.87333	6.94333	24.4833	18.8067
gene43869	long chain acyl-CoA synthetase	LACS	16.2333	27.9867	30.5167	10.6967	1.57333
gene23058	long chain acyl-CoA synthetase	LACS	0.153333	0.08	0.126667	0.12	0.043333
gene11892	long chain acyl-CoA synthetase	LACS	36.0867	38.0233	25.77	23.4267	8.23667
gene13192	long chain acyl-CoA synthetase	LACS	0.026667	0.123333	0.74	1.20333	0.176667
gene58965	long chain acyl-CoA synthetase	LACS	0.803333	0.51	0.393333	3.69	5.33333
gene31054	long chain acyl-CoA synthetase	LACS	0.02	0.07	0	0.123333	40.1133
gene42142	long chain acyl-CoA synthetase	LACS	7.33	5.62667	2.58	3.85667	2.65
gene10240	long chain acyl-CoA synthetase	LACS	17.9533	29.4533	26.2067	139.347	140.427
gene1412	long chain acyl-CoA synthetase	LACS	2.15333	1.38333	2.51333	4.92	0.466667
gene37053	long chain acyl-CoA synthetase	LACS	18.5333	10.9867	4.26	1.53	0.28
gene46285	long chain acyl-CoA synthetase	LACS	84.0333	72.5767	34.4133	28.6133	13.7667
Kennedy pathway
gene65669	glycerol-3-phosphate 2-O-acyltransferase	GPAT	3.95333	5.02333	8.87667	9.99333	1.14333
gene64602	glycerol-3-phosphate acyltransferase	GPAT	1.67333	0.843333	0.843333	2.89333	0.693333
gene65083	glycerol-3-phosphate acyltransferase	GPAT	3.92333	3.76	3.23667	4.67667	2.61667
gene40320	probable glycerol-3-phosphate acyltransferase	GPAT	0.18	0.553333	0.856667	2.28	0.71
gene65805	probable glycerol-3-phosphate acyltransferase	GPAT	0.97	0.92	0.106667	0.043333	0.033333
gene68184	probable glycerol-3-phosphate acyltransferase	GPAT	0.326667	0.076667	0	0.01	0
gene60504	probable glycerol-3-phosphate acyltransferase	GPAT	4.92	6.71	9.98667	12.0433	7.39
gene24261	probable glycerol-3-phosphate acyltransferase	GPAT	5.86	10.34	10.3433	13.5533	7.49
gene11854	glycerol-3-phosphate acyltransferase	GPAT,ATS1	1.29333	0.96	0.83	4.61333	4.84667
gene58839	glycerol-3-phosphate acyltransferase	GPAT,ATS1	0.693333	0.456667	0.296667	1.33333	3.04667
gene59423	glycerol-3-phosphate acyltransferase	GPAT,ATS1	6.57	5.32	4.41667	4.99667	8.20333
gene70832	glycerol-3-phosphate acyltransferase	GPAT,ATS1	1.37667	2.01333	0.633333	1.56667	7.94
gene41192	1-acyl-sn-glycerol-3-phosphate acyltransferase	LPAAT	0.116667	0.056667	0.04	0.286667	0.92
gene55427	1-acyl-sn-glycerol-4-phosphate acyltransferase	LPAAT	26.1167	13.0333	12.27	7.04	1.90333
gene38130	probable 1-acyl-sn-glycerol-3-phosphate acyltransferase	LPAAT	2.96667	4.31	3.61	6.46667	2.69333
gene43812	probable 1-acyl-sn-glycerol-3-phosphate acyltransferase 5	LPAAT	2.41333	1.74	1.55	1.92	1.54667
gene69414	1-acyl-sn-glycerol-3-phosphate acyltransferase	plsC/LPAAT	10.01	8.46333	4.56667	16.4967	33.87
gene63749	1-acyl-sn-glycerol-4-phosphate acyltransferase	plsC/LPAAT	2.67667	3.52667	3.67333	10.1867	16.8867
gene3797	phosphatidate phosphatase PAH1-like	PAP/LPIN	4.51	4.41	3.00667	3.11	1.43333
gene49621	phosphatidate phosphatase PAH1-like	PAP/LPIN	1.38	1.87	2.28333	5.22333	7.40333
gene38050	phosphatidate phosphatase PAH1-like	PAP/LPIN	2.90667	4.93	5.27333	12.3267	9.88667
gene5507	phosphatidate phosphatase PAH1-like	PAP/LPIN	2.61667	3.98667	5.00667	7.52333	4.90667
gene62420	phosphatidate phosphatase PAH1-like	PAP/LPIN	2.38	3.20667	3.5	9.05667	15.9067
gene45411	diacylglycerol O-acyltransferase	DGAT1	0.13	0.456667	0.493333	4.05333	3.91333
gene50291	diacylglycerol O-acyltransferase	DGAT1	5.49667	7.50667	4.44667	8.21	4.79
gene69246	diacylglycerol O-acyltransferase	DGAT2	37.46	30.4333	41.78	27.5833	5.05333
gene63054	diacylglycerol O-acyltransferase	DGAT2	3.39	9.05	23.09	84.7633	125.24
gene21368	diacylglycerol O-acyltransferase	DGAT3	12.0767	19.4333	27.6067	69.91	155.467
Acyl editing/alternative TAG synthesis
gene44521	phospholipid:diacylglycerol acyltransferase	PDAT	1.21667	1.45	1.30667	8.05667	15.6233
gene50246	phospholipid:diacylglycerol acyltransferase	PDAT	3.61	7.14667	6.85	14.4	24.3033
gene64137	putative phospholipid:diacylglycerol acyltransferase	PDAT	319.61	314.75	321.83	176.023	46.18
gene32561	Lysophosphatidylcholine acyltransferase	LPCAT	1.35333	3.28	1.93	10.1833	11.9967
gene6933	lysophospholipid acyltransferase	LPCAT	70.1567	43.9867	25.8167	14.16	7.09333
gene5650	lysophospholipid acyltransferase	LPCAT	14.7367	16.7033	18.7067	40.04	72.8067
gene38774	cycloeucalenol cycloisomerase	CPI	8.71	7.21333	6.3	6.9	3.61667
gene45630	choline/ethanolaminephosphotransferase	CPT	18.5833	16.5033	14.7767	27.1133	9.44
gene5123	choline/ethanolaminephosphotransferase	CPT	1.75	2.54333	3.01	7.18	2.72667
gene70864	phosphatidylcholine:diacylglycerol cholinephosphotransferase	PDCT	17.3367	11.6267	8.61	6.20667	2.52667
gene8264	phosphatidylcholine:diacylglycerol cholinephosphotransferase	PDCT	167.903	187.2	194.5	102.293	21.0333
Phospholipases and TAG lipases
gene72381	phospholipase A1	PLA1	0.523333	0.53	0.273333	0.166667	0.146667
gene549	phospholipase A1	PLA1	1.1	0.543333	0.06	0.063333	0
gene62110	phospholipase A2-alpha-like	PLA2	5.48333	1.94333	0.186667	0	0
gene13661	phospholipase D	PLD	22.04	28.0267	19.28	69.3433	119.353
gene43122	phospholipase D	PLD	1.59667	1.40333	0.373333	1.29667	1.16667
gene24188	phospholipase D	PLD	0.303333	0.463333	0.37	0.44	0.063333
gene36550	phospholipase D	PLD	23.17	28.4533	22.5067	56.1933	113.88
gene54911	phospholipase D	PLD	4.35	2.84333	1.22333	2.12	3.10333
gene60757	phospholipase D	PLD	0.62	0.236667	0.136667	0.113333	0.08
gene23630	phospholipase D	PLD	1.21	0.883333	0.37	1.02	1.10333
gene50834	phospholipase D	PLD	2.89333	4.22333	3.61	6.29	1.31667
gene28395	phospholipase D	PLD	0.053333	0.196667	0.046667	0.023333	0
gene28396	phospholipase D	PLD	0.13	0.423333	0.303333	0.12	0.016667
gene41664	phospholipase D	PLD	0.703333	1.19333	1.72667	2.55667	2.76667
gene52043	phospholipase D	PLD	0.37	0.763333	0.746667	3.64667	2.11667
gene25156	phospholipase D	PLD	0.79	1.00333	1.06333	1.22	0.55
gene60454	phospholipase D	PLD	1.18333	2.25333	1.69333	2.65667	0.88
Oil accumulation
gene67185	oleosin	OLE	2918.2	4725.85	10221.6	11148.6	3956.6
gene65317	oleosin 14.9 kDa-like	OLE	681.18	686.94	1068.37	480.967	340.303
gene22011	oleosin 16 kDa-like	OLE	271.08	367.097	707.78	344.553	298.917
gene71099	oleosin 16 kDa-like	OLE	307.403	729.387	1180.31	1091.48	761.973
gene63945	oleosin 16.4 kDa-like	OLE	7917.12	7774.56	9851.5	7118.1	3225.92
gene19671	oleosin 1-like	OLE	1333.68	1154.95	1273.34	1115.45	0
gene29184	oleosin 1-like	OLE	10678.4	14402.5	21354.4	10587.8	1985.85
gene31436	oleosin 1-like	OLE	1858.28	1716.85	2878.29	1815.63	2101.36
gene77835	oleosin 1-like	OLE	38.7933	64.41	183.817	1015.4	1319.71
gene11149	oleosin 5-like	OLE	10.74	58.1067	382.31	2120.56	3047.2
gene71463	oleosin-like	OLE	241.72	503.793	1575.6	610.37	429.387
gene77732	oleosin-like	OLE	4105.23	5143.99	7891.14	3065.98	1777.43
gene391	peroxygenase	PXG/CLO	1628.64	2634.68	4621.25	4012.81	1703.27
gene80554	probable peroxygenase 4	PXG/CLO	1.44667	1.29667	2.37333	7.52667	2.97
gene53524	probable peroxygenase 4	PXG/CLO	1.96333	1.29	0.513333	0.293333	0.026667
gene80552	probable peroxygenase 4	PXG/CLO	12.52	11.8367	27.84	44.4733	12.4733
