# Supplementary material for: Transcriptome Analysis Reveals Key Genes Involved in Fatty Acid and Triacylglycerol Accumulation in Developing Sunflower Seeds
Source: Genes (Basel). 2025 Mar 29;16(4):393. doi: 10.3390/genes16040393 (PMC12026707; doi:10.3390/genes16040393)
Supplement: Supplementary file 1 [file genes-16-00393-s001.zip › Table S7 -Transcription factors associated with lipid accumulation in sunflower seeds.xlsx]

## Sheet: GENE ID-expression
Table S7. Transcription factors associated with lipid accumulation in sunflower seeds.
Transcript ID	Gene ID	Gene Name	Gene Description	Family	DNA domain	Domain description	S1_1	S1_2	S1_3	S2_1	S2_2	S2_3	S3_1	S3_2	S3_3	S4_1	S4_2	S4_3	S5_1	S5_2	S5_3	S1	S2	S3	S4	S5	GO ID	GO Term	KO ID	KO Name	Pathway ID	Pathway Definition	EggNOG ID	EggNOG Functional Categories	NR Hit-name	NR Description	Swiss-Prot Hit-name	Swiss-Prot Description	Pfam ID	Domain	Domain Description
MSTRG.15367.1	gene27919	LOC110868365	floral homeotic protein APETALA 2-like, transcript variant X6	AP2	PF00847	AP2 domain	1.13	0.73	0.37	0.43	0.68	0.9	0.22	0.46	0.74	6.31	3.2	4.84	9.84	6.57	7.98	0.743333	0.67	0.473333	4.78333	8.13	GO:000635	BP:transcription, DNA-templated;	K09284	AP2	------	------	ENOG410YD13	K:Transcription	XP_021973191.1	floral homeotic protein APETALA 2-like [Helianthus annuus]	sp|P47927|AP2_ARATH;	Floral homeotic protein APETALA 2 OS=Arabidopsis thaliana OX=3702 GN=AP2 PE=1 SV=1;	PF00847.17	AP2	AP2 domain
rna54920	gene36948	LOC110878748	AP2-like ethylene-responsive transcription factor TOE3	AP2	PF00847	AP2 domain	2.33	1.64	0.58	0.67	1.13	1.34	0.09	0.14	0.26	0.23	0.28	0.09	0.29	0.28	0.23	1.51667	1.04667	0.163333	0.2	0.266667	------	------	K09284	AP2	------	------	ENOG410YBZ8;ENOG410YD13	K:Transcription;	XP_021982803.1	AP2-like ethylene-responsive transcription factor TOE3 [Helianthus annuus]	sp|P47927|AP2_ARATH;	Floral homeotic protein APETALA 2 OS=Arabidopsis thaliana OX=3702 GN=AP2 PE=1 SV=1;	PF00847.17	AP2	AP2 domain
MSTRG.20596.4	gene37547	LOC110879125	CSC1-like protein HYP1, transcript variant X1	AP2	PF00847	AP2 domain	2.44	3.04	2.92	3.75	3.4	3.15	4.97	5.57	5.06	28.54	18.44	26.85	33.78	19.83	24.93	2.8	3.43333	5.2	24.61	26.18	GO:001602	CC:membrane;	K21989	TMEM63	------	------	COG5594	S:Function unknown	XP_021983230.1	CSC1-like protein HYP1 [Helianthus annuus]	sp|Q8GUH7|CSCLC_ARATH;	CSC1-like protein HYP1 OS=Arabidopsis thaliana OX=3702 GN=HYP1 PE=2 SV=1;	PF02714.12;PF13967.3;PF14703.3	RSN1_7TM;RSN1_TM;PHM7_cyt	Calcium-dependent channel, 7TM region, putative phosphate;Late exocytosis, associated with Golgi transport;Cytosolic domain of 10TM putative phosphate transporter
MSTRG.21421.2	gene38943	LOC110880007	AP2-like ethylene-responsive transcription factor At1g16060	AP2	PF00847	AP2 domain	0.2	0.21	0.05	0.2	0.3	0.35	0.41	0.79	0.85	2.87	0.68	1.98	0.19	0.13	0.34	0.153333	0.283333	0.683333	1.84333	0.22	------	------	K09285	OVM, ANT	------	------	ENOG410Y9PK	K:Transcription	XP_021984251.1	AP2-like ethylene-responsive transcription factor At1g16060 [Helianthus annuus]	sp|Q94AN4|AP2L1_ARATH;	AP2-like ethylene-responsive transcription factor At1g16060 OS=Arabidopsis thaliana OX=3702 GN=At1g16060 PE=2 SV=1;	PF00847.17	AP2	AP2 domain
rna68294	gene45924	LOC110889298	AP2-like ethylene-responsive transcription factor ANT	AP2	PF00847	AP2 domain	0.22	0.27	0.16	0.32	0.33	0.22	0.15	0.09	0.18	0.25	0.47	0.28	0.07	0.08	0	0.216667	0.29	0.14	0.333333	0.05	------	------	K09285	OVM, ANT	------	------	ENOG410Y9X6	L:Replication, recombination and repair	XP_021992494.1	AP2-like ethylene-responsive transcription factor ANT [Helianthus annuus]	sp|Q38914|ANT_ARATH;	AP2-like ethylene-responsive transcription factor ANT OS=Arabidopsis thaliana OX=3702 GN=ANT PE=1 SV=2;	PF00847.17	AP2	AP2 domain
MSTRG.25117.2	gene45946	LOC110889313	ethylene-responsive transcription factor RAP2-7-like	AP2	PF00847	AP2 domain	1.18	1.04	2.02	1.09	0.59	0.98	0.59	0.49	0.38	0.93	1.6	0.77	0.4	0.48	0.45	1.41333	0.886667	0.486667	1.1	0.443333	------	------	K09284	AP2	------	------	ENOG410YD13	K:Transcription	XP_021992509.1	ethylene-responsive transcription factor RAP2-7-like [Helianthus annuus]	sp|Q9SK03|RAP27_ARATH;	Ethylene-responsive transcription factor RAP2-7 OS=Arabidopsis thaliana OX=3702 GN=RAP2-7 PE=2 SV=2;	PF00847.17	AP2	AP2 domain
rna77778	gene52274	LOC110894847	AP2-like ethylene-responsive transcription factor AIL6	AP2	PF00847	AP2 domain	3.2	2.71	4.11	2.44	3.41	2.47	2.02	1.69	2.38	0	1.55	0.8	0.03	0.21	0.12	3.34	2.77333	2.03	0.783333	0.12	------	------	K09285	OVM, ANT	------	------	ENOG41118NG	K:Transcription	XP_021997769.1	AP2-like ethylene-responsive transcription factor AIL6 [Helianthus annuus]	sp|Q52QU2|AIL6_ARATH;	AP2-like ethylene-responsive transcription factor AIL6 OS=Arabidopsis thaliana OX=3702 GN=AIL6 PE=2 SV=1;	PF00847.17	AP2	AP2 domain
MSTRG.28692.5	gene52493	LOC110894983	AP2-like ethylene-responsive transcription factor TOE3, transcript variant X3	AP2	PF00847	AP2 domain	1.39	1.39	1.78	1.25	0.81	0.84	0.03	0.15	0.16	0.73	2.32	0.64	1.6	0.9	0.88	1.52	0.966667	0.113333	1.23	1.12667	------	------	K09284	AP2	------	------	ENOG410YD13	K:Transcription	XP_021997937.1	AP2-like ethylene-responsive transcription factor TOE3 isoform X1 [Helianthus annuus]	sp|P47927|AP2_ARATH;	Floral homeotic protein APETALA 2 OS=Arabidopsis thaliana OX=3702 GN=AP2 PE=1 SV=1;	PF00847.17	AP2	AP2 domain
rna78466	gene52766	LOC110895143	floral homeotic protein APETALA 2-like	AP2	PF00847	AP2 domain	1.61	1.08	0.22	0.43	0.37	0.56	0.02	0	0	0.07	0.04	0.13	0.05	0.02	0	0.97	0.453333	0.006667	0.08	0.023333	------	------	K09284	AP2	------	------	ENOG410YBZ8;ENOG410YD13	K:Transcription;	XP_021998113.1	floral homeotic protein APETALA 2-like [Helianthus annuus]	sp|P47927|AP2_ARATH;	Floral homeotic protein APETALA 2 OS=Arabidopsis thaliana OX=3702 GN=AP2 PE=1 SV=1;	PF00847.17	AP2	AP2 domain
rna79335	gene53357	LOC110895442	AP2-like ethylene-responsive transcription factor ANT	AP2	PF00847	AP2 domain	0.09	0.28	0.21	0	0	0	0	0	0	0.03	0.08	0.06	0	0	0	0.193333	0	0	0.056667	0	------	------	K09285	OVM, ANT	------	------	ENOG410Y9X6	K:Transcription	XP_021998451.1	AP2-like ethylene-responsive transcription factor ANT [Helianthus annuus]	sp|Q38914|ANT_ARATH;	AP2-like ethylene-responsive transcription factor ANT OS=Arabidopsis thaliana OX=3702 GN=ANT PE=1 SV=2;	PF00847.17	AP2	AP2 domain
MSTRG.34261.1	gene62932	LOC110909138	AP2-like ethylene-responsive transcription factor AIL6	AP2	PF00847	AP2 domain	27.84	25.78	32.26	23.58	28.68	32.15	27.94	36.38	40.88	101.14	63.11	76.16	106.8	123.39	233.24	28.6267	28.1367	35.0667	80.1367	154.477	------	------	K09285	OVM, ANT	------	------	ENOG41118NG	K:Transcription	XP_022009844.1	AP2-like ethylene-responsive transcription factor AIL6 [Helianthus annuus]	sp|Q52QU2|AIL6_ARATH;	AP2-like ethylene-responsive transcription factor AIL6 OS=Arabidopsis thaliana OX=3702 GN=AIL6 PE=2 SV=1;	PF00847.17	AP2	AP2 domain
MSTRG.34571.1	gene63453	LOC110903740	ethylene-responsive transcription factor WRI1	AP2	PF00847	AP2 domain	52.36	65.53	79.73	35.85	39.78	50.18	39	46.7	42.11	3.27	32.46	23.45	0.25	0.66	0.82	65.8733	41.9367	42.6033	19.7267	0.576667	GO:0006355;GO:0007275;GO:0005634;GO:0003700;GO:000367	BP:regulation of transcription, DNA-templated;BP:multicellular organism development;CC:nucleus;MF:transcription factor activity, sequence-specific DNA binding;MF:DNA binding;	------	------	------	------	ENOG410Y9IH	K:Transcription	XP_022005216.1	ethylene-responsive transcription factor WRI1 [Helianthus annuus]	sp|Q6X5Y6|WRI1_ARATH;	Ethylene-responsive transcription factor WRI1 OS=Arabidopsis thaliana OX=3702 GN=WRI1 PE=2 SV=1;	PF00847.17	AP2	AP2 domain
rna96994	gene65312	LOC110904995	floral homeotic protein APETALA 2-like, transcript variant X1	AP2	PF00847	AP2 domain	1.92	1.99	2.56	1.47	1.1	0.84	0.61	0.55	0.51	0.14	1.15	0.49	0.84	0.18	0.28	2.15667	1.13667	0.556667	0.593333	0.433333	------	------	K09284	AP2	------	------	ENOG410YD13;ENOG410YBZ8	K:Transcription;	XP_022006550.1	floral homeotic protein APETALA 2-like isoform X1 [Helianthus annuus]	sp|P47927|AP2_ARATH;	Floral homeotic protein APETALA 2 OS=Arabidopsis thaliana OX=3702 GN=AP2 PE=1 SV=1;	PF00847.17	AP2	AP2 domain
MSTRG.36618.2	gene66987	LOC110911121	AP2-like ethylene-responsive transcription factor ANT	AP2	PF00847	AP2 domain	0.47	0.94	2.3	0.19	0.34	0.41	0.22	0.13	0.19	0.12	0.4	0.19	0.02	0	0	1.23667	0.313333	0.18	0.236667	0.006667	------	------	K09285	OVM, ANT	------	------	ENOG410Y9X6	K:Transcription	XP_022011394.1	AP2-like ethylene-responsive transcription factor ANT [Helianthus annuus]	sp|Q38914|ANT_ARATH;	AP2-like ethylene-responsive transcription factor ANT OS=Arabidopsis thaliana OX=3702 GN=ANT PE=1 SV=2;	PF00847.17	AP2	AP2 domain
rna103370	gene69421	LOC110912538	AP2-like ethylene-responsive transcription factor TOE3, transcript variant X2	AP2	PF00847	AP2 domain	1.28	0.8	0.13	0.19	0.72	0.67	0	0.06	0	0	0.34	0.03	0.18	0.06	0.03	0.736667	0.526667	0.02	0.123333	0.09	------	------	K09284	AP2	------	------	ENOG410YBZ8;ENOG410YD13	K:Transcription;	XP_022012983.1	AP2-like ethylene-responsive transcription factor TOE3 isoform X1 [Helianthus annuus]	sp|P47927|AP2_ARATH;	Floral homeotic protein APETALA 2 OS=Arabidopsis thaliana OX=3702 GN=AP2 PE=1 SV=1;	PF00847.17	AP2	AP2 domain
rna105203	gene70726	LOC110916355	AP2-like ethylene-responsive transcription factor At1g16060	AP2	PF00847	AP2 domain	0.3	0.7	0.26	0.33	0.65	0.79	0.33	1.03	1.44	0.33	0.52	0.48	0	0.03	0.52	0.42	0.59	0.933333	0.443333	0.183333	------	------	K09285	OVM, ANT	------	------	ENOG410Y9PK	K:Transcription	XP_022016792.1	AP2-like ethylene-responsive transcription factor At1g16060 [Helianthus annuus]	sp|Q94AN4|AP2L1_ARATH;	AP2-like ethylene-responsive transcription factor At1g16060 OS=Arabidopsis thaliana OX=3702 GN=At1g16060 PE=2 SV=1;	PF00847.17	AP2	AP2 domain
rna11754	gene8007	LOC110927116	AP2-like ethylene-responsive transcription factor PLT2, transcript variant X1	AP2	PF00847	AP2 domain	6.92	11.57	11.84	8.16	7.25	10.74	11.32	10.94	13.47	34.01	16.11	25.87	55.64	50.43	60.52	10.11	8.71667	11.91	25.33	55.53	------	------	------	------	------	------	ENOG410YWTN;ENOG410YDYN	K:Transcription;	XP_022025573.1	transcription factor bHLH130-like isoform X1 [Helianthus annuus]	sp|Q66GR3|BH130_ARATH;	Transcription factor bHLH130 OS=Arabidopsis thaliana OX=3702 GN=BHLH130 PE=1 SV=1;	PF00010.23	HLH	Helix-loop-helix DNA-binding domain
rna11785	gene8026	LOC110900434	AP2-like ethylene-responsive transcription factor At1g79700	AP2	PF00847	AP2 domain	9.29	8.45	7.57	9.28	9.6	9.27	7.43	11.56	11.85	11.18	11.36	12.01	10.07	10.01	11.18	8.43667	9.38333	10.28	11.5167	10.42	------	------	K09419	HSFF	------	------	COG5169	K:Transcription	XP_022021057.1	heat stress transcription factor A-4c-like [Helianthus annuus]	sp|O49403|HFA4A_ARATH;	Heat stress transcription factor A-4a OS=Arabidopsis thaliana OX=3702 GN=HSFA4A PE=2 SV=1;	PF00447.14	HSF_DNA-bind	HSF-type DNA-binding
MSTRG.5400.2	gene9800	LOC110929140	AP2-like ethylene-responsive transcription factor AIL5	AP2	PF00847	AP2 domain	10.87	11.25	11.74	14.35	13.84	16.45	16.45	18.14	19.28	49.22	30.83	40.96	85.69	88.74	124.8	11.2867	14.88	17.9567	40.3367	99.7433	------	------	K09060	GBF	------	------	ENOG410YJFN	K:Transcription	XP_022027954.1	G-box-binding factor 1-like [Helianthus annuus]	sp|P42774|GBF1_ARATH;	G-box-binding factor 1 OS=Arabidopsis thaliana OX=3702 GN=GBF1 PE=1 SV=2;	PF07777.8;PF00170.18;PF07716.12;PF02183.15;PF16559.2;PF04849.10	MFMR;bZIP_1;bZIP_2;HALZ;GIT_CC;HAP1_N	G-box binding protein MFMR;bZIP transcription factor;Basic region leucine zipper;Homeobox associated leucine zipper;GIT coiled-coil Rho guanine nucleotide exchange factor;HAP1 N-terminal conserved region
rna20755	gene14118	LOC110935887	auxin response factor 2B-like	ARF	PF02362	B3 DNA binding domain	3.52	3.04	1.79	2.17	2.96	2.41	0.84	0.95	1.39	7.08	3.1	4.5	10.61	11.4	13.16	2.78333	2.51333	1.06	4.89333	11.7233	GO:0009725;GO:0009908;GO:0006351;GO:0099402;GO:005079	BP:response to hormone;BP:flower development;BP:transcription, DNA-templated;BP:plant organ development;BP:regulation of cellular process;	------	------	------	------	ENOG4110RNJ	K:Transcription	XP_022033924.1	auxin response factor 2B-like [Helianthus annuus]	sp|Q2LAJ3|ARF2A_SOLLC;	Auxin response factor 2A OS=Solanum lycopersicum OX=4081 GN=ARF2A PE=1 SV=1;	PF06507.10;PF02362.18;PF02309.13	Auxin_resp;B3;AUX_IAA	Auxin response factor;B3 DNA binding domain;AUX/IAA family
rna24490	gene16681	LOC110937249	auxin response factor 3-like	ARF	PF02362	B3 DNA binding domain	2.75	2.25	2.85	2.51	2.99	2.57	1.08	1.44	2.56	4.55	4.19	4.26	9.33	5.35	6.9	2.61667	2.69	1.69333	4.33333	7.19333	------	------	K14486	K14486, ARF	map04075	Plant hormone signal transduction	ENOG410YC80	K:Transcription	XP_022035336.1	auxin response factor 3-like [Helianthus annuus]	sp|O23661|ARFC_ARATH;	Auxin response factor 3 OS=Arabidopsis thaliana OX=3702 GN=ARF3 PE=1 SV=2;	PF06507.10;PF02362.18	Auxin_resp;B3	Auxin response factor;B3 DNA binding domain
MSTRG.11415.2	gene20979	LOC110941009	auxin response factor 5-like, transcript variant X2	ARF	PF02362	B3 DNA binding domain	5.02	5.38	5.92	4.24	5.94	6.12	2.38	2.85	3.48	2.96	2.35	2.33	4.42	9.83	7.88	5.44	5.43333	2.90333	2.54667	7.37667	------	------	K14486	K14486, ARF	map04075	Plant hormone signal transduction	ENOG410Y913	K:Transcription	XP_022038300.1	auxin response factor 5-like isoform X1 [Helianthus annuus]	sp|P93024|ARFE_ARATH;	Auxin response factor 5 OS=Arabidopsis thaliana OX=3702 GN=ARF5 PE=1 SV=3;	PF06507.10;PF02362.18;PF02309.13	Auxin_resp;B3;AUX_IAA	Auxin response factor;B3 DNA binding domain;AUX/IAA family
rna3108	gene2145	LOC110870922	auxin response factor 3-like	ARF	PF02362	B3 DNA binding domain	4.71	4.83	6	5	7.85	7.22	5	7.96	8.57	13.46	18.32	12.81	30.35	16.46	22.06	5.18	6.69	7.17667	14.8633	22.9567	GO:000998	BP:cellular process;	K14486	K14486, ARF	map04075	Plant hormone signal transduction	ENOG410YC80	K:Transcription	XP_021975677.1	auxin response factor 3-like [Helianthus annuus]	sp|O23661|ARFC_ARATH;	Auxin response factor 3 OS=Arabidopsis thaliana OX=3702 GN=ARF3 PE=1 SV=2;	PF06507.10;PF02362.18	Auxin_resp;B3	Auxin response factor;B3 DNA binding domain
MSTRG.11928.2	gene21961	LOC110941533	auxin response factor 2B-like	ARF	PF02362	B3 DNA binding domain	2.87	3.4	1.92	3.36	2.48	3.04	3.36	1.86	2.55	9.92	8.03	8.56	20.48	17.34	25.57	2.73	2.96	2.59	8.83667	21.13	------	------	------	------	------	------	ENOG4110RNJ	K:Transcription	XP_022038866.1	auxin response factor 2B-like [Helianthus annuus]	sp|K4DF01|ARF2B_SOLLC;	Auxin response factor 2B OS=Solanum lycopersicum OX=4081 GN=ARF2B PE=2 SV=1;	PF06507.10;PF02362.18;PF02309.13	Auxin_resp;B3;AUX_IAA	Auxin response factor;B3 DNA binding domain;AUX/IAA family
MSTRG.14967.3	gene27221	LOC110867964	auxin response factor 11-like, transcript variant X1	ARF	PF02362	B3 DNA binding domain	2.56	3.34	3.14	2	2.29	1.93	1.3	2.05	2.45	16.89	10.5	12.13	32.65	21.05	30.78	3.01333	2.07333	1.93333	13.1733	28.16	------	------	K14486	K14486, ARF	map04075	Plant hormone signal transduction	ENOG410YECH	K:Transcription	XP_021972719.1	auxin response factor 11-like isoform X1 [Helianthus annuus]	sp|Q9ZPY6|ARFK_ARATH;	Auxin response factor 11 OS=Arabidopsis thaliana OX=3702 GN=ARF11 PE=2 SV=3;	PF06507.10;PF02362.18;PF02309.13	Auxin_resp;B3;AUX_IAA	Auxin response factor;B3 DNA binding domain;AUX/IAA family
rna46030	gene30880	LOC110872467	auxin response factor 18-like, transcript variant X1	ARF	PF02362	B3 DNA binding domain	0.06	0.06	0.05	0.06	0.05	0.06	0.13	0.12	0.05	0.74	0.43	0.08	0	0.1	0.03	0.056667	0.056667	0.1	0.416667	0.043333	------	------	------	------	------	------	ENOG410ZZ2C	K:Transcription	XP_021976959.1	auxin response factor 18-like [Helianthus annuus]	sp|Q9SKN5|ARFJ_ARATH;	Auxin response factor 10 OS=Arabidopsis thaliana OX=3702 GN=ARF10 PE=2 SV=1;	PF06507.10;PF02362.18;PF02309.13	Auxin_resp;B3;AUX_IAA	Auxin response factor;B3 DNA binding domain;AUX/IAA family
MSTRG.17243.3	gene31333	LOC110872731	auxin response factor 2A-like, transcript variant X2	ARF	PF02362	B3 DNA binding domain	1.61	1.71	1.64	1.76	1.73	1.91	1.59	2.66	1.97	4.13	4.37	3.81	16.31	32.27	32.25	1.65333	1.8	2.07333	4.10333	26.9433	------	------	------	------	------	------	ENOG4110RNJ;ENOG41113VQ	K:Transcription;S:Function unknown	OTG18375.1	putative auxin response factor, DNA-binding pseudobarrel domain protein [Helianthus annuus]	sp|Q2R3F5|ARFW_ORYSJ;	Auxin response factor 23 OS=Oryza sativa subsp. japonica OX=39947 GN=ARF23 PE=1 SV=2;	PF06507.10;PF02362.18	Auxin_resp;B3	Auxin response factor;B3 DNA binding domain
MSTRG.17245.5	gene31334	LOC110872732	auxin response factor 4-like, transcript variant X1	ARF	PF02362	B3 DNA binding domain	3.44	2.63	2.24	3.04	4.38	3.76	2.83	4.07	3.46	10.75	7.19	9.81	16.81	10.38	11.2	2.77	3.72667	3.45333	9.25	12.7967	------	------	------	------	------	------	ENOG4110RNJ;ENOG41113VQ;ENOG410Y8ZK	K:Transcription;S:Function unknown;K:Transcription	OTG18376.1	putative auxin response factor, DNA-binding pseudobarrel domain protein [Helianthus annuus]	sp|Q5JK20|ARFD_ORYSJ;	Auxin response factor 4 OS=Oryza sativa subsp. japonica OX=39947 GN=ARF4 PE=2 SV=1;	PF06507.10;PF02362.18	Auxin_resp;B3	Auxin response factor;B3 DNA binding domain
rna49379	gene33195	LOC110873708	auxin response factor 5-like	ARF	PF02362	B3 DNA binding domain	4.8	3.47	4.39	2.43	2.43	1.6	0.56	0.7	0.77	0.44	0.53	0.4	0.89	0.14	0.17	4.22	2.15333	0.676667	0.456667	0.4	GO:000998	BP:cellular process;	K14486	K14486, ARF	map04075	Plant hormone signal transduction	ENOG410Y913	K:Transcription	XP_021978401.1	auxin response factor 5-like [Helianthus annuus]	sp|P93024|ARFE_ARATH;	Auxin response factor 5 OS=Arabidopsis thaliana OX=3702 GN=ARF5 PE=1 SV=3;	PF06507.10;PF02362.18;PF02309.13	Auxin_resp;B3;AUX_IAA	Auxin response factor;B3 DNA binding domain;AUX/IAA family
rna51745	gene34899	LOC110877618	auxin response factor 19-like, transcript variant X1	ARF	PF02362	B3 DNA binding domain	0.87	0.74	0.85	0.56	0.72	1.19	0.66	1.09	2.08	4.05	5.51	3.2	6.42	2.9	4.84	0.82	0.823333	1.27667	4.25333	4.72	GO:0006355;GO:0009734;GO:0005634;GO:000367	BP:regulation of transcription, DNA-templated;BP:auxin-activated signaling pathway;CC:nucleus;MF:DNA binding;	------	------	------	------	ENOG410YDIT	K:Transcription	XP_021981467.1	auxin response factor 19-like isoform X1 [Helianthus annuus]	sp|Q0D9R7|ARFS_ORYSJ;	Auxin response factor 19 OS=Oryza sativa subsp. japonica OX=39947 GN=ARF19 PE=2 SV=2;	PF06507.10;PF02362.18;PF02309.13	Auxin_resp;B3;AUX_IAA	Auxin response factor;B3 DNA binding domain;AUX/IAA family
rna52081	gene35115	LOC110877733	auxin response factor 18-like, transcript variant X4	ARF	PF02362	B3 DNA binding domain	1.39	0.46	0.96	1.29	1.35	1.67	1.31	2.05	2.16	2.15	2.68	3	2.62	1.78	1.67	0.936667	1.43667	1.84	2.61	2.02333	------	------	------	------	------	------	ENOG410ZZ2C	K:Transcription	XP_021981621.1	auxin response factor 18-like [Helianthus annuus]	sp|Q653H7|ARFR_ORYSJ;	Auxin response factor 18 OS=Oryza sativa subsp. japonica OX=39947 GN=ARF18 PE=2 SV=1;	PF06507.10;PF02362.18	Auxin_resp;B3	Auxin response factor;B3 DNA binding domain
rna65796	gene44140	LOC110886230	auxin response factor 19-like, transcript variant X2	ARF	PF02362	B3 DNA binding domain	0.38	0.27	0.51	0.17	0.11	0.11	0.1	0.13	0.09	0.8	0.83	0.68	1.07	1.26	1.86	0.386667	0.13	0.106667	0.77	1.39667	------	------	------	------	------	------	ENOG410YDIT	K:Transcription	XP_021989698.1	auxin response factor 19-like isoform X1 [Helianthus annuus]	sp|Q0D9R7|ARFS_ORYSJ;	Auxin response factor 19 OS=Oryza sativa subsp. japonica OX=39947 GN=ARF19 PE=2 SV=2;	PF06507.10;PF02362.18;PF02309.13	Auxin_resp;B3;AUX_IAA	Auxin response factor;B3 DNA binding domain;AUX/IAA family
rna73295	gene49293	LOC110891065	auxin response factor 1, transcript variant X3	ARF	PF02362	B3 DNA binding domain	9.77	10.09	11.38	9.22	10.31	9.92	6.42	6.04	6.39	10.54	11.93	11.23	15.02	6.82	7.36	10.4133	9.81667	6.28333	11.2333	9.73333	GO:0009725;GO:0006351;GO:0044699;GO:0050794;GO:000548	BP:response to hormone;BP:transcription, DNA-templated;BP:single-organism process;BP:regulation of cellular process;MF:binding;	K14486	K14486, ARF	map04075	Plant hormone signal transduction	ENOG410Y8ZK	K:Transcription	OTG08940.1	putative auxin response factor 1 [Helianthus annuus]	sp|Q8L7G0|ARFA_ARATH;	Auxin response factor 1 OS=Arabidopsis thaliana OX=3702 GN=ARF1 PE=1 SV=2;	PF06507.10;PF02362.18;PF02309.13	Auxin_resp;B3;AUX_IAA	Auxin response factor;B3 DNA binding domain;AUX/IAA family
rna75695	gene50913	LOC110894082	auxin response factor 19-like, transcript variant X2	ARF	PF02362	B3 DNA binding domain	0.99	0.92	1.07	0.91	1.5	1.26	0.63	1.21	0.98	2.61	2.07	2.09	6.9	7.23	7.05	0.993333	1.22333	0.94	2.25667	7.06	------	------	------	------	------	------	ENOG410YDIT	K:Transcription	XP_021996950.1	auxin response factor 19-like isoform X1 [Helianthus annuus]	sp|Q0D9R7|ARFS_ORYSJ;	Auxin response factor 19 OS=Oryza sativa subsp. japonica OX=39947 GN=ARF19 PE=2 SV=2;	PF06507.10;PF02362.18;PF02309.13	Auxin_resp;B3;AUX_IAA	Auxin response factor;B3 DNA binding domain;AUX/IAA family
MSTRG.30751.1	gene56407	LOC110900998	auxin response factor 18-like	ARF	PF02362	B3 DNA binding domain	1.86	2.52	1.87	1.6	2.56	1.99	1.35	1.96	2.69	2.95	3.04	2.43	1.51	0.6	0.64	2.08333	2.05	2	2.80667	0.916667	GO:1901700;GO:0009755;GO:0080090;GO:0009725;GO:0009889;GO:0050794;GO:0048437;GO:0048827;GO:0006351;GO:004843	BP:response to oxygen-containing compound;BP:hormone-mediated signaling pathway;BP:regulation of primary metabolic process;BP:response to hormone;BP:regulation of biosynthetic process;BP:regulation of cellular process;BP:floral organ development;BP:phyllome development;BP:transcription, DNA-templated;BP:floral whorl development;	------	------	------	------	ENOG410ZZ2C	K:Transcription	XP_022003545.1	auxin response factor 18-like [Helianthus annuus]	sp|Q653H7|ARFR_ORYSJ;	Auxin response factor 18 OS=Oryza sativa subsp. japonica OX=39947 GN=ARF18 PE=2 SV=1;	PF06507.10;PF02362.18	Auxin_resp;B3	Auxin response factor;B3 DNA binding domain
rna85348	gene57466	LOC110898684	auxin response factor 4-like	ARF	PF02362	B3 DNA binding domain	7.13	6.19	7.1	6.49	5.9	7.8	4.57	5.66	8.33	0.31	4.82	2.9	0.45	0.09	0.04	6.80667	6.73	6.18667	2.67667	0.193333	------	------	------	------	------	------	ENOG4111D9H;ENOG410YC80	K:Transcription;	XP_022001199.1	auxin response factor 4-like [Helianthus annuus]	sp|Q9ZTX9|ARFD_ARATH;	Auxin response factor 4 OS=Arabidopsis thaliana OX=3702 GN=ARF4 PE=1 SV=1;	PF06507.10;PF02362.18;PF02309.13	Auxin_resp;B3;AUX_IAA	Auxin response factor;B3 DNA binding domain;AUX/IAA family
MSTRG.32132.1	gene58924	LOC110899475	auxin response factor 9-like	ARF	PF02362	B3 DNA binding domain	13.21	17.36	19.71	8.03	11.47	9.71	5.43	4.54	6.12	5.99	7.73	6.66	8.11	10.47	10.97	16.76	9.73667	5.36333	6.79333	9.85	GO:0009725;GO:0006351;GO:005079	BP:response to hormone;BP:transcription, DNA-templated;BP:regulation of cellular process;	K14486	K14486, ARF	map04075	Plant hormone signal transduction	ENOG410YECH	S:Function unknown	XP_022002059.1	auxin response factor 9-like [Helianthus annuus]	sp|Q9XED8|ARFI_ARATH;	Auxin response factor 9 OS=Arabidopsis thaliana OX=3702 GN=ARF9 PE=1 SV=1;	PF06507.10;PF02362.18;PF02309.13	Auxin_resp;B3;AUX_IAA	Auxin response factor;B3 DNA binding domain;AUX/IAA family
MSTRG.33235.1	gene60964	LOC110908143	auxin response factor 4-like	ARF	PF02362	B3 DNA binding domain	29.51	30.66	30.19	25.78	32.29	28	18.61	21.93	23.14	9.96	30.31	18.83	12.58	11.66	8.6	30.12	28.69	21.2267	19.7	10.9467	------	------	------	------	------	------	ENOG4111D9H;ENOG410YC80	K:Transcription;	XP_022008740.1	auxin response factor 4-like [Helianthus annuus]	sp|Q9ZTX9|ARFD_ARATH;	Auxin response factor 4 OS=Arabidopsis thaliana OX=3702 GN=ARF4 PE=1 SV=1;	PF06507.10;PF02362.18;PF02309.13	Auxin_resp;B3;AUX_IAA	Auxin response factor;B3 DNA binding domain;AUX/IAA family
MSTRG.34308.4	gene63042	LOC110909189	auxin response factor 8-like, transcript variant X3	ARF	PF02362	B3 DNA binding domain	11.72	10.52	16.53	8.76	8.81	8.29	4.58	5.06	7.56	8.23	10.4	8.05	9.11	9.68	15.54	12.9233	8.62	5.73333	8.89333	11.4433	------	------	------	------	------	------	ENOG410YA3R	K:Transcription	XP_022009902.1	auxin response factor 8-like isoform X1 [Helianthus annuus]	sp|Q9FGV1|ARFH_ARATH;	Auxin response factor 8 OS=Arabidopsis thaliana OX=3702 GN=ARF8 PE=1 SV=2;	PF06507.10;PF02362.18;PF02309.13	Auxin_resp;B3;AUX_IAA	Auxin response factor;B3 DNA binding domain;AUX/IAA family
rna95529	gene64257	LOC110904291	auxin response factor 10, transcript variant X1	ARF	PF02362	B3 DNA binding domain	4.8	4.95	4.4	5.18	5.13	3.97	2.72	3.07	3.93	1.05	3.13	1.69	1.14	0.51	0.6	4.71667	4.76	3.24	1.95667	0.75	GO:000998	BP:cellular process;	------	------	------	------	ENOG410ZZ2C	K:Transcription	XP_022005824.1	auxin response factor 10 [Helianthus annuus]	sp|Q9SKN5|ARFJ_ARATH;	Auxin response factor 10 OS=Arabidopsis thaliana OX=3702 GN=ARF10 PE=2 SV=1;	PF06507.10;PF02362.18;PF02309.13	Auxin_resp;B3;AUX_IAA	Auxin response factor;B3 DNA binding domain;AUX/IAA family
MSTRG.35048.2	gene64296	LOC110904319	auxin response factor 4-like	ARF	PF02362	B3 DNA binding domain	3.73	4.37	5.5	1.31	1.87	1.13	0.48	1.08	0.84	1.19	2.85	1.1	0.87	0.83	0.28	4.53333	1.43667	0.8	1.71333	0.66	GO:0009987;GO:004469	BP:cellular process;BP:single-organism process;	------	------	------	------	ENOG4111D9H;ENOG410YC80	K:Transcription;	XP_022005856.1	auxin response factor 4-like [Helianthus annuus]	sp|Q9ZTX9|ARFD_ARATH;	Auxin response factor 4 OS=Arabidopsis thaliana OX=3702 GN=ARF4 PE=1 SV=1;	PF06507.10;PF02362.18;PF02309.13	Auxin_resp;B3;AUX_IAA	Auxin response factor;B3 DNA binding domain;AUX/IAA family
rna101243	gene68026	LOC110911772	auxin response factor 3-like	ARF	PF02362	B3 DNA binding domain	0.9	0.79	0.58	1.2	2.04	1.52	0.56	0.81	0.67	4.69	2.01	3.75	3.52	2.21	3.08	0.756667	1.58667	0.68	3.48333	2.93667	------	------	K14486	K14486, ARF	map04075	Plant hormone signal transduction	ENOG410YC80	K:Transcription	XP_022012115.1	auxin response factor 3-like [Helianthus annuus]	sp|O23661|ARFC_ARATH;	Auxin response factor 3 OS=Arabidopsis thaliana OX=3702 GN=ARF3 PE=1 SV=2;	PF06507.10;PF02362.18	Auxin_resp;B3	Auxin response factor;B3 DNA binding domain
rna101366	gene68106	LOC110911810	auxin response factor 6-like, transcript variant X1	ARF	PF02362	B3 DNA binding domain	4.11	2.71	3.63	3.74	3.68	4.41	1.55	2.2	2.77	10.09	8.31	6.96	14.09	7.7	8.97	3.48333	3.94333	2.17333	8.45333	10.2533	GO:0009725;GO:0006351;GO:005079	BP:response to hormone;BP:transcription, DNA-templated;BP:regulation of cellular process;	------	------	------	------	ENOG410YA3R	K:Transcription	XP_022012151.1	auxin response factor 6-like isoform X1 [Helianthus annuus]	sp|Q0J951|ARFL_ORYSJ;	Auxin response factor 12 OS=Oryza sativa subsp. japonica OX=39947 GN=ARF12 PE=2 SV=1;	PF06507.10;PF02362.18;PF02309.13	Auxin_resp;B3;AUX_IAA	Auxin response factor;B3 DNA binding domain;AUX/IAA family
MSTRG.38447.2	gene70410	LOC110913015	auxin response factor 18-like	ARF	PF02362	B3 DNA binding domain	1.99	0.65	0.26	0.64	0.76	0.78	0.19	0.26	0.44	2.17	0.7	1.41	2.19	2.4	2.61	0.966667	0.726667	0.296667	1.42667	2.4	GO:000998	BP:cellular process;	------	------	------	------	ENOG410ZZ2C	K:Transcription	XP_022013562.1	auxin response factor 18-like [Helianthus annuus]	sp|Q93YR9|ARFP_ARATH;	Auxin response factor 16 OS=Arabidopsis thaliana OX=3702 GN=ARF16 PE=1 SV=1;	PF06507.10;PF02362.18;PF02309.13	Auxin_resp;B3;AUX_IAA	Auxin response factor;B3 DNA binding domain;AUX/IAA family
rna10963	gene7473	LOC110924766	auxin response factor 18-like, transcript variant X1	ARF	PF02362	B3 DNA binding domain	2.29	1.64	1.78	1.37	1.27	1.13	0.09	0.03	0.56	0.96	2.35	0.54	0.24	0.93	1.01	1.90333	1.25667	0.226667	1.28333	0.726667	------	------	------	------	------	------	COG5048	S:Function unknown	XP_022018787.1	protein SHOOT GRAVITROPISM 5-like [Helianthus annuus]	sp|Q9C9X7|IDD14_ARATH;	Protein indeterminate-domain 14 OS=Arabidopsis thaliana OX=3702 GN=IDD14 PE=1 SV=1;	PF00096.23	zf-C2H2	Zinc finger, C2H2 type
MSTRG.41258.2	gene75575	LOC110915653	auxin response factor 8	ARF	PF02362	B3 DNA binding domain	0.78	0.85	0.82	1	0.96	0.62	0.68	0.87	0.92	1.97	2.12	1.39	3.11	2.32	3.72	0.816667	0.86	0.823333	1.82667	3.05	------	------	------	------	------	------	ENOG410YG8I;ENOG410YB3T	K:Transcription;	XP_022016097.1	transcription repressor KAN1-like [Helianthus annuus]	sp|Q93WJ9|KAN1_ARATH;	Transcription repressor KAN1 OS=Arabidopsis thaliana OX=3702 GN=KAN1 PE=1 SV=1;	PF00249.28	Myb_DNA-binding	Myb-like DNA-binding domain
MSTRG.41423.2	gene75869	LOC110925580	auxin response factor 11-like	ARF	PF02362	B3 DNA binding domain	0.15	0.43	0.15	0.15	0.19	0.07	0.03	0	0.04	0.66	0.49	0.37	0.28	0.26	0.44	0.243333	0.136667	0.023333	0.506667	0.326667	------	------	------	------	------	------	ENOG410YM3E;ENOG41124AA;ENOG410YQNQ	K:Transcription;	XP_022022322.1	ethylene-responsive transcription factor CRF2-like [Helianthus annuus]	sp|Q9SUQ2|CRF2_ARATH;	Ethylene-responsive transcription factor CRF2 OS=Arabidopsis thaliana OX=3702 GN=CRF2 PE=1 SV=1;	PF00847.17	AP2	AP2 domain
rna115464	gene77736	LOC110921231	auxin response factor 2A-like	ARF	PF02362	B3 DNA binding domain	0.23	0.14	0.27	0.04	0.04	0	0.14	0.04	0.04	0	0.04	0	0.05	0.04	0	0.213333	0.026667	0.073333	0.013333	0.03	------	------	------	------	------	------	ENOG410YA57;ENOG410YBW5	S:Function unknown;	XP_022023064.1	SUPPRESSOR OF GAMMA RESPONSE 1-like [Helianthus annuus]	sp|Q6NQK2|NAC8_ARATH;	SUPPRESSOR OF GAMMA RESPONSE 1 OS=Arabidopsis thaliana OX=3702 GN=SOG1 PE=1 SV=1;	PF02365.12	NAM	No apical meristem
rna12403	gene8442	LOC110928437	auxin response factor 19-like, transcript variant X1	ARF	PF02362	B3 DNA binding domain	5.3	4.36	8.05	5.93	5.41	7.22	6.45	6.51	6.24	31.86	12.51	31.7	38.02	20.2	25.36	5.90333	6.18667	6.4	25.3567	27.86	GO:0016117;GO:0055114;GO:0016021;GO:001670	BP:carotenoid biosynthetic process;BP:oxidation-reduction process;CC:integral component of membrane;MF:oxidoreductase activity, acting on paired donors, with incorporation or reduction of molecular oxygen;	K06444	lcyE, crtL2	map00906	Carotenoid biosynthesis	ENOG410XPIY	S:Function unknown	XP_022027169.1	lycopene epsilon cyclase, chloroplastic [Helianthus annuus]	sp|Q38932|LCYE_ARATH;	Lycopene epsilon cyclase, chloroplastic OS=Arabidopsis thaliana OX=3702 GN=LUT2 PE=1 SV=2;	PF05834.9;PF07992.11;PF03486.11	Lycopene_cycl;Pyr_redox_2;HI0933_like	Lycopene cyclase protein;Pyridine nucleotide-disulphide oxidoreductase;HI0933-like protein
rna14026	gene9534	LOC110929007	auxin response factor 19-like, transcript variant X3	ARF	PF02362	B3 DNA binding domain	5.49	3.75	2.11	1.83	2.44	1.77	0.45	1.11	0.91	0.86	2.18	1.22	10.21	0.95	1.41	3.78333	2.01333	0.823333	1.42	4.19	------	------	K14486	K14486, ARF	map04075	Plant hormone signal transduction	ENOG410Y913	K:Transcription	OTG30810.1	putative transcriptional factor B3 family [Helianthus annuus]	sp|P93024|ARFE_ARATH;	Auxin response factor 5 OS=Arabidopsis thaliana OX=3702 GN=ARF5 PE=1 SV=3;	PF06507.10;PF02362.18;PF02309.13	Auxin_resp;B3;AUX_IAA	Auxin response factor;B3 DNA binding domain;AUX/IAA family
rna14303	gene9726	LOC110929090	auxin response factor 5-like, transcript variant X2	ARF	PF02362	B3 DNA binding domain	5.35	4.47	4.82	5.99	7.79	7.96	5.07	6.17	6.46	27.04	16.52	20.64	40.78	29.8	35.27	4.88	7.24667	5.9	21.4	35.2833	------	------	------	------	------	------	ENOG410XQQA;ENOG4111WF4	S:Function unknown;	XP_022027922.1	pathogenesis-related homeodomain protein [Helianthus annuus]	sp|P48786|PRH_PETCR;	Pathogenesis-related homeodomain protein OS=Petroselinum crispum OX=4043 GN=PRH PE=2 SV=1;	PF00046.26;PF00628.26;PF05920.8	Homeobox;PHD;Homeobox_KN	Homeobox domain;PHD-finger;Homeobox KN domain
MSTRG.6664.1	gene12114	LOC110928191	uncharacterized LOC110928191, transcript variant X1	B3	PF02362	B3 DNA binding domain	2.03	2.75	8.89	9.35	17.15	31.2	9.63	97.74	42.41	100.93	66.98	161.1	187.84	140.14	140.72	4.55667	19.2333	49.9267	109.67	156.233	------	------	------	------	------	------	------	------	------	------	------	------	------	------	------
rna18049	gene12261	LOC110930450	B3 domain-containing protein At2g36080-like	B3	PF02362	B3 DNA binding domain	2.2	1.51	1.34	4.26	3.6	5.07	4.55	8.35	8.1	14.78	14.94	13.68	9.44	7.25	8.09	1.68333	4.31	7	14.4667	8.26	------	------	------	------	------	------	ENOG410YIJZ	K:Transcription	XP_022029445.1	B3 domain-containing protein At2g36080-like [Helianthus annuus]	sp|Q8GYJ2|Y2608_ARATH;	B3 domain-containing protein At2g36080 OS=Arabidopsis thaliana OX=3702 GN=ARF31 PE=2 SV=1;	PF02362.18	B3	B3 DNA binding domain
MSTRG.7948.1	gene14584	LOC110936112	uncharacterized LOC110936112, transcript variant X5	B3	PF02362	B3 DNA binding domain	3.36	2.51	1.14	6.58	7.29	5.32	3.72	3.71	5.86	16.87	7.29	6.87	24.59	14.19	17.72	2.33667	6.39667	4.43	10.3433	18.8333	------	------	------	------	------	------	------	------	------	------	------	------	------	------	------
rna21627	gene14722	LOC110936197	B3 domain-containing protein Os11g0197600-like	B3	PF02362	B3 DNA binding domain	4	3.78	4.62	3.46	4.06	4.8	2.2	3.68	3.88	2.95	3.46	2.93	3.08	2.3	1.96	4.13333	4.10667	3.25333	3.11333	2.44667	------	------	------	------	------	------	ENOG410YRPE;ENOG410Z9I2;ENOG41104G8;ENOG410ZNRS	S:Function unknown;	XP_022034233.1	B3 domain-containing protein Os11g0197600-like [Helianthus annuus]	sp|Q851W4|Y3205_ORYSJ;	B3 domain-containing protein Os03g0620500 OS=Oryza sativa subsp. japonica OX=39947 GN=Os03g0620500 PE=2 SV=1;	PF02362.18	B3	B3 DNA binding domain
MSTRG.9969.5	gene18169	LOC110938253	B3 domain-containing protein Os01g0234100-like, transcript variant X2	B3	PF02362	B3 DNA binding domain	0.44	0.68	0.44	0.04	0.08	0.12	0	0.03	0	0	0.03	0.05	5.69	2.79	12.32	0.52	0.08	0.01	0.026667	6.93333	------	------	------	------	------	------	ENOG410YD7W;ENOG41113FR	S:Function unknown;	XP_022036404.1	B3 domain-containing protein Os01g0234100-like isoform X1 [Helianthus annuus]	sp|Q0JP99|Y1341_ORYSJ;	B3 domain-containing protein Os01g0234100 OS=Oryza sativa subsp. japonica OX=39947 GN=Os01g0234100 PE=2 SV=1;	PF02362.18;PF05266.11	B3;DUF724	B3 DNA binding domain;Protein of unknown function
rna32222	gene21799	LOC110939232	B3 domain-containing protein REM9-like	B3	PF02362	B3 DNA binding domain	0.57	0.42	0.11	0	0.2	0.11	0	0.05	0	0.06	0	0	0	0	0	0.366667	0.103333	0.016667	0.02	0	------	------	------	------	------	------	ENOG410ZEPY;ENOG410Z6HB;ENOG410Z9I2	K:Transcription;	XP_022036675.1	B3 domain-containing protein REM9-like [Helianthus annuus]	sp|O81778|REM9_ARATH;	B3 domain-containing protein REM9 OS=Arabidopsis thaliana OX=3702 GN=REM9 PE=2 SV=1;	PF02362.18	B3	B3 DNA binding domain
rna293	gene219	LOC110940029	uncharacterized LOC110940029	B3	PF02362	B3 DNA binding domain	0	0.84	0.31	0.04	0.5	0.49	0	0.49	0.42	0	0.49	0.48	0	0	0.04	0.383333	0.343333	0.303333	0.323333	0.013333	------	------	------	------	------	------	------	------	XP_022037549.1	uncharacterized protein LOC110940029 [Helianthus annuus]	------	------	PF02362.18	B3	B3 DNA binding domain
rna3233	gene2244	LOC110871611	uncharacterized LOC110871611, transcript variant X2	B3	PF02362	B3 DNA binding domain	0	0.12	0	0.21	0.06	0.22	0	0.07	0	0.14	0.02	0	0	0.96	1.37	0.04	0.163333	0.023333	0.053333	0.776667	------	------	K07466;bvg	RFA1, RPA1, rpa;	map03430;map03440;map03420;map03030	Mismatch repair;Homologous recombination;Nucleotide excision repair;DNA replication	ENOG410YU9U;COG1599	S:Function unknown;L:Replication, recombination and repair	XP_021976007.1	uncharacterized protein LOC110871611 isoform X1 [Helianthus annuus]	------	------	PF08646.7	Rep_fac-A_C	Replication factor-A C terminal domain
rna33317	gene22496	LOC110941837	B3 domain-containing transcription factor VAL3-like, transcript variant X2	B3	PF02362	B3 DNA binding domain	7.28	6.78	5.41	3.98	4.98	8.98	5.15	5.15	5.45	6.73	4.98	5.87	5.45	3.93	4.51	6.49	5.98	5.25	5.86	4.63	------	------	------	------	------	------	ENOG410YR6E;ENOG410Z235	K:Transcription;	XP_022039213.1	B3 domain-containing transcription factor VAL3-like isoform X1 [Helianthus annuus]	sp|Q6Z3U3|Y7797_ORYSJ;	B3 domain-containing protein Os07g0679700 OS=Oryza sativa subsp. japonica OX=39947 GN=Os07g0679700 PE=2 SV=1;	PF02362.18	B3	B3 DNA binding domain
MSTRG.15038.2	gene27336	LOC110866644	B3 domain-containing protein Os01g0234100-like	B3	PF02362	B3 DNA binding domain	0	0.14	0	0.61	0.18	0.08	0.66	0.37	0.48	2.42	1.3	2.42	3.67	2.4	1.27	0.046667	0.29	0.503333	2.04667	2.44667	------	------	------	------	------	------	ENOG41113FR;ENOG410YD7W	S:Function unknown;	XP_021971477.1	B3 domain-containing protein Os01g0234100-like [Helianthus annuus]	sp|Q0JP99|Y1341_ORYSJ;	B3 domain-containing protein Os01g0234100 OS=Oryza sativa subsp. japonica OX=39947 GN=Os01g0234100 PE=2 SV=1;	PF02362.18;PF05266.11	B3;DUF724	B3 DNA binding domain;Protein of unknown function
rna40797	gene27338	LOC110868025	B3 domain-containing protein Os01g0234100-like	B3	PF02362	B3 DNA binding domain	10.46	9.68	11.14	6.69	9.48	8.83	4.06	7.48	6.1	0.52	5.11	2.08	0.96	0.46	0.53	10.4267	8.33333	5.88	2.57	0.65	------	------	------	------	------	------	ENOG41113FR;ENOG410YD7W	S:Function unknown;	XP_021972797.1	B3 domain-containing protein Os01g0234100-like [Helianthus annuus]	sp|Q0JP99|Y1341_ORYSJ;	B3 domain-containing protein Os01g0234100 OS=Oryza sativa subsp. japonica OX=39947 GN=Os01g0234100 PE=2 SV=1;	PF02362.18	B3	B3 DNA binding domain
rna43804	gene29351	LOC110869271	B3 domain-containing protein At2g36080-like, transcript variant X2	B3	PF02362	B3 DNA binding domain	1.62	1.61	1	2.13	2.62	2.66	1.82	4.5	4.21	2.08	3.03	2.37	1.25	0.42	0.29	1.41	2.47	3.51	2.49333	0.653333	------	------	------	------	------	------	ENOG410YIJZ	K:Transcription	XP_021974255.1	B3 domain-containing protein At2g36080-like isoform X1 [Helianthus annuus]	sp|Q8GYJ2|Y2608_ARATH;	B3 domain-containing protein At2g36080 OS=Arabidopsis thaliana OX=3702 GN=ARF31 PE=2 SV=1;	PF02362.18	B3	B3 DNA binding domain
MSTRG.1805.3	gene3141	LOC110930763	uncharacterized LOC110930763	B3	PF02362	B3 DNA binding domain	0.04	0	0.06	0.11	0.03	0.12	0.81	0.78	0.72	1.56	1.29	0.81	0.13	0.02	0	0.033333	0.086667	0.77	1.22	0.05	------	------	K07466;bvg	RFA1, RPA1, rpa;	map03430;map03440;map03420;map03030	Mismatch repair;Homologous recombination;Nucleotide excision repair;DNA replication	COG1599;ENOG410YZBK	L:Replication, recombination and repair;S:Function unknown	XP_022029829.1	uncharacterized protein LOC110930763 [Helianthus annuus]	------	------	PF02721.11;PF08646.7;PF02362.18	DUF223;Rep_fac-A_C;B3	Domain of unknown function DUF223;Replication factor-A C terminal domain;B3 DNA binding domain
MSTRG.18563.1	gene33710	LOC110874056	B3 domain-containing protein At2g36080-like	B3	PF02362	B3 DNA binding domain	0.93	0.97	1.42	0.9	1.04	2.57	1.96	2.92	3.36	1.95	1.69	2.27	0.53	0.24	0	1.10667	1.50333	2.74667	1.97	0.256667	------	------	------	------	------	------	ENOG410YIJZ	K:Transcription	XP_021978685.1	B3 domain-containing protein At2g36080-like [Helianthus annuus]	sp|Q8GYJ2|Y2608_ARATH;	B3 domain-containing protein At2g36080 OS=Arabidopsis thaliana OX=3702 GN=ARF31 PE=2 SV=1;	PF02362.18	B3	B3 DNA binding domain
rna60269	gene40451	LOC110884338	uncharacterized LOC110884338, transcript variant X1	B3	PF02362	B3 DNA binding domain	0	0.03	0	0	0	0.04	0.02	0.26	0	0.8	0.31	0	0	0.03	0	0.01	0.013333	0.093333	0.37	0.01	------	------	------	------	------	------	------	------	XP_022039170.1	uncharacterized protein LOC110941808 isoform X1 [Helianthus annuus]	------	------	PF02362.18	B3	B3 DNA binding domain
rna60843	gene40826	LOC110881258	uncharacterized LOC110881258	B3	PF02362	B3 DNA binding domain	0.29	0.05	0.05	0.29	0.59	0.1	0.19	0.31	0.55	0.09	0.21	0.05	0	0	0	0.13	0.326667	0.35	0.116667	0	------	------	------	------	------	------	------	------	XP_022038912.1	uncharacterized protein LOC110941581 isoform X1 [Helianthus annuus]	------	------	PF02362.18	B3	B3 DNA binding domain
MSTRG.22519.4	gene40994	LOC110884612	B3 domain-containing protein Os06g0194400-like, transcript variant X2	B3	PF02362	B3 DNA binding domain	0.77	0.43	0.77	0.45	0.42	1.34	1.49	1.12	0.67	2.18	1.45	0.55	3.38	4.74	5.35	0.656667	0.736667	1.09333	1.39333	4.49	------	------	------	------	------	------	ENOG410YD7W;ENOG4111SA1	S:Function unknown;K:Transcription	XP_021988025.1	uncharacterized protein LOC110884612 isoform X1 [Helianthus annuus]	sp|Q69V36|Y6944_ORYSJ;	B3 domain-containing protein Os06g0194400 OS=Oryza sativa subsp. japonica OX=39947 GN=Os06g0194400 PE=2 SV=1;	PF02362.18	B3	B3 DNA binding domain
MSTRG.23397.1	gene42727	LOC110882312	uncharacterized LOC110882312, transcript variant X1	B3	PF02362	B3 DNA binding domain	1.57	0.48	0.91	1.52	2.06	0.68	0.89	1.16	1.17	4.02	4.16	3.45	0	0	0	0.986667	1.42	1.07333	3.87667	0	------	------	------	------	------	------	------	------	OTG11538.1	putative DNA-binding pseudobarrel domain-containing protein [Helianthus annuus]	------	------	PF02362.18	B3	B3 DNA binding domain
rna64204	gene43022	LOC110885639	B3 domain-containing protein At3g19184-like	B3	PF02362	B3 DNA binding domain	2.16	2.91	5.58	0.31	0.67	0.39	0.18	0.35	0.29	0.52	0.2	0	1.17	0	0.01	3.55	0.456667	0.273333	0.24	0.393333	GO:0006355;GO:0005634;GO:000367	BP:regulation of transcription, DNA-templated;CC:nucleus;MF:DNA binding;	------	------	------	------	ENOG4111SA1	K:Transcription	XP_021988024.1	B3 domain-containing protein At3g19184-like [Helianthus annuus]	sp|Q1G3M3|Y3918_ARATH;	B3 domain-containing protein At3g19184 OS=Arabidopsis thaliana OX=3702 GN=At3g19184 PE=2 SV=1;	PF02362.18	B3	B3 DNA binding domain
MSTRG.23548.4	gene43023	LOC110885640	B3 domain-containing protein Os06g0194400-like, transcript variant X1	B3	PF02362	B3 DNA binding domain	1.69	0.69	0.51	1.72	1.31	1.31	0.93	1.9	2.01	3.36	2.22	4.08	6.39	7.9	9.09	0.963333	1.44667	1.61333	3.22	7.79333	------	------	------	------	------	------	ENOG410YD7W;ENOG4111SA1	S:Function unknown;K:Transcription	XP_021988025.1	uncharacterized protein LOC110884612 isoform X1 [Helianthus annuus]	sp|Q69V36|Y6944_ORYSJ;	B3 domain-containing protein Os06g0194400 OS=Oryza sativa subsp. japonica OX=39947 GN=Os06g0194400 PE=2 SV=1;	PF02362.18	B3	B3 DNA binding domain
rna7702	gene5295	LOC110913570	B3 domain-containing protein Os06g0194400-like, transcript variant X1	B3	PF02362	B3 DNA binding domain	1.4	1.53	3.79	0.19	0.83	0.25	0	0.06	0	0	0	0	0	0.05	0.19	2.24	0.423333	0.02	0	0.08	------	------	------	------	------	------	ENOG4111SA1	K:Transcription	XP_022014085.1	B3 domain-containing protein Os06g0194400-like [Helianthus annuus]	sp|Q69V36|Y6944_ORYSJ;	B3 domain-containing protein Os06g0194400 OS=Oryza sativa subsp. japonica OX=39947 GN=Os06g0194400 PE=2 SV=1;	PF02362.18	B3	B3 DNA binding domain
MSTRG.29312.2	gene53700	LOC110895608	B3 domain-containing transcription factor VRN1-like	B3	PF02362	B3 DNA binding domain	3.75	4.95	8.33	2.52	3.08	4.59	0.57	1.08	2.08	0.5	3.73	0.91	0.48	0.12	0.54	5.67667	3.39667	1.24333	1.71333	0.38	------	------	------	------	------	------	ENOG410ZNRS;ENOG410ZGW8;ENOG410Z6HB;ENOG410ZPCJ;ENOG410ZEPY;ENOG4111D0V	S:Function unknown;K:Transcription;K:Transcription;S:Function unknown;S:Function unknown;S:Function unknown	XP_021998618.1	B3 domain-containing transcription factor VRN1-like [Helianthus annuus]	sp|Q10Q26|Y3123_ORYSJ;	B3 domain-containing protein Os03g0212300 OS=Oryza sativa subsp. japonica OX=39947 GN=Os03g0212300 PE=2 SV=1;	PF02362.18	B3	B3 DNA binding domain
rna79806	gene53704	LOC110896992	B3 domain-containing protein Os03g0212300-like	B3	PF02362	B3 DNA binding domain	0.81	0.38	1.29	0.22	0.13	0.29	0.11	0.2	0.21	0	0.83	0.22	0.08	0	0	0.826667	0.213333	0.173333	0.35	0.026667	------	------	------	------	------	------	ENOG410ZGW8;ENOG410ZPCJ;ENOG410YZ3E;ENOG410Z9I2;ENOG410ZEPY;ENOG4111D0V;ENOG410ZNRS	K:Transcription;S:Function unknown;S:Function unknown;K:Transcription;K:Transcription;K:Transcription;K:Transcription	XP_021999654.1	B3 domain-containing protein Os03g0212300-like [Helianthus annuus]	sp|Q8L3W1|VRN1_ARATH;	B3 domain-containing transcription factor VRN1 OS=Arabidopsis thaliana OX=3702 GN=VRN1 PE=1 SV=1;	PF02362.18	B3	B3 DNA binding domain
rna79922	gene53790	LOC110895649	B3 domain-containing protein Os01g0234100-like, transcript variant X1	B3	PF02362	B3 DNA binding domain	5.53	6.85	5.93	6.16	7.55	7.64	7.39	9.13	9.66	24.46	19.24	23.08	24.94	18.77	31.53	6.10333	7.11667	8.72667	22.26	25.08	------	------	------	------	------	------	ENOG41113FR;ENOG410YD7W	S:Function unknown;	XP_021998660.1	B3 domain-containing protein Os01g0234100-like isoform X1 [Helianthus annuus]	sp|Q0JP99|Y1341_ORYSJ;	B3 domain-containing protein Os01g0234100 OS=Oryza sativa subsp. japonica OX=39947 GN=Os01g0234100 PE=2 SV=1;	PF02362.18;PF05266.11	B3;DUF724	B3 DNA binding domain;Protein of unknown function
rna80333	gene54074	LOC110897070	B3 domain-containing protein REM9-like	B3	PF02362	B3 DNA binding domain	1.8	0.95	0.52	0.42	0.83	0.85	0.34	0.34	0.41	0.05	0.14	0.05	0	0	0	1.09	0.7	0.363333	0.08	0	------	------	------	------	------	------	ENOG41119B4;ENOG410YSHE;ENOG41119ZM	T:Signal transduction mechanisms;S:Function unknown;K:Transcription	XP_021999673.1	B3 domain-containing protein REM9-like [Helianthus annuus]	sp|Q5N6V0|Y1054_ORYSJ;	B3 domain-containing protein Os01g0905400 OS=Oryza sativa subsp. japonica OX=39947 GN=Os01g0905400 PE=2 SV=1;	PF02362.18	B3	B3 DNA binding domain
rna82695	gene55606	LOC110897678	putative B3 domain-containing protein At5g58280	B3	PF02362	B3 DNA binding domain	1.44	1.52	3.28	0.05	0.58	0.26	0.04	0	0.05	0	0	0	0	0	0	2.08	0.296667	0.03	0	0	------	------	------	------	------	------	ENOG410YK7R	K:Transcription	XP_022000107.1	putative B3 domain-containing protein At5g58280 [Helianthus annuus]	sp|Q9FHB2|Y5828_ARATH;	Putative B3 domain-containing protein At5g58280 OS=Arabidopsis thaliana OX=3702 GN=At5g58280 PE=3 SV=1;	PF02362.18	B3	B3 DNA binding domain
MSTRG.31222.1	gene57280	LOC110901254	B3 domain-containing protein REM17-like	B3	PF02362	B3 DNA binding domain	0	0	0	0	0	0	0	0	0.05	0	0	0	3.66	1	3.52	0	0	0.016667	0	2.72667	------	------	------	------	------	------	ENOG410Z6HB;ENOG410ZEPY;ENOG4110837	S:Function unknown;K:Transcription	XP_022003785.1	B3 domain-containing protein REM17-like [Helianthus annuus]	sp|P0DH85|REM10_ARATH;	B3 domain-containing protein REM10 OS=Arabidopsis thaliana OX=3702 GN=REM10 PE=1 SV=1;	PF02362.18	B3	B3 DNA binding domain
MSTRG.31919.1	gene58521	LOC110899269	B3 domain-containing protein Os04g0386900	B3	PF02362	B3 DNA binding domain	31.95	28.82	32.13	28.43	32.02	40.36	27.87	33.14	34.06	24.66	35.57	30.68	17.98	36.26	17.09	30.9667	33.6033	31.69	30.3033	23.7767	------	------	------	------	------	------	ENOG410YWR9	S:Function unknown	XP_022001841.1	B3 domain-containing protein Os04g0386900 [Helianthus annuus]	sp|Q7XLP4|Y4869_ORYSJ;	B3 domain-containing protein Os04g0386900 OS=Oryza sativa subsp. japonica OX=39947 GN=Os04g0386900 PE=2 SV=3;	PF02362.18	B3	B3 DNA binding domain
rna94554	gene63601	LOC110903843	B3 domain-containing protein At1g49475-like, transcript variant X4	B3	PF02362	B3 DNA binding domain	0.5	0.54	0.36	0.52	0.63	0.82	0.92	1.19	1.48	2.04	2.62	3.7	1.15	3.08	2.97	0.466667	0.656667	1.19667	2.78667	2.4	------	------	------	------	------	------	ENOG410ZEPY;ENOG410ZPCJ;ENOG4111D0V;ENOG410ZGW8;ENOG410YZ3E;ENOG411061X	K:Transcription;S:Function unknown;S:Function unknown;S:Function unknown;K:Transcription;K:Transcription	XP_022005327.1	B3 domain-containing protein At1g49475-like [Helianthus annuus]	sp|Q84R27|Y3896_ARATH;	B3 domain-containing protein At3g18960 OS=Arabidopsis thaliana OX=3702 GN=At3g18960 PE=1 SV=1;	PF02362.18	B3	B3 DNA binding domain
rna95215	gene64049	LOC110906026	B3 domain-containing transcription factor FUS3-like	B3	PF02362	B3 DNA binding domain	2.84	6.19	3.66	3.38	4.8	8.12	6.21	11.78	12.85	2.19	6.99	5.96	0.14	0.22	0.13	4.23	5.43333	10.28	5.04667	0.163333	------	------	------	------	------	------	ENOG410YR6E;ENOG4111P6C;ENOG410YQRA;ENOG41116M3	K:Transcription;	XP_022007064.1	B3 domain-containing transcription factor FUS3-like [Helianthus annuus]	sp|Q9LW31|FUS3_ARATH;	B3 domain-containing transcription factor FUS3 OS=Arabidopsis thaliana OX=3702 GN=FUS3 PE=2 SV=2;	PF02362.18	B3	B3 DNA binding domain
rna95698	gene64377	LOC110904368	putative late blight resistance protein homolog R1B-16, transcript variant X1	B3	PF02362	B3 DNA binding domain	0.31	0.29	0.07	0.12	0.17	0.18	0.06	0.06	0.18	0.02	0.08	0.22	0	0.02	0	0.223333	0.156667	0.1	0.106667	0.006667	------	------	------	------	------	------	COG4886	S:Function unknown	XP_022005913.1	putative late blight resistance protein homolog R1B-16 isoform X1 [Helianthus annuus]	sp|Q6L400|R1B16_SOLDE;	Putative late blight resistance protein homolog R1B-16 OS=Solanum demissum OX=50514 GN=R1B-16 PE=3 SV=1;	PF00931.19;PF02362.18;PF13191.3;PF13173.3;PF13401.3	NB-ARC;B3;AAA_16;AAA_14;AAA_22	NB-ARC domain;B3 DNA binding domain;AAA ATPase domain;AAA domain;AAA domain
MSTRG.36177.1	gene66200	LOC110910470	B3 domain-containing transcription factor ABI3-like, transcript variant X2	B3	PF02362	B3 DNA binding domain	42.41	44.07	49.65	53.7	66.09	62.48	60.37	60.03	58.87	62.18	67.27	70.52	63.36	57.18	51.32	45.3767	60.7567	59.7567	66.6567	57.2867	GO:000635	BP:transcription, DNA-templated;	------	------	------	------	ENOG4111P6C	K:Transcription	XP_022010810.1	B3 domain-containing transcription factor ABI3-like isoform X1 [Helianthus annuus]	sp|Q01593|ABI3_ARATH;	B3 domain-containing transcription factor ABI3 OS=Arabidopsis thaliana OX=3702 GN=ABI3 PE=1 SV=1;	PF02362.18	B3	B3 DNA binding domain
MSTRG.36753.1	gene67251	LOC110911305	B3 domain-containing transcription factor FUS3-like, transcript variant X1	B3	PF02362	B3 DNA binding domain	556.54	605.34	730	396.5	398.46	463.51	604.3	571	544.03	46.53	514.55	330.99	10.04	9.99	5.13	630.627	419.49	573.11	297.357	8.38667	------	------	------	------	------	------	ENOG410YR6E;ENOG4111P6C	K:Transcription;	XP_022011600.1	B3 domain-containing transcription factor FUS3-like isoform X1 [Helianthus annuus]	sp|Q9LW31|FUS3_ARATH;	B3 domain-containing transcription factor FUS3 OS=Arabidopsis thaliana OX=3702 GN=FUS3 PE=2 SV=2;	PF02362.18	B3	B3 DNA binding domain
rna103269	gene69362	LOC110910382	B3 domain-containing protein Os01g0234100-like	B3	PF02362	B3 DNA binding domain	0.14	0.19	0.39	0.32	0.28	0.33	0.46	0.59	1.53	2.08	0.69	1.07	0.62	1.05	1.39	0.24	0.31	0.86	1.28	1.02	------	------	------	------	------	------	ENOG41113FR;ENOG410YD7W;ENOG4111SA1	S:Function unknown;K:Transcription	XP_022010742.1	B3 domain-containing protein Os01g0234100-like [Helianthus annuus]	sp|Q0JP99|Y1341_ORYSJ;	B3 domain-containing protein Os01g0234100 OS=Oryza sativa subsp. japonica OX=39947 GN=Os01g0234100 PE=2 SV=1;	PF02362.18;PF05266.11	B3;DUF724	B3 DNA binding domain;Protein of unknown function
MSTRG.39358.5	gene71961	LOC110916692	uncharacterized LOC110916692, transcript variant X2	B3	PF02362	B3 DNA binding domain	1.48	1	1.76	0.89	1.45	1.74	0.4	0.49	0.23	0.28	0.74	0.23	0.05	0.17	0	1.41333	1.36	0.373333	0.416667	0.073333	------	------	------	------	------	------	------	------	XP_022017073.1	uncharacterized protein LOC110916692 isoform X1 [Helianthus annuus]	------	------	PF02362.18	B3	B3 DNA binding domain
MSTRG.39390.3	gene72032	LOC110916115	B3 domain-containing protein At5g42700-like, transcript variant X2	B3	PF02362	B3 DNA binding domain	1.99	1.87	1.33	2.02	2.63	2.12	1.96	1.59	2.21	6.45	4.45	5.38	9.05	8.74	11.32	1.73	2.25667	1.92	5.42667	9.70333	------	------	------	------	------	------	ENOG410YD7W;ENOG41113FR	S:Function unknown;	XP_022016565.1	B3 domain-containing protein At5g42700-like isoform X1 [Helianthus annuus]	sp|Q10QS9|Y3845_ORYSJ;	B3 domain-containing protein Os03g0184500 OS=Oryza sativa subsp. japonica OX=39947 GN=Os03g0184500 PE=2 SV=1;	PF02362.18	B3	B3 DNA binding domain
MSTRG.40505.6	gene74194	LOC110916427	B3 domain-containing transcription repressor VAL1-like, transcript variant X2	B3	PF02362	B3 DNA binding domain	170.37	168.57	229.68	98.26	125.49	84.7	76.41	81.38	106.88	85.83	76.55	64.3	101.6	60.47	60.94	189.54	102.817	88.2233	75.56	74.3367	------	------	------	------	------	------	------	------	XP_022024312.1	DNA-binding protein S1FA-like [Helianthus annuus]	------	------	PF04689.10	S1FA	DNA binding protein S1FA
MSTRG.44285.1	gene81081	LOC110921664	B3 domain-containing protein At5g60140-like	B3	PF02362	B3 DNA binding domain	14.72	6.85	4.72	13.46	11.08	11.12	15.42	26.07	19.81	34.49	36.96	33.23	28.67	27.24	34.26	8.76333	11.8867	20.4333	34.8933	30.0567	------	------	------	------	------	------	ENOG410Z6HB;ENOG410Z9I2;ENOG41119B4;ENOG410ZEPY;ENOG410ZPCJ;ENOG41119ZM	K:Transcription;S:Function unknown;K:Transcription;K:Transcription;K:Transcription	XP_022021687.1	B3 domain-containing protein REM9-like [Helianthus annuus]	sp|Q9FGD2|Y5698_ARATH;	Putative B3 domain-containing protein At5g66980 OS=Arabidopsis thaliana OX=3702 GN=At5g66980 PE=1 SV=1;	PF02362.18	B3	B3 DNA binding domain
MSTRG.44286.1	gene81082	LOC110921648	B3 domain-containing protein REM9-like	B3	PF02362	B3 DNA binding domain	0.5	0.53	0.44	0.5	0.44	0.51	0.28	0.16	0.34	0.59	0.64	0.4	0.25	0.22	0.47	0.49	0.483333	0.26	0.543333	0.313333	------	------	------	------	------	------	ENOG4111ACN;ENOG410YGB1;ENOG410Y9RE	K:Transcription;	XP_022025782.1	myb family transcription factor PHL8-like isoform X1 [Helianthus annuus]	sp|F4I274|PHL8_ARATH;	Myb family transcription factor PHL8 OS=Arabidopsis thaliana OX=3702 GN=PHL8 PE=2 SV=1;	PF14379.3;PF00249.28	Myb_CC_LHEQLE;Myb_DNA-binding	MYB-CC type transfactor, LHEQLE motif;Myb-like DNA-binding domain
rna1150	gene843	LOC110874109	uncharacterized LOC110874109	B3	PF02362	B3 DNA binding domain	1.26	0.85	0.7	1.22	1.4	1.09	1.25	1.76	1.93	8.1	5.33	6.34	10.85	13.06	25.5	0.936667	1.23667	1.64667	6.59	16.47	GO:0006355;GO:0009734;GO:0005634;GO:000367	BP:regulation of transcription, DNA-templated;BP:auxin-activated signaling pathway;CC:nucleus;MF:DNA binding;	K14486	K14486, ARF	map04075	Plant hormone signal transduction	ENOG410YDIT	L:Replication, recombination and repair	XP_022027148.1	auxin response factor 19-like isoform X1 [Helianthus annuus]	sp|Q8RYC8|ARFS_ARATH;	Auxin response factor 19 OS=Arabidopsis thaliana OX=3702 GN=ARF19 PE=1 SV=2;	PF06507.10;PF02362.18;PF02309.13	Auxin_resp;B3;AUX_IAA	Auxin response factor;B3 DNA binding domain;AUX/IAA family
rna29514	gene20042	LOC110940516	protein BASIC PENTACYSTEINE6, transcript variant X1	BBR-BPC	PF06217	GAGA binding protein-like family	13.96	14.57	9.65	8.76	10.3	11.75	5.8	9.12	9.15	13.06	10.66	11.34	7.89	6.67	7.61	12.7267	10.27	8.02333	11.6867	7.39	------	------	------	------	------	------	ENOG41120EV;ENOG41116WE	K:Transcription;	XP_022037743.1	protein BASIC PENTACYSTEINE6 [Helianthus annuus]	sp|Q8L999|BPC6_ARATH;	Protein BASIC PENTACYSTEINE6 OS=Arabidopsis thaliana OX=3702 GN=BPC6 PE=1 SV=1;	PF06217.9	GAGA_bind	GAGA binding protein-like family
MSTRG.36761.1	gene67263	LOC110911315	protein BASIC PENTACYSTEINE2-like	BBR-BPC	PF06217	GAGA binding protein-like family	10.59	10.82	10.82	10.24	12.02	12.3	6.57	6.85	8.98	9.63	10.95	9.57	10.04	5.54	8.62	10.7433	11.52	7.46667	10.05	8.06667	------	------	------	------	------	------	ENOG410YBIV	K:Transcription	OTF94780.1	putative basic pentacysteine 2 [Helianthus annuus]	sp|Q9LDE2|BPC2_ARATH;	Protein BASIC PENTACYSTEINE2 OS=Arabidopsis thaliana OX=3702 GN=BPC2 PE=1 SV=1;	PF06217.9	GAGA_bind	GAGA binding protein-like family
rna21788	gene14826	LOC110936255	protein BRASSINAZOLE-RESISTANT 1-like	BES1	PF05687	BES1/BZR1 plant transcription factor, N-terminal	0.42	0.72	0.31	0.21	0.18	0.26	0.08	0.14	0.1	0.15	0	0.11	0.06	0	0	0.483333	0.216667	0.106667	0.086667	0.02	------	------	K14503	BZR1_2	map04075	Plant hormone signal transduction	ENOG41116W9;ENOG410YC62	S:Function unknown;K:Transcription	XP_022034287.1	protein BRASSINAZOLE-RESISTANT 1-like [Helianthus annuus]	sp|Q8S307|BZR1_ARATH;	Protein BRASSINAZOLE-RESISTANT 1 OS=Arabidopsis thaliana OX=3702 GN=BZR1 PE=1 SV=1;	PF05687.10	BES1_N	BES1/BZR1 plant transcription factor, N-terminal
rna24351	gene16575	LOC110937198	BES1/BZR1 homolog protein 4-like, transcript variant X5	BES1	PF05687	BES1/BZR1 plant transcription factor, N-terminal	1.15	2.49	2.16	0.94	0.97	1.31	0.58	0.51	0.71	2.84	2.38	2.14	5.9	5.17	4.66	1.93333	1.07333	0.6	2.45333	5.24333	GO:0006351;GO:005079	BP:transcription, DNA-templated;BP:regulation of cellular process;	------	------	------	------	ENOG410YESP	S:Function unknown	XP_022035279.1	BES1/BZR1 homolog protein 4-like isoform X1 [Helianthus annuus]	sp|Q9ZV88|BEH4_ARATH;	BES1/BZR1 homolog protein 4 OS=Arabidopsis thaliana OX=3702 GN=BEH4 PE=1 SV=1;	PF05687.10	BES1_N	BES1/BZR1 plant transcription factor, N-terminal
MSTRG.9398.3	gene17269	LOC110937616	beta-amylase 7, transcript variant X1	BES1	PF05687	BES1/BZR1 plant transcription factor, N-terminal	2.5	2	2.31	2.7	3.04	2.75	2.08	2.11	2.16	6.98	4.47	6.47	11.23	8.97	8.83	2.27	2.83	2.11667	5.97333	9.67667	GO:0005975;GO:001679	BP:carbohydrate metabolic process;MF:hydrolase activity, acting on glycosyl bonds;	K01177	E3.2.1.2	map00500	Starch and sucrose metabolism	ENOG410XNXS	G:Carbohydrate transport and metabolism	XP_022035752.1	beta-amylase 7 [Helianthus annuus]	sp|O80831|BAM7_ARATH;	Beta-amylase 7 OS=Arabidopsis thaliana OX=3702 GN=BAM7 PE=1 SV=2;	PF01373.14;PF05687.10	Glyco_hydro_14;BES1_N	Glycosyl hydrolase family 14;BES1/BZR1 plant transcription factor, N-terminal
rna49248	gene33107	LOC110873662	protein BRASSINAZOLE-RESISTANT 1-like	BES1	PF05687	BES1/BZR1 plant transcription factor, N-terminal	0.36	0.38	0.65	0.24	0.05	0.18	0.05	0.16	0.06	0.35	0.16	0.06	0	0.15	0.06	0.463333	0.156667	0.09	0.19	0.07	------	------	K14503	BZR1_2	map04075	Plant hormone signal transduction	ENOG41116W9;ENOG410YC62	K:Transcription;	XP_021978345.1	protein BRASSINAZOLE-RESISTANT 1-like [Helianthus annuus]	sp|Q8S307|BZR1_ARATH;	Protein BRASSINAZOLE-RESISTANT 1 OS=Arabidopsis thaliana OX=3702 GN=BZR1 PE=1 SV=1;	PF05687.10	BES1_N	BES1/BZR1 plant transcription factor, N-terminal
MSTRG.19821.3	gene36217	LOC110878292	uncharacterized LOC110878292	BES1	PF05687	BES1/BZR1 plant transcription factor, N-terminal	1.03	0.95	0.53	1.02	0.78	0.88	0.96	1.76	0.91	4.77	1.31	1.15	9.95	14.65	17.41	0.836667	0.893333	1.21	2.41	14.0033	------	------	------	------	------	------	------	------	------	------	------	------	------	------	------
rna56737	gene38140	LOC110879506	protein BRASSINAZOLE-RESISTANT 1-like	BES1	PF05687	BES1/BZR1 plant transcription factor, N-terminal	1.02	1.17	0.7	0.6	0.97	1.22	0.85	2.04	1.02	1.43	2.57	1.47	0.99	0.96	1.01	0.963333	0.93	1.30333	1.82333	0.986667	------	------	K14503	BZR1_2	map04075	Plant hormone signal transduction	ENOG41116W9;ENOG410YC62	K:Transcription;	XP_021983668.1	protein BRASSINAZOLE-RESISTANT 1-like [Helianthus annuus]	sp|Q94A43|BEH2_ARATH;	BES1/BZR1 homolog protein 2 OS=Arabidopsis thaliana OX=3702 GN=BEH2 PE=1 SV=1;	PF05687.10	BES1_N	BES1/BZR1 plant transcription factor, N-terminal
MSTRG.34018.3	gene62474	LOC110908890	BES1/BZR1 homolog protein 4-like	BES1	PF05687	BES1/BZR1 plant transcription factor, N-terminal	3.09	2.52	4.74	0.96	1.26	2.05	1.03	1.54	1.29	4.83	8.52	5.01	11.61	5.1	6.41	3.45	1.42333	1.28667	6.12	7.70667	------	------	------	------	------	------	ENOG410YESP	S:Function unknown	XP_022009577.1	BES1/BZR1 homolog protein 4-like [Helianthus annuus]	sp|Q9ZV88|BEH4_ARATH;	BES1/BZR1 homolog protein 4 OS=Arabidopsis thaliana OX=3702 GN=BEH4 PE=1 SV=1;	PF05687.10	BES1_N	BES1/BZR1 plant transcription factor, N-terminal
rna93139	gene62632	LOC110908961	BES1/BZR1 homolog protein 2-like	BES1	PF05687	BES1/BZR1 plant transcription factor, N-terminal	3.59	3.15	1.47	2.64	3.08	4.03	1.46	2.17	3.26	13.78	6.51	10.04	33.48	17.39	17.35	2.73667	3.25	2.29667	10.11	22.74	GO:000998	BP:cellular process;	K14503	BZR1_2	map04075	Plant hormone signal transduction	ENOG410YC62;ENOG41116W9	K:Transcription;	XP_022009655.1	BES1/BZR1 homolog protein 2-like [Helianthus annuus]	sp|Q94A43|BEH2_ARATH;	BES1/BZR1 homolog protein 2 OS=Arabidopsis thaliana OX=3702 GN=BEH2 PE=1 SV=1;	PF05687.10	BES1_N	BES1/BZR1 plant transcription factor, N-terminal
MSTRG.37187.2	gene68010	LOC110911763	BES1/BZR1 homolog protein 4-like, transcript variant X2	BES1	PF05687	BES1/BZR1 plant transcription factor, N-terminal	3.07	3.13	3.27	2.57	2.93	3.83	1.59	1.9	2.69	7.35	4.72	6.78	8.72	8.06	11.11	3.15667	3.11	2.06	6.28333	9.29667	GO:000998	BP:cellular process;	------	------	------	------	ENOG410YESP	S:Function unknown	XP_022012104.1	BES1/BZR1 homolog protein 4-like isoform X1 [Helianthus annuus]	sp|Q9ZV88|BEH4_ARATH;	BES1/BZR1 homolog protein 4 OS=Arabidopsis thaliana OX=3702 GN=BEH4 PE=1 SV=1;	PF05687.10	BES1_N	BES1/BZR1 plant transcription factor, N-terminal
rna109836	gene73894	LOC110915569	BES1/BZR1 homolog protein 3-like, transcript variant X1	BES1	PF05687	BES1/BZR1 plant transcription factor, N-terminal	12.5	13.78	12.34	15.08	11	13.2	21.91	27.47	25.35	60.1	46.64	53.88	56.26	52.97	70.31	12.8733	13.0933	24.91	53.54	59.8467	------	------	------	------	------	------	ENOG4111HV1;COG5269	K:Transcription;	XP_022015991.1	protein REVEILLE 6-like [Helianthus annuus]	sp|Q8H0W3|RVE6_ARATH;	Protein REVEILLE 6 OS=Arabidopsis thaliana OX=3702 GN=RVE6 PE=2 SV=1;	PF00249.28	Myb_DNA-binding	Myb-like DNA-binding domain
rna117234	gene78993	LOC110922966	BES1/BZR1 homolog protein 4-like	BES1	PF05687	BES1/BZR1 plant transcription factor, N-terminal	11.14	10.7	11.57	10.18	12.48	12.8	7.78	6.88	5.77	7.12	7.73	9.09	9.09	4.4	6.44	11.1367	11.82	6.81	7.98	6.64333	GO:0005634;GO:0008289;GO:000367	CC:nucleus;MF:lipid binding;MF:DNA binding;	K09338	HD-ZIP	------	------	ENOG410ZJBV	K:Transcription	XP_022026352.1	homeobox-leucine zipper protein REVOLUTA-like [Helianthus annuus]	sp|Q9SE43|REV_ARATH;	Homeobox-leucine zipper protein REVOLUTA OS=Arabidopsis thaliana OX=3702 GN=REV PE=1 SV=2;	PF08670.8;PF01852.16;PF00046.26	MEKHLA;START;Homeobox	MEKHLA domain;START domain;Homeobox domain
rna1867	gene1302	LOC110866780	transcription factor bHLH48-like	bHLH	PF00010	Helix-loop-helix DNA-binding domain	3.58	4.72	2.46	3.98	4.74	5.88	5.13	5.26	6	15.49	10.44	15.72	20.55	16.11	17.61	3.58667	4.86667	5.46333	13.8833	18.09	------	------	------	------	------	------	ENOG410YEV1	K:Transcription	XP_021971622.1	transcription factor bHLH48-like [Helianthus annuus]	sp|Q8VZ02|BH048_ARATH;	Transcription factor bHLH48 OS=Arabidopsis thaliana OX=3702 GN=BHLH48 PE=2 SV=1;	PF00010.23	HLH	Helix-loop-helix DNA-binding domain
MSTRG.7273.2	gene13176	LOC110931043	transcription factor UNE10	bHLH	PF00010	Helix-loop-helix DNA-binding domain	25.41	27.91	29.46	32.1	34.74	29.74	33.77	29.37	30.74	21.59	31.71	25.62	11.71	17.58	17.79	27.5933	32.1933	31.2933	26.3067	15.6933	------	------	------	------	------	------	ENOG4111B0G;ENOG4111ACW	K:Transcription;	XP_022030134.1	transcription factor UNE10 [Helianthus annuus]	sp|Q8GZ38|UNE10_ARATH;	Transcription factor UNE10 OS=Arabidopsis thaliana OX=3702 GN=UNE10 PE=2 SV=1;	PF00010.23	HLH	Helix-loop-helix DNA-binding domain
rna22846	gene15516	LOC110936642	transcription factor BIM1, transcript variant X1	bHLH	PF00010	Helix-loop-helix DNA-binding domain	1.18	0.9	0.64	0.95	1.13	0.89	0.37	0.57	0.95	0.48	0.89	0.44	1.61	2.46	1.14	0.906667	0.99	0.63	0.603333	1.73667	------	------	------	------	------	------	ENOG411216Z;ENOG4111DZB	K:Transcription;	XP_022034740.1	transcription factor BIM1 isoform X1 [Helianthus annuus]	sp|Q9LEZ3|BIM1_ARATH;	Transcription factor BIM1 OS=Arabidopsis thaliana OX=3702 GN=BIM1 PE=1 SV=2;	PF00010.23	HLH	Helix-loop-helix DNA-binding domain
rna25824	gene17563	LOC110937798	transcription factor UNE10-like	bHLH	PF00010	Helix-loop-helix DNA-binding domain	1.72	0.72	0.52	1.67	1.5	0.92	1.77	0.32	0.41	3.52	0.4	1.41	8.6	41.42	55.12	0.986667	1.36333	0.833333	1.77667	35.0467	------	------	------	------	------	------	ENOG4111B0G;COG5048;ENOG4111ACW	K:Transcription;S:Function unknown;K:Transcription	XP_022035942.1	transcription factor UNE10-like [Helianthus annuus]	sp|Q8GZ38|UNE10_ARATH;	Transcription factor UNE10 OS=Arabidopsis thaliana OX=3702 GN=UNE10 PE=2 SV=1;	PF00010.23	HLH	Helix-loop-helix DNA-binding domain
rna27166	gene18491	LOC110939720	transcription factor bHLH115-like	bHLH	PF00010	Helix-loop-helix DNA-binding domain	25.61	26.99	27.01	37.46	32.56	37.88	31.67	34.24	39.46	50.39	43.12	45.89	50.08	43.49	37.49	26.5367	35.9667	35.1233	46.4667	43.6867	------	------	------	------	------	------	ENOG4111M4Q	K:Transcription	XP_022036985.1	transcription factor bHLH115-like [Helianthus annuus]	sp|Q9C682|BH115_ARATH;	Transcription factor bHLH115 OS=Arabidopsis thaliana OX=3702 GN=BHLH115 PE=1 SV=1;	PF00010.23	HLH	Helix-loop-helix DNA-binding domain
MSTRG.10317.1	gene18847	LOC110939910	transcription factor bHLH69-like, transcript variant X1	bHLH	PF00010	Helix-loop-helix DNA-binding domain	1.48	1.42	1.59	1.18	0.65	1.19	0.51	0.78	1.14	1.01	1.04	0.94	0.16	0.22	0.34	1.49667	1.00667	0.81	0.996667	0.24	------	------	------	------	------	------	ENOG4111MVP;ENOG4111CIP	K:Transcription;	XP_022037176.1	transcription factor bHLH69-like isoform X1 [Helianthus annuus]	sp|Q9ZUG9|BH066_ARATH;	Transcription factor bHLH66 OS=Arabidopsis thaliana OX=3702 GN=BHLH66 PE=1 SV=1;	PF00010.23;PF09806.6	HLH;CDK2AP	Helix-loop-helix DNA-binding domain;Cyclin-dependent kinase 2-associated protein
rna32447	gene21960	LOC110941532	transcription factor ICE1-like	bHLH	PF00010	Helix-loop-helix DNA-binding domain	8.36	7.9	10.22	7.77	8.37	10.11	3.06	5.57	5.17	2.56	3.02	3.4	2.31	2.41	1.47	8.82667	8.75	4.6	2.99333	2.06333	------	------	------	------	------	------	ENOG4111GT2	K:Transcription	XP_022038865.1	transcription factor ICE1-like [Helianthus annuus]	sp|Q9LSE2|ICE1_ARATH;	Transcription factor ICE1 OS=Arabidopsis thaliana OX=3702 GN=SCRM PE=1 SV=1;	PF00010.23	HLH	Helix-loop-helix DNA-binding domain
MSTRG.1307.1	gene2199	LOC110871253	transcription factor PIF1, transcript variant X1	bHLH	PF00010	Helix-loop-helix DNA-binding domain	13.74	11.87	11.58	21.88	24.46	39.32	61.6	42.31	37.18	44.08	66.76	48.8	28.07	18.49	15.47	12.3967	28.5533	47.03	53.2133	20.6767	------	------	------	------	------	------	ENOG41116VE;ENOG410YAGK	K:Transcription;	XP_021975812.1	transcription factor PIF1 isoform X1 [Helianthus annuus]	sp|Q8GZM7|PIF1_ARATH;	Transcription factor PIF1 OS=Arabidopsis thaliana OX=3702 GN=PIF1 PE=1 SV=1;	PF00010.23	HLH	Helix-loop-helix DNA-binding domain
rna32777	gene22179	LOC110941652	transcription factor MYC4-like	bHLH	PF00010	Helix-loop-helix DNA-binding domain	3.04	1.86	1.95	3.1	3.08	2.45	3.8	1.69	3.15	4.38	4.8	4.12	8.63	8.79	16.17	2.28333	2.87667	2.88	4.43333	11.1967	------	------	K13422	MYC2	map04016;map04075	MAPK signaling pathway - plant;Plant hormone signal transduction	ENOG410YCJJ	K:Transcription	XP_022039009.1	transcription factor MYC4-like [Helianthus annuus]	sp|Q39204|MYC2_ARATH;	Transcription factor MYC2 OS=Arabidopsis thaliana OX=3702 GN=MYC2 PE=1 SV=2;	PF14215.3;PF00010.23	bHLH-MYC_N;HLH	bHLH-MYC and R2R3-MYB transcription factors N-terminal;Helix-loop-helix DNA-binding domain
rna34613	gene23389	LOC110942401	transcription factor bHLH96-like	bHLH	PF00010	Helix-loop-helix DNA-binding domain	4.73	9.51	11.48	2.76	3.68	5.26	4.49	5.92	5.13	0.9	2.7	1.59	0.06	0.35	0.05	8.57333	3.9	5.18	1.73	0.153333	------	------	------	------	------	------	ENOG410YF8H;ENOG41106UK	K:Transcription;S:Function unknown	OTG26848.1	putative basic helix-loop-helix (bHLH) DNA-binding superfamily protein [Helianthus annuus]	sp|Q9C7T4|BH096_ARATH;	Transcription factor bHLH96 OS=Arabidopsis thaliana OX=3702 GN=BHLH96 PE=1 SV=1;	PF00010.23	HLH	Helix-loop-helix DNA-binding domain
rna35400	gene23923	LOC110864554	transcription factor MYC2-like	bHLH	PF00010	Helix-loop-helix DNA-binding domain	5.1	12.25	5.26	6.04	4.44	7.84	4.18	5.79	5.83	1.71	4.8	4.11	4.41	12.37	6.29	7.53667	6.10667	5.26667	3.54	7.69	------	------	K13422	MYC2	map04016;map04075	MAPK signaling pathway - plant;Plant hormone signal transduction	ENOG410YCJJ	K:Transcription	XP_021969350.1	transcription factor MYC2-like [Helianthus annuus]	sp|Q39204|MYC2_ARATH;	Transcription factor MYC2 OS=Arabidopsis thaliana OX=3702 GN=MYC2 PE=1 SV=2;	PF14215.3;PF00010.23	bHLH-MYC_N;HLH	bHLH-MYC and R2R3-MYB transcription factors N-terminal;Helix-loop-helix DNA-binding domain
rna35455	gene23945	LOC110864566	transcription factor bHLH94-like	bHLH	PF00010	Helix-loop-helix DNA-binding domain	33.86	42.14	38.06	24.26	25.8	24.23	21.09	17.14	22.31	9.7	19.36	17.01	1.09	2.89	2.55	38.02	24.7633	20.18	15.3567	2.17667	------	------	------	------	------	------	ENOG410YG89;ENOG410YF8H	K:Transcription;	XP_021969358.1	transcription factor bHLH94-like [Helianthus annuus]	sp|Q56XR0|BH071_ARATH;	Transcription factor bHLH71 OS=Arabidopsis thaliana OX=3702 GN=BHLH71 PE=1 SV=1;	PF00010.23	HLH	Helix-loop-helix DNA-binding domain
rna36108	gene24383	LOC110864852	transcription factor MYC2-like	bHLH	PF00010	Helix-loop-helix DNA-binding domain	0.36	0.17	0.28	0.16	0.14	0.04	0	0.07	0.08	0.04	0.11	0.2	0	0	0	0.27	0.113333	0.05	0.116667	0	------	------	K13422	MYC2	map04016;map04075	MAPK signaling pathway - plant;Plant hormone signal transduction	ENOG410Y9TK;ENOG4111BZU;ENOG410YCJJ	K:Transcription;S:Function unknown;K:Transcription	XP_021969708.1	transcription factor MYC2-like [Helianthus annuus]	sp|Q9LUK7|BH028_ARATH;	Transcription factor bHLH28 OS=Arabidopsis thaliana OX=3702 GN=BHLH28 PE=2 SV=1;	PF14215.3;PF00010.23	bHLH-MYC_N;HLH	bHLH-MYC and R2R3-MYB transcription factors N-terminal;Helix-loop-helix DNA-binding domain
rna38597	gene25955	LOC110865756	transcription factor bHLH66-like	bHLH	PF00010	Helix-loop-helix DNA-binding domain	0.68	0.62	1.04	0.29	0.3	0.98	0.1	0	0.82	1.04	1.33	0.34	0.05	0.11	0.21	0.78	0.523333	0.306667	0.903333	0.123333	------	------	------	------	------	------	ENOG4111MVP;ENOG4111CIP	K:Transcription;	XP_021970762.1	transcription factor bHLH66-like [Helianthus annuus]	sp|Q9ZUG9|BH066_ARATH;	Transcription factor bHLH66 OS=Arabidopsis thaliana OX=3702 GN=BHLH66 PE=1 SV=1;	PF00010.23	HLH	Helix-loop-helix DNA-binding domain
rna3749	gene2613	LOC110873447	transcription factor bHLH130-like, transcript variant X3	bHLH	PF00010	Helix-loop-helix DNA-binding domain	0.23	1.15	0.41	0.04	0.1	0.11	0.15	0	0.04	0.04	0.1	0.04	0.33	0.23	1.2	0.596667	0.083333	0.063333	0.06	0.586667	------	------	------	------	------	------	ENOG410YWTN;ENOG410YDYN	K:Transcription;	XP_021978073.1	transcription factor bHLH130-like isoform X1 [Helianthus annuus]	sp|Q66GR3|BH130_ARATH;	Transcription factor bHLH130 OS=Arabidopsis thaliana OX=3702 GN=BHLH130 PE=1 SV=1;	PF00010.23	HLH	Helix-loop-helix DNA-binding domain
rna39913	gene26819	LOC110867752	transcription factor SPATULA-like	bHLH	PF00010	Helix-loop-helix DNA-binding domain	18.09	22.09	24.25	15.99	19.32	21.54	13.54	14.2	15.8	2.67	12.06	5.25	3.46	4.87	3.97	21.4767	18.95	14.5133	6.66	4.1	------	------	------	------	------	------	ENOG410YQY7;ENOG410YIUT	K:Transcription;	XP_021972448.1	transcription factor SPATULA-like [Helianthus annuus]	sp|Q9FUA4|SPT_ARATH;	Transcription factor SPATULA OS=Arabidopsis thaliana OX=3702 GN=SPT PE=1 SV=1;	PF00010.23	HLH	Helix-loop-helix DNA-binding domain
rna41052	gene27522	LOC110868122	transcription factor bHLH18-like, transcript variant X1	bHLH	PF00010	Helix-loop-helix DNA-binding domain	1.15	1.48	0.67	0.46	1.45	0.72	0.31	0.9	0.74	4.46	1.68	2.42	15.92	4.78	4.56	1.1	0.876667	0.65	2.85333	8.42	------	------	------	------	------	------	ENOG41118GE;ENOG410YG6S;ENOG41103SF;ENOG41107E5	K:Transcription;	XP_021972900.1	transcription factor bHLH18-like [Helianthus annuus]	sp|Q1PF17|BH018_ARATH;	Transcription factor bHLH18 OS=Arabidopsis thaliana OX=3702 GN=BHLH18 PE=1 SV=1;	PF00010.23	HLH	Helix-loop-helix DNA-binding domain
rna43333	gene28958	LOC110869044	transcription factor bHLH18-like	bHLH	PF00010	Helix-loop-helix DNA-binding domain	1.17	1.09	1.06	0.31	0.35	0.68	0.22	0.25	0.35	0.53	0.32	0.27	0.2	0	0.27	1.10667	0.446667	0.273333	0.373333	0.156667	------	------	------	------	------	------	ENOG41118GE;ENOG410YG6S;ENOG41103SF	K:Transcription;	XP_021974034.1	transcription factor bHLH18-like [Helianthus annuus]	sp|Q1PF17|BH018_ARATH;	Transcription factor bHLH18 OS=Arabidopsis thaliana OX=3702 GN=BHLH18 PE=1 SV=1;	PF00010.23	HLH	Helix-loop-helix DNA-binding domain
rna47633	gene31972	LOC110873055	transcription factor bHLH74, transcript variant X1	bHLH	PF00010	Helix-loop-helix DNA-binding domain	2.47	2.59	2.77	1.24	2.15	2.01	1.21	1.04	1.14	1	2.34	1.65	2.01	1.29	1.26	2.61	1.8	1.13	1.66333	1.52	------	------	------	------	------	------	ENOG4111DWU;ENOG410YG35	K:Transcription;	XP_021977671.1	transcription factor bHLH74 isoform X1 [Helianthus annuus]	sp|Q6NKN9|BH074_ARATH;	Transcription factor bHLH74 OS=Arabidopsis thaliana OX=3702 GN=BHLH74 PE=1 SV=1;	PF00010.23	HLH	Helix-loop-helix DNA-binding domain
rna53386	gene35972	LOC110874502	transcription factor SPEECHLESS-like	bHLH	PF00010	Helix-loop-helix DNA-binding domain	0.06	0.3	0	0.63	0.15	0.81	0.96	1.42	1.76	0.22	1.76	0.81	0	0	0	0.12	0.53	1.38	0.93	0	------	------	K20558	SPCH	map04016	MAPK signaling pathway - plant	ENOG410ZJF9	K:Transcription	XP_021978808.1	transcription factor SPEECHLESS-like [Helianthus annuus]	sp|Q700C7|SPCH_ARATH;	Transcription factor SPEECHLESS OS=Arabidopsis thaliana OX=3702 GN=SPCH PE=1 SV=1;	PF00010.23	HLH	Helix-loop-helix DNA-binding domain
rna54961	gene36984	LOC110878767	transcription factor bHLH80-like	bHLH	PF00010	Helix-loop-helix DNA-binding domain	15.39	15.01	13.79	24.72	27.02	29.88	18.98	20.8	20.13	46.93	40.58	43.36	79.2	65.65	106.15	14.73	27.2067	19.97	43.6233	83.6667	------	------	------	------	------	------	ENOG410YNY7;ENOG410YDYN	U:Intracellular trafficking, secretion, and vesicular transport;K:Transcription	XP_021982821.1	transcription factor bHLH80-like [Helianthus annuus]	sp|Q9M0R0|BH081_ARATH;	Transcription factor bHLH81 OS=Arabidopsis thaliana OX=3702 GN=BHLH81 PE=2 SV=1;	PF00010.23	HLH	Helix-loop-helix DNA-binding domain
rna55555	gene37358	LOC110879009	transcription factor bHLH93-like	bHLH	PF00010	Helix-loop-helix DNA-binding domain	1.12	1.69	3.2	1.01	0.56	1.29	0.17	0.59	0.46	0.1	0.98	0.11	0	0.14	0	2.00333	0.953333	0.406667	0.396667	0.046667	------	------	------	------	------	------	ENOG410YB4F	K:Transcription	XP_021983105.1	transcription factor bHLH93-like [Helianthus annuus]	sp|Q9LSL1|BH093_ARATH;	Transcription factor bHLH93 OS=Arabidopsis thaliana OX=3702 GN=BHLH93 PE=1 SV=1;	PF00010.23	HLH	Helix-loop-helix DNA-binding domain
MSTRG.20545.2	gene37466	LOC110879071	transcription factor ALC	bHLH	PF00010	Helix-loop-helix DNA-binding domain	1.48	0.62	0.42	1.11	0.68	1.28	0.35	0.45	0.61	2.44	2.78	1.68	0.62	0.42	0.56	0.84	1.02333	0.47	2.3	0.533333	------	------	------	------	------	------	ENOG410YQY7;ENOG410YIUT	K:Transcription;S:Function unknown	XP_021983175.1	transcription factor ALC [Helianthus annuus]	sp|Q9FUA4|SPT_ARATH;	Transcription factor SPATULA OS=Arabidopsis thaliana OX=3702 GN=SPT PE=1 SV=1;	PF00010.23	HLH	Helix-loop-helix DNA-binding domain
rna56509	gene38002	LOC110879416	transcription factor ALC-like	bHLH	PF00010	Helix-loop-helix DNA-binding domain	0.53	0.39	0.37	0.42	0.42	1.18	0.72	1.02	0.51	1.82	2.47	2.19	2.21	0.5	0.64	0.43	0.673333	0.75	2.16	1.11667	------	------	------	------	------	------	ENOG410YIUT;ENOG410YQY7	S:Function unknown;K:Transcription	XP_021983564.1	transcription factor ALC-like [Helianthus annuus]	sp|Q9FUA4|SPT_ARATH;	Transcription factor SPATULA OS=Arabidopsis thaliana OX=3702 GN=SPT PE=1 SV=1;	PF00010.23	HLH	Helix-loop-helix DNA-binding domain
rna56526	gene38016	LOC110879423	transcription factor HEC2-like	bHLH	PF00010	Helix-loop-helix DNA-binding domain	0.36	1.08	0.3	0.3	0.47	0.48	0.14	0.55	0.12	4.75	3.53	6.33	4.01	2.73	0.06	0.58	0.416667	0.27	4.87	2.26667	------	------	------	------	------	------	ENOG410YJCH;ENOG410YJMV	K:Transcription;S:Function unknown	XP_021983572.1	transcription factor HEC2-like [Helianthus annuus]	sp|Q9SND4|HEC2_ARATH;	Transcription factor HEC2 OS=Arabidopsis thaliana OX=3702 GN=HEC2 PE=1 SV=1;	PF00010.23	HLH	Helix-loop-helix DNA-binding domain
rna57392	gene38539	LOC110879750	transcription factor bHLH79, transcript variant X1	bHLH	PF00010	Helix-loop-helix DNA-binding domain	5.47	7.09	5.22	4.02	6.6	5.19	4.9	3.94	6.43	3.03	5.67	7.42	1.68	1.03	0.64	5.92667	5.27	5.09	5.37333	1.11667	GO:004698	MF:protein dimerization activity;	------	------	------	------	ENOG410YAFX;ENOG410XRKT	K:Transcription;U:Intracellular trafficking, secretion, and vesicular transport	XP_021983963.1	transcription factor bHLH79 isoform X1 [Helianthus annuus]	sp|Q9LV17|BH079_ARATH;	Transcription factor bHLH79 OS=Arabidopsis thaliana OX=3702 GN=BHLH79 PE=1 SV=1;	PF00010.23	HLH	Helix-loop-helix DNA-binding domain
rna58761	gene39404	LOC110883765	transcription factor bHLH93-like	bHLH	PF00010	Helix-loop-helix DNA-binding domain	0.28	0.7	1.41	0	0.24	0.11	0.04	0	0	0	0	0	0	0	0	0.796667	0.116667	0.013333	0	0	------	------	------	------	------	------	ENOG410YB4F	K:Transcription	XP_021987100.1	transcription factor bHLH93-like [Helianthus annuus]	sp|Q9LSL1|BH093_ARATH;	Transcription factor bHLH93 OS=Arabidopsis thaliana OX=3702 GN=BHLH93 PE=1 SV=1;	PF00010.23	HLH	Helix-loop-helix DNA-binding domain
rna58859	gene39470	LOC110883796	transcription factor bHLH94-like	bHLH	PF00010	Helix-loop-helix DNA-binding domain	5.38	7.15	5.65	4.36	2.93	3.82	5.33	4.42	4.6	0.14	1.98	1.13	0.05	0.13	0.15	6.06	3.70333	4.78333	1.08333	0.11	------	------	------	------	------	------	ENOG410YF8H	K:Transcription	XP_021987138.1	transcription factor bHLH94-like [Helianthus annuus]	sp|Q9C7T4|BH096_ARATH;	Transcription factor bHLH96 OS=Arabidopsis thaliana OX=3702 GN=BHLH96 PE=1 SV=1;	PF00010.23	HLH	Helix-loop-helix DNA-binding domain
rna59506	gene39907	LOC110884034	transcription factor bHLH3-like	bHLH	PF00010	Helix-loop-helix DNA-binding domain	5.5	5.14	4.69	6.06	6.06	8.14	7.66	9.64	10.12	27.39	17.92	22.24	32.59	16.11	37.15	5.11	6.75333	9.14	22.5167	28.6167	------	------	------	------	------	------	ENOG41114N5;ENOG410YCJJ	K:Transcription;	XP_021987400.1	transcription factor bHLH3-like [Helianthus annuus]	sp|O23487|BH003_ARATH;	Transcription factor bHLH3 OS=Arabidopsis thaliana OX=3702 GN=BHLH3 PE=1 SV=1;	PF14215.3;PF00010.23	bHLH-MYC_N;HLH	bHLH-MYC and R2R3-MYB transcription factors N-terminal;Helix-loop-helix DNA-binding domain
MSTRG.22096.2	gene40094	LOC110884137	transcription factor bHLH69-like	bHLH	PF00010	Helix-loop-helix DNA-binding domain	2.73	1.68	0.6	0.49	0.38	1.18	0.34	0.11	0.3	0.42	0.33	0.49	0.81	0.42	0.62	1.67	0.683333	0.25	0.413333	0.616667	------	------	------	------	------	------	ENOG41116U8;ENOG4111MVP;ENOG4111CIP;ENOG410YFCC	S:Function unknown;K:Transcription;K:Transcription;S:Function unknown	OTG10011.1	putative myc-type, basic helix-loop-helix (bHLH) domain-containing protein [Helianthus annuus]	sp|Q8S3D5|BH069_ARATH;	Transcription factor bHLH69 OS=Arabidopsis thaliana OX=3702 GN=BHLH69 PE=2 SV=2;	PF00010.23	HLH	Helix-loop-helix DNA-binding domain
rna61420	gene41184	LOC110884709	transcription factor PRE6-like	bHLH	PF00010	Helix-loop-helix DNA-binding domain	6.7	2.16	3.88	1.02	0.76	1.36	0	0	0.47	1.13	2.41	0	0	3.18	4.87	4.24667	1.04667	0.156667	1.18	2.68333	------	------	------	------	------	------	ENOG411140I;ENOG410Z0M7;ENOG4111AN3	K:Transcription;S:Function unknown	XP_021988116.1	transcription factor PRE6-like [Helianthus annuus]	sp|Q9CA64|PRE3_ARATH;	Transcription factor PRE3 OS=Arabidopsis thaliana OX=3702 GN=PRE3 PE=1 SV=1;	PF00010.23;PF14523.3	HLH;Syntaxin_2	Helix-loop-helix DNA-binding domain;Syntaxin-like protein
MSTRG.22867.1	gene41695	LOC110884999	transcription factor bHLH130-like	bHLH	PF00010	Helix-loop-helix DNA-binding domain	0.9	0.6	0.69	1.12	1.16	1.53	2.14	2.01	1.69	20.37	11.82	16.08	34.59	43.12	53.45	0.73	1.27	1.94667	16.09	43.72	------	------	------	------	------	------	ENOG410YDYN	K:Transcription	XP_021988382.1	transcription factor bHLH130-like [Helianthus annuus]	sp|Q66GR3|BH130_ARATH;	Transcription factor bHLH130 OS=Arabidopsis thaliana OX=3702 GN=BHLH130 PE=1 SV=1;	PF00010.23	HLH	Helix-loop-helix DNA-binding domain
MSTRG.22938.1	gene41802	LOC110885065	transcription factor PIF3-like, transcript variant X2	bHLH	PF00010	Helix-loop-helix DNA-binding domain	1.71	0.57	0.77	0.77	0.74	1.51	0.4	0.45	0.48	5.57	2.35	4.15	6.61	6.86	7.12	1.01667	1.00667	0.443333	4.02333	6.86333	------	------	K12126	PIF3	map04712;map04075	Circadian rhythm - plant;Plant hormone signal transduction	ENOG4111SYS;ENOG410Z7Z7	K:Transcription;S:Function unknown	XP_021988451.1	transcription factor PIF3-like isoform X1 [Helianthus annuus]	sp|O80536|PIF3_ARATH;	Transcription factor PIF3 OS=Arabidopsis thaliana OX=3702 GN=PIF3 PE=1 SV=1;	PF00010.23	HLH	Helix-loop-helix DNA-binding domain
rna64889	gene43522	LOC110885898	transcription factor bHLH63-like, transcript variant X1	bHLH	PF00010	Helix-loop-helix DNA-binding domain	0.39	0.6	0.13	0.35	0.42	0.48	0.21	0.88	0.72	11.13	3.41	7.41	10.06	11.64	4.33	0.373333	0.416667	0.603333	7.31667	8.67667	------	------	------	------	------	------	ENOG410YGAM;ENOG411190E;ENOG410YG35	K:Transcription;	XP_021989315.1	transcription factor bHLH63-like isoform X1 [Helianthus annuus]	sp|Q9CAA9|BH049_ARATH;	Transcription factor bHLH49 OS=Arabidopsis thaliana OX=3702 GN=BHLH49 PE=1 SV=1;	PF00010.23	HLH	Helix-loop-helix DNA-binding domain
rna70206	gene47199	LOC110889969	transcription factor ILR3-like	bHLH	PF00010	Helix-loop-helix DNA-binding domain	41.79	34.01	24.75	24.33	28.29	27.6	17.67	19.26	23.72	13.03	19.44	17.54	13.88	11.21	14.1	33.5167	26.74	20.2167	16.67	13.0633	GO:004698	MF:protein dimerization activity;	------	------	------	------	ENOG4111M4Q	K:Transcription	XP_021993230.1	transcription factor ILR3-like [Helianthus annuus]	sp|Q9FH37|ILR3_ARATH;	Transcription factor ILR3 OS=Arabidopsis thaliana OX=3702 GN=ILR3 PE=1 SV=1;	PF00010.23;PF13870.3;PF12329.5;PF16454.2;PF04111.9;PF16888.2;PF06156.10	HLH;DUF4201;TMF_DNA_bd;PI3K_P85_iSH2;APG6;DUF5082;DUF972	Helix-loop-helix DNA-binding domain;Domain of unknown function;TATA element modulatory factor 1 DNA binding;Phosphatidylinositol 3-kinase regulatory subunit P85 inter-SH2 domain;Autophagy protein Apg6;Domain of unknown function;Protein of unknown function
rna74254	gene49917	LOC110891385	transcription factor bHLH62-like	bHLH	PF00010	Helix-loop-helix DNA-binding domain	0.52	0.02	0	0.01	0.37	0.46	0	0.03	0.03	1.49	0.01	1.22	1.65	0.02	0.19	0.18	0.28	0.02	0.906667	0.62	------	------	------	------	------	------	ENOG4111T9V;COG0484	S:Function unknown;K:Transcription	XP_021972237.1	transcription factor bHLH62-like [Helianthus annuus]	sp|Q9SRT2|BH062_ARATH;	Transcription factor bHLH62 OS=Arabidopsis thaliana OX=3702 GN=BHLH62 PE=2 SV=1;	PF00010.23	HLH	Helix-loop-helix DNA-binding domain
rna76377	gene51409	LOC110896489	transcription factor MUTE	bHLH	PF00010	Helix-loop-helix DNA-binding domain	2.64	1.72	1.96	1.98	3.98	1.82	0.78	0.9	0.86	1.49	0.79	1	3.17	1.32	0.91	2.10667	2.59333	0.846667	1.09333	1.8	------	------	------	------	------	------	ENOG410YD82	K:Transcription	XP_021999499.1	transcription factor MUTE [Helianthus annuus]	sp|Q9M8K6|MUTE_ARATH;	Transcription factor MUTE OS=Arabidopsis thaliana OX=3702 GN=MUTE PE=2 SV=1;	PF00010.23	HLH	Helix-loop-helix DNA-binding domain
MSTRG.28243.1	gene51724	LOC110894545	transcription factor bHLH49-like, transcript variant X2	bHLH	PF00010	Helix-loop-helix DNA-binding domain	5.48	6.45	5.54	7.66	7.2	8.11	7.49	5.65	6.09	14.95	15.29	14.14	16.75	18.28	30.52	5.82333	7.65667	6.41	14.7933	21.85	------	------	------	------	------	------	ENOG410YG35	K:Transcription	XP_021997458.1	transcription factor bHLH49-like [Helianthus annuus]	sp|Q9CAA9|BH049_ARATH;	Transcription factor bHLH49 OS=Arabidopsis thaliana OX=3702 GN=BHLH49 PE=1 SV=1;	PF00010.23	HLH	Helix-loop-helix DNA-binding domain
rna80471	gene54172	LOC110897087	transcription factor HEC2-like	bHLH	PF00010	Helix-loop-helix DNA-binding domain	0.18	0.09	0.17	0.26	0.08	0.97	0.55	1.12	1.25	9.63	11.84	9.32	5.89	5.95	3.45	0.146667	0.436667	0.973333	10.2633	5.09667	------	------	------	------	------	------	ENOG410YJCH;ENOG410YJMV	K:Transcription;S:Function unknown	XP_021999676.1	transcription factor HEC2-like [Helianthus annuus]	sp|Q9SND4|HEC2_ARATH;	Transcription factor HEC2 OS=Arabidopsis thaliana OX=3702 GN=HEC2 PE=1 SV=1;	PF00010.23	HLH	Helix-loop-helix DNA-binding domain
MSTRG.30271.1	gene55478	LOC110897614	transcription factor bHLH48-like, transcript variant X2	bHLH	PF00010	Helix-loop-helix DNA-binding domain	3.88	5.67	5.12	4.53	6.02	5.61	3.63	4.91	6.06	2.5	4.81	4.17	3.3	0.74	0.71	4.89	5.38667	4.86667	3.82667	1.58333	------	------	------	------	------	------	ENOG410YEV1	K:Transcription	XP_022000064.1	transcription factor bHLH48-like isoform X1 [Helianthus annuus]	sp|Q8VZ02|BH048_ARATH;	Transcription factor bHLH48 OS=Arabidopsis thaliana OX=3702 GN=BHLH48 PE=2 SV=1;	PF00010.23	HLH	Helix-loop-helix DNA-binding domain
rna82909	gene55763	LOC110897749	transcription factor SPEECHLESS	bHLH	PF00010	Helix-loop-helix DNA-binding domain	0.48	0.54	0.55	0.71	0.56	0.68	0.29	0.48	0.46	1.91	0.98	1.11	0.39	0.41	0.58	0.523333	0.65	0.41	1.33333	0.46	------	------	K20558	SPCH	map04016	MAPK signaling pathway - plant	ENOG410ZJF9;ENOG410YD82;ENOG410YBHA	K:Transcription;	XP_022000170.1	transcription factor SPEECHLESS [Helianthus annuus]	sp|Q700C7|SPCH_ARATH;	Transcription factor SPEECHLESS OS=Arabidopsis thaliana OX=3702 GN=SPCH PE=1 SV=1;	PF00010.23	HLH	Helix-loop-helix DNA-binding domain
rna84550	gene56908	LOC110898357	transcription factor ICE1-like	bHLH	PF00010	Helix-loop-helix DNA-binding domain	1.48	3.21	2.53	2.07	1.67	2.09	0.78	1.51	1.2	1.61	1.79	2.11	1.35	1.38	0.7	2.40667	1.94333	1.16333	1.83667	1.14333	------	------	------	------	------	------	ENOG4111GT2	K:Transcription	XP_022000821.1	transcription factor ICE1-like [Helianthus annuus]	sp|Q9LSE2|ICE1_ARATH;	Transcription factor ICE1 OS=Arabidopsis thaliana OX=3702 GN=SCRM PE=1 SV=1;	PF00010.23	HLH	Helix-loop-helix DNA-binding domain
rna85907	gene57842	LOC110898881	transcription factor bHLH130-like, transcript variant X1	bHLH	PF00010	Helix-loop-helix DNA-binding domain	1.49	1.01	0.13	0.23	0.35	0.51	0	0.06	0	0.06	0.21	0	0.07	0	0	0.876667	0.363333	0.02	0.09	0.023333	------	------	------	------	------	------	ENOG410YWTN;ENOG410YDYN	K:Transcription;	XP_022001430.1	transcription factor bHLH130-like isoform X1 [Helianthus annuus]	sp|Q66GR3|BH130_ARATH;	Transcription factor bHLH130 OS=Arabidopsis thaliana OX=3702 GN=BHLH130 PE=1 SV=1;	PF00010.23	HLH	Helix-loop-helix DNA-binding domain
MSTRG.32632.2	gene59893	LOC110900023	transcription factor bHLH104-like	bHLH	PF00010	Helix-loop-helix DNA-binding domain	0.5	0.16	0.98	0.26	0.49	0.46	0.32	0.81	1.08	3.32	1.76	2.26	1.53	1.83	0.7	0.546667	0.403333	0.736667	2.44667	1.35333	------	------	------	------	------	------	ENOG4111C3Z;ENOG41107T0;ENOG4111M4Q	K:Transcription;	XP_022002617.1	transcription factor bHLH104-like [Helianthus annuus]	sp|Q8L467|BH104_ARATH;	Transcription factor bHLH104 OS=Arabidopsis thaliana OX=3702 GN=BHLH104 PE=1 SV=1;	PF00010.23	HLH	Helix-loop-helix DNA-binding domain
rna89170	gene59986	LOC110900083	transcription factor UNE10-like	bHLH	PF00010	Helix-loop-helix DNA-binding domain	0.08	0	0.04	0.26	0.43	0.49	0.48	0.14	0.22	1.99	0.59	1.31	0.74	0.03	0.11	0.04	0.393333	0.28	1.29667	0.293333	------	------	------	------	------	------	ENOG4111B0G;ENOG4111ACW;COG5048	K:Transcription;	XP_022002675.1	transcription factor UNE10-like [Helianthus annuus]	sp|Q8GZ38|UNE10_ARATH;	Transcription factor UNE10 OS=Arabidopsis thaliana OX=3702 GN=UNE10 PE=2 SV=1;	PF00010.23	HLH	Helix-loop-helix DNA-binding domain
rna8909	gene6144	LOC110917857	transcription factor BIM1-like, transcript variant X2	bHLH	PF00010	Helix-loop-helix DNA-binding domain	1.73	1.55	1.39	0.8	1.75	0.95	0.5	0.91	0.55	0.87	0.55	0.69	2.01	4	1.09	1.55667	1.16667	0.653333	0.703333	2.36667	------	------	------	------	------	------	ENOG411216Z	K:Transcription	XP_022017994.1	transcription factor BIM1-like isoform X1 [Helianthus annuus]	sp|Q9LEZ3|BIM1_ARATH;	Transcription factor BIM1 OS=Arabidopsis thaliana OX=3702 GN=BIM1 PE=1 SV=2;	PF00010.23	HLH	Helix-loop-helix DNA-binding domain
rna92029	gene61879	LOC110908576	transcription factor FAMA-like, transcript variant X2	bHLH	PF00010	Helix-loop-helix DNA-binding domain	0.16	0.34	0.16	0.08	0.12	0.2	0.19	0.07	0.12	0.28	0.21	0.28	1.08	2.32	3.77	0.22	0.133333	0.126667	0.256667	2.39	------	------	------	------	------	------	ENOG410YBHA	K:Transcription	XP_022009209.1	transcription factor FAMA-like isoform X1 [Helianthus annuus]	sp|Q56YJ8|FAMA_ARATH;	Transcription factor FAMA OS=Arabidopsis thaliana OX=3702 GN=FAMA PE=1 SV=1;	PF00010.23	HLH	Helix-loop-helix DNA-binding domain
MSTRG.33992.1	gene62440	LOC110908869	uncharacterized LOC110908869	bHLH	PF00010	Helix-loop-helix DNA-binding domain	0.13	0.11	0.02	0.03	0.13	0.15	0.04	0	0.02	0	0	0.03	0	0.23	0	0.086667	0.103333	0.02	0.01	0.076667	------	------	K04733	IRAK4	------	------	COG0515	T:Signal transduction mechanisms	XP_022009559.1	uncharacterized protein LOC110908869 [Helianthus annuus]	sp|O22187|Y2232_ARATH;	Probable receptor-like protein kinase At2g23200 OS=Arabidopsis thaliana OX=3702 GN=At2g23200 PE=3 SV=1;	PF07714.14;PF00069.22;PF00010.23	Pkinase_Tyr;Pkinase;HLH	Protein tyrosine kinase;Protein kinase domain;Helix-loop-helix DNA-binding domain
rna93492	gene62892	LOC110909108	transcription factor bHLH30-like	bHLH	PF00010	Helix-loop-helix DNA-binding domain	0.91	0.79	0.66	0.07	0.33	0.15	0.06	0.62	0.57	0.29	0.2	0	0	0	0	0.786667	0.183333	0.416667	0.163333	0	------	------	------	------	------	------	ENOG4111CSU;ENOG411197J;ENOG410YEFC;ENOG410ZKSM;ENOG41106U0;ENOG410YMGY	S:Function unknown;K:Transcription;K:Transcription;K:Transcription;S:Function unknown;K:Transcription	XP_022009808.1	transcription factor bHLH30-like [Helianthus annuus]	sp|Q9S7Y1|BH030_ARATH;	Transcription factor bHLH30 OS=Arabidopsis thaliana OX=3702 GN=BHLH30 PE=1 SV=1;	PF00010.23	HLH	Helix-loop-helix DNA-binding domain
rna97325	gene65537	LOC110906317	transcription factor SPEECHLESS-like	bHLH	PF00010	Helix-loop-helix DNA-binding domain	2.15	2.09	2.46	1.82	1.42	2.26	1.16	1.25	0.35	0.41	0.46	0.68	0.17	0.27	0.16	2.23333	1.83333	0.92	0.516667	0.2	------	------	K20558	SPCH	map04016	MAPK signaling pathway - plant	ENOG410ZJF9	K:Transcription	XP_022007167.1	transcription factor SPEECHLESS-like [Helianthus annuus]	sp|Q9M8K6|MUTE_ARATH;	Transcription factor MUTE OS=Arabidopsis thaliana OX=3702 GN=MUTE PE=2 SV=1;	PF00010.23	HLH	Helix-loop-helix DNA-binding domain
rna98295	gene66151	LOC110910428	transcription factor bHLH3-like	bHLH	PF00010	Helix-loop-helix DNA-binding domain	7.37	7.4	4.76	15.55	14.7	14.65	14.41	14.47	16.1	28.13	20.54	27.25	30.43	19.88	35.44	6.51	14.9667	14.9933	25.3067	28.5833	------	------	------	------	------	------	ENOG41114N5	K:Transcription	XP_022010762.1	transcription factor bHLH3-like [Helianthus annuus]	sp|O23487|BH003_ARATH;	Transcription factor bHLH3 OS=Arabidopsis thaliana OX=3702 GN=BHLH3 PE=1 SV=1;	PF14215.3;PF00010.23	bHLH-MYC_N;HLH	bHLH-MYC and R2R3-MYB transcription factors N-terminal;Helix-loop-helix DNA-binding domain
rna99717	gene67014	LOC110909517	transcription factor bHLH93-like	bHLH	PF00010	Helix-loop-helix DNA-binding domain	1.31	0.78	1.06	0.51	1.39	1.25	1.53	1.09	2.56	19.57	11.22	16.63	19.3	3.45	2.15	1.05	1.05	1.72667	15.8067	8.3	------	------	------	------	------	------	ENOG410YB4F	K:Transcription	XP_022010123.1	transcription factor bHLH93-like [Helianthus annuus]	sp|Q9LSL1|BH093_ARATH;	Transcription factor bHLH93 OS=Arabidopsis thaliana OX=3702 GN=BHLH93 PE=1 SV=1;	PF00010.23	HLH	Helix-loop-helix DNA-binding domain
MSTRG.36751.2	gene67249	LOC110911301	transcription factor ICE1-like	bHLH	PF00010	Helix-loop-helix DNA-binding domain	43.04	49.84	48.66	28.15	39.12	33.15	26.69	31.41	31	24.67	33.4	40.14	26.96	8.83	6.65	47.18	33.4733	29.7	32.7367	14.1467	------	------	------	------	------	------	ENOG4111GT2	K:Transcription	XP_022011597.1	transcription factor ICE1-like [Helianthus annuus]	sp|Q9LSE2|ICE1_ARATH;	Transcription factor ICE1 OS=Arabidopsis thaliana OX=3702 GN=SCRM PE=1 SV=1;	PF00010.23	HLH	Helix-loop-helix DNA-binding domain
rna100471	gene67577	LOC110911531	transcription factor BHLH094-like	bHLH	PF00010	Helix-loop-helix DNA-binding domain	6.28	7.61	7.14	7.33	6.8	11.36	8.82	11.8	12.79	24.15	14.98	19.87	19.78	32.17	46.9	7.01	8.49667	11.1367	19.6667	32.95	------	------	------	------	------	------	ENOG410YAFX	K:Transcription	XP_022011853.1	transcription factor BHLH094-like [Helianthus annuus]	sp|Q69WS3|BH094_ORYSJ;	Transcription factor BHLH094 OS=Oryza sativa subsp. japonica OX=39947 GN=BHLH094 PE=1 SV=2;	PF00010.23	HLH	Helix-loop-helix DNA-binding domain
rna101853	gene68426	LOC110911995	transcription factor FAMA-like, transcript variant X2	bHLH	PF00010	Helix-loop-helix DNA-binding domain	0	0.05	0.14	0.14	0.38	0.05	0.12	0.09	0	0.29	0.25	0.25	0.75	1.18	1.12	0.063333	0.19	0.07	0.263333	1.01667	GO:0030154;GO:005079	BP:cell differentiation;BP:regulation of cellular process;	------	------	------	------	ENOG410YBHA	K:Transcription	XP_022012349.1	transcription factor FAMA-like isoform X1 [Helianthus annuus]	sp|Q56YJ8|FAMA_ARATH;	Transcription factor FAMA OS=Arabidopsis thaliana OX=3702 GN=FAMA PE=1 SV=1;	PF00010.23	HLH	Helix-loop-helix DNA-binding domain
rna104085	gene69917	LOC110912792	transcription factor BIM2-like, transcript variant X1	bHLH	PF00010	Helix-loop-helix DNA-binding domain	11.01	10.62	12.71	10.62	11.3	12.81	12.21	16.28	13.81	10.2	13.73	12.62	15.15	13.62	19.45	11.4467	11.5767	14.1	12.1833	16.0733	------	------	------	------	------	------	ENOG4111DZB;ENOG411216Z	K:Transcription;	XP_022013292.1	transcription factor BIM2-like [Helianthus annuus]	sp|Q9CAA4|BIM2_ARATH;	Transcription factor BIM2 OS=Arabidopsis thaliana OX=3702 GN=BIM2 PE=1 SV=1;	PF00010.23	HLH	Helix-loop-helix DNA-binding domain
rna104613	gene70306	LOC110912961	transcription factor bHLH30-like	bHLH	PF00010	Helix-loop-helix DNA-binding domain	1.66	2.55	2.57	1.46	1.34	0.51	0.1	0.12	0	0	0.22	0	0.21	0	0	2.26	1.10333	0.073333	0.073333	0.07	------	------	------	------	------	------	ENOG4111CSU;ENOG411197J;ENOG410ZKSM;ENOG410YEFC;ENOG41106U0;ENOG410YMGY	S:Function unknown;K:Transcription;K:Transcription;K:Transcription;S:Function unknown;K:Transcription	XP_022013494.1	transcription factor bHLH30-like [Helianthus annuus]	sp|Q9S7Y1|BH030_ARATH;	Transcription factor bHLH30 OS=Arabidopsis thaliana OX=3702 GN=BHLH30 PE=1 SV=1;	PF00010.23	HLH	Helix-loop-helix DNA-binding domain
rna105820	gene71154	LOC110916786	transcription factor UNE10-like	bHLH	PF00010	Helix-loop-helix DNA-binding domain	0.15	0.21	0.59	0.15	0.09	0.15	0.08	0.05	0.34	0.15	0.44	0.25	0	0	0	0.316667	0.13	0.156667	0.28	0	------	------	------	------	------	------	ENOG4111ACW;ENOG4111B0G;COG5048;ENOG4111SYS	K:Transcription;S:Function unknown;S:Function unknown	XP_022017141.1	transcription factor UNE10-like [Helianthus annuus]	sp|Q8GZ38|UNE10_ARATH;	Transcription factor UNE10 OS=Arabidopsis thaliana OX=3702 GN=UNE10 PE=2 SV=1;	PF00010.23	HLH	Helix-loop-helix DNA-binding domain
rna107090	gene71994	LOC110916366	transcription factor HEC2-like	bHLH	PF00010	Helix-loop-helix DNA-binding domain	0.43	0.72	0.12	0.31	0.6	0.06	0.98	0.51	0.3	0	0.32	0	0	0	0	0.423333	0.323333	0.596667	0.106667	0	------	------	------	------	------	------	ENOG410YJCH;ENOG410YJMV	K:Transcription;S:Function unknown	XP_022016813.1	transcription factor HEC2-like [Helianthus annuus]	sp|Q9SND4|HEC2_ARATH;	Transcription factor HEC2 OS=Arabidopsis thaliana OX=3702 GN=HEC2 PE=1 SV=1;	PF00010.23	HLH	Helix-loop-helix DNA-binding domain
MSTRG.39798.6	gene72771	LOC110915563	transcription factor PIF3-like, transcript variant X3	bHLH	PF00010	Helix-loop-helix DNA-binding domain	3.06	3.4	3.6	2.38	2.79	2.69	2.29	2.55	2.12	2.95	3.81	3.11	3.68	1.14	0.98	3.35333	2.62	2.32	3.29	1.93333	------	------	K12126	PIF3	map04712;map04075	Circadian rhythm - plant;Plant hormone signal transduction	ENOG4111SYS;ENOG410Z7Z7;ENOG41116VE	K:Transcription;S:Function unknown;K:Transcription	XP_022015978.1	transcription factor PIF3-like isoform X1 [Helianthus annuus]	sp|O80536|PIF3_ARATH;	Transcription factor PIF3 OS=Arabidopsis thaliana OX=3702 GN=PIF3 PE=1 SV=1;	PF00010.23	HLH	Helix-loop-helix DNA-binding domain
rna108863	gene73209	LOC110916272	transcription factor bHLH115-like, transcript variant X2	bHLH	PF00010	Helix-loop-helix DNA-binding domain	2.56	2.63	2.25	2.82	2.59	3.5	2.48	3.69	3.16	14.91	6.35	10.86	19.29	30.91	31.93	2.48	2.97	3.11	10.7067	27.3767	------	------	------	------	------	------	ENOG411183F;ENOG4111JS8	K:Transcription;	XP_022017537.1	scarecrow-like protein 13 [Helianthus annuus]	sp|Q9M0M5|SCL13_ARATH;	Scarecrow-like protein 13 OS=Arabidopsis thaliana OX=3702 GN=SCL13 PE=2 SV=2;	PF03514.11	GRAS	GRAS domain family
MSTRG.40292.1	gene73738	LOC110918653	transcription factor bHLH130-like, transcript variant X1	bHLH	PF00010	Helix-loop-helix DNA-binding domain	4.6	5.49	4.4	3.23	3.71	4.22	2.45	2.68	4.74	12.87	15.15	8.87	35.65	32.12	36.78	4.83	3.72	3.29	12.2967	34.85	------	------	------	------	------	------	ENOG410YESP	S:Function unknown	XP_022015986.1	BES1/BZR1 homolog protein 3-like isoform X1 [Helianthus annuus]	sp|Q9ZV88|BEH4_ARATH;	BES1/BZR1 homolog protein 4 OS=Arabidopsis thaliana OX=3702 GN=BEH4 PE=1 SV=1;	PF05687.10	BES1_N	BES1/BZR1 plant transcription factor, N-terminal
rna110541	gene74404	LOC110917936	transcription factor ABA-INDUCIBLE bHLH-TYPE-like	bHLH	PF00010	Helix-loop-helix DNA-binding domain	11.04	10.89	7.3	12.42	15.29	13.34	13.72	8.48	10.84	5.44	11.8	10.78	11.93	5.75	4.73	9.74333	13.6833	11.0133	9.34	7.47	------	------	------	------	------	------	ENOG410YEYG;ENOG41107RM	K:Transcription;	XP_022018438.1	transcription factor TCP2-like [Helianthus annuus]	sp|Q93V43|TCP2_ARATH;	Transcription factor TCP2 OS=Arabidopsis thaliana OX=3702 GN=TCP2 PE=1 SV=1;	PF03634.10	TCP	TCP family transcription factor
rna111408	gene75053	LOC110915050	transcription factor bHLH30-like	bHLH	PF00010	Helix-loop-helix DNA-binding domain	0.4	0.38	0.2	1.07	0.49	2.28	0.76	2.05	2.46	14.82	5.54	9.73	19.37	8.54	6.41	0.326667	1.28	1.75667	10.03	11.44	------	------	------	------	------	------	ENOG4111TKR	K:Transcription	XP_022015391.1	transcription factor HHO3-like [Helianthus annuus]	sp|Q9FPE8|HHO3_ARATH;	Transcription factor HHO3 OS=Arabidopsis thaliana OX=3702 GN=HHO3 PE=2 SV=1;	PF00249.28	Myb_DNA-binding	Myb-like DNA-binding domain
rna112806	gene75979	LOC110925650	transcription factor MYC2-like	bHLH	PF00010	Helix-loop-helix DNA-binding domain	2.7	1.46	2.44	0.35	1.69	0.82	0.47	0.99	0.18	0.07	0.58	0	1	0	0	2.2	0.953333	0.546667	0.216667	0.333333	------	------	------	------	------	------	ENOG410YHD1	S:Function unknown	XP_022022532.1	protein LOL1-like [Helianthus annuus]	sp|Q93ZB1|LOL1_ARATH;	Protein LOL1 OS=Arabidopsis thaliana OX=3702 GN=LOL1 PE=2 SV=1;	PF06943.9	zf-LSD1	LSD1 zinc finger
rna112854	gene76015	LOC110922284	transcription factor bHLH71-like	bHLH	PF00010	Helix-loop-helix DNA-binding domain	2.22	1.57	1.76	1.88	1.72	2.06	1.36	1.81	1.5	6.21	4.34	4.92	4.62	6.8	12.94	1.85	1.88667	1.55667	5.15667	8.12	------	------	K09522	DNAJC2	------	------	COG5269	K:Transcription	XP_022025529.1	dnaJ homolog subfamily C member 2-like [Helianthus annuus]	sp|Q4R8H2|DNJC2_MACFA;	DnaJ homolog subfamily C member 2 OS=Macaca fascicularis OX=9541 GN=DNAJC2 PE=2 SV=1;	PF00226.28;PF00249.28;PF13921.3	DnaJ;Myb_DNA-binding;Myb_DNA-bind_6	DnaJ domain;Myb-like DNA-binding domain;Myb-like DNA-binding domain
rna117072	gene78854	LOC110922229	basic helix-loop-helix protein A	bHLH	PF00010	Helix-loop-helix DNA-binding domain	6.61	8.3	7.82	7.64	6.89	8.32	6.35	7.31	7.61	22.05	13.21	19.91	41.38	53.39	59.57	7.57667	7.61667	7.09	18.39	51.4467	GO:0005634;GO:000370	CC:nucleus;MF:transcription factor activity, sequence-specific DNA binding;	------	------	------	------	ENOG410YAHK;ENOG410YGG3	K:Transcription;	XP_022022682.1	uncharacterized protein LOC110922794 [Helianthus annuus]	sp|Q6S4P4|RF2B_ORYSJ;	Transcription factor RF2b OS=Oryza sativa subsp. japonica OX=39947 GN=RF2b PE=1 SV=2;	PF00170.18;PF07716.12	bZIP_1;bZIP_2	bZIP transcription factor;Basic region leucine zipper
rna117229	gene78989	LOC110920913	transcription factor bHLH30-like	bHLH	PF00010	Helix-loop-helix DNA-binding domain	0.55	0.58	1.99	0.16	0.19	0.28	0	0	0	0	0	0	0	0	0	1.04	0.21	0	0	0	------	------	------	------	------	------	ENOG410YESP	S:Function unknown	XP_022022853.1	BES1/BZR1 homolog protein 4-like [Helianthus annuus]	sp|Q9ZV88|BEH4_ARATH;	BES1/BZR1 homolog protein 4 OS=Arabidopsis thaliana OX=3702 GN=BEH4 PE=1 SV=1;	PF05687.10	BES1_N	BES1/BZR1 plant transcription factor, N-terminal
rna118063	gene79553	LOC110923167	transcription factor bHLH162-like	bHLH	PF00010	Helix-loop-helix DNA-binding domain	0.13	0.22	0.16	0.21	0.07	0.46	0	0.23	0.24	0.86	0.69	0.25	0.05	0.11	0.12	0.17	0.246667	0.156667	0.6	0.093333	------	------	------	------	------	------	ENOG410Y94H;ENOG410YGSG	K:Transcription;	XP_022022624.1	WUSCHEL-related homeobox 9-like [Helianthus annuus]	sp|Q6X7J4|WOX9_ARATH;	WUSCHEL-related homeobox 9 OS=Arabidopsis thaliana OX=3702 GN=WOX9 PE=2 SV=1;	PF00046.26	Homeobox	Homeobox domain
rna11750	gene8003	LOC110927114	transcription factor bHLH130-like	bHLH	PF00010	Helix-loop-helix DNA-binding domain	0.19	0.49	1.26	0.16	0.52	0.57	0.03	0.06	0.24	0	0.03	0	0	0	0	0.646667	0.416667	0.11	0.01	0	------	------	K13422	MYC2	map04016;map04075	MAPK signaling pathway - plant;Plant hormone signal transduction	ENOG410Y9TK;ENOG4111BZU	K:Transcription;S:Function unknown	XP_022025434.1	transcription factor bHLH14-like [Helianthus annuus]	sp|Q39204|MYC2_ARATH;	Transcription factor MYC2 OS=Arabidopsis thaliana OX=3702 GN=MYC2 PE=1 SV=2;	PF14215.3;PF00010.23	bHLH-MYC_N;HLH	bHLH-MYC and R2R3-MYB transcription factors N-terminal;Helix-loop-helix DNA-binding domain
rna118782	gene80041	LOC110925954	transcription factor bHLH14-like	bHLH	PF00010	Helix-loop-helix DNA-binding domain	0.17	0.29	0.3	0	0.12	0.14	0	0	0	0.57	0.3	0	0	0.29	0.6	0.253333	0.086667	0	0.29	0.296667	------	------	K09285	OVM, ANT	------	------	ENOG410Y9X6	K:Transcription	XP_022026410.1	AP2-like ethylene-responsive transcription factor PLT2 [Helianthus annuus]	sp|Q5YGP7|PLET2_ARATH;	AP2-like ethylene-responsive transcription factor PLT2 OS=Arabidopsis thaliana OX=3702 GN=PLT2 PE=2 SV=1;	PF00847.17	AP2	AP2 domain
rna118840	gene80074	LOC110926130	transcription factor bHLH130-like, transcript variant X2	bHLH	PF00010	Helix-loop-helix DNA-binding domain	3.33	3.42	3.02	2.21	2.3	2.66	2.17	2.67	3.49	6.27	3.4	4.25	9.93	13.41	19.58	3.25667	2.39	2.77667	4.64	14.3067	------	------	K09060	GBF	------	------	ENOG410YJFN	K:Transcription	XP_022025502.1	G-box-binding factor 1-like [Helianthus annuus]	sp|P42774|GBF1_ARATH;	G-box-binding factor 1 OS=Arabidopsis thaliana OX=3702 GN=GBF1 PE=1 SV=2;	PF07777.8;PF00170.18;PF07716.12;PF02183.15;PF03131.14	MFMR;bZIP_1;bZIP_2;HALZ;bZIP_Maf	G-box binding protein MFMR;bZIP transcription factor;Basic region leucine zipper;Homeobox associated leucine zipper;bZIP Maf transcription factor
MSTRG.44118.2	gene80777	LOC110921991	transcription factor bHLH30-like	bHLH	PF00010	Helix-loop-helix DNA-binding domain	2.69	0.86	0.35	0.68	1.34	1.12	0.08	0.21	0.03	0.29	0.23	0.13	0	0.11	0.19	1.3	1.04667	0.106667	0.216667	0.1	GO:0044237;GO:005079	BP:cellular metabolic process;BP:regulation of cellular process;	K14491	ARR-B	map04075	Plant hormone signal transduction	COG0745	T:Signal transduction mechanisms	XP_022020447.1	two-component response regulator ORR26 isoform X1 [Helianthus annuus]	sp|Q5N6V8|ORR26_ORYSJ;	Two-component response regulator ORR26 OS=Oryza sativa subsp. japonica OX=39947 GN=RR26 PE=3 SV=2;	PF00072.21;PF00249.28	Response_reg;Myb_DNA-binding	Response regulator receiver domain;Myb-like DNA-binding domain
rna12109	gene8246	LOC110927266	transcription factor bHLH77-like	bHLH	PF00010	Helix-loop-helix DNA-binding domain	4.13	3.12	3.64	3.02	6.14	3.66	1.49	2.95	2.32	2.56	2.42	2.43	1.18	1.62	3.16	3.63	4.27333	2.25333	2.47	1.98667	------	------	------	------	------	------	COG5641	S:Function unknown	XP_022026733.1	GATA transcription factor 1-like [Helianthus annuus]	sp|Q8LAU9|GATA1_ARATH;	GATA transcription factor 1 OS=Arabidopsis thaliana OX=3702 GN=GATA1 PE=2 SV=2;	PF00320.24	GATA	GATA zinc finger
rna13535	gene9169	LOC110928816	transcription factor bHLH82-like	bHLH	PF00010	Helix-loop-helix DNA-binding domain	14.81	13.48	14.38	9.87	11.02	15.19	6.76	8.23	9.81	16.3	14.35	14.98	35.03	31.87	32	14.2233	12.0267	8.26667	15.21	32.9667	GO:0006355;GO:0003700;GO:004356	BP:regulation of transcription, DNA-templated;MF:transcription factor activity, sequence-specific DNA binding;MF:sequence-specific DNA binding;	------	------	------	------	ENOG410YHVA;ENOG4112BTF;ENOG4111DPQ	S:Function unknown;K:Transcription;K:Transcription	XP_022027560.1	probable WRKY transcription factor 32 [Helianthus annuus]	sp|P59583|WRK32_ARATH;	Probable WRKY transcription factor 32 OS=Arabidopsis thaliana OX=3702 GN=WRKY32 PE=2 SV=1;	PF03106.12	WRKY	WRKY DNA -binding domain
rna13881	gene9436	LOC110928949	transcription factor BIM1-like, transcript variant X1	bHLH	PF00010	Helix-loop-helix DNA-binding domain	0.4	0.4	0.39	0.16	0.31	0.34	0.24	0.31	0.17	0.75	0.69	0.62	3.32	0.88	1.78	0.396667	0.27	0.24	0.686667	1.99333	GO:0009725;GO:0006351;GO:005079	BP:response to hormone;BP:transcription, DNA-templated;BP:regulation of cellular process;	------	------	------	------	ENOG410YDIT	K:Transcription	XP_022027788.1	auxin response factor 19-like [Helianthus annuus]	sp|Q0D9R7|ARFS_ORYSJ;	Auxin response factor 19 OS=Oryza sativa subsp. japonica OX=39947 GN=ARF19 PE=2 SV=2;	PF06507.10;PF02362.18;PF02309.13	Auxin_resp;B3;AUX_IAA	Auxin response factor;B3 DNA binding domain;AUX/IAA family
rna14792	gene10062	LOC110929250	basic leucine zipper 61-like	bZIP	PF00170	bZIP transcription factor	0.14	0.85	0.93	0.22	0.31	0.27	0.07	0.21	0	0	0.12	0	0.05	0.08	0	0.64	0.266667	0.093333	0.04	0.043333	------	------	------	------	------	------	ENOG410YFVN;ENOG410YEVN	K:Transcription;	XP_022028081.1	basic leucine zipper 61-like [Helianthus annuus]	sp|Q9M2K4|BZP61_ARATH;	Basic leucine zipper 61 OS=Arabidopsis thaliana OX=3702 GN=BZIP61 PE=1 SV=1;	PF00170.18;PF07716.12;PF03131.14	bZIP_1;bZIP_2;bZIP_Maf	bZIP transcription factor;Basic region leucine zipper;bZIP Maf transcription factor
MSTRG.5732.1	gene10544	LOC110929467	cysteine-rich receptor-like protein kinase 28, transcript variant X1	bZIP	PF00170	bZIP transcription factor	0.35	0.22	0.2	0.49	0.34	0.69	0.23	0.13	0.45	0.75	0.67	0.27	24.53	12.06	36.19	0.256667	0.506667	0.27	0.563333	24.26	------	------	------	------	------	------	COG0515;ENOG410YPRM;ENOG410YDW7	T:Signal transduction mechanisms;S:Function unknown;T:Signal transduction mechanisms	XP_022028317.1	cysteine-rich receptor-like protein kinase 28 [Helianthus annuus]	sp|O65405|CRK28_ARATH;	Cysteine-rich receptor-like protein kinase 28 OS=Arabidopsis thaliana OX=3702 GN=CRK28 PE=3 SV=2;	PF01657.14	Stress-antifung	Salt stress response/antifungal
rna15474	gene10545	LOC110929469	bZIP transcription factor 11-like	bZIP	PF00170	bZIP transcription factor	18	7.47	10.06	9.89	15.77	14.54	6.8	7.04	5.72	0	5.25	1.74	4.48	2.96	2.22	11.8433	13.4	6.52	2.33	3.22	------	------	------	------	------	------	ENOG410YNBU;ENOG410ZM7Q;ENOG41119H6	K:Transcription;	XP_022028318.1	bZIP transcription factor 11-like [Helianthus annuus]	sp|O65683|BZP11_ARATH;	bZIP transcription factor 11 OS=Arabidopsis thaliana OX=3702 GN=BZIP11 PE=1 SV=1;	PF00170.18;PF07716.12	bZIP_1;bZIP_2	bZIP transcription factor;Basic region leucine zipper
MSTRG.6380.1	gene11631	LOC110930079	bZIP transcription factor 16-like, transcript variant X1	bZIP	PF00170	bZIP transcription factor	8.8	7.37	9.58	5.92	5.66	5.79	5.44	5.52	6.9	6.14	7.14	6.45	6.62	4.86	2.79	8.58333	5.79	5.95333	6.57667	4.75667	GO:000367	MF:DNA binding;	K09060	GBF	------	------	ENOG410Y53Y	K:Transcription	XP_022029000.1	bZIP transcription factor 16-like isoform X1 [Helianthus annuus]	sp|Q501B2|BZP16_ARATH;	bZIP transcription factor 16 OS=Arabidopsis thaliana OX=3702 GN=BZIP16 PE=1 SV=1;	PF16596.2;PF07777.8;PF00170.18;PF07716.12;PF02183.15;PF03131.14	MFMR_assoc;MFMR;bZIP_1;bZIP_2;HALZ;bZIP_Maf	Disordered region downstream of MFMR;G-box binding protein MFMR;bZIP transcription factor;Basic region leucine zipper;Homeobox associated leucine zipper;bZIP Maf transcription factor
rna17366	gene11794	LOC110930191	basic leucine zipper 9-like	bZIP	PF00170	bZIP transcription factor	8	3.79	0.75	1.24	2.34	1.97	0.23	0.48	0.42	0.84	1.59	0.86	2.11	3.7	4.18	4.18	1.85	0.376667	1.09667	3.33	------	------	------	------	------	------	ENOG410YMIG	K:Transcription	XP_022029119.1	basic leucine zipper 9-like [Helianthus annuus]	sp|Q9FUD3|BZIP9_ARATH;	Basic leucine zipper 9 OS=Arabidopsis thaliana OX=3702 GN=BZIP9 PE=1 SV=1;	PF00170.18;PF07716.12	bZIP_1;bZIP_2	bZIP transcription factor;Basic region leucine zipper
MSTRG.7963.3	gene14619	LOC110936130	bZIP transcription factor 46-like, transcript variant X2	bZIP	PF00170	bZIP transcription factor	2.82	2.75	1.48	1.87	2.54	2.9	2.5	2.77	3.05	12.66	8.33	10.93	25.67	26.67	26.34	2.35	2.43667	2.77333	10.64	26.2267	------	------	K14432	ABF	map04075	Plant hormone signal transduction	ENOG410YB2M	K:Transcription	XP_022034154.1	bZIP transcription factor 46-like isoform X1 [Helianthus annuus]	sp|Q9M7Q4|AI5L5_ARATH;	ABSCISIC ACID-INSENSITIVE 5-like protein 5 OS=Arabidopsis thaliana OX=3702 GN=ABF2 PE=1 SV=1;	PF00170.18;PF07716.12;PF03131.14	bZIP_1;bZIP_2;bZIP_Maf	bZIP transcription factor;Basic region leucine zipper;bZIP Maf transcription factor
rna21711	gene14787	LOC110936230	bZIP transcription factor 11-like, transcript variant X2	bZIP	PF00170	bZIP transcription factor	27.03	28.24	23.91	9.35	19.35	18.05	6.78	6.79	8.75	0.66	5.91	2.53	0.74	1.54	1.23	26.3933	15.5833	7.44	3.03333	1.17	------	------	------	------	------	------	ENOG410YNBU;ENOG410ZM7Q	K:Transcription;	XP_022034264.1	bZIP transcription factor 44-like isoform X2 [Helianthus annuus]	sp|C0Z2L5|BZP44_ARATH;	bZIP transcription factor 44 OS=Arabidopsis thaliana OX=3702 GN=BZIP44 PE=1 SV=1;	PF00170.18;PF07716.12	bZIP_1;bZIP_2	bZIP transcription factor;Basic region leucine zipper
rna22083	gene15026	LOC110936355	bZIP transcription factor 53-like	bZIP	PF00170	bZIP transcription factor	15.2	9.54	9.18	12.68	10.75	12.75	10.96	9.55	10.24	8.95	9.7	8.79	14.65	15.69	9.67	11.3067	12.06	10.25	9.14667	13.3367	------	------	------	------	------	------	ENOG410YP2C	K:Transcription	XP_022034414.1	bZIP transcription factor 53-like [Helianthus annuus]	sp|Q9LZP8|BZP53_ARATH;	bZIP transcription factor 53 OS=Arabidopsis thaliana OX=3702 GN=BZIP53 PE=1 SV=1;	PF00170.18;PF07716.12	bZIP_1;bZIP_2	bZIP transcription factor;Basic region leucine zipper
rna22754	gene15455	LOC110936604	transcription factor VIP1-like	bZIP	PF00170	bZIP transcription factor	6.34	4.67	3.95	3.05	2.45	3.34	4.75	4.91	5.2	10.07	8	9.59	16.79	27.38	26.56	4.98667	2.94667	4.95333	9.22	23.5767	------	------	K20557	VIP1	map04016	MAPK signaling pathway - plant	ENOG410YA2S	K:Transcription	OTG28234.1	putative basic-leucine zipper domain-containing protein [Helianthus annuus]	sp|Q9MA75|VIP1_ARATH;	Transcription factor VIP1 OS=Arabidopsis thaliana OX=3702 GN=VIP1 PE=1 SV=1;	PF00170.18;PF07716.12;PF03131.14	bZIP_1;bZIP_2;bZIP_Maf	bZIP transcription factor;Basic region leucine zipper;bZIP Maf transcription factor
MSTRG.9373.4	gene17231	LOC110937584	common plant regulatory factor 1-like, transcript variant X1	bZIP	PF00170	bZIP transcription factor	12.85	11.07	14.53	10.44	11.22	12.34	11.05	9.26	10.28	6.54	11.13	9.05	7.07	8.75	11.14	12.8167	11.3333	10.1967	8.90667	8.98667	------	------	K09060	GBF	------	------	ENOG410Y53Y;ENOG41108UF	K:Transcription;	XP_022035718.1	common plant regulatory factor 1-like isoform X1 [Helianthus annuus]	sp|Q99089|CPRF1_PETCR;	Common plant regulatory factor 1 OS=Petroselinum crispum OX=4043 GN=CPRF1 PE=2 SV=1;	PF07777.8;PF00170.18;PF16596.2;PF07716.12;PF03131.14	MFMR;bZIP_1;MFMR_assoc;bZIP_2;bZIP_Maf	G-box binding protein MFMR;bZIP transcription factor;Disordered region downstream of MFMR;Basic region leucine zipper;bZIP Maf transcription factor
rna26210	gene17855	LOC110938001	ABSCISIC ACID-INSENSITIVE 5-like protein 2, transcript variant X1	bZIP	PF00170	bZIP transcription factor	11.09	12.87	13.53	10.65	10.72	10.76	8.85	8.17	8.22	0.72	6.39	4.37	0.65	0.13	0.17	12.4967	10.71	8.41333	3.82667	0.316667	------	------	K14432	ABF	map04075	Plant hormone signal transduction	ENOG410YFZJ	K:Transcription	XP_022036159.1	ABSCISIC ACID-INSENSITIVE 5-like protein 2 [Helianthus annuus]	sp|Q9LES3|AI5L2_ARATH;	ABSCISIC ACID-INSENSITIVE 5-like protein 2 OS=Arabidopsis thaliana OX=3702 GN=DPBF3 PE=1 SV=1;	PF00170.18;PF07716.12	bZIP_1;bZIP_2	bZIP transcription factor;Basic region leucine zipper
rna26602	gene18118	LOC110938208	bZIP transcription factor 11-like	bZIP	PF00170	bZIP transcription factor	0.66	0.39	0	0.21	0.36	0.46	0.76	0.53	0.76	0.93	1.63	1.07	0.54	0.11	0.12	0.35	0.343333	0.683333	1.21	0.256667	------	------	------	------	------	------	ENOG410ZM7Q;ENOG41119H6;ENOG410YNBU	K:Transcription;	XP_022036361.1	bZIP transcription factor 11-like [Helianthus annuus]	sp|O65683|BZP11_ARATH;	bZIP transcription factor 11 OS=Arabidopsis thaliana OX=3702 GN=BZIP11 PE=1 SV=1;	PF07716.12;PF00170.18;PF04111.9	bZIP_2;bZIP_1;APG6	Basic region leucine zipper;bZIP transcription factor;Autophagy protein Apg6
rna27771	gene18902	LOC110939945	bZIP transcription factor 27-like	bZIP	PF00170	bZIP transcription factor	0.31	0.27	0.25	0.05	0.14	0.52	0.04	0.09	0.3	0	0.09	0	0	0	0	0.276667	0.236667	0.143333	0.03	0	------	------	------	------	------	------	ENOG410YWQ7	K:Transcription	XP_022037201.1	bZIP transcription factor 27-like [Helianthus annuus]	sp|Q84JK2|FD_ARATH;	Protein FD OS=Arabidopsis thaliana OX=3702 GN=FD PE=1 SV=1;	PF00170.18;PF07716.12	bZIP_1;bZIP_2	bZIP transcription factor;Basic region leucine zipper
MSTRG.12605.2	gene23154	LOC110942245	transcription factor VIP1-like	bZIP	PF00170	bZIP transcription factor	8.66	7.66	6.42	6	7.26	8.68	5.46	7.17	7.25	12.64	8.3	10.33	15.31	23.93	36.81	7.58	7.31333	6.62667	10.4233	25.35	------	------	K20557	VIP1	map04016	MAPK signaling pathway - plant	ENOG410YA2S	K:Transcription	XP_022039687.1	transcription factor VIP1-like [Helianthus annuus]	sp|Q9MA75|VIP1_ARATH;	Transcription factor VIP1 OS=Arabidopsis thaliana OX=3702 GN=VIP1 PE=1 SV=1;	PF00170.18;PF07716.12;PF16559.2	bZIP_1;bZIP_2;GIT_CC	bZIP transcription factor;Basic region leucine zipper;GIT coiled-coil Rho guanine nucleotide exchange factor
rna34417	gene23264	LOC110942320	transcription factor TGA7-like	bZIP	PF00170	bZIP transcription factor	1.67	0.93	0	0.28	0.92	0.61	0	0.05	0	0	0.63	0	0.24	0	0.06	0.866667	0.603333	0.016667	0.21	0.1	------	------	K14431	TGA	map04075	Plant hormone signal transduction	ENOG410YEGW	K:Transcription	XP_022039758.1	transcription factor TGA7-like [Helianthus annuus]	sp|Q93ZE2|TGA7_ARATH;	Transcription factor TGA7 OS=Arabidopsis thaliana OX=3702 GN=TGA7 PE=1 SV=1;	PF14144.3;PF00170.18;PF07716.12	DOG1;bZIP_1;bZIP_2	Seed dormancy control;bZIP transcription factor;Basic region leucine zipper
rna35551	gene24019	LOC110864612	bZIP transcription factor 53-like	bZIP	PF00170	bZIP transcription factor	2.36	1.48	1.23	3.69	2.28	4.31	1.91	3.4	2.21	1.58	5.67	6.01	4.27	7.39	14.51	1.69	3.42667	2.50667	4.42	8.72333	------	------	------	------	------	------	ENOG410YP2C	K:Transcription	XP_021969419.1	bZIP transcription factor 53-like [Helianthus annuus]	sp|Q9LZP8|BZP53_ARATH;	bZIP transcription factor 53 OS=Arabidopsis thaliana OX=3702 GN=BZIP53 PE=1 SV=1;	PF00170.18;PF07716.12	bZIP_1;bZIP_2	bZIP transcription factor;Basic region leucine zipper
rna38419	gene25831	LOC110865681	uncharacterized protein At4g06598-like, transcript variant X3	bZIP	PF00170	bZIP transcription factor	2.83	2.32	2.45	2.05	2.85	2.95	1.29	1.72	1.38	1.26	2.19	1.98	2.88	1.1	1.83	2.53333	2.61667	1.46333	1.81	1.93667	------	------	------	------	------	------	ENOG410YFJG	K:Transcription	XP_021970697.1	uncharacterized protein At4g06598-like [Helianthus annuus]	sp|Q8W3M7|Y4598_ARATH;	Uncharacterized protein At4g06598 OS=Arabidopsis thaliana OX=3702 GN=At4g06598 PE=2 SV=2;	PF00170.18	bZIP_1	bZIP transcription factor
rna40239	gene26991	LOC110867841	basic leucine zipper 4-like	bZIP	PF00170	bZIP transcription factor	26.44	5.22	1.16	4.05	5.52	6.76	0.17	0.13	0.07	0.14	1.17	0.15	0	0	0	10.94	5.44333	0.123333	0.486667	0	------	------	------	------	------	------	ENOG4111AY9;ENOG410YWTI	K:Transcription;	XP_021972584.1	basic leucine zipper 4-like [Helianthus annuus]	sp|Q9LQ65|BZIP4_ARATH;	Basic leucine zipper 4 OS=Arabidopsis thaliana OX=3702 GN=BZIP4 PE=1 SV=1;	PF00170.18;PF07716.12	bZIP_1;bZIP_2	bZIP transcription factor;Basic region leucine zipper
rna42263	gene28269	LOC110868600	transcription factor TGA4-like, transcript variant X1	bZIP	PF00170	bZIP transcription factor	9.39	1.11	0.79	1.92	3.76	4.43	0.07	0.34	0.05	0.31	0.59	0.05	0	0	0	3.76333	3.37	0.153333	0.316667	0	------	------	K14431	TGA	map04075	Plant hormone signal transduction	ENOG410YEGW	K:Transcription	XP_021973496.1	transcription factor TGA4-like [Helianthus annuus]	sp|Q39162|TGA4_ARATH;	Transcription factor TGA4 OS=Arabidopsis thaliana OX=3702 GN=TGA4 PE=1 SV=2;	PF14144.3;PF00170.18;PF07716.12	DOG1;bZIP_1;bZIP_2	Seed dormancy control;bZIP transcription factor;Basic region leucine zipper
rna42489	gene28390	LOC110868677	G-box-binding factor 1-like, transcript variant X3	bZIP	PF00170	bZIP transcription factor	2.28	2.25	2.46	1.76	1.8	2.68	1.34	2.22	2.54	4.39	3.2	4.35	7.34	10.84	8.04	2.33	2.08	2.03333	3.98	8.74	------	------	K09060	GBF	------	------	ENOG410YJFN	K:Transcription	OTG20985.1	putative basic-leucine zipper domain-containing protein [Helianthus annuus]	sp|P42774|GBF1_ARATH;	G-box-binding factor 1 OS=Arabidopsis thaliana OX=3702 GN=GBF1 PE=1 SV=2;	PF00170.18;PF09798.6	bZIP_1;LCD1	bZIP transcription factor;DNA damage checkpoint protein
rna43327	gene28950	LOC110869038	transcription factor RF2b-like	bZIP	PF00170	bZIP transcription factor	4.18	5.41	7.06	5.12	8	8.49	2.06	3.96	4.42	0.9	2.42	1.57	1.59	0.74	0.38	5.55	7.20333	3.48	1.63	0.903333	GO:0006355;GO:0005634;GO:0003700;GO:004356	BP:regulation of transcription, DNA-templated;CC:nucleus;MF:transcription factor activity, sequence-specific DNA binding;MF:sequence-specific DNA binding;	------	------	------	------	ENOG410YGG3	G:Carbohydrate transport and metabolism	XP_021974031.1	transcription factor RF2b-like [Helianthus annuus]	sp|Q6S4P4|RF2B_ORYSJ;	Transcription factor RF2b OS=Oryza sativa subsp. japonica OX=39947 GN=RF2b PE=1 SV=2;	PF00170.18;PF07716.12	bZIP_1;bZIP_2	bZIP transcription factor;Basic region leucine zipper
MSTRG.17171.3	gene31216	LOC110872654	transcription factor RF2b-like, transcript variant X1	bZIP	PF00170	bZIP transcription factor	4.12	4.58	4.79	2.44	4.41	3.59	2.61	3.2	3.33	0.34	1.87	1.43	0.22	1.29	0.33	4.49667	3.48	3.04667	1.21333	0.613333	------	------	------	------	------	------	ENOG410YGG3	K:Transcription	XP_021977191.1	transcription factor RF2b-like [Helianthus annuus]	sp|Q6S4P4|RF2B_ORYSJ;	Transcription factor RF2b OS=Oryza sativa subsp. japonica OX=39947 GN=RF2b PE=1 SV=2;	PF00170.18;PF07716.12;PF14662.3	bZIP_1;bZIP_2;KASH_CCD	bZIP transcription factor;Basic region leucine zipper;Coiled-coil region of CCDC155 or KASH
MSTRG.17874.1	gene32443	LOC110873324	protein ABSCISIC ACID-INSENSITIVE 5-like, transcript variant X2	bZIP	PF00170	bZIP transcription factor	19.23	20.69	17.3	24.24	20.03	25.42	30.43	38.76	37.27	129.09	67.85	98	83.42	99.37	122.97	19.0733	23.23	35.4867	98.3133	101.92	------	------	K14432	ABF	map04075	Plant hormone signal transduction	ENOG4110YI4;ENOG410YFZJ;ENOG410ZM39	K:Transcription;	XP_021977945.1	protein ABSCISIC ACID-INSENSITIVE 5-like [Helianthus annuus]	sp|Q6Z312|BZP23_ORYSJ;	bZIP transcription factor 23 OS=Oryza sativa subsp. japonica OX=39947 GN=BZIP23 PE=2 SV=1;	PF00170.18;PF07716.12;PF03131.14	bZIP_1;bZIP_2;bZIP_Maf	bZIP transcription factor;Basic region leucine zipper;bZIP Maf transcription factor
MSTRG.18870.3	gene34386	LOC110877371	uncharacterized LOC110877371, transcript variant X9	bZIP	PF00170	bZIP transcription factor	2.02	1.85	2.06	2.13	1.94	1.86	0.88	0.99	1.78	2.34	2.12	2.1	2.64	1.24	0.72	1.97667	1.97667	1.21667	2.18667	1.53333	------	------	------	------	------	------	------	------	------	------	------	------	------	------	------
MSTRG.19817.3	gene36213	LOC110878290	transcription factor TGA1-like, transcript variant X1	bZIP	PF00170	bZIP transcription factor	2.41	1.77	1.5	1.77	3.24	1.57	1.98	2.17	2.82	13.45	4.62	10.02	9.26	13.31	15.04	1.89333	2.19333	2.32333	9.36333	12.5367	------	------	K14431	TGA	map04075	Plant hormone signal transduction	ENOG410YEGW	K:Transcription	XP_021982260.1	transcription factor TGA1-like [Helianthus annuus]	sp|Q39237|TGA1_ARATH;	Transcription factor TGA1 OS=Arabidopsis thaliana OX=3702 GN=TGA1 PE=1 SV=2;	PF14144.3;PF00170.18;PF07716.12	DOG1;bZIP_1;bZIP_2	Seed dormancy control;bZIP transcription factor;Basic region leucine zipper
rna55374	gene37235	LOC110878933	transcription factor RF2b-like	bZIP	PF00170	bZIP transcription factor	0.35	1.07	1.08	0.31	0.62	0.4	0.21	0.4	0.51	0.13	0.5	0.18	0.48	0.42	0.92	0.833333	0.443333	0.373333	0.27	0.606667	GO:0005634;GO:000370	CC:nucleus;MF:transcription factor activity, sequence-specific DNA binding;	------	------	------	------	ENOG410YGG3	K:Transcription	XP_021983020.1	transcription factor RF2b-like [Helianthus annuus]	sp|O22873|BZP18_ARATH;	bZIP transcription factor 18 OS=Arabidopsis thaliana OX=3702 GN=BZIP18 PE=1 SV=1;	PF00170.18;PF07716.12	bZIP_1;bZIP_2	bZIP transcription factor;Basic region leucine zipper
rna56532	gene38021	LOC110879426	ABSCISIC ACID-INSENSITIVE 5-like protein 5, transcript variant X2	bZIP	PF00170	bZIP transcription factor	1.19	0.87	0.28	0.14	0.23	0.18	0.06	0.21	0.1	3.03	1.67	2.5	3.2	4.38	4.24	0.78	0.183333	0.123333	2.4	3.94	------	------	K14432	ABF	map04075	Plant hormone signal transduction	ENOG410YB2M	K:Transcription	XP_021983576.1	ABSCISIC ACID-INSENSITIVE 5-like protein 5 isoform X1 [Helianthus annuus]	sp|Q9M7Q4|AI5L5_ARATH;	ABSCISIC ACID-INSENSITIVE 5-like protein 5 OS=Arabidopsis thaliana OX=3702 GN=ABF2 PE=1 SV=1;	PF00170.18;PF07716.12;PF03131.14	bZIP_1;bZIP_2;bZIP_Maf	bZIP transcription factor;Basic region leucine zipper;bZIP Maf transcription factor
rna56953	gene38281	LOC110879594	bZIP transcription factor 11-like	bZIP	PF00170	bZIP transcription factor	21.54	24.6	12.69	29.82	25.61	22.18	38.09	38.22	35.08	3.76	25.72	13.72	2.91	2.74	0.18	19.61	25.87	37.13	14.4	1.94333	------	------	------	------	------	------	ENOG410ZM7Q;ENOG410YNBU;ENOG41119H6	K:Transcription;	XP_021983768.1	bZIP transcription factor 11-like [Helianthus annuus]	sp|C0Z2L5|BZP44_ARATH;	bZIP transcription factor 44 OS=Arabidopsis thaliana OX=3702 GN=BZIP44 PE=1 SV=1;	PF00170.18;PF07716.12	bZIP_1;bZIP_2	bZIP transcription factor;Basic region leucine zipper
MSTRG.22736.1	gene41430	LOC110884850	ABSCISIC ACID-INSENSITIVE 5-like protein 2	bZIP	PF00170	bZIP transcription factor	21.28	20.71	25.35	16.22	22.62	23.22	19.72	20.87	18.09	13.18	18.94	16.3	12.38	12.49	17.1	22.4467	20.6867	19.56	16.14	13.99	GO:0006355;GO:0005634;GO:0003700;GO:004356	BP:regulation of transcription, DNA-templated;CC:nucleus;MF:transcription factor activity, sequence-specific DNA binding;MF:sequence-specific DNA binding;	K14432	ABF	map04075	Plant hormone signal transduction	ENOG410YFZJ	K:Transcription	XP_021988247.1	ABSCISIC ACID-INSENSITIVE 5-like protein 2 [Helianthus annuus]	sp|Q9LES3|AI5L2_ARATH;	ABSCISIC ACID-INSENSITIVE 5-like protein 2 OS=Arabidopsis thaliana OX=3702 GN=DPBF3 PE=1 SV=1;	PF00170.18;PF07716.12	bZIP_1;bZIP_2	bZIP transcription factor;Basic region leucine zipper
rna6190	gene4221	LOC110883545	bZIP transcription factor 2-like	bZIP	PF00170	bZIP transcription factor	0.14	0	0	0.07	0.12	0.07	0.11	0.19	0	5.95	1.31	2.93	3.11	5.18	1.07	0.046667	0.086667	0.1	3.39667	3.12	------	------	------	------	------	------	ENOG410YP2C;ENOG410YNBU;ENOG41119H6;ENOG410ZM7Q	K:Transcription;	XP_021986962.1	bZIP transcription factor 2-like [Helianthus annuus]	sp|Q9SI15|BZIP2_ARATH;	bZIP transcription factor 2 OS=Arabidopsis thaliana OX=3702 GN=BZIP2 PE=1 SV=1;	PF00170.18;PF07716.12	bZIP_1;bZIP_2	bZIP transcription factor;Basic region leucine zipper
MSTRG.23269.5	gene42465	LOC110885377	bZIP transcription factor TGA10, transcript variant X2	bZIP	PF00170	bZIP transcription factor	3.17	3.01	2.72	2.61	4.16	5.62	2.72	8.29	8.93	9.9	3.82	4.28	0.64	6.75	6.15	2.96667	4.13	6.64667	6	4.51333	GO:000635	BP:transcription, DNA-templated;	K14431	TGA	map04075	Plant hormone signal transduction	ENOG410YSUA	K:Transcription	XP_021988760.1	bZIP transcription factor TGA10 isoform X1 [Helianthus annuus]	sp|Q52MZ2|TGA10_TOBAC;	bZIP transcription factor TGA10 OS=Nicotiana tabacum OX=4097 GN=TGA10 PE=1 SV=1;	PF14144.3;PF07716.12;PF00170.18	DOG1;bZIP_2;bZIP_1	Seed dormancy control;Basic region leucine zipper;bZIP transcription factor
rna64870	gene43513	LOC110885891	bZIP transcription factor 11-like	bZIP	PF00170	bZIP transcription factor	72.41	18.71	4.95	12.85	20.3	19.08	0.67	1.21	0.4	1.76	5.37	1.44	0.2	0.46	0.24	32.0233	17.41	0.76	2.85667	0.3	GO:0006355;GO:0003700;GO:004356	BP:regulation of transcription, DNA-templated;MF:transcription factor activity, sequence-specific DNA binding;MF:sequence-specific DNA binding;	------	------	------	------	ENOG410YNBU;ENOG410ZM7Q	K:Transcription;	XP_021989300.1	bZIP transcription factor 11-like [Helianthus annuus]	sp|C0Z2L5|BZP44_ARATH;	bZIP transcription factor 44 OS=Arabidopsis thaliana OX=3702 GN=BZIP44 PE=1 SV=1;	PF00170.18;PF07716.12	bZIP_1;bZIP_2	bZIP transcription factor;Basic region leucine zipper
MSTRG.24882.1	gene45526	LOC110889069	G-box-binding factor 4-like, transcript variant X1	bZIP	PF00170	bZIP transcription factor	4.18	3.32	2.16	2.83	3.52	3.83	3.48	4.53	5.72	13.09	7.72	9.1	21.73	19.89	21.59	3.22	3.39333	4.57667	9.97	21.07	GO:000367	MF:DNA binding;	K14432	ABF	map04075	Plant hormone signal transduction	ENOG410ZKZR	K:Transcription	XP_021992259.1	G-box-binding factor 4-like [Helianthus annuus]	sp|P42777|GBF4_ARATH;	G-box-binding factor 4 OS=Arabidopsis thaliana OX=3702 GN=GBF4 PE=1 SV=1;	PF00170.18;PF07716.12	bZIP_1;bZIP_2	bZIP transcription factor;Basic region leucine zipper
rna67762	gene45534	LOC110889076	transcription factor TGA4-like, transcript variant X1	bZIP	PF00170	bZIP transcription factor	1.15	0.45	0	0.54	0.86	1.06	0	0	0.05	0.05	0.08	0	0.1	0	0	0.533333	0.82	0.016667	0.043333	0.033333	------	------	K14431	TGA	map04075	Plant hormone signal transduction	ENOG410YEGW	K:Transcription	XP_021992267.1	transcription factor TGA4-like [Helianthus annuus]	sp|Q39162|TGA4_ARATH;	Transcription factor TGA4 OS=Arabidopsis thaliana OX=3702 GN=TGA4 PE=1 SV=2;	PF14144.3;PF00170.18;PF07716.12	DOG1;bZIP_1;bZIP_2	Seed dormancy control;bZIP transcription factor;Basic region leucine zipper
MSTRG.25682.3	gene46954	LOC110889853	ABSCISIC ACID-INSENSITIVE 5-like protein 7, transcript variant X2	bZIP	PF00170	bZIP transcription factor	7.91	4.29	3.65	8.66	7.95	7.18	7.42	6.27	7.6	0.5	5.77	2.72	0.22	0.45	0.6	5.28333	7.93	7.09667	2.99667	0.423333	------	------	K14432	ABF	map04075	Plant hormone signal transduction	ENOG410YB2M	K:Transcription	OTG07518.1	putative ABRE binding factor 4 [Helianthus annuus]	sp|Q9M7Q2|AI5L7_ARATH;	ABSCISIC ACID-INSENSITIVE 5-like protein 7 OS=Arabidopsis thaliana OX=3702 GN=ABF4 PE=1 SV=1;	PF00170.18;PF07716.12	bZIP_1;bZIP_2	bZIP transcription factor;Basic region leucine zipper
MSTRG.26231.1	gene48022	LOC110890393	uncharacterized LOC110890393, transcript variant X4	bZIP	PF00170	bZIP transcription factor	2.97	3.3	7.05	2.89	3.49	4.32	1.37	2.68	2.49	2.82	4.67	3.85	2.12	2.76	2.59	4.44	3.56667	2.18	3.78	2.49	------	------	K23280	RRT	------	------	ENOG410Y216	S:Function unknown	XP_021993684.1	uncharacterized protein LOC110890393 [Helianthus annuus]	sp|Q4V398|OFT34_ARATH;	O-fucosyltransferase 34 OS=Arabidopsis thaliana OX=3702 GN=OFUT34 PE=2 SV=1;	------	------	------
rna79275	gene53322	LOC110895426	bZIP transcription factor 11-like	bZIP	PF00170	bZIP transcription factor	44.67	11.57	2.09	7.06	17.11	9.28	0.04	0.56	0.15	0.54	2.84	0.1	0	0	0	19.4433	11.15	0.25	1.16	0	------	------	------	------	------	------	ENOG410ZM7Q;ENOG410YNBU;ENOG41119H6	K:Transcription;	XP_021998431.1	bZIP transcription factor 11-like [Helianthus annuus]	sp|C0Z2L5|BZP44_ARATH;	bZIP transcription factor 44 OS=Arabidopsis thaliana OX=3702 GN=BZIP44 PE=1 SV=1;	PF00170.18;PF07716.12;PF04111.9	bZIP_1;bZIP_2;APG6	bZIP transcription factor;Basic region leucine zipper;Autophagy protein Apg6
rna79337	gene53359	LOC110895443	basic leucine zipper 4-like	bZIP	PF00170	bZIP transcription factor	2.73	0.6	0.22	0.45	0.65	1.25	0.04	0	0	0	0.15	0	0	0	0	1.18333	0.783333	0.013333	0.05	0	------	------	------	------	------	------	ENOG4111AY9;ENOG411180J;ENOG410XSAV	K:Transcription;S:Function unknown;S:Function unknown	XP_021998452.1	basic leucine zipper 4-like [Helianthus annuus]	sp|Q9SI15|BZIP2_ARATH;	bZIP transcription factor 2 OS=Arabidopsis thaliana OX=3702 GN=BZIP2 PE=1 SV=1;	PF07716.12;PF00170.18	bZIP_2;bZIP_1	Basic region leucine zipper;bZIP transcription factor
rna81812	gene54964	LOC110897391	bZIP transcription factor 17-like	bZIP	PF00170	bZIP transcription factor	23.88	22.91	34.13	24.66	24.59	25.03	16.61	18.53	18.42	17.07	29.73	19.23	41.81	47.36	60.54	26.9733	24.76	17.8533	22.01	49.9033	------	------	------	------	------	------	ENOG410XUDS	K:Transcription	XP_021999833.1	bZIP transcription factor 17-like [Helianthus annuus]	sp|O22208|BZP17_ARATH;	bZIP transcription factor 17 OS=Arabidopsis thaliana OX=3702 GN=BZIP17 PE=1 SV=2;	PF00170.18;PF07716.12	bZIP_1;bZIP_2	bZIP transcription factor;Basic region leucine zipper
rna83939	gene56471	LOC110898088	basic leucine zipper 23-like, transcript variant X2	bZIP	PF00170	bZIP transcription factor	26.52	26.69	31.09	26.08	28.44	27.1	17.98	18.93	17	23.51	23.36	23.22	29.03	29.3	30.56	28.1	27.2067	17.97	23.3633	29.63	GO:0006351;GO:001602	BP:transcription, DNA-templated;CC:membrane;	------	------	------	------	ENOG4111N0E	K:Transcription	XP_022000511.1	basic leucine zipper 23-like [Helianthus annuus]	sp|Q8VY76|BZP19_ARATH;	Basic leucine zipper 19 OS=Arabidopsis thaliana OX=3702 GN=BZIP19 PE=2 SV=1;	PF07716.12;PF00170.18	bZIP_2;bZIP_1	Basic region leucine zipper;bZIP transcription factor
MSTRG.30793.1	gene56501	LOC110898101	transcription factor TGA9-like, transcript variant X1	bZIP	PF00170	bZIP transcription factor	0.35	0.41	0.17	0.48	0.72	0.88	2.15	3.6	3.05	17.27	7.55	11.09	7.67	14.92	17.28	0.31	0.693333	2.93333	11.97	13.29	------	------	K14431	TGA	map04075	Plant hormone signal transduction	ENOG410YEKH	K:Transcription	XP_022000526.1	transcription factor TGA9-like isoform X1 [Helianthus annuus]	sp|Q93XM6|TGA9_ARATH;	Transcription factor TGA9 OS=Arabidopsis thaliana OX=3702 GN=TGA9 PE=1 SV=1;	PF14144.3;PF00170.18;PF07716.12	DOG1;bZIP_1;bZIP_2	Seed dormancy control;bZIP transcription factor;Basic region leucine zipper
MSTRG.31237.3	gene57304	LOC110898577	transcription factor HY5-like, transcript variant X2	bZIP	PF00170	bZIP transcription factor	29.27	37.35	33.21	16.93	22.98	18.46	9.59	8.94	11.52	1.92	3.71	2.48	5.17	6.12	5.09	33.2767	19.4567	10.0167	2.70333	5.46	GO:000367	MF:DNA binding;	K16241	HY5	map04712	Circadian rhythm - plant	ENOG4111CH5	K:Transcription	XP_022001066.1	transcription factor HY5-like isoform X1 [Helianthus annuus]	sp|O24646|HY5_ARATH;	Transcription factor HY5 OS=Arabidopsis thaliana OX=3702 GN=HY5 PE=1 SV=1;	PF00170.18;PF07716.12;PF03131.14	bZIP_1;bZIP_2;bZIP_Maf	bZIP transcription factor;Basic region leucine zipper;bZIP Maf transcription factor
rna85763	gene57754	LOC110898826	ABSCISIC ACID-INSENSITIVE 5-like protein 2	bZIP	PF00170	bZIP transcription factor	8.35	6.97	8.03	6.96	7.68	10.46	8.36	10.29	11.84	8.91	11.36	12.32	6.77	8.29	9.56	7.78333	8.36667	10.1633	10.8633	8.20667	------	------	K14432	ABF	map04075	Plant hormone signal transduction	ENOG410YFZJ	K:Transcription	XP_022001363.1	ABSCISIC ACID-INSENSITIVE 5-like protein 2 [Helianthus annuus]	sp|Q9LES3|AI5L2_ARATH;	ABSCISIC ACID-INSENSITIVE 5-like protein 2 OS=Arabidopsis thaliana OX=3702 GN=DPBF3 PE=1 SV=1;	PF00170.18;PF07716.12	bZIP_1;bZIP_2	bZIP transcription factor;Basic region leucine zipper
rna87077	gene58578	LOC110899302	basic leucine zipper 9-like	bZIP	PF00170	bZIP transcription factor	26.41	12.6	7.3	7.79	10.55	10.37	2.74	3.19	3.72	2.8	6.6	2.43	2.49	2.5	4.89	15.4367	9.57	3.21667	3.94333	3.29333	GO:000548	MF:binding;	------	------	------	------	ENOG410YMIG	K:Transcription	XP_022001884.1	basic leucine zipper 9-like [Helianthus annuus]	sp|Q9FUD3|BZIP9_ARATH;	Basic leucine zipper 9 OS=Arabidopsis thaliana OX=3702 GN=BZIP9 PE=1 SV=1;	PF00170.18;PF07716.12	bZIP_1;bZIP_2	bZIP transcription factor;Basic region leucine zipper
rna87227	gene58662	LOC110899342	bZIP transcription factor 16-like, transcript variant X3	bZIP	PF00170	bZIP transcription factor	4.55	4.77	6.03	3.18	4.39	4.08	2.65	2.84	3.36	4.49	5	5.69	7.12	3.63	3.56	5.11667	3.88333	2.95	5.06	4.77	------	------	K09060	GBF	------	------	ENOG410Y53Y	K:Transcription	XP_022001923.1	bZIP transcription factor 16-like isoform X1 [Helianthus annuus]	sp|Q501B2|BZP16_ARATH;	bZIP transcription factor 16 OS=Arabidopsis thaliana OX=3702 GN=BZIP16 PE=1 SV=1;	PF07777.8;PF16596.2;PF00170.18;PF07716.12;PF02183.15;PF03131.14	MFMR;MFMR_assoc;bZIP_1;bZIP_2;HALZ;bZIP_Maf	G-box binding protein MFMR;Disordered region downstream of MFMR;bZIP transcription factor;Basic region leucine zipper;Homeobox associated leucine zipper;bZIP Maf transcription factor
rna90141	gene60665	LOC110907992	bZIP transcription factor 60	bZIP	PF00170	bZIP transcription factor	156.07	148.54	149.21	115.05	127.93	138.29	102.22	109.12	105.02	73.71	103.1	91.24	49.31	37.9	30.67	151.273	127.09	105.453	89.35	39.2933	------	------	------	------	------	------	ENOG410YP7D	K:Transcription	XP_022008590.1	bZIP transcription factor 60 [Helianthus annuus]	sp|Q9C7S0|BZP60_ARATH;	bZIP transcription factor 60 OS=Arabidopsis thaliana OX=3702 GN=BZIP60 PE=1 SV=1;	PF00170.18	bZIP_1	bZIP transcription factor
MSTRG.33450.2	gene61414	LOC110908345	transcription factor TGA2.3-like	bZIP	PF00170	bZIP transcription factor	4.08	3.33	2.97	2.82	3.43	4.05	3.94	5.44	6.42	10.25	7.72	10.83	10.58	11.9	17.86	3.46	3.43333	5.26667	9.6	13.4467	GO:000635	BP:transcription, DNA-templated;	K14431	TGA	map04075	Plant hormone signal transduction	ENOG410YSUA	K:Transcription	XP_022008966.1	transcription factor TGA2.3-like [Helianthus annuus]	sp|Q39140|TGA6_ARATH;	Transcription factor TGA6 OS=Arabidopsis thaliana OX=3702 GN=TGA6 PE=1 SV=2;	PF14144.3;PF00170.18;PF07716.12	DOG1;bZIP_1;bZIP_2	Seed dormancy control;bZIP transcription factor;Basic region leucine zipper
rna91424	gene61440	LOC110908360	uncharacterized LOC110908360, transcript variant X1	bZIP	PF00170	bZIP transcription factor	0.94	0.55	0.79	1.91	1.13	2.54	4.68	8.19	8.78	234.46	70.52	144.21	458.56	283.55	280.77	0.76	1.86	7.21667	149.73	340.96	------	------	------	------	------	------	ENOG410XYNZ	S:Function unknown	XP_022008983.1	uncharacterized protein LOC110908360 isoform X1 [Helianthus annuus]	------	------	PF00170.18;PF13851.3	bZIP_1;GAS	bZIP transcription factor;Growth-arrest specific micro-tubule binding
rna9034	gene6219	LOC110918354	transcription factor TGA4-like, transcript variant X2	bZIP	PF00170	bZIP transcription factor	1.56	0.61	0.09	0.2	0.31	0.35	0	0.09	0	0.05	0.19	0	0	0	0	0.753333	0.286667	0.03	0.08	0	------	------	K14431	TGA	map04075	Plant hormone signal transduction	ENOG410YEGW	K:Transcription	XP_022018389.1	transcription factor TGA4-like [Helianthus annuus]	sp|Q39162|TGA4_ARATH;	Transcription factor TGA4 OS=Arabidopsis thaliana OX=3702 GN=TGA4 PE=1 SV=2;	PF14144.3;PF00170.18;PF07716.12	DOG1;bZIP_1;bZIP_2	Seed dormancy control;bZIP transcription factor;Basic region leucine zipper
rna93807	gene63082	LOC110909213	common plant regulatory factor 1-like, transcript variant X1	bZIP	PF00170	bZIP transcription factor	14.56	15.44	17.3	16.93	10.84	14.66	10.64	9.55	10.08	6.47	9.42	9.66	9.47	9.17	11.84	15.7667	14.1433	10.09	8.51667	10.16	------	------	K09060	GBF	------	------	ENOG410Y53Y;ENOG41108UF	K:Transcription;	XP_022009935.1	common plant regulatory factor 1-like isoform X1 [Helianthus annuus]	sp|Q99089|CPRF1_PETCR;	Common plant regulatory factor 1 OS=Petroselinum crispum OX=4043 GN=CPRF1 PE=2 SV=1;	PF07777.8;PF00170.18;PF16596.2;PF07716.12	MFMR;bZIP_1;MFMR_assoc;bZIP_2	G-box binding protein MFMR;bZIP transcription factor;Disordered region downstream of MFMR;Basic region leucine zipper
rna94087	gene63277	LOC110909336	basic leucine zipper 4-like	bZIP	PF00170	bZIP transcription factor	2.21	0.64	0.15	0.61	2	1.3	0	0.14	0	0.07	0.2	0	0	0	0	1	1.30333	0.046667	0.09	0	------	------	------	------	------	------	ENOG4111AY9;ENOG411180J	K:Transcription;S:Function unknown	XP_022010055.1	basic leucine zipper 4-like [Helianthus annuus]	sp|Q9LQ65|BZIP4_ARATH;	Basic leucine zipper 4 OS=Arabidopsis thaliana OX=3702 GN=BZIP4 PE=1 SV=1;	PF00170.18;PF07716.12	bZIP_1;bZIP_2	bZIP transcription factor;Basic region leucine zipper
rna100011	gene67234	LOC110909570	basic leucine zipper 43-like	bZIP	PF00170	bZIP transcription factor	20.91	4.63	1.58	2.79	5.78	4.67	0	1.2	0.25	0.13	2.46	0	0	0	0	9.04	4.41333	0.483333	0.863333	0	------	------	------	------	------	------	ENOG410YWTI	K:Transcription	XP_022010148.1	basic leucine zipper 43-like [Helianthus annuus]	sp|Q9FMC2|BZP43_ARATH;	Basic leucine zipper 43 OS=Arabidopsis thaliana OX=3702 GN=BZIP43 PE=1 SV=1;	PF00170.18;PF07716.12;PF03131.14	bZIP_1;bZIP_2;bZIP_Maf	bZIP transcription factor;Basic region leucine zipper;bZIP Maf transcription factor
rna100012	gene67235	LOC110911291	basic leucine zipper 43-like	bZIP	PF00170	bZIP transcription factor	0.43	0.34	0.31	0.11	0.09	0.75	0.16	1.06	1.2	0	0.47	0.11	0	0.09	0	0.36	0.316667	0.806667	0.193333	0.03	------	------	------	------	------	------	ENOG410YWTI	K:Transcription	XP_022011585.1	basic leucine zipper 43-like [Helianthus annuus]	sp|Q9FMC2|BZP43_ARATH;	Basic leucine zipper 43 OS=Arabidopsis thaliana OX=3702 GN=BZIP43 PE=1 SV=1;	PF00170.18;PF07716.12	bZIP_1;bZIP_2	bZIP transcription factor;Basic region leucine zipper
rna102535	gene68859	LOC110912248	bZIP transcription factor 27-like	bZIP	PF00170	bZIP transcription factor	0.29	0.24	0.34	0	0.05	0.06	0	0	0	0	0.05	0	0	0	0	0.29	0.036667	0	0.016667	0	------	------	------	------	------	------	ENOG410YWQ7;COG5193	K:Transcription;	XP_022012616.1	bZIP transcription factor 27-like [Helianthus annuus]	sp|Q7PCC6|FDP_ARATH;	bZIP transcription factor 27 OS=Arabidopsis thaliana OX=3702 GN=FDP PE=1 SV=1;	PF00170.18;PF07716.12	bZIP_1;bZIP_2	bZIP transcription factor;Basic region leucine zipper
rna105582	gene71015	LOC110915267	bZIP transcription factor 11-like	bZIP	PF00170	bZIP transcription factor	4.14	5.81	3.82	1.45	2.29	2.1	1.38	1.17	1.73	1.08	1.58	0.64	0.63	1.35	0.46	4.59	1.94667	1.42667	1.1	0.813333	------	------	------	------	------	------	ENOG410ZM7Q;ENOG410YNBU	K:Transcription;	XP_022015627.1	bZIP transcription factor 11-like [Helianthus annuus]	sp|O65683|BZP11_ARATH;	bZIP transcription factor 11 OS=Arabidopsis thaliana OX=3702 GN=BZIP11 PE=1 SV=1;	PF00170.18;PF07716.12	bZIP_1;bZIP_2	bZIP transcription factor;Basic region leucine zipper
rna106473	gene71588	LOC110917570	bZIP transcription factor 44-like	bZIP	PF00170	bZIP transcription factor	1.67	0.49	0	0.73	0.41	0.65	0	0	0	0	0.16	0	0	0	0	0.72	0.596667	0	0.053333	0	------	------	------	------	------	------	ENOG410ZM7Q;ENOG41119H6;ENOG410YNBU	K:Transcription;	XP_022017783.1	bZIP transcription factor 44-like [Helianthus annuus]	sp|C0Z2L5|BZP44_ARATH;	bZIP transcription factor 44 OS=Arabidopsis thaliana OX=3702 GN=BZIP44 PE=1 SV=1;	PF00170.18;PF07716.12	bZIP_1;bZIP_2	bZIP transcription factor;Basic region leucine zipper
rna10560	gene7207	LOC110923683	transcription factor HY5	bZIP	PF00170	bZIP transcription factor	17.26	35.14	26.62	13.89	12.2	17.32	18.33	15.8	21.78	1.24	7.26	3.9	0.59	7.97	3.78	26.34	14.47	18.6367	4.13333	4.11333	------	------	K16241	HY5	map04712	Circadian rhythm - plant	ENOG4111CH5	K:Transcription	XP_022023437.1	transcription factor HY5 [Helianthus annuus]	sp|O24646|HY5_ARATH;	Transcription factor HY5 OS=Arabidopsis thaliana OX=3702 GN=HY5 PE=1 SV=1;	PF00170.18;PF07716.12	bZIP_1;bZIP_2	bZIP transcription factor;Basic region leucine zipper
MSTRG.4053.1	gene7346		-	bZIP	PF00170	bZIP transcription factor	0.99	1.55	1.02	0.65	0.72	0.27	0.3	0.15	0.26	0.43	1.15	0.38	0.3	1.41	1.47	1.18667	0.546667	0.236667	0.653333	1.06	------	------	K09286	EREBP	------	------	ENOG410YQ8J;ENOG41116MF	K:Transcription;	XP_022016278.1	ethylene-responsive transcription factor 4-like [Helianthus annuus]	sp|Q9FE67|ERF80_ARATH;	Ethylene-responsive transcription factor 9 OS=Arabidopsis thaliana OX=3702 GN=ERF9 PE=2 SV=1;	PF00847.17	AP2	AP2 domain
MSTRG.40247.1	gene73603	LOC110917891	uncharacterized LOC110917891, transcript variant X2	bZIP	PF00170	bZIP transcription factor	0.05	0	0	0	0	0	0.04	0.1	0	0	0.05	0	0.49	0.19	0.07	0.016667	0	0.046667	0.016667	0.25	------	------	------	------	------	------	ENOG410Y5S3;ENOG410ZJSX	S:Function unknown;	XP_021990766.1	protein FAR1-RELATED SEQUENCE 5-like [Helianthus annuus]	sp|Q9SZL8|FRS5_ARATH;	Protein FAR1-RELATED SEQUENCE 5 OS=Arabidopsis thaliana OX=3702 GN=FRS5 PE=1 SV=1;	PF10551.6;PF03101.12;PF04434.14;PF00872.15	MULE;FAR1;SWIM;Transposase_mut	MULE transposase domain;FAR1 DNA-binding domain;SWIM zinc finger;Transposase, Mutator family
rna113218	gene76277	LOC110921887	bZIP transcription factor 16-like, transcript variant X2	bZIP	PF00170	bZIP transcription factor	1.08	1.28	2.45	2.42	2.7	2.08	1.21	1.59	1.16	0.57	2.22	1.78	0.02	0.14	0.14	1.60333	2.4	1.32	1.52333	0.1	GO:000367	MF:DNA binding;	------	------	------	------	ENOG410YCQU;ENOG410YCQU;ENOG410YCQU	D:Cell cycle control, cell division, chromosome partitioning;T:Signal transduction mechanisms;Z:Cytoskeleton	XP_022022041.1	homeobox-leucine zipper protein HDG5-like [Helianthus annuus]	sp|Q9FJS2|HDG5_ARATH;	Homeobox-leucine zipper protein HDG5 OS=Arabidopsis thaliana OX=3702 GN=HDG5 PE=2 SV=3;	PF01852.16;PF00046.26	START;Homeobox	START domain;Homeobox domain
rna114570	gene77136	LOC110921965	transcription factor RF2a-like	bZIP	PF00170	bZIP transcription factor	2.2	2.49	1.14	2.05	1.01	1.56	0.58	0.43	0.58	8.17	4.44	5.37	15.36	7.38	3.21	1.94333	1.54	0.53	5.99333	8.65	------	------	K09338	HD-ZIP	------	------	ENOG410Z2UE	K:Transcription	XP_022025496.1	homeobox-leucine zipper protein HAT5-like [Helianthus annuus]	sp|Q940J1|ATB16_ARATH;	Homeobox-leucine zipper protein ATHB-16 OS=Arabidopsis thaliana OX=3702 GN=ATHB-16 PE=2 SV=2;	PF00046.26;PF02183.15;PF05920.8	Homeobox;HALZ;Homeobox_KN	Homeobox domain;Homeobox associated leucine zipper;Homeobox KN domain
rna115982	gene78071	LOC110921952	basic leucine zipper 43-like	bZIP	PF00170	bZIP transcription factor	3.96	4.63	7.6	17.28	12.37	5.05	7.15	6.05	9.18	2.4	4.59	2.27	1.65	0.54	0.58	5.39667	11.5667	7.46	3.08667	0.923333	------	------	------	------	------	------	------	------	------	------	------	------	------	------	------
rna116290	gene78286	LOC110923052	transcription factor HBP-1b(c38)-like, transcript variant X1	bZIP	PF00170	bZIP transcription factor	10.76	10.79	12.73	9.59	10.89	8.49	4.22	4.95	4.96	3.51	7.41	4.21	6.96	3.34	2.22	11.4267	9.65667	4.71	5.04333	4.17333	GO:000635	BP:transcription, DNA-templated;	------	------	------	------	ENOG410YADT;ENOG41122RA	S:Function unknown;	XP_022020659.1	SUPPRESSOR OF GAMMA RESPONSE 1 [Helianthus annuus]	sp|Q6NQK2|NAC8_ARATH;	SUPPRESSOR OF GAMMA RESPONSE 1 OS=Arabidopsis thaliana OX=3702 GN=SOG1 PE=1 SV=1;	PF02365.12	NAM	No apical meristem
MSTRG.43160.1	gene78951	LOC110922794	uncharacterized LOC110922794, transcript variant X2	bZIP	PF00170	bZIP transcription factor	1.52	2.36	2.2	2.34	2.4	1.86	1.11	1.79	1.72	0.77	2.6	1.12	0.49	0.29	0.61	2.02667	2.2	1.54	1.49667	0.463333	GO:004698	MF:protein dimerization activity;	------	------	------	------	ENOG410ZKSM	K:Transcription	XP_022020841.1	transcription factor bHLH30-like [Helianthus annuus]	sp|Q9S7Y1|BH030_ARATH;	Transcription factor bHLH30 OS=Arabidopsis thaliana OX=3702 GN=BHLH30 PE=1 SV=1;	PF00010.23	HLH	Helix-loop-helix DNA-binding domain
MSTRG.43657.4	gene79948	LOC110921454	common plant regulatory factor 1-like, transcript variant X1	bZIP	PF00170	bZIP transcription factor	9.71	5.59	0.76	1.79	2.48	1.72	0.13	0.31	0	0.25	0.23	0	0	0	0	5.35333	1.99667	0.146667	0.16	0	GO:0006355;GO:000367	BP:regulation of transcription, DNA-templated;MF:DNA binding;	------	------	------	------	ENOG410YN5P;ENOG410YZTI;ENOG410YQE9	S:Function unknown;	XP_022021426.1	uncharacterized protein LOC110921415 [Helianthus annuus]	sp|O24463|PBF_MAIZE;	Dof zinc finger protein PBF OS=Zea mays OX=4577 GN=PBF PE=1 SV=1;	PF02701.12	zf-Dof	Dof domain, zinc finger
MSTRG.43730.2	gene80109	LOC110926049	G-box-binding factor 1-like	bZIP	PF00170	bZIP transcription factor	1.26	0.42	0.3	0.49	1.07	0.68	0.34	0.53	0.36	0.33	1.04	0.7	0.17	0.42	0.09	0.66	0.746667	0.41	0.69	0.226667	------	------	------	------	------	------	ENOG410YA9T;ENOG410YANM	K:Transcription;S:Function unknown	XP_022025501.1	scarecrow-like protein 15 [Helianthus annuus]	sp|O23210|SCL15_ARATH;	Scarecrow-like protein 15 OS=Arabidopsis thaliana OX=3702 GN=SCL15 PE=1 SV=3;	PF03514.11	GRAS	GRAS domain family
MSTRG.44032.1	gene80627	LOC110920574	uncharacterized LOC110920574, transcript variant X4	bZIP	PF00170	bZIP transcription factor	1.11	0.36	0.09	0.12	0.32	0.62	0	0.08	0.03	0.06	0.27	0.06	0.03	0	0	0.52	0.353333	0.036667	0.13	0.01	------	------	K09422	MYBP	------	------	COG5147	K:Transcription	XP_021992677.1	transcription factor MYB62-like [Helianthus annuus]	sp|Q9C9G7|MYB62_ARATH;	Transcription factor MYB62 OS=Arabidopsis thaliana OX=3702 GN=MYB62 PE=2 SV=1;	PF00249.28;PF13921.3	Myb_DNA-binding;Myb_DNA-bind_6	Myb-like DNA-binding domain;Myb-like DNA-binding domain
MSTRG.5402.3	gene9806	LOC110929141	G-box-binding factor 1-like, transcript variant X1	bZIP	PF00170	bZIP transcription factor	2.95	2.29	2.24	1.67	2.74	2.81	2.76	3.1	3.04	1.15	4.39	3.07	0.72	0.61	0.81	2.49333	2.40667	2.96667	2.87	0.713333	------	------	------	------	------	------	ENOG410YA9T	K:Transcription	XP_022027956.1	scarecrow-like protein 15 [Helianthus annuus]	sp|O23210|SCL15_ARATH;	Scarecrow-like protein 15 OS=Arabidopsis thaliana OX=3702 GN=SCL15 PE=1 SV=3;	PF03514.11	GRAS	GRAS domain family
rna21488	gene14642	LOC110936149	zinc finger transcription factor YY1-like, transcript variant X1	C2H2	PF00096	Zinc finger, C2H2 type	3.3	4.75	5.21	3.48	4.68	4.75	2.46	4.14	2.93	4.33	3.69	3.49	5.37	2.24	3.31	4.42	4.30333	3.17667	3.83667	3.64	------	------	K09201	YY	------	------	COG5048	K:Transcription	XP_022034178.1	zinc finger transcription factor YY1-like isoform X1 [Helianthus annuus]	sp|Q2V3L3|YY1_ARATH;	Zinc finger transcription factor YY1 OS=Arabidopsis thaliana OX=3702 GN=YY1 PE=1 SV=1;	PF00096.23;PF13894.3;PF13465.3	zf-C2H2;zf-C2H2_4;zf-H2C2_2	Zinc finger, C2H2 type;C2H2-type zinc finger;Zinc-finger double domain
rna29369	gene19960	LOC110940474	zinc finger protein MAGPIE-like	C2H2	PF00096	Zinc finger, C2H2 type	0.44	0.29	0.27	0.08	0.03	0.12	0	0	0.04	0.12	0.31	0	0.04	0.1	0.08	0.333333	0.076667	0.013333	0.143333	0.073333	------	------	------	------	------	------	COG5048	S:Function unknown	XP_022037709.1	zinc finger protein MAGPIE-like [Helianthus annuus]	sp|Q9FFH3|IDD8_ARATH;	Zinc finger protein NUTCRACKER OS=Arabidopsis thaliana OX=3702 GN=NUC PE=2 SV=1;	PF00096.23;PF12171.5	zf-C2H2;zf-C2H2_jaz	Zinc finger, C2H2 type;Zinc-finger double-stranded RNA-binding
rna40512	gene27176	LOC110867939	protein indeterminate-domain 2-like	C2H2	PF00096	Zinc finger, C2H2 type	2.74	2.02	2.14	2.73	2.17	2.59	2.97	2.5	3.33	9.09	7.03	7.74	11.07	11.31	14.39	2.3	2.49667	2.93333	7.95333	12.2567	------	------	------	------	------	------	COG5048	S:Function unknown	XP_021972695.1	protein indeterminate-domain 2-like [Helianthus annuus]	sp|Q9LVQ7|IDD1_ARATH;	Protein indeterminate-domain 1 OS=Arabidopsis thaliana OX=3702 GN=IDD1 PE=1 SV=1;	PF00096.23;PF12171.5;PF12874.4	zf-C2H2;zf-C2H2_jaz;zf-met	Zinc finger, C2H2 type;Zinc-finger double-stranded RNA-binding;Zinc-finger of C2H2 type
MSTRG.1585.1	gene2752	LOC110874295	protein indeterminate-domain 9-like	C2H2	PF00096	Zinc finger, C2H2 type	11.3	11.63	11.57	14.18	16.58	10.97	11.13	9.51	7.86	8.71	12.93	12.47	10.69	4.67	5.35	11.5	13.91	9.5	11.37	6.90333	------	------	------	------	------	------	COG5048	S:Function unknown	XP_021978751.1	protein indeterminate-domain 9-like [Helianthus annuus]	sp|Q700D2|IDD10_ARATH;	Zinc finger protein JACKDAW OS=Arabidopsis thaliana OX=3702 GN=JKD PE=1 SV=1;	PF00096.23;PF12171.5	zf-C2H2;zf-C2H2_jaz	Zinc finger, C2H2 type;Zinc-finger double-stranded RNA-binding
MSTRG.16170.1	gene29389	LOC110869300	protein indeterminate-domain 7-like	C2H2	PF00096	Zinc finger, C2H2 type	5.43	5.17	4.92	5.74	5.38	5.43	7.18	8.11	8.06	14.21	12.87	14.29	21.31	27.03	31.4	5.17333	5.51667	7.78333	13.79	26.58	------	------	------	------	------	------	COG5048;ENOG410XZYE	S:Function unknown;	XP_021974293.1	protein indeterminate-domain 7-like [Helianthus annuus]	sp|Q8H1F5|IDD7_ARATH;	Protein indeterminate-domain 7 OS=Arabidopsis thaliana OX=3702 GN=IDD7 PE=2 SV=1;	PF00096.23;PF12171.5	zf-C2H2;zf-C2H2_jaz	Zinc finger, C2H2 type;Zinc-finger double-stranded RNA-binding
rna47101	gene31602	LOC110872869	protein SHOOT GRAVITROPISM 5-like	C2H2	PF00096	Zinc finger, C2H2 type	9.29	5.89	6.89	2.84	5.06	5.3	1.66	2.21	3	3.96	5	5.3	2.76	2.07	2.03	7.35667	4.4	2.29	4.75333	2.28667	------	------	------	------	------	------	COG5048	S:Function unknown	XP_021977456.1	protein SHOOT GRAVITROPISM 5-like [Helianthus annuus]	sp|F4IPE3|IDD15_ARATH;	Protein SHOOT GRAVITROPISM 5 OS=Arabidopsis thaliana OX=3702 GN=SGR5 PE=1 SV=1;	PF00096.23;PF12874.4	zf-C2H2;zf-met	Zinc finger, C2H2 type;Zinc-finger of C2H2 type
rna65523	gene43946	LOC110886130	transcription factor IIIA	C2H2	PF00096	Zinc finger, C2H2 type	0.19	0.05	0.24	0.24	0.04	0.14	0	0	0	0.05	0.04	0	0	0	0	0.16	0.14	0	0.03	0	------	------	K09191	GTF3A	------	------	COG5048	S:Function unknown	XP_021989581.1	transcription factor IIIA [Helianthus annuus]	sp|Q84MZ4|TF3A_ARATH;	Transcription factor IIIA OS=Arabidopsis thaliana OX=3702 GN=TFIIIA PE=1 SV=1;	PF00096.23;PF13894.3;PF13465.3;PF12874.4	zf-C2H2;zf-C2H2_4;zf-H2C2_2;zf-met	Zinc finger, C2H2 type;C2H2-type zinc finger;Zinc-finger double domain;Zinc-finger of C2H2 type
MSTRG.25890.1	gene47388	LOC110890077	protein indeterminate-domain 9-like	C2H2	PF00096	Zinc finger, C2H2 type	30.43	30.91	27.96	25.35	30.44	26.38	17.29	17.43	19.21	17.57	19.16	21.59	24.24	18.51	17.36	29.7667	27.39	17.9767	19.44	20.0367	------	------	------	------	------	------	COG5048	S:Function unknown	XP_021993337.1	protein indeterminate-domain 9-like [Helianthus annuus]	sp|Q944L3|IDD9_ARATH;	Protein indeterminate-domain 9 OS=Arabidopsis thaliana OX=3702 GN=IDD9 PE=2 SV=1;	PF00096.23;PF12171.5	zf-C2H2;zf-C2H2_jaz	Zinc finger, C2H2 type;Zinc-finger double-stranded RNA-binding
rna76425	gene51433	LOC110894374	zinc finger protein ZAT9-like	C2H2	PF00096	Zinc finger, C2H2 type	2.12	1.39	0.89	2.13	2.05	2.25	1.91	1.43	1.48	0.46	1.62	1.34	0.19	0.35	0.32	1.46667	2.14333	1.60667	1.14	0.286667	------	------	------	------	------	------	COG5048	S:Function unknown	XP_021997289.1	zinc finger protein ZAT9-like [Helianthus annuus]	sp|Q9SHD0|ZAT4_ARATH;	Zinc finger protein ZAT4 OS=Arabidopsis thaliana OX=3702 GN=ZAT4 PE=2 SV=1;	PF13912.3;PF13894.3;PF12171.5;PF00096.23	zf-C2H2_6;zf-C2H2_4;zf-C2H2_jaz;zf-C2H2	C2H2-type zinc finger;C2H2-type zinc finger;Zinc-finger double-stranded RNA-binding;Zinc finger, C2H2 type
rna77124	gene51851	LOC110894619	protein SHOOT GRAVITROPISM 5-like	C2H2	PF00096	Zinc finger, C2H2 type	2.22	2.56	1.57	1.56	1.3	1.54	0.32	0.23	0.63	2.92	2.77	2.28	2.45	3.9	3.1	2.11667	1.46667	0.393333	2.65667	3.15	------	------	------	------	------	------	COG5048	L:Replication, recombination and repair	XP_021997529.1	protein SHOOT GRAVITROPISM 5-like [Helianthus annuus]	sp|Q9C9X7|IDD14_ARATH;	Protein indeterminate-domain 14 OS=Arabidopsis thaliana OX=3702 GN=IDD14 PE=1 SV=1;	PF00096.23;PF12874.4	zf-C2H2;zf-met	Zinc finger, C2H2 type;Zinc-finger of C2H2 type
rna93038	gene62551	LOC110908926	protein indeterminate-domain 2-like	C2H2	PF00096	Zinc finger, C2H2 type	4.71	4.49	3.86	4.82	5.6	5.73	5.44	6	6.17	16.6	11.58	14.14	24.56	17.49	22.98	4.35333	5.38333	5.87	14.1067	21.6767	GO:0046872;GO:000367	MF:metal ion binding;MF:nucleic acid binding;	------	------	------	------	COG5048	S:Function unknown	XP_022009618.1	protein indeterminate-domain 2-like [Helianthus annuus]	sp|Q9LVQ7|IDD1_ARATH;	Protein indeterminate-domain 1 OS=Arabidopsis thaliana OX=3702 GN=IDD1 PE=1 SV=1;	PF00096.23;PF12171.5;PF12874.4	zf-C2H2;zf-C2H2_jaz;zf-met	Zinc finger, C2H2 type;Zinc-finger double-stranded RNA-binding;Zinc-finger of C2H2 type
MSTRG.35195.1	gene64526	LOC110904485	zinc finger protein JACKDAW-like, transcript variant X2	C2H2	PF00096	Zinc finger, C2H2 type	3.13	2.27	4.14	3.86	2.96	4.84	3.72	6.47	6.6	25.54	15.27	25.39	22.15	14.73	9.58	3.18	3.88667	5.59667	22.0667	15.4867	------	------	------	------	------	------	COG5048	S:Function unknown	XP_022006020.1	zinc finger protein JACKDAW-like isoform X1 [Helianthus annuus]	sp|Q700D2|IDD10_ARATH;	Zinc finger protein JACKDAW OS=Arabidopsis thaliana OX=3702 GN=JKD PE=1 SV=1;	PF00096.23;PF12171.5	zf-C2H2;zf-C2H2_jaz	Zinc finger, C2H2 type;Zinc-finger double-stranded RNA-binding
MSTRG.35345.1	gene64793	LOC110904651	probable lysine-specific demethylase ELF6	C2H2	PF00096	Zinc finger, C2H2 type	2.86	2.65	1.87	3.93	3.74	4.62	4.12	4.66	4.83	13.73	7.35	12.36	14.72	11.02	14.02	2.46	4.09667	4.53667	11.1467	13.2533	------	------	------	------	------	------	COG5048;ENOG410XR9J	S:Function unknown;	XP_022006189.1	probable lysine-specific demethylase ELF6 [Helianthus annuus]	sp|Q6BDA0|ELF6_ARATH;	Probable lysine-specific demethylase ELF6 OS=Arabidopsis thaliana OX=3702 GN=ELF6 PE=1 SV=1;	PF02373.19;PF02375.14;PF13465.3	JmjC;JmjN;zf-H2C2_2	JmjC domain, hydroxylase;jmjN domain;Zinc-finger double domain
rna111139	gene74861	LOC110918812	protein SHOOT GRAVITROPISM 5-like	C2H2	PF00096	Zinc finger, C2H2 type	1.74	2.31	3.56	0.81	0.94	0.98	0.04	0.51	0.05	0.3	0.27	0	0.17	0.09	0.05	2.53667	0.91	0.2	0.19	0.103333	------	------	------	------	------	------	ENOG410YDJI;ENOG410YNDA;ENOG41115GS	S:Function unknown;K:Transcription;S:Function unknown	XP_022020419.1	putative Myb family transcription factor At1g14600 [Helianthus annuus]	sp|Q700D9|MYBF_ARATH;	Putative Myb family transcription factor At1g14600 OS=Arabidopsis thaliana OX=3702 GN=At1g14600 PE=2 SV=2;	PF00249.28	Myb_DNA-binding	Myb-like DNA-binding domain
MSTRG.42524.1	gene77776	LOC110920865	transcription factor IIIA-like	C2H2	PF00096	Zinc finger, C2H2 type	3.49	2.82	0.61	2.84	3.14	3.76	4.11	4.13	4.39	0.69	3.76	2.51	0	0.15	0.09	2.30667	3.24667	4.21	2.32	0.08	------	------	------	------	------	------	ENOG41118EY;ENOG410YIZG;ENOG410YM26;ENOG410YRMB	K:Transcription;	XP_022025200.1	ethylene-responsive transcription factor ERF039-like [Helianthus annuus]	sp|Q9ZQP3|ERF38_ARATH;	Ethylene-responsive transcription factor ERF038 OS=Arabidopsis thaliana OX=3702 GN=ERF038 PE=2 SV=1;	PF00847.17	AP2	AP2 domain
MSTRG.43956.1	gene80500	LOC110921606	protein SHOOT GRAVITROPISM 5-like	C2H2	PF00096	Zinc finger, C2H2 type	9.82	5.18	1.72	2.67	4.88	6.34	0.66	2.02	2.68	12.22	9.11	10.04	39.06	22.09	9.48	5.57333	4.63	1.78667	10.4567	23.5433	GO:0006355;GO:0005634;GO:000098	BP:regulation of transcription, DNA-templated;CC:nucleus;MF:transcription factor activity, transcription factor binding;	K14494	DELLA	map04075	Plant hormone signal transduction	ENOG410YBFY	K:Transcription	XP_022021440.1	DELLA protein GAI1-like [Helianthus annuus]	sp|Q8S4W7|GAI1_VITVI;	DELLA protein GAI1 OS=Vitis vinifera OX=29760 GN=GAI1 PE=2 SV=1;	PF03514.11;PF12041.5	GRAS;DELLA	GRAS domain family;Transcriptional regulator DELLA protein N terminal
rna16715	gene11375	LOC110929905	zinc finger CCCH domain-containing protein 34-like	C3H	PF00642	Zinc finger C-x8-C-x5-C-x3-H type (and similar)	1.42	1.18	1.1	0.75	0.92	0.63	0.21	0.67	0.73	1.2	1.18	0.46	1	0.54	0.82	1.23333	0.766667	0.536667	0.946667	0.786667	------	------	------	------	------	------	COG5063;ENOG410YEWA	S:Function unknown;	XP_022028778.1	zinc finger CCCH domain-containing protein 34-like [Helianthus annuus]	sp|Q9SQU4|C3H34_ARATH;	Zinc finger CCCH domain-containing protein 34 OS=Arabidopsis thaliana OX=3702 GN=At3g06410 PE=2 SV=2;	PF00642.21;PF14608.3	zf-CCCH;zf-CCCH_2	Zinc finger C-x8-C-x5-C-x3-H type;RNA-binding, Nab2-type zinc finger
MSTRG.6545.2	gene11901	LOC110930254	zinc finger CCCH domain-containing protein 56-like, transcript variant X1	C3H	PF00642	Zinc finger C-x8-C-x5-C-x3-H type (and similar)	10.33	6.25	6.18	4.15	6.1	5.52	6.89	4.72	6.19	9.26	4.82	6.55	15.73	12.53	16.2	7.58667	5.25667	5.93333	6.87667	14.82	------	------	------	------	------	------	COG5063;ENOG410XW30	S:Function unknown;	XP_022029223.1	zinc finger CCCH domain-containing protein 56-like [Helianthus annuus]	sp|Q9LQM3|C3H12_ARATH;	Zinc finger CCCH domain-containing protein 12 OS=Arabidopsis thaliana OX=3702 GN=At1g32360 PE=2 SV=1;	PF00642.21	zf-CCCH	Zinc finger C-x8-C-x5-C-x3-H type
MSTRG.10016.1	gene18253	LOC110939572	zinc finger CCCH domain-containing protein 65-like	C3H	PF00642	Zinc finger C-x8-C-x5-C-x3-H type (and similar)	1.72	2.55	1.71	3.03	1.51	1.78	2.18	1.99	2.12	7.74	5.51	7.77	12.86	12.62	20.12	1.99333	2.10667	2.09667	7.00667	15.2	------	------	------	------	------	------	COG5084;ENOG4111XRT	S:Function unknown;	XP_022036820.1	zinc finger CCCH domain-containing protein 65-like [Helianthus annuus]	sp|Q9LTS7|C3H65_ARATH;	Zinc finger CCCH domain-containing protein 65 OS=Arabidopsis thaliana OX=3702 GN=EMB1789 PE=2 SV=1;	PF00642.21;PF16131.2	zf-CCCH;Torus	Zinc finger C-x8-C-x5-C-x3-H type;Torus domain
rna283	gene210	LOC110942707	zinc finger CCCH domain-containing protein 32	C3H	PF00642	Zinc finger C-x8-C-x5-C-x3-H type (and similar)	8.8	7.27	7.03	4.97	5.51	5.89	2.35	3.9	3.38	2.97	4	2.62	4.61	2.4	3.75	7.7	5.45667	3.21	3.19667	3.58667	------	------	------	------	------	------	ENOG410YEWA;COG5063	S:Function unknown;	XP_022040168.1	zinc finger CCCH domain-containing protein 32 [Helianthus annuus]	sp|Q84W91|C3H32_ARATH;	Zinc finger CCCH domain-containing protein 32 OS=Arabidopsis thaliana OX=3702 GN=At2g47850 PE=2 SV=2;	PF00642.21;PF14608.3	zf-CCCH;zf-CCCH_2	Zinc finger C-x8-C-x5-C-x3-H type;RNA-binding, Nab2-type zinc finger
MSTRG.13603.2	gene24787	LOC110865078	zinc finger CCCH domain-containing protein 34-like	C3H	PF00642	Zinc finger C-x8-C-x5-C-x3-H type (and similar)	6.78	5.42	6.55	5.07	6.09	6.17	3.96	3.92	4.37	4.06	5.99	4.19	6.39	5.53	4.97	6.25	5.77667	4.08333	4.74667	5.63	------	------	------	------	------	------	COG5063;ENOG410YEWA	S:Function unknown;	XP_021969973.1	zinc finger CCCH domain-containing protein 34-like [Helianthus annuus]	sp|Q9SQU4|C3H34_ARATH;	Zinc finger CCCH domain-containing protein 34 OS=Arabidopsis thaliana OX=3702 GN=At3g06410 PE=2 SV=2;	PF00642.21;PF14608.3;PF16131.2	zf-CCCH;zf-CCCH_2;Torus	Zinc finger C-x8-C-x5-C-x3-H type;RNA-binding, Nab2-type zinc finger;Torus domain
MSTRG.1610.1	gene2792	LOC110874806	zinc finger CCCH domain-containing protein 14-like	C3H	PF00642	Zinc finger C-x8-C-x5-C-x3-H type (and similar)	8.93	9.58	11.48	8.38	12.19	13.28	8.03	7.35	9.12	32.4	17.91	22.43	38.05	51.22	51.61	9.99667	11.2833	8.16667	24.2467	46.96	GO:000548	MF:binding;	------	------	------	------	COG5063;ENOG410YF3T;ENOG41125A2	S:Function unknown;	XP_021978918.1	zinc finger CCCH domain-containing protein 14-like [Helianthus annuus]	sp|Q7F8R0|C3H14_ORYSJ;	Zinc finger CCCH domain-containing protein 14 OS=Oryza sativa subsp. japonica OX=39947 GN=Os02g0194200 PE=2 SV=1;	PF00642.21;PF00013.26;PF14608.3;PF16131.2	zf-CCCH;KH_1;zf-CCCH_2;Torus	Zinc finger C-x8-C-x5-C-x3-H type;KH domain;RNA-binding, Nab2-type zinc finger;Torus domain
MSTRG.19911.1	gene36369	LOC110878388	uncharacterized LOC110878388	C3H	PF00642	Zinc finger C-x8-C-x5-C-x3-H type (and similar)	1.23	0.31	1.01	4.38	1.68	1.44	1.97	2.67	2.6	5.97	3	2.81	2.64	2.63	0.83	0.85	2.5	2.41333	3.92667	2.03333	------	------	------	------	------	------	------	------	------	------	------	------	------	------	------
rna57735	gene38738	LOC110879870	zinc finger CCCH domain-containing protein 67-like, transcript variant X2	C3H	PF00642	Zinc finger C-x8-C-x5-C-x3-H type (and similar)	66.33	64.86	70.49	51.03	61.44	63.67	40.77	52.4	48.95	41.77	50.28	44.22	49.07	33.63	34.45	67.2267	58.7133	47.3733	45.4233	39.05	------	------	------	------	------	------	ENOG410YDGQ;COG5063	S:Function unknown;	XP_021984094.1	zinc finger CCCH domain-containing protein 67-like isoform X1 [Helianthus annuus]	sp|Q9STM4|C3H43_ARATH;	Zinc finger CCCH domain-containing protein 43 OS=Arabidopsis thaliana OX=3702 GN=At3g48440 PE=2 SV=1;	PF00642.21;PF14608.3;PF16131.2	zf-CCCH;zf-CCCH_2;Torus	Zinc finger C-x8-C-x5-C-x3-H type;RNA-binding, Nab2-type zinc finger;Torus domain
rna65934	gene44251	LOC110886294	uncharacterized LOC110886294, transcript variant X2	C3H	PF00642	Zinc finger C-x8-C-x5-C-x3-H type (and similar)	1.58	1.74	1.8	2.99	2.52	2.45	2.53	2.15	2.42	9.09	6.19	7.23	13.54	9.54	9.33	1.70667	2.65333	2.36667	7.50333	10.8033	------	------	------	------	------	------	COG5084;ENOG4111XRT	S:Function unknown;	XP_021989768.1	uncharacterized protein LOC110886294 isoform X1 [Helianthus annuus]	sp|Q9LTS7|C3H65_ARATH;	Zinc finger CCCH domain-containing protein 65 OS=Arabidopsis thaliana OX=3702 GN=EMB1789 PE=2 SV=1;	PF00642.21;PF16131.2	zf-CCCH;Torus	Zinc finger C-x8-C-x5-C-x3-H type;Torus domain
MSTRG.26009.3	gene47626	LOC110890186	zinc finger CCCH domain-containing protein 37, transcript variant X1	C3H	PF00642	Zinc finger C-x8-C-x5-C-x3-H type (and similar)	12.43	15.1	18.52	11.41	15.91	16.95	8.5	11.93	11.6	25.67	19.39	21.54	66.83	49.4	56.19	15.35	14.7567	10.6767	22.2	57.4733	------	------	------	------	------	------	ENOG410YAW6;ENOG410Y25U	S:Function unknown;	XP_021993458.1	zinc finger CCCH domain-containing protein 37 isoform X1 [Helianthus annuus]	sp|Q941Q3|C3H37_ARATH;	Zinc finger CCCH domain-containing protein 37 OS=Arabidopsis thaliana OX=3702 GN=HUA1 PE=1 SV=1;	PF00642.21;PF14608.3	zf-CCCH;zf-CCCH_2	Zinc finger C-x8-C-x5-C-x3-H type;RNA-binding, Nab2-type zinc finger
MSTRG.29592.1	gene54245	LOC110895878	zinc finger CCCH domain-containing protein 5, transcript variant X1	C3H	PF00642	Zinc finger C-x8-C-x5-C-x3-H type (and similar)	9.62	7.25	10.4	9.36	10.24	10.14	8.98	10.19	11.49	52.18	33.29	29.04	121.7	112.34	147.59	9.09	9.91333	10.22	38.17	127.21	GO:0097159;GO:190136	MF:organic cyclic compound binding;MF:heterocyclic compound binding;	------	------	------	------	ENOG410Z5PX	S:Function unknown	XP_021998950.1	zinc finger CCCH domain-containing protein 5 [Helianthus annuus]	sp|Q9SY74|C3H5_ARATH;	Zinc finger CCCH domain-containing protein 5 OS=Arabidopsis thaliana OX=3702 GN=At1g10320 PE=2 SV=2;	PF00642.21;PF00076.19	zf-CCCH;RRM_1	Zinc finger C-x8-C-x5-C-x3-H type;RNA recognition motif.
MSTRG.3099.2	gene5550	LOC110914899	zinc finger CCCH domain-containing protein ZFN-like	C3H	PF00642	Zinc finger C-x8-C-x5-C-x3-H type (and similar)	2.32	1.41	1.27	0.7	1.13	1.1	0.72	0.89	0.47	4.93	1.67	2.34	4.86	3	2.21	1.66667	0.976667	0.693333	2.98	3.35667	GO:004687	MF:metal ion binding;	------	------	------	------	ENOG410ZQFM	S:Function unknown	XP_022015226.1	zinc finger CCCH domain-containing protein ZFN-like [Helianthus annuus]	sp|Q9SWF9|ZFNL_PEA;	Zinc finger CCCH domain-containing protein ZFN-like OS=Pisum sativum OX=3888 PE=2 SV=1;	PF00642.21;PF14608.3	zf-CCCH;zf-CCCH_2	Zinc finger C-x8-C-x5-C-x3-H type;RNA-binding, Nab2-type zinc finger
rna87474	gene58810	LOC110901776	probable receptor-like protein kinase At2g23200	C3H	PF00642	Zinc finger C-x8-C-x5-C-x3-H type (and similar)	0.24	0.62	0.04	0.12	0.07	0.24	0	0.04	0	0.12	0.03	0	0.04	0.1	0.04	0.3	0.143333	0.013333	0.05	0.06	------	------	------	------	------	------	ENOG410ZY1Z;COG0515	T:Signal transduction mechanisms;	XP_022004251.1	probable receptor-like protein kinase At2g23200 [Helianthus annuus]	sp|Q9LX66|HERK_ARATH;	Receptor-like protein kinase HERK 1 OS=Arabidopsis thaliana OX=3702 GN=HERK1 PE=1 SV=1;	PF07714.14;PF00069.22;PF00642.21;PF14608.3	Pkinase_Tyr;Pkinase;zf-CCCH;zf-CCCH_2	Protein tyrosine kinase;Protein kinase domain;Zinc finger C-x8-C-x5-C-x3-H type;RNA-binding, Nab2-type zinc finger
rna96744	gene65114	LOC110904856	zinc finger CCCH domain-containing protein 15-like	C3H	PF00642	Zinc finger C-x8-C-x5-C-x3-H type (and similar)	2.48	2.29	0.75	0.55	1.08	0.69	0.17	0	0.25	0.08	0.3	0.21	0.09	0	0	1.84	0.773333	0.14	0.196667	0.03	------	------	K18753	ZFP36L	------	------	COG5063	S:Function unknown	XP_022006423.1	zinc finger CCCH domain-containing protein 15-like [Helianthus annuus]	sp|Q9C9F5|C3H15_ARATH;	Zinc finger CCCH domain-containing protein 15 OS=Arabidopsis thaliana OX=3702 GN=At1g68200 PE=2 SV=1;	PF00642.21	zf-CCCH	Zinc finger C-x8-C-x5-C-x3-H type
rna105410	gene70879	LOC110915838	mRNA decay factor CTH2-like	C3H	PF00642	Zinc finger C-x8-C-x5-C-x3-H type (and similar)	0.65	0.78	2.73	1.57	2.93	2.32	0.5	1.34	1.05	1.7	1.87	1.12	1.22	1.11	1.49	1.38667	2.27333	0.963333	1.56333	1.27333	------	------	------	------	------	------	ENOG410XW30;COG5063	S:Function unknown;	XP_022016275.1	mRNA decay factor CTH2-like [Helianthus annuus]	sp|Q5PP65|C3H28_ARATH;	Zinc finger CCCH domain-containing protein 28 OS=Arabidopsis thaliana OX=3702 GN=At2g35430 PE=1 SV=1;	PF00642.21;PF16131.2;PF14608.3	zf-CCCH;Torus;zf-CCCH_2	Zinc finger C-x8-C-x5-C-x3-H type;Torus domain;RNA-binding, Nab2-type zinc finger
rna112843	gene76004	LOC110922300	zinc finger CCCH domain-containing protein 34-like	C3H	PF00642	Zinc finger C-x8-C-x5-C-x3-H type (and similar)	6.38	12.35	11.93	10.08	8.43	10.39	4.43	8.43	9.04	5.25	8.3	7.55	5.27	2.08	3.13	10.22	9.63333	7.3	7.03333	3.49333	------	------	------	------	------	------	ENOG410YG89;ENOG410YF8H	K:Transcription;	XP_022022286.1	transcription factor bHLH71-like [Helianthus annuus]	sp|Q56XR0|BH071_ARATH;	Transcription factor bHLH71 OS=Arabidopsis thaliana OX=3702 GN=BHLH71 PE=1 SV=1;	PF00010.23	HLH	Helix-loop-helix DNA-binding domain
rna114006	gene76774	LOC110925904	zinc finger CCCH domain-containing protein 2-like	C3H	PF00642	Zinc finger C-x8-C-x5-C-x3-H type (and similar)	194.63	238.22	236.88	268.08	212.56	341.17	408.33	414.13	400.42	389.16	434.63	552.9	371.42	564.75	605.29	223.243	273.937	407.627	458.897	513.82	------	------	K23047	UNKL	------	------	ENOG410XR0Z;ENOG4111G2K	S:Function unknown;	XP_022025461.1	zinc finger CCCH domain-containing protein 2-like [Helianthus annuus]	sp|Q9ZWA1|C3H2_ARATH;	Zinc finger CCCH domain-containing protein 2 OS=Arabidopsis thaliana OX=3702 GN=At1g03790 PE=2 SV=1;	PF00642.21	zf-CCCH	Zinc finger C-x8-C-x5-C-x3-H type
MSTRG.41984.1	gene76775	LOC110925986	zinc finger CCCH domain-containing protein 2-like	C3H	PF00642	Zinc finger C-x8-C-x5-C-x3-H type (and similar)	3.07	1.49	3.07	2.67	6.15	5.54	6.67	7.4	6.03	4.48	6.66	7.41	9.77	5.48	10.14	2.54333	4.78667	6.7	6.18333	8.46333	------	------	------	------	------	------	COG5641	L:Replication, recombination and repair	XP_022025620.1	GATA transcription factor 9-like [Helianthus annuus]	sp|O82632|GATA9_ARATH;	GATA transcription factor 9 OS=Arabidopsis thaliana OX=3702 GN=GATA9 PE=2 SV=1;	PF00320.24	GATA	GATA zinc finger
rna117815	gene79398	LOC110926503	zinc finger CCCH domain-containing protein ZFN-like	C3H	PF00642	Zinc finger C-x8-C-x5-C-x3-H type (and similar)	0.61	0.37	0.77	0.09	0.15	0.18	0	0.71	0.08	1.1	1	1.58	0.67	0.82	0.09	0.583333	0.14	0.263333	1.22667	0.526667	GO:0006357;GO:0090575;GO:0003700;GO:0005488;GO:0046983;GO:000097	BP:regulation of transcription from RNA polymerase II promoter;CC:RNA polymerase II transcription factor complex;MF:transcription factor activity, sequence-specific DNA binding;MF:binding;MF:protein dimerization activity;MF:RNA polymerase II regulatory region sequence-specific DNA binding;	------	------	------	------	ENOG41115Q0;ENOG41117M7;ENOG4111D1R;ENOG41119GS	S:Function unknown;K:Transcription	XP_022023035.1	transcription factor bHLH162-like [Helianthus annuus]	sp|F4JIJ7|BH162_ARATH;	Transcription factor bHLH162 OS=Arabidopsis thaliana OX=3702 GN=BHLH162 PE=1 SV=1;	PF00010.23	HLH	Helix-loop-helix DNA-binding domain
MSTRG.4694.3	gene8462	LOC110928451	lycopene epsilon cyclase, chloroplastic	C3H	PF00642	Zinc finger C-x8-C-x5-C-x3-H type (and similar)	0.81	1.13	0.77	0.86	1.78	1.51	1.5	0	1.31	4.23	3.19	3.25	3.16	2.72	1.51	0.903333	1.38333	0.936667	3.55667	2.46333	------	------	------	------	------	------	COG5084;ENOG4111XRT	S:Function unknown;	XP_022027172.1	zinc finger CCCH domain-containing protein 65-like [Helianthus annuus]	sp|Q9LTS7|C3H65_ARATH;	Zinc finger CCCH domain-containing protein 65 OS=Arabidopsis thaliana OX=3702 GN=EMB1789 PE=2 SV=1;	PF00642.21;PF16131.2	zf-CCCH;Torus	Zinc finger C-x8-C-x5-C-x3-H type;Torus domain
rna12443	gene8468	LOC110928454	zinc finger CCCH domain-containing protein 65-like, transcript variant X2	C3H	PF00642	Zinc finger C-x8-C-x5-C-x3-H type (and similar)	6.1	9.6	6.48	3.24	10.25	6.29	3.26	3.75	2.72	0.43	3.65	1.04	0.19	0.07	0	7.39333	6.59333	3.24333	1.70667	0.086667	GO:0009987;GO:000548	BP:cellular process;MF:binding;	------	------	------	------	COG5641;ENOG410XWCY	K:Transcription;	XP_022027180.1	GATA transcription factor 21-like [Helianthus annuus]	sp|Q9SZI6|GAT22_ARATH;	Putative GATA transcription factor 22 OS=Arabidopsis thaliana OX=3702 GN=GATA22 PE=3 SV=1;	PF00320.24	GATA	GATA zinc finger
MSTRG.11550.2	gene21260	LOC110941154	calmodulin-binding transcription activator 5-like	CAMTA	PF03859	CG-1 domain	1.06	0.38	0.59	0.67	0.93	0.5	0.83	0.32	0.48	6.02	3.28	4.16	8.97	6.85	6.45	0.676667	0.7	0.543333	4.48667	7.42333	------	------	K21596	CAMTA	------	------	ENOG410XS5M;ENOG41101YP	K:Transcription;	XP_022038465.1	calmodulin-binding transcription activator 5-like [Helianthus annuus]	sp|Q9LSP8|CMTA6_ARATH;	Calmodulin-binding transcription activator 6 OS=Arabidopsis thaliana OX=3702 GN=CAMTA6 PE=1 SV=1;	PF03859.13;PF00612.24;PF12796.4;PF00023.27;PF13637.3	CG-1;IQ;Ank_2;Ank;Ank_4	CG-1 domain;IQ calmodulin-binding motif;Ankyrin repeats;Ankyrin repeat;Ankyrin repeats
MSTRG.16349.10	gene29698	LOC110871767	calmodulin-binding transcription activator 4-like, transcript variant X5	CAMTA	PF03859	CG-1 domain	32.41	23.13	28.97	76.83	38.78	13.64	23.22	12.65	19.83	22.67	25.43	18.7	9.97	53.39	58	28.17	43.0833	18.5667	22.2667	40.4533	------	------	K21596	CAMTA	------	------	ENOG410YCYN;ENOG410XS5M	K:Transcription;	XP_021976186.1	calmodulin-binding transcription activator 4-like isoform X1 [Helianthus annuus]	sp|Q9FYG2|CMTA4_ARATH;	Calmodulin-binding transcription activator 4 OS=Arabidopsis thaliana OX=3702 GN=CAMTA4 PE=1 SV=1;	PF03859.13;PF12796.4;PF00612.24;PF01833.21;PF13637.3;PF13606.3;PF00023.27	CG-1;Ank_2;IQ;TIG;Ank_4;Ank_3;Ank	CG-1 domain;Ankyrin repeats;IQ calmodulin-binding motif;IPT/TIG domain;Ankyrin repeats;Ankyrin repeat;Ankyrin repeat
rna76140	gene51208	LOC110894269	calmodulin-binding transcription activator 4-like, transcript variant X2	CAMTA	PF03859	CG-1 domain	0.99	0.62	0.36	0.53	0.52	0.66	0.16	0.35	0.26	2.11	1.91	1.55	2.1	2.61	1.98	0.656667	0.57	0.256667	1.85667	2.23	------	------	K21596	CAMTA	------	------	ENOG410YCYN;ENOG410XS5M	K:Transcription;	XP_021997158.1	calmodulin-binding transcription activator 4-like isoform X1 [Helianthus annuus]	sp|Q9FYG2|CMTA4_ARATH;	Calmodulin-binding transcription activator 4 OS=Arabidopsis thaliana OX=3702 GN=CAMTA4 PE=1 SV=1;	PF03859.13;PF00612.24;PF01833.21;PF12796.4;PF13606.3;PF13637.3;PF00023.27	CG-1;IQ;TIG;Ank_2;Ank_3;Ank_4;Ank	CG-1 domain;IQ calmodulin-binding motif;IPT/TIG domain;Ankyrin repeats;Ankyrin repeat;Ankyrin repeats;Ankyrin repeat
MSTRG.29887.1	gene54671	LOC110896128	calmodulin-binding transcription activator 4-like, transcript variant X2	CAMTA	PF03859	CG-1 domain	4.85	3.91	4.48	6.4	6.07	6.39	5.81	8.96	9.72	13.3	12.16	11.93	19.34	14.52	12.62	4.41333	6.28667	8.16333	12.4633	15.4933	------	------	K21596	CAMTA	------	------	ENOG410XS5M;ENOG410YCYN	K:Transcription;	XP_021999261.1	calmodulin-binding transcription activator 4-like isoform X1 [Helianthus annuus]	sp|Q9FYG2|CMTA4_ARATH;	Calmodulin-binding transcription activator 4 OS=Arabidopsis thaliana OX=3702 GN=CAMTA4 PE=1 SV=1;	PF03859.13;PF00612.24;PF01833.21;PF12796.4;PF13606.3;PF00023.27;PF13637.3	CG-1;IQ;TIG;Ank_2;Ank_3;Ank;Ank_4	CG-1 domain;IQ calmodulin-binding motif;IPT/TIG domain;Ankyrin repeats;Ankyrin repeat;Ankyrin repeat;Ankyrin repeats
rna30171	gene20466	LOC110940710	protein tesmin/TSO1-like CXC 5	CPP	PF03638	Tesmin/TSO1-like CXC domain, cysteine-rich domain	1.86	1.31	1.82	1.3	1.02	1.12	0.77	0.76	0.39	2.3	1.97	1.75	3.67	2.01	1.68	1.66333	1.14667	0.64	2.00667	2.45333	------	------	------	------	------	------	ENOG4110UR5	S:Function unknown	XP_022037962.1	protein tesmin/TSO1-like CXC 5 [Helianthus annuus]	sp|Q9SZD1|TCX5_ARATH;	Protein tesmin/TSO1-like CXC 5 OS=Arabidopsis thaliana OX=3702 GN=TCX5 PE=1 SV=1;	PF03638.12	TCR	Tesmin/TSO1-like CXC domain, cysteine-rich domain
rna37964	gene25529	LOC110865530	protein tesmin/TSO1-like CXC 5, transcript variant X1	CPP	PF03638	Tesmin/TSO1-like CXC domain, cysteine-rich domain	1.45	1.11	1.12	1.16	1.36	1.7	0.94	0.77	1.37	4.61	2.75	3.87	8.33	5.65	6.51	1.22667	1.40667	1.02667	3.74333	6.83	------	------	------	------	------	------	ENOG4110UR5	S:Function unknown	XP_021970492.1	protein tesmin/TSO1-like CXC 5 isoform X1 [Helianthus annuus]	sp|Q9SZD1|TCX5_ARATH;	Protein tesmin/TSO1-like CXC 5 OS=Arabidopsis thaliana OX=3702 GN=TCX5 PE=1 SV=1;	PF03638.12	TCR	Tesmin/TSO1-like CXC domain, cysteine-rich domain
rna49376	gene33193	LOC110873707	protein tesmin/TSO1-like CXC 2, transcript variant X2	CPP	PF03638	Tesmin/TSO1-like CXC domain, cysteine-rich domain	0.38	0.37	0.17	0.22	0.31	0.44	0.23	0.23	0.15	1.62	0.73	0.85	2.3	1.66	3.2	0.306667	0.323333	0.203333	1.06667	2.38667	------	------	K21776	LIN54	------	------	ENOG4110UR5	S:Function unknown	XP_021978399.1	protein tesmin/TSO1-like CXC 2 [Helianthus annuus]	sp|F4JIF5|TCX2_ARATH;	Protein tesmin/TSO1-like CXC 2 OS=Arabidopsis thaliana OX=3702 GN=TCX2 PE=1 SV=1;	PF03638.12	TCR	Tesmin/TSO1-like CXC domain, cysteine-rich domain
rna62520	gene41848	LOC110885096	protein tesmin/TSO1-like CXC 2	CPP	PF03638	Tesmin/TSO1-like CXC domain, cysteine-rich domain	4.88	4.96	8.44	4.28	5.65	4.38	2.79	3.12	3.1	4.81	5.27	3.61	8.41	4.86	5.64	6.09333	4.77	3.00333	4.56333	6.30333	------	------	------	------	------	------	ENOG4110UR5	S:Function unknown	XP_021988490.1	protein tesmin/TSO1-like CXC 2 [Helianthus annuus]	sp|F4JIF5|TCX2_ARATH;	Protein tesmin/TSO1-like CXC 2 OS=Arabidopsis thaliana OX=3702 GN=TCX2 PE=1 SV=1;	PF03638.12	TCR	Tesmin/TSO1-like CXC domain, cysteine-rich domain
rna108310	gene72831	LOC110915877	protein tesmin/TSO1-like CXC 2, transcript variant X1	CPP	PF03638	Tesmin/TSO1-like CXC domain, cysteine-rich domain	0.94	1.67	1.94	0.73	0.68	0.9	0.41	0.72	0.91	0.75	1.45	0.73	1.12	0.5	0.53	1.51667	0.77	0.68	0.976667	0.716667	------	------	------	------	------	------	ENOG4110UR5	P:Inorganic ion transport and metabolism	XP_022016311.1	protein tesmin/TSO1-like CXC 2 isoform X1 [Helianthus annuus]	sp|Q9LUI3|TSO1_ARATH;	CRC domain-containing protein TSO1 OS=Arabidopsis thaliana OX=3702 GN=TSO1 PE=1 SV=1;	PF03638.12	TCR	Tesmin/TSO1-like CXC domain, cysteine-rich domain
rna26356	gene17954	LOC110938091	zinc finger protein CONSTANS-LIKE 9-like	DBB	PF00643	B-box zinc finger	0.59	0.62	0.58	0.16	0.4	0.59	0.31	0.61	0.51	0.99	0.57	0.81	1.63	2.63	2.23	0.596667	0.383333	0.476667	0.79	2.16333	------	------	------	------	------	------	ENOG410YA5C	S:Function unknown	XP_022036255.1	zinc finger protein CONSTANS-LIKE 9-like [Helianthus annuus]	sp|Q9SSE5|COL9_ARATH;	Zinc finger protein CONSTANS-LIKE 9 OS=Arabidopsis thaliana OX=3702 GN=COL9 PE=1 SV=1;	PF06203.11;PF00643.21	CCT;zf-B_box	CCT motif;B-box zinc finger
rna28657	gene19498	LOC110940243	zinc finger protein CONSTANS-LIKE 3-like	DBB	PF00643	B-box zinc finger	0.53	0.2	0.14	0.58	0.76	0.73	0.12	0.04	0.05	0.38	0.51	0.58	0.32	1.08	0.53	0.29	0.69	0.07	0.49	0.643333	------	------	------	------	------	------	COG5641	K:Transcription	XP_022037486.1	zinc finger protein CONSTANS-LIKE 3-like [Helianthus annuus]	sp|Q9SK53|COL3_ARATH;	Zinc finger protein CONSTANS-LIKE 3 OS=Arabidopsis thaliana OX=3702 GN=COL3 PE=1 SV=1;	PF06203.11;PF00643.21	CCT;zf-B_box	CCT motif;B-box zinc finger
MSTRG.11818.1	gene21759	LOC110941432	B-box zinc finger protein 20-like	DBB	PF00643	B-box zinc finger	20.1	19.86	24.46	17.73	24.03	31.89	26.5	40.78	41.13	24.85	37.13	35.1	10.36	9.67	10.51	21.4733	24.55	36.1367	32.36	10.18	GO:000562	CC:intracellular;	------	------	------	------	ENOG410YIAM	S:Function unknown	XP_022038764.1	B-box zinc finger protein 20-like [Helianthus annuus]	sp|Q9LQZ7|BBX21_ARATH;	B-box zinc finger protein 21 OS=Arabidopsis thaliana OX=3702 GN=BBX21 PE=1 SV=1;	PF00643.21	zf-B_box	B-box zinc finger
rna5001	gene3443	LOC110878590	B-box zinc finger protein 25-like	DBB	PF00643	B-box zinc finger	18.95	8.23	4.37	8.45	13.13	12.39	1.07	1.71	1.1	2.02	1.81	0.62	2.54	0.44	0.62	10.5167	11.3233	1.29333	1.48333	1.2	GO:0006355;GO:0009640;GO:0005634;GO:000098	BP:regulation of transcription, DNA-templated;BP:photomorphogenesis;CC:nucleus;MF:transcription factor activity, transcription factor binding;	------	------	------	------	ENOG410YBMW	S:Function unknown	XP_021982620.1	B-box zinc finger protein 25-like [Helianthus annuus]	sp|Q9SID1|BBX25_ARATH;	B-box zinc finger protein 25 OS=Arabidopsis thaliana OX=3702 GN=BBX25 PE=1 SV=2;	PF00643.21;PF16366.2	zf-B_box;CEBP_ZZ	B-box zinc finger;Cytoplasmic polyadenylation element-binding protein ZZ domain
rna55649	gene37419	LOC110879041	zinc finger protein CONSTANS-LIKE 2-like	DBB	PF00643	B-box zinc finger	0.09	0.47	0.13	0.04	0.04	0.09	0.07	0.04	0.17	0	0	0.04	0	0	0	0.23	0.056667	0.093333	0.013333	0	GO:0005622;GO:000827	CC:intracellular;MF:zinc ion binding;	------	------	------	------	COG5641	K:Transcription	XP_021983136.1	zinc finger protein CONSTANS-LIKE 2-like [Helianthus annuus]	sp|Q96502|COL2_ARATH;	Zinc finger protein CONSTANS-LIKE 2 OS=Arabidopsis thaliana OX=3702 GN=COL2 PE=1 SV=1;	PF06203.11;PF00643.21;PF16366.2	CCT;zf-B_box;CEBP_ZZ	CCT motif;B-box zinc finger;Cytoplasmic polyadenylation element-binding protein ZZ domain
MSTRG.21027.1	gene38266	LOC110879583	B-box zinc finger protein 20-like	DBB	PF00643	B-box zinc finger	1.09	0.84	0.51	0.85	0.7	0.75	0.86	1.2	3.9	12	9.86	8.47	4.57	6.28	8.8	0.813333	0.766667	1.98667	10.11	6.55	------	------	------	------	------	------	ENOG410YIAM;ENOG410ZKKD	S:Function unknown;	OTG16255.1	putative salt tolerance associated protein [Helianthus annuus]	sp|Q9LQZ7|BBX21_ARATH;	B-box zinc finger protein 21 OS=Arabidopsis thaliana OX=3702 GN=BBX21 PE=1 SV=1;	PF00643.21;PF16366.2	zf-B_box;CEBP_ZZ	B-box zinc finger;Cytoplasmic polyadenylation element-binding protein ZZ domain
MSTRG.22161.1	gene40220	LOC110884206	zinc finger protein CONSTANS-LIKE 13	DBB	PF00643	B-box zinc finger	3.48	2.92	2.42	4.08	2.51	3.23	3.81	3.77	4.51	8.81	6.78	7.44	10.62	12.38	21.35	2.94	3.27333	4.03	7.67667	14.7833	------	------	------	------	------	------	ENOG410YGKN	S:Function unknown	XP_021987580.1	zinc finger protein CONSTANS-LIKE 13 [Helianthus annuus]	sp|O82256|COL13_ARATH;	Zinc finger protein CONSTANS-LIKE 13 OS=Arabidopsis thaliana OX=3702 GN=COL13 PE=1 SV=1;	PF06203.11;PF00643.21	CCT;zf-B_box	CCT motif;B-box zinc finger
rna65053	gene43636	LOC110885964	B-box zinc finger protein 21-like	DBB	PF00643	B-box zinc finger	3.19	2.2	1.73	3.57	3.73	4.01	2.45	2.59	3.03	0.46	2.31	2.78	0.59	1.5	2.02	2.37333	3.77	2.69	1.85	1.37	------	------	------	------	------	------	ENOG410YIAM;ENOG410ZKKD	S:Function unknown;	XP_021989398.1	B-box zinc finger protein 21-like [Helianthus annuus]	sp|Q9LQZ7|BBX21_ARATH;	B-box zinc finger protein 21 OS=Arabidopsis thaliana OX=3702 GN=BBX21 PE=1 SV=1;	PF00643.21;PF16366.2	zf-B_box;CEBP_ZZ	B-box zinc finger;Cytoplasmic polyadenylation element-binding protein ZZ domain
rna65267	gene43774	LOC110886032	zinc finger protein CONSTANS-LIKE 10-like, transcript variant X1	DBB	PF00643	B-box zinc finger	5.31	5.29	4.88	3.12	4.19	4.37	2.43	3.79	3.63	1.79	5.63	1.99	3.39	2.23	2.21	5.16	3.89333	3.28333	3.13667	2.61	------	------	------	------	------	------	ENOG410YA5C	S:Function unknown	OTG12171.1	putative B-box-type zinc finger, CCT domain protein [Helianthus annuus]	sp|Q9LUA9|COL10_ARATH;	Zinc finger protein CONSTANS-LIKE 10 OS=Arabidopsis thaliana OX=3702 GN=COL10 PE=1 SV=1;	PF06203.11;PF00643.21	CCT;zf-B_box	CCT motif;B-box zinc finger
rna72609	gene48815	LOC110890800	B-box zinc finger protein 24-like	DBB	PF00643	B-box zinc finger	0.17	0.88	0.33	0.88	3.88	1.84	0.53	0.91	0.75	0.11	0.97	0.28	0.06	0.19	0	0.46	2.2	0.73	0.453333	0.083333	GO:0006355;GO:0009640;GO:0005634;GO:000098	BP:regulation of transcription, DNA-templated;BP:photomorphogenesis;CC:nucleus;MF:transcription factor activity, transcription factor binding;	------	------	------	------	ENOG410YBMW	S:Function unknown	XP_021994137.1	B-box zinc finger protein 24-like [Helianthus annuus]	sp|Q96288|BBX24_ARATH;	B-box zinc finger protein 24 OS=Arabidopsis thaliana OX=3702 GN=BBX24 PE=1 SV=1;	PF00643.21;PF16366.2	zf-B_box;CEBP_ZZ	B-box zinc finger;Cytoplasmic polyadenylation element-binding protein ZZ domain
MSTRG.27720.2	gene50744	LOC110893990	zinc finger protein CONSTANS-LIKE 5-like	DBB	PF00643	B-box zinc finger	0.21	0.45	0.37	0.33	0.73	0.4	0.13	0.11	0.04	6.15	2.1	3.26	2.01	1.57	0.39	0.343333	0.486667	0.093333	3.83667	1.32333	GO:000562	CC:intracellular;	------	------	------	------	COG5641	U:Intracellular trafficking, secretion, and vesicular transport	XP_021996841.1	zinc finger protein CONSTANS-LIKE 5-like [Helianthus annuus]	sp|Q9FHH8|COL5_ARATH;	Zinc finger protein CONSTANS-LIKE 5 OS=Arabidopsis thaliana OX=3702 GN=COL5 PE=2 SV=2;	PF06203.11;PF00643.21	CCT;zf-B_box	CCT motif;B-box zinc finger
rna78783	gene52992	LOC110895258	zinc finger protein CONSTANS-LIKE 9-like, transcript variant X1	DBB	PF00643	B-box zinc finger	1.02	1.48	1.22	0.52	1.22	1.25	0.75	0.55	1.39	0.31	0.74	0.44	0.78	0.44	0.95	1.24	0.996667	0.896667	0.496667	0.723333	------	------	------	------	------	------	ENOG410YA5C	S:Function unknown	XP_021998233.1	zinc finger protein CONSTANS-LIKE 9-like [Helianthus annuus]	sp|Q9SSE5|COL9_ARATH;	Zinc finger protein CONSTANS-LIKE 9 OS=Arabidopsis thaliana OX=3702 GN=COL9 PE=1 SV=1;	PF06203.11;PF00643.21	CCT;zf-B_box	CCT motif;B-box zinc finger
rna82224	gene55270	LOC110897515	B-box zinc finger protein 22-like	DBB	PF00643	B-box zinc finger	1.78	1.71	1.36	2.1	1.52	2.24	2.58	1.59	2.37	6.74	4.5	3.71	6.98	10.67	15.71	1.61667	1.95333	2.18	4.98333	11.12	------	------	------	------	------	------	ENOG4111N7S	S:Function unknown	XP_021999955.1	B-box zinc finger protein 22-like [Helianthus annuus]	sp|Q9SYM2|BBX22_ARATH;	B-box zinc finger protein 22 OS=Arabidopsis thaliana OX=3702 GN=BBX22 PE=1 SV=2;	PF00643.21;PF16366.2	zf-B_box;CEBP_ZZ	B-box zinc finger;Cytoplasmic polyadenylation element-binding protein ZZ domain
rna86771	gene58393	LOC110899208	zinc finger protein CONSTANS-LIKE 4-like	DBB	PF00643	B-box zinc finger	0.49	0.05	0.19	0	0	0	0.08	0	0	1	0.47	0.58	1.32	1.08	3.04	0.243333	0	0.026667	0.683333	1.81333	------	------	------	------	------	------	COG5641	K:Transcription	XP_022001772.1	zinc finger protein CONSTANS-LIKE 4-like [Helianthus annuus]	sp|Q940T9|COL4_ARATH;	Zinc finger protein CONSTANS-LIKE 4 OS=Arabidopsis thaliana OX=3702 GN=COL4 PE=2 SV=2;	PF06203.11;PF00643.21	CCT;zf-B_box	CCT motif;B-box zinc finger
rna94564	gene63607	LOC110903848	zinc finger protein CONSTANS-LIKE 2-like	DBB	PF00643	B-box zinc finger	0.95	0.45	0.13	0.69	1.39	0.74	0.14	0	0	0	0.04	0	0.05	0	0.04	0.51	0.94	0.046667	0.013333	0.03	GO:0005622;GO:000827	CC:intracellular;MF:zinc ion binding;	------	------	------	------	COG5641	G:Carbohydrate transport and metabolism	OTF98654.1	putative CONSTANS-like 2 [Helianthus annuus]	sp|Q96502|COL2_ARATH;	Zinc finger protein CONSTANS-LIKE 2 OS=Arabidopsis thaliana OX=3702 GN=COL2 PE=1 SV=1;	PF06203.11;PF00643.21	CCT;zf-B_box	CCT motif;B-box zinc finger
rna106668	gene71721	LOC110917684	B-box zinc finger protein 20-like	DBB	PF00643	B-box zinc finger	3.51	4.08	2.46	2.72	5.33	5.79	4.95	7.67	7.59	6.18	2.86	5.11	0.33	0.84	1.97	3.35	4.61333	6.73667	4.71667	1.04667	------	------	------	------	------	------	ENOG410ZKKD;ENOG410YIAM	S:Function unknown;	XP_022017846.1	B-box zinc finger protein 20-like [Helianthus annuus]	sp|Q0IGM7|BBX20_ARATH;	B-box zinc finger protein 20 OS=Arabidopsis thaliana OX=3702 GN=BBX20 PE=1 SV=1;	PF00643.21;PF16366.2	zf-B_box;CEBP_ZZ	B-box zinc finger;Cytoplasmic polyadenylation element-binding protein ZZ domain
rna115298	gene77632	LOC110926285	zinc finger protein CONSTANS-LIKE 4-like	DBB	PF00643	B-box zinc finger	2.51	2.09	1.17	1.53	3.63	4.17	0.23	0.16	0.05	0	0.55	0	0	0	0	1.92333	3.11	0.146667	0.183333	0	------	------	------	------	------	------	ENOG410YXCJ;ENOG4111E6E	S:Function unknown;	XP_022023330.1	mini zinc finger protein 2-like [Helianthus annuus]	sp|Q9LJW5|MIF2_ARATH;	Mini zinc finger protein 2 OS=Arabidopsis thaliana OX=3702 GN=MIF2 PE=1 SV=1;	PF04770.9	ZF-HD_dimer	ZF-HD protein dimerisation region
rna116160	gene78186	LOC110920835	zinc finger protein CONSTANS-LIKE 14-like, transcript variant X3	DBB	PF00643	B-box zinc finger	0	0	0	0.04	0	0	0.06	0.04	0.07	0	0.03	0	0.09	0.86	0.18	0	0.013333	0.056667	0.01	0.376667	------	------	------	------	------	------	ENOG410ZJN0	S:Function unknown	XP_022025712.1	uncharacterized protein LOC110926265 isoform X1 [Helianthus annuus]	------	------	PF03097.15	BRO1	BRO1-like domain
MSTRG.42771.4	gene78187	LOC110926265	uncharacterized LOC110926265, transcript variant X2	DBB	PF00643	B-box zinc finger	0.54	0.86	0.72	0.39	0.3	0.66	0.3	0.25	0.68	3.02	3.78	2.73	5.23	2.4	3.62	0.706667	0.45	0.41	3.17667	3.75	------	------	K14431	TGA	map04075	Plant hormone signal transduction	ENOG410YG7S;ENOG410YSUA	K:Transcription;	XP_022022930.1	transcription factor HBP-1b(c38)-like isoform X1 [Helianthus annuus]	sp|Q9SX27|PAN_ARATH;	Transcription factor PERIANTHIA OS=Arabidopsis thaliana OX=3702 GN=PAN PE=1 SV=1;	PF14144.3;PF00170.18;PF07716.12	DOG1;bZIP_1;bZIP_2	Seed dormancy control;bZIP transcription factor;Basic region leucine zipper
rna116365	gene78350	LOC110921402	B-box zinc finger protein 18	DBB	PF00643	B-box zinc finger	0.66	1.36	1.35	0	0.26	1.35	0.05	1.1	0.87	1.2	0.63	0.65	4.6	5.97	6.86	1.12333	0.536667	0.673333	0.826667	5.81	------	------	------	------	------	------	------	------	------	------	------	------	------	------	------
rna14570	gene9927	LOC110929192	B-box zinc finger protein 21-like	DBB	PF00643	B-box zinc finger
rna24212	gene16475	LOC110937137	dof zinc finger protein DOF3.6-like	Dof	PF02701	Dof domain, zinc finger	2.97	0.77	0.21	0.81	0.97	0.95	0.1	0.12	0.17	0.55	0.6	0.43	0.47	0.44	0.47	1.31667	0.91	0.13	0.526667	0.46	------	------	------	------	------	------	ENOG410YIDB;ENOG41119JK	S:Function unknown;	XP_022035239.1	dof zinc finger protein DOF3.6-like [Helianthus annuus]	sp|O80928|DOF24_ARATH;	Dof zinc finger protein DOF2.4 OS=Arabidopsis thaliana OX=3702 GN=DOF2.4 PE=2 SV=1;	PF02701.12	zf-Dof	Dof domain, zinc finger
rna25244	gene17188	LOC110937559	dof zinc finger protein DOF2.5-like	Dof	PF02701	Dof domain, zinc finger	1.26	0.56	0.52	0.92	0.64	0.4	0.05	0.36	0.13	0	0.52	0	0	0	0.07	0.78	0.653333	0.18	0.173333	0.023333	------	------	------	------	------	------	ENOG410YH6N;ENOG410ZKWB;ENOG410YN7N	S:Function unknown;K:Transcription;S:Function unknown	XP_022035687.1	dof zinc finger protein DOF2.5-like [Helianthus annuus]	sp|Q9ZPY0|DOF25_ARATH;	Dof zinc finger protein DOF2.5 OS=Arabidopsis thaliana OX=3702 GN=DOF2.5 PE=2 SV=3;	PF02701.12	zf-Dof	Dof domain, zinc finger
rna25893	gene17615	LOC110937827	dof zinc finger protein DOF3.4-like	Dof	PF02701	Dof domain, zinc finger	0.54	1.08	0.89	0.61	0.54	0.7	0.19	0.19	0.43	0.2	0.69	0.54	0.63	0.21	0.12	0.836667	0.616667	0.27	0.476667	0.32	------	------	------	------	------	------	ENOG4111CPJ;ENOG410ZMIT	K:Transcription;	XP_022035973.1	dof zinc finger protein DOF3.4-like [Helianthus annuus]	sp|Q39088|DOF34_ARATH;	Dof zinc finger protein DOF3.4 OS=Arabidopsis thaliana OX=3702 GN=DOF3.4 PE=1 SV=2;	PF02701.12	zf-Dof	Dof domain, zinc finger
rna25894	gene17616	LOC110937828	dof zinc finger protein DOF3.4-like	Dof	PF02701	Dof domain, zinc finger	0.54	1.08	0.89	0.61	0.54	0.7	0.19	0.19	0.43	0.2	0.69	0.54	0.63	0.21	0.12	0.836667	0.616667	0.27	0.476667	0.32	------	------	------	------	------	------	ENOG4111CPJ;ENOG410ZMIT	K:Transcription;S:Function unknown	XP_022035973.1	dof zinc finger protein DOF3.4-like [Helianthus annuus]	sp|Q39088|DOF34_ARATH;	Dof zinc finger protein DOF3.4 OS=Arabidopsis thaliana OX=3702 GN=DOF3.4 PE=1 SV=2;	PF02701.12	zf-Dof	Dof domain, zinc finger
rna25898	gene17619	LOC110937831	dof zinc finger protein DOF2.1-like	Dof	PF02701	Dof domain, zinc finger	0.57	1.35	1.54	0.47	0.54	0.76	0.08	0.52	0.32	0.56	0.62	0.66	0.41	0.69	0.99	1.15333	0.59	0.306667	0.613333	0.696667	------	------	------	------	------	------	ENOG410YH3K;ENOG410YK33	S:Function unknown;	XP_022035977.1	dof zinc finger protein DOF2.1-like [Helianthus annuus]	sp|Q9LZ56|DOF51_ARATH;	Dof zinc finger protein DOF5.1 OS=Arabidopsis thaliana OX=3702 GN=DOF5.1 PE=2 SV=1;	PF02701.12	zf-Dof	Dof domain, zinc finger
rna25950	gene17657	LOC110937861	dof zinc finger protein PBF-like	Dof	PF02701	Dof domain, zinc finger	0.18	0.37	0.23	0.06	0.21	0.06	0	0	0	0	0	0	0	0	0	0.26	0.11	0	0	0	GO:0006355;GO:000367	BP:regulation of transcription, DNA-templated;MF:DNA binding;	------	------	------	------	ENOG410YN5P;ENOG410YZTI	S:Function unknown;	XP_022036002.1	dof zinc finger protein PBF-like [Helianthus annuus]	sp|Q9FZA4|DOF14_ARATH;	Dof zinc finger protein DOF1.4 OS=Arabidopsis thaliana OX=3702 GN=DOF1.4 PE=2 SV=1;	PF02701.12	zf-Dof	Dof domain, zinc finger
rna28030	gene19069	LOC110940017	dof zinc finger protein DOF3.6-like	Dof	PF02701	Dof domain, zinc finger	4.67	2.26	1.7	1.6	1.69	2.45	1.22	1.98	1.16	2.27	3.79	2.26	1.62	0.92	1.07	2.87667	1.91333	1.45333	2.77333	1.20333	------	------	------	------	------	------	ENOG410YIDB;ENOG41119JK	S:Function unknown;	XP_022037274.1	dof zinc finger protein DOF3.6-like [Helianthus annuus]	sp|Q9M2U1|DOF36_ARATH;	Dof zinc finger protein DOF3.6 OS=Arabidopsis thaliana OX=3702 GN=DOF3.6 PE=1 SV=2;	PF02701.12	zf-Dof	Dof domain, zinc finger
rna33196	gene22419	LOC110941791	cyclic dof factor 1-like	Dof	PF02701	Dof domain, zinc finger	0.35	0.23	0.09	0.18	0.19	0.22	0	0.04	0	0.91	0.23	0.66	0.05	0.26	0.04	0.223333	0.196667	0.013333	0.6	0.116667	------	------	K16222	CDF1	map04712	Circadian rhythm - plant	ENOG410ZK6N;ENOG410YN7N	S:Function unknown;K:Transcription	XP_022039149.1	cyclic dof factor 1-like [Helianthus annuus]	sp|Q8LFV3|CDF3_ARATH;	Cyclic dof factor 3 OS=Arabidopsis thaliana OX=3702 GN=CDF3 PE=1 SV=2;	PF02701.12	zf-Dof	Dof domain, zinc finger
rna33275	gene22465	LOC110941819	dof zinc finger protein DOF5.6-like	Dof	PF02701	Dof domain, zinc finger	1.41	1.1	1.6	0.99	0.59	0.77	0.29	1.29	0.31	0.44	1.43	0.9	0.44	0.35	0.41	1.37	0.783333	0.63	0.923333	0.4	GO:0006355;GO:000367	BP:regulation of transcription, DNA-templated;MF:DNA binding;	------	------	------	------	ENOG410YEQW	S:Function unknown	XP_022039186.1	dof zinc finger protein DOF5.6-like [Helianthus annuus]	sp|Q9FM03|DOF56_ARATH;	Dof zinc finger protein DOF5.6 OS=Arabidopsis thaliana OX=3702 GN=DOF5.6 PE=2 SV=2;	PF02701.12	zf-Dof	Dof domain, zinc finger
rna33477	gene22618	LOC110941916	dof zinc finger protein DOF5.4-like	Dof	PF02701	Dof domain, zinc finger	0.16	0.51	0.59	0.08	0.11	0.69	0	0	0.19	0	0.07	0.28	0.13	0.03	0.24	0.42	0.293333	0.063333	0.116667	0.133333	GO:0006355;GO:000367	BP:regulation of transcription, DNA-templated;MF:DNA binding;	------	------	------	------	ENOG410YQE9	S:Function unknown	XP_022039297.1	dof zinc finger protein DOF5.4-like [Helianthus annuus]	sp|Q6Z345|DOF4_ORYSJ;	Dof zinc finger protein 4 OS=Oryza sativa subsp. japonica OX=39947 GN=DOF4 PE=2 SV=1;	PF02701.12	zf-Dof	Dof domain, zinc finger
rna35233	gene23814	LOC110864480	dof zinc finger protein DOF1.8-like, transcript variant X1	Dof	PF02701	Dof domain, zinc finger	1.47	1.07	0.38	0.45	0.75	0.47	0.14	0.36	0.04	0.76	0.75	0.97	2.46	0.64	0.62	0.973333	0.556667	0.18	0.826667	1.24	------	------	------	------	------	------	ENOG410YH6N;ENOG410YN7N;ENOG410ZKWB	S:Function unknown;K:Transcription	XP_021969244.1	dof zinc finger protein DOF1.8-like isoform X1 [Helianthus annuus]	sp|Q8LAP8|DOF46_ARATH;	Dof zinc finger protein DOF4.6 OS=Arabidopsis thaliana OX=3702 GN=DOF4.6 PE=2 SV=2;	PF02701.12	zf-Dof	Dof domain, zinc finger
rna44484	gene29832	LOC110871852	cyclic dof factor 2-like	Dof	PF02701	Dof domain, zinc finger	0.65	0.04	0.12	0.36	0.49	0.49	0.03	0.07	0.08	0.24	0.04	0.12	0.44	0.24	0.4	0.27	0.446667	0.06	0.133333	0.36	------	------	------	------	------	------	ENOG410YN7N;ENOG410XNMH	S:Function unknown;	XP_021976296.1	cyclic dof factor 2-like [Helianthus annuus]	sp|Q93ZL5|CDF2_ARATH;	Cyclic dof factor 2 OS=Arabidopsis thaliana OX=3702 GN=CDF2 PE=1 SV=2;	PF02701.12	zf-Dof	Dof domain, zinc finger
rna46293	gene31049	LOC110872565	dof zinc finger protein DOF2.4-like, transcript variant X1	Dof	PF02701	Dof domain, zinc finger	1.17	0.74	0.69	0.79	0.7	0.52	0.19	0.47	0.45	0.78	1.39	0.93	0.61	0.36	0.7	0.866667	0.67	0.37	1.03333	0.556667	------	------	------	------	------	------	ENOG410YIDB	S:Function unknown	XP_021977069.1	dof zinc finger protein DOF3.1-like isoform X1 [Helianthus annuus]	sp|O80928|DOF24_ARATH;	Dof zinc finger protein DOF2.4 OS=Arabidopsis thaliana OX=3702 GN=DOF2.4 PE=2 SV=1;	PF02701.12	zf-Dof	Dof domain, zinc finger
rna57179	gene38401	LOC110879672	dof zinc finger protein DOF5.4-like	Dof	PF02701	Dof domain, zinc finger	0.9	0.43	0.34	0.07	0.24	0.07	0.05	0	0	0.27	0.36	0	0.45	0.23	0.07	0.556667	0.126667	0.016667	0.21	0.25	------	------	------	------	------	------	ENOG410YQE9;ENOG410ZMIT	L:Replication, recombination and repair;S:Function unknown	XP_021983879.1	dof zinc finger protein DOF5.4-like [Helianthus annuus]	sp|Q6Z345|DOF4_ORYSJ;	Dof zinc finger protein 4 OS=Oryza sativa subsp. japonica OX=39947 GN=DOF4 PE=2 SV=1;	PF02701.12	zf-Dof	Dof domain, zinc finger
rna57220	gene38426	LOC110879686	cyclic dof factor 1-like	Dof	PF02701	Dof domain, zinc finger	7.82	5.75	4.88	4.1	7.71	8.57	4.8	7.1	7.57	3.24	5.48	4.04	2.71	2.11	2.5	6.15	6.79333	6.49	4.25333	2.44	------	------	------	------	------	------	ENOG410YN7N	S:Function unknown	OTG16371.1	putative zinc finger, Dof-type, Cupredoxin [Helianthus annuus]	sp|Q8LFV3|CDF3_ARATH;	Cyclic dof factor 3 OS=Arabidopsis thaliana OX=3702 GN=CDF3 PE=1 SV=2;	PF02701.12	zf-Dof	Dof domain, zinc finger
rna66518	gene44657	LOC110886541	dof zinc finger protein DOF1.6-like	Dof	PF02701	Dof domain, zinc finger	1.1	1.95	0.47	1.16	0.72	1.24	0.27	0.31	0.59	0.13	0.6	0.48	0.3	0.29	0.14	1.17333	1.04	0.39	0.403333	0.243333	------	------	------	------	------	------	ENOG410YJE1;ENOG4111CPJ	K:Transcription;	XP_021990046.1	dof zinc finger protein DOF1.6-like [Helianthus annuus]	sp|O82155|DOF17_ARATH;	Dof zinc finger protein DOF1.7 OS=Arabidopsis thaliana OX=3702 GN=DOF1.7 PE=2 SV=1;	PF02701.12	zf-Dof	Dof domain, zinc finger
rna7429	gene5104	LOC110912598	dof zinc finger protein DOF1.7-like	Dof	PF02701	Dof domain, zinc finger	1.22	1.28	1.06	1.08	0.12	1.09	1.6	4.26	2.13	1.78	5.99	4.41	0.89	0.58	0.2	1.18667	0.763333	2.66333	4.06	0.556667	------	------	------	------	------	------	ENOG410YEQW;ENOG41119KX;ENOG410YZTI;ENOG410YQE9	S:Function unknown;	OTG33589.1	putative zinc finger, Dof-type [Helianthus annuus]	sp|Q9FM03|DOF56_ARATH;	Dof zinc finger protein DOF5.6 OS=Arabidopsis thaliana OX=3702 GN=DOF5.6 PE=2 SV=2;	PF02701.12	zf-Dof	Dof domain, zinc finger
MSTRG.29393.2	gene53870	LOC110895697	dof zinc finger protein DOF2.4-like	Dof	PF02701	Dof domain, zinc finger	8.57	6.6	5.87	4.57	5.37	3.9	2.72	4.15	2.64	4.66	5.48	6.83	10.13	6.73	6.6	7.01333	4.61333	3.17	5.65667	7.82	------	------	------	------	------	------	ENOG410YIDB	S:Function unknown	XP_021998713.1	dof zinc finger protein DOF2.4-like [Helianthus annuus]	sp|Q9M2U1|DOF36_ARATH;	Dof zinc finger protein DOF3.6 OS=Arabidopsis thaliana OX=3702 GN=DOF3.6 PE=1 SV=2;	PF02701.12	zf-Dof	Dof domain, zinc finger
rna84817	gene57096	LOC110898461	dof zinc finger protein DOF2.1-like	Dof	PF02701	Dof domain, zinc finger	5.43	5.55	4.55	3.15	3.89	3	0.84	3.16	0.88	2.74	3.86	2.98	1.2	0.83	1	5.17667	3.34667	1.62667	3.19333	1.01	------	------	------	------	------	------	ENOG410YM1Y;ENOG410YKK8;ENOG410YEQW	S:Function unknown;	XP_022000938.1	dof zinc finger protein DOF2.1-like [Helianthus annuus]	sp|Q84TE9|DOF53_ARATH;	Dof zinc finger protein DOF5.3 OS=Arabidopsis thaliana OX=3702 GN=DOF5.3 PE=2 SV=1;	PF02701.12	zf-Dof	Dof domain, zinc finger
rna8399	gene5774	LOC110903831	dof zinc finger protein DOF3.5-like	Dof	PF02701	Dof domain, zinc finger	1.35	0.59	0.17	1.17	0.49	0.34	0.09	0	0	0	0.1	0	0	0	0	0.703333	0.666667	0.03	0.033333	0	------	------	------	------	------	------	ENOG410YN7T;ENOG410YMWI	S:Function unknown;	XP_022005319.1	dof zinc finger protein DOF3.5-like [Helianthus annuus]	sp|Q9SVC5|DOF35_ARATH;	Dof zinc finger protein DOF3.5 OS=Arabidopsis thaliana OX=3702 GN=DOF3.5 PE=3 SV=1;	PF02701.12	zf-Dof	Dof domain, zinc finger
rna87725	gene58992	LOC110899520	dof zinc finger protein DOF1.8-like, transcript variant X1	Dof	PF02701	Dof domain, zinc finger	4.19	1.85	0.93	1.7	2.28	3.23	0.68	0.74	0.26	2.11	2.21	2.07	2.35	0.81	1.21	2.32333	2.40333	0.56	2.13	1.45667	------	------	------	------	------	------	ENOG410YH6N;ENOG410YN7N;ENOG410ZKWB	S:Function unknown;K:Transcription	XP_022002097.1	dof zinc finger protein DOF1.8-like isoform X1 [Helianthus annuus]	sp|Q8LAP8|DOF46_ARATH;	Dof zinc finger protein DOF4.6 OS=Arabidopsis thaliana OX=3702 GN=DOF4.6 PE=2 SV=2;	PF02701.12	zf-Dof	Dof domain, zinc finger
rna94137	gene63316	LOC110909361	dof zinc finger protein DOF2.4-like	Dof	PF02701	Dof domain, zinc finger	0.63	0.83	0.54	0.35	0.34	0.12	0.16	0.18	0.11	0.54	0.14	0.47	0.47	0.44	0.35	0.666667	0.27	0.15	0.383333	0.42	------	------	------	------	------	------	ENOG410YIDB;ENOG41119JK	S:Function unknown;	XP_022010082.1	dof zinc finger protein DOF2.4-like [Helianthus annuus]	sp|Q9M2U1|DOF36_ARATH;	Dof zinc finger protein DOF3.6 OS=Arabidopsis thaliana OX=3702 GN=DOF3.6 PE=1 SV=2;	PF02701.12	zf-Dof	Dof domain, zinc finger
MSTRG.34785.1	gene63840	LOC110904012	cyclic dof factor 1-like	Dof	PF02701	Dof domain, zinc finger	11.32	7.76	5.59	6.78	10.24	11.78	4.4	10.97	9.93	23.95	18.24	17.38	33.36	43.99	57.48	8.22333	9.6	8.43333	19.8567	44.9433	------	------	------	------	------	------	ENOG410YN7N	K:Transcription	XP_022005509.1	cyclic dof factor 1-like [Helianthus annuus]	sp|Q93ZL5|CDF2_ARATH;	Cyclic dof factor 2 OS=Arabidopsis thaliana OX=3702 GN=CDF2 PE=1 SV=2;	PF02701.12	zf-Dof	Dof domain, zinc finger
rna101651	gene68308	LOC110911931	dof zinc finger protein DOF1.4-like	Dof	PF02701	Dof domain, zinc finger	2.65	1.61	1.09	1.62	1.46	2.24	0.92	0.96	1.04	1.09	1.25	1.28	1.4	0.57	0.93	1.78333	1.77333	0.973333	1.20667	0.966667	------	------	------	------	------	------	ENOG410YZTI	S:Function unknown	XP_022012283.1	dof zinc finger protein DOF1.4-like [Helianthus annuus]	sp|Q9FZA4|DOF14_ARATH;	Dof zinc finger protein DOF1.4 OS=Arabidopsis thaliana OX=3702 GN=DOF1.4 PE=2 SV=1;	PF02701.12	zf-Dof	Dof domain, zinc finger
rna103088	gene69233	LOC110912442	dof zinc finger protein DOF3.2-like	Dof	PF02701	Dof domain, zinc finger	0.23	0.47	0.55	0.79	0.25	0.51	0	0.31	0.27	0.22	0.79	0.28	0.06	0.05	0.11	0.416667	0.516667	0.193333	0.43	0.073333	------	------	------	------	------	------	ENOG410YH3K;ENOG410YK33;ENOG410YEQW	S:Function unknown;	XP_022012845.1	dof zinc finger protein DOF3.2-like [Helianthus annuus]	sp|Q9LZ56|DOF51_ARATH;	Dof zinc finger protein DOF5.1 OS=Arabidopsis thaliana OX=3702 GN=DOF5.1 PE=2 SV=1;	PF02701.12	zf-Dof	Dof domain, zinc finger
rna103955	gene69811	LOC110912727	dof zinc finger protein DOF5.1-like	Dof	PF02701	Dof domain, zinc finger	8.18	5.05	3.6	3	4.81	3.43	1.15	1.16	0.46	1.5	2.64	1.96	1.66	1.2	2.04	5.61	3.74667	0.923333	2.03333	1.63333	------	------	------	------	------	------	ENOG410YIDB;ENOG41119JK	S:Function unknown;	XP_022013220.1	dof zinc finger protein DOF5.1-like [Helianthus annuus]	sp|Q9M2U1|DOF36_ARATH;	Dof zinc finger protein DOF3.6 OS=Arabidopsis thaliana OX=3702 GN=DOF3.6 PE=1 SV=2;	PF02701.12	zf-Dof	Dof domain, zinc finger
rna105977	gene71230	LOC110915684	cyclic dof factor 1-like	Dof	PF02701	Dof domain, zinc finger	1.19	0.61	0.28	0.77	1.09	1.81	0.28	0.5	0.65	0.19	0.31	0.22	0.17	0.28	0.25	0.693333	1.22333	0.476667	0.24	0.233333	------	------	------	------	------	------	ENOG410YN7N;ENOG410ZK6N	S:Function unknown;K:Transcription	XP_022016105.1	cyclic dof factor 1-like [Helianthus annuus]	sp|Q8W1E3|CDF1_ARATH;	Cyclic dof factor 1 OS=Arabidopsis thaliana OX=3702 GN=CDF1 PE=1 SV=2;	PF02701.12	zf-Dof	Dof domain, zinc finger
rna10735	gene7333	LOC110924151	dof zinc finger protein DOF2.1-like	Dof	PF02701	Dof domain, zinc finger	0.72	0.9	1.08	0.24	0.38	1.01	0.46	0.83	0.55	0.37	1.09	0.67	0.68	0.7	0.19	0.9	0.543333	0.613333	0.71	0.523333	------	------	------	------	------	------	ENOG410YEQW	S:Function unknown	XP_022017453.1	dof zinc finger protein DOF5.6 [Helianthus annuus]	sp|Q9FM03|DOF56_ARATH;	Dof zinc finger protein DOF5.6 OS=Arabidopsis thaliana OX=3702 GN=DOF5.6 PE=2 SV=2;	PF02701.12	zf-Dof	Dof domain, zinc finger
rna109067	gene73358	LOC110917162	dof zinc finger protein DOF5.6	Dof	PF02701	Dof domain, zinc finger	3.73	1.18	0.41	1.37	1.98	2.22	0.27	0.25	0.22	0.06	0.6	0.15	0.05	0.38	0.02	1.77333	1.85667	0.246667	0.27	0.15	------	------	------	------	------	------	ENOG41129QX	S:Function unknown	XP_022019198.1	protein NLP1-like [Helianthus annuus]	sp|Q9LE38|NLP4_ARATH;	Protein NLP4 OS=Arabidopsis thaliana OX=3702 GN=NLP4 PE=2 SV=1;	PF02042.12;PF00564.21	RWP-RK;PB1	RWP-RK domain;PB1 domain
rna109418	gene73592	LOC110917509	cyclic dof factor 4-like	Dof	PF02701	Dof domain, zinc finger	1.56	1.06	1.43	6.3	5.7	6.73	12.6	12.95	17.75	99.57	40.98	71.74	195.93	193.92	353.63	1.35	6.24333	14.4333	70.7633	247.827	------	------	------	------	------	------	ENOG410XYNZ	S:Function unknown	OTF92171.1	putative basic-leucine zipper domain-containing protein [Helianthus annuus]	------	------	PF00170.18;PF13851.3	bZIP_1;GAS	bZIP transcription factor;Growth-arrest specific micro-tubule binding
rna118633	gene79953	LOC110921415	uncharacterized LOC110921415	Dof	PF02701	Dof domain, zinc finger	1.74	1.1	0.67	1.08	1.17	1.16	0.63	1.09	1.87	3.48	1.95	3.23	4.81	6.64	3.67	1.17	1.13667	1.19667	2.88667	5.04	------	------	------	------	------	------	ENOG410YDYN;ENOG410YWTN	K:Transcription;	XP_022026408.1	transcription factor bHLH130-like [Helianthus annuus]	sp|Q66GR3|BH130_ARATH;	Transcription factor bHLH130 OS=Arabidopsis thaliana OX=3702 GN=BHLH130 PE=1 SV=1;	PF00010.23	HLH	Helix-loop-helix DNA-binding domain
rna33088	gene22342	LOC110941750	E2F transcription factor-like E2FE	E2F/DP	PF02319	E2F/DP family winged-helix DNA-binding domain	1.39	1.38	2.19	0.04	0.33	0.17	0	0	0	0	0.07	0	0.05	0	0	1.65333	0.18	0	0.023333	0.016667	GO:0090304;GO:003464	BP:nucleic acid metabolic process;BP:cellular macromolecule biosynthetic process;	K09391	E2F7_8	------	------	ENOG4111IGY	K:Transcription	XP_022039104.1	E2F transcription factor-like E2FE [Helianthus annuus]	sp|Q8LSZ4|E2FE_ARATH;	E2F transcription factor-like E2FE OS=Arabidopsis thaliana OX=3702 GN=E2FE PE=1 SV=1;	PF02319.17;PF01978.16	E2F_TDP;TrmB	E2F/DP family winged-helix DNA-binding domain;Sugar-specific transcriptional regulator TrmB
rna68178	gene45855	LOC110889253	transcription factor E2FA-like	E2F/DP	PF02319	E2F/DP family winged-helix DNA-binding domain	1.85	2.2	2.48	0.5	1.32	0.73	0.32	1.1	0.73	0.46	1.04	0.47	0.67	0.19	0.18	2.17667	0.85	0.716667	0.656667	0.346667	------	------	K06620	E2F3	------	------	ENOG410XNYI	K:Transcription	XP_021992453.1	transcription factor E2FA-like [Helianthus annuus]	sp|Q9FNY0|E2FA_ARATH;	Transcription factor E2FA OS=Arabidopsis thaliana OX=3702 GN=E2FA PE=1 SV=1;	PF16421.2;PF02319.17	E2F_CC-MB;E2F_TDP	E2F transcription factor CC-MB domain;E2F/DP family winged-helix DNA-binding domain
MSTRG.30862.4	gene56627	LOC110898181	transcription factor E2FA-like, transcript variant X1	E2F/DP	PF02319	E2F/DP family winged-helix DNA-binding domain	3.11	3.21	3.67	3.31	5.51	4.88	2.76	4.2	4.26	12.46	3.73	11.45	4.54	1.46	1.28	3.33	4.56667	3.74	9.21333	2.42667	------	------	K06620	E2F3	------	------	ENOG410XNYI	K:Transcription	XP_022000633.1	transcription factor E2FA-like isoform X1 [Helianthus annuus]	sp|Q9FNY0|E2FA_ARATH;	Transcription factor E2FA OS=Arabidopsis thaliana OX=3702 GN=E2FA PE=1 SV=1;	PF16421.2;PF02319.17	E2F_CC-MB;E2F_TDP	E2F transcription factor CC-MB domain;E2F/DP family winged-helix DNA-binding domain
rna84681	gene56989	LOC110898407	transcription factor-like protein DPB	E2F/DP	PF02319	E2F/DP family winged-helix DNA-binding domain	9.77	11.81	11.09	14.15	14.77	20.36	14.67	23.5	16.81	6.91	16.15	11.29	8.35	2.97	2.93	10.89	16.4267	18.3267	11.45	4.75	GO:0042023;GO:0006355;GO:0005737;GO:0005634;GO:0005667;GO:0003700;GO:0003677;GO:004698	BP:DNA endoreduplication;BP:regulation of transcription, DNA-templated;CC:cytoplasm;CC:nucleus;CC:transcription factor complex;MF:transcription factor activity, sequence-specific DNA binding;MF:DNA binding;MF:protein heterodimerization activity;	K04683	TFDP1	------	------	ENOG410Y9QP	K:Transcription	XP_022000883.1	transcription factor-like protein DPB [Helianthus annuus]	sp|Q9FNY2|DPB_ARATH;	Transcription factor-like protein DPB OS=Arabidopsis thaliana OX=3702 GN=DPB PE=1 SV=1;	PF08781.7;PF02319.17	DP;E2F_TDP	Transcription factor DP;E2F/DP family winged-helix DNA-binding domain
MSTRG.36654.1	gene67049	LOC110911162	E2F transcription factor-like E2FF	E2F/DP	PF02319	E2F/DP family winged-helix DNA-binding domain	1.81	1.31	1.46	1.53	0.89	0.96	0.83	1.13	1.36	2.85	1.64	1.72	5.61	4.58	8.3	1.52667	1.12667	1.10667	2.07	6.16333	------	------	K09391	E2F7_8	------	------	ENOG4111IGY	K:Transcription	XP_022011449.1	E2F transcription factor-like E2FF [Helianthus annuus]	sp|Q8RWL0|E2FF_ARATH;	E2F transcription factor-like E2FF OS=Arabidopsis thaliana OX=3702 GN=E2FF PE=2 SV=1;	PF02319.17	E2F_TDP	E2F/DP family winged-helix DNA-binding domain
rna10808	gene7370	LOC110924365	transcription factor-like protein DPB	E2F/DP	PF02319	E2F/DP family winged-helix DNA-binding domain	1.75	2.43	1.06	0.56	0.85	1.27	0.28	0.51	0.37	2.4	1.83	1.36	2.13	2.67	3.19	1.74667	0.893333	0.386667	1.86333	2.66333	GO:0006355;GO:0005634;GO:0003700;GO:004356	BP:regulation of transcription, DNA-templated;CC:nucleus;MF:transcription factor activity, sequence-specific DNA binding;MF:sequence-specific DNA binding;	K09419	HSFF	------	------	COG5169	K:Transcription	XP_022015984.1	heat stress transcription factor A-4c-like [Helianthus annuus]	sp|O49403|HFA4A_ARATH;	Heat stress transcription factor A-4a OS=Arabidopsis thaliana OX=3702 GN=HSFA4A PE=2 SV=1;	PF00447.14	HSF_DNA-bind	HSF-type DNA-binding
rna11262	gene7652	LOC110925912	transcription factor E2FA-like, transcript variant X1	E2F/DP	PF02319	E2F/DP family winged-helix DNA-binding domain	0.88	1.09	1.29	0.55	0.76	0.6	0.32	0.26	0.46	0.55	0.42	0.24	0.65	0.34	0.32	1.08667	0.636667	0.346667	0.403333	0.436667	------	------	------	------	------	------	ENOG410YKP9	K:Transcription	XP_022021951.1	squamosa promoter-binding-like protein 12 [Helianthus annuus]	sp|A2YGR5|SPL12_ORYSI;	Squamosa promoter-binding-like protein 12 OS=Oryza sativa subsp. indica OX=39946 GN=SPL12 PE=2 SV=1;	PF03110.11	SBP	SBP domain
rna115224	gene77574	LOC110922770	E2F transcription factor-like E2FF, transcript variant X2	E2F/DP	PF02319	E2F/DP family winged-helix DNA-binding domain	2.08	2.02	0.54	0.64	0.84	1.5	0	0.34	0.16	1.68	1.4	1.17	0.75	0.96	1.55	1.54667	0.993333	0.166667	1.41667	1.08667	------	------	K09338	HD-ZIP	------	------	ENOG410Z2UE	K:Transcription	XP_022022183.1	homeobox-leucine zipper protein ATHB-13-like [Helianthus annuus]	sp|Q8LC03|ATB13_ARATH;	Homeobox-leucine zipper protein ATHB-13 OS=Arabidopsis thaliana OX=3702 GN=ATHB-13 PE=2 SV=2;	PF00046.26;PF02183.15;PF05920.8	Homeobox;HALZ;Homeobox_KN	Homeobox domain;Homeobox associated leucine zipper;Homeobox KN domain
rna85232	gene57387	LOC110898631	ETHYLENE INSENSITIVE 3-like 3 protein	EIL	PF04873	Ethylene insensitive 3	5.07	4.73	4.78	7.41	6.87	7.63	5.32	6.46	6.92	12.5	11.4	11.51	15.77	15.7	28.87	4.86	7.30333	6.23333	11.8033	20.1133	------	------	K14514	EIN3	map04016;map04075	MAPK signaling pathway - plant;Plant hormone signal transduction	ENOG410YA8W	K:Transcription	XP_022001138.1	ETHYLENE INSENSITIVE 3-like 3 protein [Helianthus annuus]	sp|O23116|EIL3_ARATH;	ETHYLENE INSENSITIVE 3-like 3 protein OS=Arabidopsis thaliana OX=3702 GN=EIL3 PE=1 SV=1;	PF04873.10	EIN3	Ethylene insensitive 3
MSTRG.35498.1	gene65103	LOC110904848	protein ETHYLENE INSENSITIVE 3-like	EIL	PF04873	Ethylene insensitive 3	6.88	5.39	5.05	8.09	8.2	7.11	7.36	10.79	11.21	31.24	23.07	23.95	40.42	45.61	40.64	5.77333	7.8	9.78667	26.0867	42.2233	------	------	K14514	EIN3	map04016;map04075	MAPK signaling pathway - plant;Plant hormone signal transduction	ENOG4110EBS	K:Transcription	XP_022006414.1	protein ETHYLENE INSENSITIVE 3-like [Helianthus annuus]	sp|O24606|EIN3_ARATH;	Protein ETHYLENE INSENSITIVE 3 OS=Arabidopsis thaliana OX=3702 GN=EIN3 PE=1 SV=1;	PF04873.10	EIN3	Ethylene insensitive 3
rna101731	gene68352	LOC110911956	protein ETHYLENE INSENSITIVE 3-like	EIL	PF04873	Ethylene insensitive 3	5.38	5.48	3.48	5.8	6.81	7.32	7.75	10.62	13.62	18.1	17.69	18.07	21.72	40.33	52.96	4.78	6.64333	10.6633	17.9533	38.3367	------	------	K14514	EIN3	map04016;map04075	MAPK signaling pathway - plant;Plant hormone signal transduction	ENOG4110EBS	K:Transcription	XP_022012310.1	protein ETHYLENE INSENSITIVE 3-like [Helianthus annuus]	sp|O24606|EIN3_ARATH;	Protein ETHYLENE INSENSITIVE 3 OS=Arabidopsis thaliana OX=3702 GN=EIN3 PE=1 SV=1;	PF04873.10;PF11001.5	EIN3;DUF2841	Ethylene insensitive 3;Protein of unknown function
rna15144	gene10296	LOC110929362	ethylene-responsive transcription factor ERF109-like	ERF	PF00847	AP2 domain	1.74	14.04	2.89	0.17	0.15	0.81	0	0.11	0	0.56	0.15	0.12	0.76	1.53	0.4	6.22333	0.376667	0.036667	0.276667	0.896667	------	------	------	------	------	------	ENOG410YN6X;ENOG410YY7D	K:Transcription;	XP_022028209.1	ethylene-responsive transcription factor ERF109-like [Helianthus annuus]	sp|Q9SZ06|EF109_ARATH;	Ethylene-responsive transcription factor ERF109 OS=Arabidopsis thaliana OX=3702 GN=ERF109 PE=1 SV=1;	PF00847.17	AP2	AP2 domain
rna17430	gene11819	LOC110930208	ethylene-responsive transcription factor 3-like	ERF	PF00847	AP2 domain	0.85	1.86	1.81	1.83	1.74	2.21	1.12	1.36	1.08	7.22	4.59	6.25	2.32	8	6.09	1.50667	1.92667	1.18667	6.02	5.47	------	------	K09286	EREBP	------	------	ENOG410YQNQ;ENOG410ZNW8	K:Transcription;	XP_022029149.1	ethylene-responsive transcription factor 3-like [Helianthus annuus]	sp|Q9SXS8|ERF3_TOBAC;	Ethylene-responsive transcription factor 3 OS=Nicotiana tabacum OX=4097 GN=ERF3 PE=2 SV=1;	PF00847.17	AP2	AP2 domain
rna17504	gene11866	LOC110930231	ethylene-responsive transcription factor ERF014-like	ERF	PF00847	AP2 domain	0	0.83	0.54	0	0	0	0	0	0	0	0	0.08	0	0	0	0.456667	0	0	0.026667	0	GO:0006355;GO:0006351;GO:000370	BP:regulation of transcription, DNA-templated;BP:transcription, DNA-templated;MF:transcription factor activity, sequence-specific DNA binding;	------	------	------	------	ENOG410YX49	K:Transcription	XP_022029189.1	ethylene-responsive transcription factor ERF014-like [Helianthus annuus]	sp|Q9SFE4|ERF12_ARATH;	Ethylene-responsive transcription factor ERF012 OS=Arabidopsis thaliana OX=3702 GN=ERF012 PE=2 SV=1;	PF00847.17	AP2	AP2 domain
rna17649	gene11974	LOC110930298	ethylene-responsive transcription factor RAP2-3-like	ERF	PF00847	AP2 domain	1.01	0.65	0	0.08	0.2	0	0	0.21	0.07	0.08	0.07	0	0	0	0	0.553333	0.093333	0.093333	0.05	0	------	------	K09286	EREBP	------	------	ENOG41113EY;ENOG410YR4U;ENOG410ZNB5	K:Transcription;S:Function unknown	XP_022029278.1	ethylene-responsive transcription factor RAP2-3-like [Helianthus annuus]	sp|P42736|RAP23_ARATH;	Ethylene-responsive transcription factor RAP2-3 OS=Arabidopsis thaliana OX=3702 GN=RAP2-3 PE=1 SV=2;	PF00847.17	AP2	AP2 domain
rna17653	gene11976	LOC110930297	ethylene-responsive transcription factor RAP2-3-like	ERF	PF00847	AP2 domain	20.62	15.76	15.56	15.97	8.59	7.42	7.15	6.37	7.51	0.46	4.24	1.62	0	0.86	1.41	17.3133	10.66	7.01	2.10667	0.756667	------	------	K09286	EREBP	------	------	ENOG41113EY;ENOG410YR4U;ENOG410ZNB5	K:Transcription;	XP_022029277.1	ethylene-responsive transcription factor RAP2-3-like [Helianthus annuus]	sp|P42736|RAP23_ARATH;	Ethylene-responsive transcription factor RAP2-3 OS=Arabidopsis thaliana OX=3702 GN=RAP2-3 PE=1 SV=2;	PF00847.17	AP2	AP2 domain
rna18694	gene12650	LOC110928311	ethylene-responsive transcription factor ERF039-like	ERF	PF00847	AP2 domain	2.32	1.35	1.18	0.77	1.13	1.12	2.88	1.56	2.76	0.75	2.41	0.69	0	0.59	0.6	1.61667	1.00667	2.4	1.28333	0.396667	------	------	K09286	EREBP	------	------	ENOG41118EY;ENOG410YIZG;ENOG410YRMB;ENOG410YM26;ENOG411144I	S:Function unknown;K:Transcription;K:Transcription;K:Transcription;K:Transcription	XP_022027072.1	ethylene-responsive transcription factor ERF039-like [Helianthus annuus]	sp|Q9LYD3|DREB3_ARATH;	Dehydration-responsive element-binding protein 3 OS=Arabidopsis thaliana OX=3702 GN=DREB3 PE=2 SV=1;	PF00847.17	AP2	AP2 domain
rna19352	gene13154	LOC110931027	ethylene-responsive transcription factor ERF104-like	ERF	PF00847	AP2 domain	0.85	1.72	1.41	0.78	1.03	1.25	0.36	0.83	1.5	1.08	2.75	1.31	1.43	0.22	0.2	1.32667	1.02	0.896667	1.71333	0.616667	GO:000635	BP:transcription, DNA-templated;	K09286	EREBP	------	------	ENOG41116MA;ENOG41105IE;ENOG41105TY;ENOG41116MW	K:Transcription;	XP_022030115.1	ethylene-responsive transcription factor ERF104-like [Helianthus annuus]	sp|Q8L9K1|ERF99_ARATH;	Ethylene-responsive transcription factor 13 OS=Arabidopsis thaliana OX=3702 GN=ERF13 PE=2 SV=2;	PF00847.17	AP2	AP2 domain
MSTRG.7369.1	gene13327	LOC110935476	AP2-like ethylene-responsive transcription factor PLT2, transcript variant X1	ERF	PF00847	AP2 domain	6.66	5.31	7.06	16.7	11.44	17.51	16.76	18.65	24.09	147.05	58.53	100.94	176.15	198.74	197.47	6.34333	15.2167	19.8333	102.173	190.787	------	------	K09285	OVM, ANT	------	------	ENOG410YEPX;ENOG410Y9X6	K:Transcription;	XP_022033552.1	AP2-like ethylene-responsive transcription factor PLT2 isoform X1 [Helianthus annuus]	sp|Q1PFE1|AIL1_ARATH;	AP2-like ethylene-responsive transcription factor AIL1 OS=Arabidopsis thaliana OX=3702 GN=AIL1 PE=2 SV=1;	PF00847.17	AP2	AP2 domain
rna21416	gene14593	LOC110936115	ethylene-responsive transcription factor RAP2-10-like	ERF	PF00847	AP2 domain	0.85	1.16	1.84	0.59	0.22	1.7	1.53	1.39	1.85	81.91	22.27	43.05	76.56	213.43	239.07	1.28333	0.836667	1.59	49.0767	176.353	GO:0006355;GO:0005634;GO:0003700;GO:000367	BP:regulation of transcription, DNA-templated;CC:nucleus;MF:transcription factor activity, sequence-specific DNA binding;MF:DNA binding;	K09286	EREBP	------	------	ENOG410YR77;ENOG41116MV	K:Transcription;	XP_022034140.1	ethylene-responsive transcription factor RAP2-10-like [Helianthus annuus]	sp|Q9SW63|RA210_ARATH;	Ethylene-responsive transcription factor RAP2-10 OS=Arabidopsis thaliana OX=3702 GN=RAP2-10 PE=2 SV=1;	PF00847.17	AP2	AP2 domain
rna21708	gene14784	LOC110934576	ethylene-responsive transcription factor ERF021-like	ERF	PF00847	AP2 domain	51.44	46.44	33.8	57.95	50.91	102.05	83.68	108.72	112.4	4.21	53.48	30.69	0.21	0.39	0	43.8933	70.3033	101.6	29.46	0.2	GO:0006355;GO:0006351;GO:0005634;GO:0003700;GO:000367	BP:regulation of transcription, DNA-templated;BP:transcription, DNA-templated;CC:nucleus;MF:transcription factor activity, sequence-specific DNA binding;MF:DNA binding;	------	------	------	------	ENOG410YTDQ;ENOG410YNYN	K:Transcription;	XP_022033218.1	ethylene-responsive transcription factor ERF021-like [Helianthus annuus]	sp|Q9LQZ2|DRE2D_ARATH;	Dehydration-responsive element-binding protein 2D OS=Arabidopsis thaliana OX=3702 GN=DREB2D PE=2 SV=1;	PF00847.17	AP2	AP2 domain
rna24041	gene16366	LOC110937066	ethylene-responsive transcription factor ERF071-like	ERF	PF00847	AP2 domain	10.52	49.97	34.9	6.1	9.4	9.96	5.89	4.15	6.95	0.68	0.94	2.59	0.96	5.79	2.58	31.7967	8.48667	5.66333	1.40333	3.11	------	------	K09286	EREBP	------	------	ENOG410YR4U	J:Translation, ribosomal structure and biogenesis	XP_022035166.1	ethylene-responsive transcription factor ERF071-like [Helianthus annuus]	sp|P42736|RAP23_ARATH;	Ethylene-responsive transcription factor RAP2-3 OS=Arabidopsis thaliana OX=3702 GN=RAP2-3 PE=1 SV=2;	PF00847.17	AP2	AP2 domain
rna24065	gene16381	LOC110937077	ethylene-responsive transcription factor ERF062-like	ERF	PF00847	AP2 domain	0.15	0	0	0.1	0.17	0.49	0.15	0.4	0.37	0.28	0.17	0.19	0	0.04	0.05	0.05	0.253333	0.306667	0.213333	0.03	------	------	K09286	EREBP	------	------	ENOG410YPFQ;ENOG410YGN6;ENOG410YMKN	K:Transcription;	XP_022035179.1	ethylene-responsive transcription factor ERF062-like [Helianthus annuus]	sp|Q9SVQ0|ERF62_ARATH;	Ethylene-responsive transcription factor ERF062 OS=Arabidopsis thaliana OX=3702 GN=ERF062 PE=2 SV=1;	PF00847.17	AP2	AP2 domain
rna25915	gene17632	LOC110935255	ethylene-responsive transcription factor 12-like	ERF	PF00847	AP2 domain	2.46	2.09	1.61	2.55	2.37	3.85	2.78	4.31	4.36	1.34	3.48	4.36	2.18	3.97	4	2.05333	2.92333	3.81667	3.06	3.38333	------	------	------	------	------	------	ENOG41123N5	K:Transcription	XP_022033419.1	ethylene-responsive transcription factor 12-like [Helianthus annuus]	sp|Q94ID6|ERF81_ARATH;	Ethylene-responsive transcription factor 12 OS=Arabidopsis thaliana OX=3702 GN=ERF12 PE=1 SV=1;	PF00847.17	AP2	AP2 domain
rna25917	gene17634	LOC110937838	ethylene-responsive transcription factor 4-like	ERF	PF00847	AP2 domain	0.9	2.4	1.71	1.26	0.42	1.63	0.52	1.26	2.13	8.32	2.63	3.13	5.84	11.69	19.07	1.67	1.10333	1.30333	4.69333	12.2	------	------	K09286	EREBP	------	------	ENOG410YQ8J;ENOG41116MF	K:Transcription;	XP_022035987.1	ethylene-responsive transcription factor 4-like [Helianthus annuus]	sp|Q9FE67|ERF80_ARATH;	Ethylene-responsive transcription factor 9 OS=Arabidopsis thaliana OX=3702 GN=ERF9 PE=2 SV=1;	PF00847.17	AP2	AP2 domain
rna26279	gene17895	LOC110935309	ethylene-responsive transcription factor ERF016-like	ERF	PF00847	AP2 domain	53.06	33.31	31.33	97.49	59.03	121.41	192.64	307.42	310.55	577.79	345.72	598.92	466.97	496.11	480.01	39.2333	92.6433	270.203	507.477	481.03	GO:000635	BP:transcription, DNA-templated;	------	------	------	------	ENOG41116UJ;ENOG410YZF0;ENOG410YNX4	K:Transcription;	XP_022033433.1	ethylene-responsive transcription factor ERF016-like [Helianthus annuus]	sp|Q9C591|ERF16_ARATH;	Ethylene-responsive transcription factor ERF016 OS=Arabidopsis thaliana OX=3702 GN=ERF016 PE=2 SV=1;	PF00847.17	AP2	AP2 domain
rna2745	gene1923	LOC110869641	pathogenesis-related genes transcriptional activator PTI6-like	ERF	PF00847	AP2 domain	1.28	1.63	0.91	0.54	0.61	1.13	0.19	0.36	0.49	1.25	0.47	0.46	0.76	0.76	0.58	1.27333	0.76	0.346667	0.726667	0.7	------	------	K13434	PTI6	map04626	Plant-pathogen interaction	ENOG410YQGI;ENOG410YM3E;ENOG41124AA	K:Transcription;	XP_021974576.1	pathogenesis-related genes transcriptional activator PTI6-like [Helianthus annuus]	sp|O04682|PTI6_SOLLC;	Pathogenesis-related genes transcriptional activator PTI6 OS=Solanum lycopersicum OX=4081 GN=PTI6 PE=2 SV=1;	PF00847.17	AP2	AP2 domain
rna28878	gene19648	LOC110940323	ethylene-responsive transcription factor ERF038-like	ERF	PF00847	AP2 domain	6.65	3.57	3.02	6.44	8.86	6.97	3.89	7.03	7.72	0.15	1.66	2.06	0	0.07	0.32	4.41333	7.42333	6.21333	1.29	0.13	------	------	------	------	------	------	ENOG410YIZG	K:Transcription	XP_022037571.1	ethylene-responsive transcription factor ERF038-like [Helianthus annuus]	sp|Q8LBQ7|ERF34_ARATH;	Ethylene-responsive transcription factor ERF034 OS=Arabidopsis thaliana OX=3702 GN=ERF034 PE=2 SV=2;	PF00847.17	AP2	AP2 domain
rna31205	gene21104	LOC110941072	ethylene-responsive transcription factor RAP2-4-like	ERF	PF00847	AP2 domain	1.25	1.14	0.3	0.58	0.88	0.63	0.22	0.32	0.34	3.31	2.51	1.32	3.55	4.26	3.86	0.896667	0.696667	0.293333	2.38	3.89	------	------	K09286	EREBP	------	------	ENOG410YGN6;ENOG4111XTC	K:Transcription;	XP_022038374.1	ethylene-responsive transcription factor RAP2-4-like [Helianthus annuus]	sp|Q8H1E4|RAP24_ARATH;	Ethylene-responsive transcription factor RAP2-4 OS=Arabidopsis thaliana OX=3702 GN=RAP2-4 PE=1 SV=1;	PF00847.17	AP2	AP2 domain
MSTRG.11666.1	gene21463	LOC110943596	dehydration-responsive element-binding protein 2D-like	ERF	PF00847	AP2 domain	3.88	12.98	7.56	1.7	5.58	11.58	1.68	11.26	8.88	0	2.19	1.08	0	0	0	8.14	6.28667	7.27333	1.09	0	------	------	------	------	------	------	ENOG410YNYN;ENOG410YTDQ;ENOG410YKCQ;ENOG4111TVY	K:Transcription;	XP_022041026.1	dehydration-responsive element-binding protein 2D-like [Helianthus annuus]	sp|Q9LQZ2|DRE2D_ARATH;	Dehydration-responsive element-binding protein 2D OS=Arabidopsis thaliana OX=3702 GN=DREB2D PE=2 SV=1;	PF00847.17	AP2	AP2 domain
rna31744	gene21466	LOC110939152	dehydration-responsive element-binding protein 2D-like	ERF	PF00847	AP2 domain	10.69	22.54	13.82	8.1	8.61	17.47	5.72	22.74	20.13	0.47	3.92	3.03	0	0.08	0	15.6833	11.3933	16.1967	2.47333	0.026667	------	------	------	------	------	------	ENOG410YTDQ;ENOG410YNYN;ENOG4111TVY;ENOG410YKCQ	K:Transcription;	XP_022036659.1	dehydration-responsive element-binding protein 2D-like [Helianthus annuus]	sp|Q9LQZ2|DRE2D_ARATH;	Dehydration-responsive element-binding protein 2D OS=Arabidopsis thaliana OX=3702 GN=DREB2D PE=2 SV=1;	PF00847.17	AP2	AP2 domain
rna34399	gene23252	LOC110942307	ethylene-responsive transcription factor RAP2-4-like	ERF	PF00847	AP2 domain	4.14	10.72	5.53	1.94	1.76	4.3	0.3	0.35	0.33	2.35	2	1.47	4.09	5.17	3.22	6.79667	2.66667	0.326667	1.94	4.16	------	------	K09286	EREBP	------	------	ENOG410YGN6;ENOG4111XTC	K:Transcription;	XP_022039742.1	ethylene-responsive transcription factor RAP2-4-like [Helianthus annuus]	sp|Q8H1E4|RAP24_ARATH;	Ethylene-responsive transcription factor RAP2-4 OS=Arabidopsis thaliana OX=3702 GN=RAP2-4 PE=1 SV=1;	PF00847.17	AP2	AP2 domain
rna34664	gene23420	LOC110939515	ethylene-responsive transcription factor ERF014-like	ERF	PF00847	AP2 domain	1.32	0.32	0.7	1.31	1.07	1.52	0.86	0.37	1.24	0.29	0.71	0.1	0	0.09	0.1	0.78	1.3	0.823333	0.366667	0.063333	------	------	------	------	------	------	ENOG410YX49	K:Transcription	XP_022036769.1	ethylene-responsive transcription factor ERF014-like [Helianthus annuus]	sp|Q9SFE4|ERF12_ARATH;	Ethylene-responsive transcription factor ERF012 OS=Arabidopsis thaliana OX=3702 GN=ERF012 PE=2 SV=1;	PF00847.17	AP2	AP2 domain
rna35202	gene23797	LOC110864466	ethylene-responsive transcription factor ERF061-like	ERF	PF00847	AP2 domain	0.17	0.35	0.11	0	0.34	0	0	0	0	0	0	0	0	0	0	0.21	0.113333	0	0	0	------	------	------	------	------	------	ENOG410YMKN	K:Transcription	XP_021969227.1	ethylene-responsive transcription factor ERF061-like [Helianthus annuus]	sp|Q9C7W2|ERF61_ARATH;	Ethylene-responsive transcription factor ERF061 OS=Arabidopsis thaliana OX=3702 GN=ERF061 PE=2 SV=1;	PF00847.17	AP2	AP2 domain
rna35468	gene23956	LOC110864572	ethylene-responsive transcription factor ERF071-like	ERF	PF00847	AP2 domain	133.49	225.32	127.83	101.48	166.82	115.88	94.48	191.2	132.24	15.89	81.89	33.37	3.44	4.49	3.32	162.213	128.06	139.307	43.7167	3.75	------	------	K09286	EREBP	------	------	ENOG410YR4U;ENOG410YERP	K:Transcription;	XP_021969365.1	ethylene-responsive transcription factor ERF071-like [Helianthus annuus]	sp|O22259|ERF71_ARATH;	Ethylene-responsive transcription factor ERF071 OS=Arabidopsis thaliana OX=3702 GN=ERF071 PE=2 SV=1;	PF00847.17	AP2	AP2 domain
rna36721	gene24763	LOC110865063	ethylene-responsive transcription factor RAP2-3	ERF	PF00847	AP2 domain	407.17	399.96	372.31	278.35	295.99	303.22	237.28	280.69	265.23	63.54	204.49	120.55	22.05	38.9	27.97	393.147	292.52	261.067	129.527	29.64	------	------	K09286	EREBP	------	------	ENOG41113EY;ENOG410YR4U;ENOG410YERP	K:Transcription;	XP_021969959.1	ethylene-responsive transcription factor RAP2-3 [Helianthus annuus]	sp|P42736|RAP23_ARATH;	Ethylene-responsive transcription factor RAP2-3 OS=Arabidopsis thaliana OX=3702 GN=RAP2-3 PE=1 SV=2;	PF00847.17	AP2	AP2 domain
rna40027	gene26888	LOC110867786	dehydration-responsive element-binding protein 1B-like	ERF	PF00847	AP2 domain	1.56	2	0.51	1.2	2.2	1.39	0.13	0	0.74	0	0.08	0	0	0	0	1.35667	1.59667	0.29	0.026667	0	------	------	K09286	EREBP	------	------	ENOG410YK37;ENOG4111DNV	K:Transcription;	XP_021972476.1	dehydration-responsive element-binding protein 1B-like [Helianthus annuus]	sp|P93835|DRE1B_ARATH;	Dehydration-responsive element-binding protein 1B OS=Arabidopsis thaliana OX=3702 GN=DREB1B PE=1 SV=2;	PF00847.17	AP2	AP2 domain
rna40680	gene27270	LOC110867995	ethylene-responsive transcription factor CRF2-like	ERF	PF00847	AP2 domain	3.79	1.81	0.87	5.69	4.3	5.54	1.81	2.82	4.3	11.86	10.93	17.21	5.04	1.91	2.88	2.15667	5.17667	2.97667	13.3333	3.27667	------	------	------	------	------	------	ENOG410YM3E	K:Transcription	XP_021972770.1	ethylene-responsive transcription factor CRF2-like [Helianthus annuus]	sp|Q9SUQ2|CRF2_ARATH;	Ethylene-responsive transcription factor CRF2 OS=Arabidopsis thaliana OX=3702 GN=CRF2 PE=1 SV=1;	PF00847.17	AP2	AP2 domain
MSTRG.15043.1	gene27344	LOC110866308	ethylene-responsive transcription factor ERF109-like	ERF	PF00847	AP2 domain	7.24	7.77	6.32	7.51	8.67	12.06	12.21	12.85	11.77	336.95	89.36	154.3	563.32	1164.33	1295.36	7.11	9.41333	12.2767	193.537	1007.67	------	------	------	------	------	------	ENOG410YN6X;ENOG410YY7D;ENOG4111448	K:Transcription;	XP_021971201.1	ethylene-responsive transcription factor ERF109-like [Helianthus annuus]	sp|Q70II3|EF110_ARATH;	Ethylene-responsive transcription factor ERF110 OS=Arabidopsis thaliana OX=3702 GN=ERF110 PE=2 SV=2;	PF00847.17	AP2	AP2 domain
rna42494	gene28392	LOC110868679	ethylene-responsive transcription factor RAP2-3-like	ERF	PF00847	AP2 domain	52.22	27.32	6	9.78	15.83	12.94	0.73	3.45	0.82	0.97	5.93	1.66	0.14	0.06	0	28.5133	12.85	1.66667	2.85333	0.066667	------	------	K09286	EREBP	------	------	ENOG41113EY;ENOG410YR4U;ENOG410YERP	K:Transcription;	XP_021973607.1	ethylene-responsive transcription factor RAP2-3-like [Helianthus annuus]	sp|P42736|RAP23_ARATH;	Ethylene-responsive transcription factor RAP2-3 OS=Arabidopsis thaliana OX=3702 GN=RAP2-3 PE=1 SV=2;	PF00847.17	AP2	AP2 domain
rna43591	gene29174	LOC110869161	ethylene-responsive transcription factor 5-like	ERF	PF00847	AP2 domain	0.1	0.16	0	0.1	0.22	0.05	0.04	0.91	0.24	4.56	1.26	3.82	0.43	4.13	0.49	0.086667	0.123333	0.396667	3.21333	1.68333	------	------	K09286	EREBP	------	------	ENOG410YIK7;ENOG410Z37D	K:Transcription;	XP_021974143.1	ethylene-responsive transcription factor 5-like [Helianthus annuus]	sp|Q40478|ERF5_TOBAC;	Ethylene-responsive transcription factor 5 OS=Nicotiana tabacum OX=4097 GN=ERF5 PE=2 SV=1;	PF00847.17	AP2	AP2 domain
rna43787	gene29336	LOC110869264	dehydration-responsive element-binding protein 1D-like	ERF	PF00847	AP2 domain	0.18	2.21	0.27	0.27	0	1.1	0	0	0	0	0	0.18	0.3	0.47	0	0.886667	0.456667	0	0.06	0.256667	------	------	K09286	EREBP	------	------	ENOG410YK37	K:Transcription	XP_021974247.1	dehydration-responsive element-binding protein 1D-like [Helianthus annuus]	sp|Q9FJ93|DRE1D_ARATH;	Dehydration-responsive element-binding protein 1D OS=Arabidopsis thaliana OX=3702 GN=DREB1D PE=2 SV=1;	PF00847.17	AP2	AP2 domain
MSTRG.16625.1	gene30188	LOC110872076	ethylene-responsive transcription factor ERF118-like	ERF	PF00847	AP2 domain	17.09	10.16	9.06	11.71	18.58	17.06	5.76	4.79	6.53	52.01	23.97	31.57	104.05	92.39	83.49	12.1033	15.7833	5.69333	35.85	93.31	------	------	------	------	------	------	ENOG410Z04J;ENOG410Z0KN	K:Transcription;	XP_021976536.1	ethylene-responsive transcription factor ERF118-like [Helianthus annuus]	sp|Q9CA27|EF118_ARATH;	Ethylene-responsive transcription factor ERF118 OS=Arabidopsis thaliana OX=3702 GN=ERF118 PE=2 SV=1;	PF00847.17	AP2	AP2 domain
rna46760	gene31347	LOC110872740	dehydration-responsive element-binding protein 2A-like	ERF	PF00847	AP2 domain	3.03	3.02	2.44	4.31	2.3	6.95	6.86	7.14	10.26	20.17	15.68	23.45	25.46	47.84	80.45	2.83	4.52	8.08667	19.7667	51.25	GO:0006355;GO:0005634;GO:0003700;GO:000367	BP:regulation of transcription, DNA-templated;CC:nucleus;MF:transcription factor activity, sequence-specific DNA binding;MF:DNA binding;	K09286	EREBP	------	------	ENOG410YKCQ	K:Transcription	XP_021977297.1	dehydration-responsive element-binding protein 2A-like [Helianthus annuus]	sp|O82132|DRE2A_ARATH;	Dehydration-responsive element-binding protein 2A OS=Arabidopsis thaliana OX=3702 GN=DREB2A PE=1 SV=1;	PF00847.17	AP2	AP2 domain
rna46882	gene31435	LOC110872797	ethylene-responsive transcription factor 5-like	ERF	PF00847	AP2 domain	2.51	3.15	2.11	3.2	5.04	5.67	5.53	7.88	9.75	38.33	16.95	32.65	33.66	45.85	44.25	2.59	4.63667	7.72	29.31	41.2533	------	------	K09286	EREBP	------	------	ENOG410YIK7;ENOG410Z37D;ENOG410ZM5J	K:Transcription;S:Function unknown	XP_021977363.1	ethylene-responsive transcription factor 5-like [Helianthus annuus]	sp|Q9LW48|ERF5_NICSY;	Ethylene-responsive transcription factor 5 OS=Nicotiana sylvestris OX=4096 GN=ERF5 PE=2 SV=1;	PF00847.17	AP2	AP2 domain
MSTRG.17898.4	gene32483	LOC110873350	ethylene-responsive transcription factor RAP2-7-like	ERF	PF00847	AP2 domain	0.88	1.91	0.48	5.18	2.55	2.08	1.81	3.23	2.12	13.62	7.6	6.5	0.14	0.15	0.05	1.09	3.27	2.38667	9.24	0.113333	GO:0006355;GO:0007275;GO:0005634;GO:0003700;GO:000367	BP:regulation of transcription, DNA-templated;BP:multicellular organism development;CC:nucleus;MF:transcription factor activity, sequence-specific DNA binding;MF:DNA binding;	K09284	AP2	------	------	ENOG410YD13	K:Transcription	XP_021977963.1	ethylene-responsive transcription factor RAP2-7-like [Helianthus annuus]	sp|P47927|AP2_ARATH;	Floral homeotic protein APETALA 2 OS=Arabidopsis thaliana OX=3702 GN=AP2 PE=1 SV=1;	PF00847.17	AP2	AP2 domain
rna50227	gene33755	LOC110877090	ethylene-responsive transcription factor TINY-like	ERF	PF00847	AP2 domain	0.05	0	0.34	0	0.04	0.3	0.04	0.05	0.1	0.34	0.26	0.15	1.09	0.6	1.49	0.13	0.113333	0.063333	0.25	1.06	------	------	K09286	EREBP	------	------	ENOG411144I;ENOG410YM26;ENOG410YK37	K:Transcription;	XP_021980941.1	ethylene-responsive transcription factor TINY-like [Helianthus annuus]	sp|Q9LYD3|DREB3_ARATH;	Dehydration-responsive element-binding protein 3 OS=Arabidopsis thaliana OX=3702 GN=DREB3 PE=2 SV=1;	PF00847.17	AP2	AP2 domain
rna53328	gene35926	LOC110878148	dehydration-responsive element-binding protein 2A-like	ERF	PF00847	AP2 domain	1.71	1.17	1.3	4.32	1.79	3.21	4.8	3.48	3.95	72.56	31.5	37.3	74.82	52.85	109.95	1.39333	3.10667	4.07667	47.12	79.2067	------	------	K09286	EREBP	------	------	ENOG410YKCQ	K:Transcription	XP_021982098.1	dehydration-responsive element-binding protein 2A-like [Helianthus annuus]	sp|O82132|DRE2A_ARATH;	Dehydration-responsive element-binding protein 2A OS=Arabidopsis thaliana OX=3702 GN=DREB2A PE=1 SV=1;	PF00847.17	AP2	AP2 domain
rna54916	gene36944	LOC110878745	ethylene-responsive transcription factor ERF011-like	ERF	PF00847	AP2 domain	1.3	0.85	0.56	0.57	0.43	0.33	0.95	0.37	1.46	16.58	5.91	8.81	7.9	23.52	44.37	0.903333	0.443333	0.926667	10.4333	25.2633	GO:0006355;GO:0005634;GO:0003700;GO:000367	BP:regulation of transcription, DNA-templated;CC:nucleus;MF:transcription factor activity, sequence-specific DNA binding;MF:DNA binding;	K09286	EREBP	------	------	ENOG41116MV;ENOG410YR77;ENOG41117TK	K:Transcription;	XP_021982800.1	ethylene-responsive transcription factor ERF011-like [Helianthus annuus]	sp|O22174|ERF08_ARATH;	Ethylene-responsive transcription factor ERF008 OS=Arabidopsis thaliana OX=3702 GN=ERF008 PE=2 SV=1;	PF00847.17	AP2	AP2 domain
MSTRG.20676.1	gene37731	LOC110876617	AP2-like ethylene-responsive transcription factor At1g16060	ERF	PF00847	AP2 domain	0.76	2.51	3.35	0.05	0.21	0.1	0.04	0.09	0	0	0.12	0	0	0	0.05	2.20667	0.12	0.043333	0.04	0.016667	------	------	------	------	------	------	ENOG410Y9PK	K:Transcription	XP_021980474.1	AP2-like ethylene-responsive transcription factor At1g16060 [Helianthus annuus]	sp|Q6X5Y6|WRI1_ARATH;	Ethylene-responsive transcription factor WRI1 OS=Arabidopsis thaliana OX=3702 GN=WRI1 PE=2 SV=1;	PF00847.17	AP2	AP2 domain
rna56473	gene37977	LOC110879395	ethylene-responsive transcription factor ERF008-like	ERF	PF00847	AP2 domain	0.09	0.29	0	0.09	0.24	0.46	0.43	0.66	0.52	22.95	5.35	15.5	17.75	29.02	55.28	0.126667	0.263333	0.536667	14.6	34.0167	GO:000635	BP:transcription, DNA-templated;	K09286	EREBP	------	------	ENOG410YR77;ENOG41116MV;ENOG410YR8V;ENOG41117TK	K:Transcription;	XP_021983538.1	ethylene-responsive transcription factor ERF008-like [Helianthus annuus]	sp|O22174|ERF08_ARATH;	Ethylene-responsive transcription factor ERF008 OS=Arabidopsis thaliana OX=3702 GN=ERF008 PE=2 SV=1;	PF00847.17	AP2	AP2 domain
rna58638	gene39326	LOC110880301	ethylene-responsive transcription factor RAP2-12-like	ERF	PF00847	AP2 domain	218.31	229.69	210.93	135.88	181.56	216.8	140.99	204.69	221.33	248.28	167.36	254.25	102.19	94.71	92.37	219.643	178.08	189.003	223.297	96.4233	------	------	K09286	EREBP	------	------	ENOG410YQNQ;ENOG410YERP;ENOG410YR4U	S:Function unknown;K:Transcription;K:Transcription	XP_021984572.1	ethylene-responsive transcription factor RAP2-12-like [Helianthus annuus]	sp|Q9SSA8|RA212_ARATH;	Ethylene-responsive transcription factor RAP2-12 OS=Arabidopsis thaliana OX=3702 GN=RAP2-12 PE=1 SV=1;	PF00847.17	AP2	AP2 domain
rna61999	gene41536	LOC110884910	ethylene-responsive transcription factor CRF1-like	ERF	PF00847	AP2 domain	1.88	2.16	0.8	1.41	1.89	1	0.51	0.42	0.75	4.41	2.76	4.13	3.81	1.92	1.34	1.61333	1.43333	0.56	3.76667	2.35667	------	------	------	------	------	------	ENOG410YM3E;ENOG410YQNQ	K:Transcription;	XP_021988309.1	ethylene-responsive transcription factor CRF1-like [Helianthus annuus]	sp|O82503|CRF1_ARATH;	Ethylene-responsive transcription factor CRF1 OS=Arabidopsis thaliana OX=3702 GN=CRF1 PE=1 SV=1;	PF00847.17	AP2	AP2 domain
rna6166	gene4205	LOC110883453	ethylene-responsive transcription factor TINY-like	ERF	PF00847	AP2 domain	1.63	0.64	1.26	1.28	1.84	0.88	0.91	0.43	0.77	0	0.3	0.14	0	0	0	1.17667	1.33333	0.703333	0.146667	0	------	------	K09286	EREBP	------	------	ENOG410YM26;ENOG410ZM0H;ENOG410YK37	K:Transcription;S:Function unknown;K:Transcription	OTG38438.1	putative DNA-binding domain-containing protein [Helianthus annuus]	sp|Q39127|TINY_ARATH;	Ethylene-responsive transcription factor TINY OS=Arabidopsis thaliana OX=3702 GN=TINY PE=2 SV=1;	PF00847.17	AP2	AP2 domain
rna62884	gene42093	LOC110881932	ethylene-responsive transcription factor LEP	ERF	PF00847	AP2 domain	0	0	0	0	0	0.06	0	0.84	0.29	0.3	0.8	0.18	0	0	0	0	0.02	0.376667	0.426667	0	------	------	K09286	EREBP	------	------	ENOG410YPK8	G:Carbohydrate transport and metabolism	XP_021985751.1	ethylene-responsive transcription factor LEP [Helianthus annuus]	sp|Q9M644|LEP_ARATH;	Ethylene-responsive transcription factor LEP OS=Arabidopsis thaliana OX=3702 GN=LEP PE=2 SV=1;	PF00847.17	AP2	AP2 domain
MSTRG.23128.1	gene42166	LOC110885257	AP2-like ethylene-responsive transcription factor At2g41710, transcript variant X2	ERF	PF00847	AP2 domain	19.15	17.26	18.98	17.52	21.63	24.04	20.96	31.52	31.8	106.38	61.87	73.5	165.05	198.33	187.21	18.4633	21.0633	28.0933	80.5833	183.53	GO:000635	BP:transcription, DNA-templated;	K09285	OVM, ANT	------	------	ENOG410Y9PK	K:Transcription	XP_021988633.1	AP2-like ethylene-responsive transcription factor At2g41710 [Helianthus annuus]	sp|Q8GWK2|AP2L4_ARATH;	AP2-like ethylene-responsive transcription factor At2g41710 OS=Arabidopsis thaliana OX=3702 GN=At2g41710 PE=2 SV=2;	PF00847.17	AP2	AP2 domain
rna63084	gene42215	LOC110882040	ethylene-responsive transcription factor WIN1-like	ERF	PF00847	AP2 domain	12.46	20.32	11.32	7.97	10.92	18.56	3.8	19.82	21.97	1.54	2.72	2.32	0.66	0.09	0	14.7	12.4833	15.1967	2.19333	0.25	------	------	------	------	------	------	ENOG410ZK8V;ENOG4111RRZ	K:Transcription;	XP_021985834.1	ethylene-responsive transcription factor WIN1-like [Helianthus annuus]	sp|Q9XI33|WIN1_ARATH;	Ethylene-responsive transcription factor WIN1 OS=Arabidopsis thaliana OX=3702 GN=WIN1 PE=2 SV=1;	PF00847.17	AP2	AP2 domain
rna6307	gene4286	LOC110884078	ethylene-responsive transcription factor ERF011-like	ERF	PF00847	AP2 domain	1.13	1.78	0.66	0.56	1.09	0.56	0.69	0.31	1.06	0.22	0.59	0.57	0.37	0.52	0.23	1.19	0.736667	0.686667	0.46	0.373333	GO:000635	BP:transcription, DNA-templated;	K09286	EREBP	------	------	ENOG41116MV;ENOG410YR77;ENOG41117TK	K:Transcription;	XP_021987435.1	ethylene-responsive transcription factor ERF011-like [Helianthus annuus]	sp|Q9SNE1|ERF11_ARATH;	Ethylene-responsive transcription factor ERF011 OS=Arabidopsis thaliana OX=3702 GN=ERF011 PE=2 SV=1;	PF00847.17	AP2	AP2 domain
rna65130	gene43688	LOC110885990	ethylene-responsive transcription factor 3-like	ERF	PF00847	AP2 domain	6.32	5.42	2.56	3.73	5.24	5.75	2.71	3.83	6.15	20.05	11.09	15.23	20.06	31.97	36.49	4.76667	4.90667	4.23	15.4567	29.5067	------	------	K09286	EREBP	------	------	ENOG410YQNQ;ENOG410ZNW8;ENOG41108ER	K:Transcription;	XP_021989430.1	ethylene-responsive transcription factor 3-like [Helianthus annuus]	sp|O80339|ERF82_ARATH;	Ethylene-responsive transcription factor 3 OS=Arabidopsis thaliana OX=3702 GN=ERF3 PE=1 SV=1;	PF00847.17	AP2	AP2 domain
MSTRG.24169.2	gene44234	LOC110886280	AP2-like ethylene-responsive transcription factor AIL1	ERF	PF00847	AP2 domain	1.66	1.08	1.89	0.57	0.38	0.3	0	0.05	0.13	0.08	0.43	0.14	0.06	0.09	0.43	1.54333	0.416667	0.06	0.216667	0.193333	------	------	K09285	OVM, ANT	------	------	ENOG410Y9X6	K:Transcription	XP_021989755.1	AP2-like ethylene-responsive transcription factor AIL1 [Helianthus annuus]	sp|Q8LSN2|BBM2_BRANA;	AP2-like ethylene-responsive transcription factor BBM2 OS=Brassica napus OX=3708 GN=BBM2 PE=2 SV=1;	PF00847.17	AP2	AP2 domain
rna65978	gene44286	LOC110883133	ethylene-responsive transcription factor ERF008-like	ERF	PF00847	AP2 domain	2.13	1.48	1.16	10.29	7.15	7.24	11.61	27.57	17.42	119.76	45.22	79.19	49.07	104.35	213.62	1.59	8.22667	18.8667	81.39	122.347	------	------	K09286	EREBP	------	------	ENOG410YR77;ENOG41116MV;ENOG41117TK	K:Transcription;	XP_021986660.1	ethylene-responsive transcription factor ERF008-like [Helianthus annuus]	sp|O22174|ERF08_ARATH;	Ethylene-responsive transcription factor ERF008 OS=Arabidopsis thaliana OX=3702 GN=ERF008 PE=2 SV=1;	PF00847.17	AP2	AP2 domain
MSTRG.24313.2	gene44484	LOC110886439	ethylene-responsive transcription factor RAP2-12	ERF	PF00847	AP2 domain	184.82	215.99	200.89	113.79	160.35	145.92	85.31	92.9	104.07	185.41	135.57	177.88	208.23	167.07	165.72	200.567	140.02	94.0933	166.287	180.34	------	------	K09286	EREBP	------	------	ENOG410YERP	K:Transcription	XP_021989922.1	ethylene-responsive transcription factor RAP2-12 [Helianthus annuus]	sp|Q9SSA8|RA212_ARATH;	Ethylene-responsive transcription factor RAP2-12 OS=Arabidopsis thaliana OX=3702 GN=RAP2-12 PE=1 SV=1;	PF00847.17	AP2	AP2 domain
rna67406	gene45288	LOC110886893	ethylene-responsive transcription factor TINY-like	ERF	PF00847	AP2 domain	1.12	1.55	1.7	0.96	0.67	0.92	1.01	0.93	1.42	0.6	1.47	0.41	0.22	0.79	1.52	1.45667	0.85	1.12	0.826667	0.843333	------	------	K09286	EREBP	------	------	ENOG410YM26;ENOG411144I;ENOG410ZM0H;ENOG411060U	K:Transcription;S:Function unknown;K:Transcription	XP_021990459.1	ethylene-responsive transcription factor TINY-like [Helianthus annuus]	sp|O80654|ERF37_ARATH;	Ethylene-responsive transcription factor ERF037 OS=Arabidopsis thaliana OX=3702 GN=ERF037 PE=2 SV=1;	PF00847.17	AP2	AP2 domain
rna67739	gene45518	LOC110889061	ethylene-responsive transcription factor ERF110-like	ERF	PF00847	AP2 domain	0	0	0	0	0	0.07	0	0	0	0.26	0	0	3.65	7.27	30.59	0	0.023333	0	0.086667	13.8367	------	------	------	------	------	------	ENOG410YYVP;ENOG410YY7D;ENOG411198J	K:Transcription;	OTG06520.1	putative DNA-binding domain-containing protein [Helianthus annuus]	sp|Q9FGF8|ABR1_ARATH;	Ethylene-responsive transcription factor ABR1 OS=Arabidopsis thaliana OX=3702 GN=ABR1 PE=2 SV=1;	PF00847.17	AP2	AP2 domain
rna69037	gene46453	LOC110889587	ethylene-responsive transcription factor RAP2-4-like	ERF	PF00847	AP2 domain	4.77	16.69	13.91	2.09	2.06	5.76	2.85	1.87	3.94	15.39	3.94	17.86	19.18	15.75	7.9	11.79	3.30333	2.88667	12.3967	14.2767	------	------	K09286	EREBP	------	------	ENOG410YGN6;ENOG4111XTC	K:Transcription;	XP_021992842.1	ethylene-responsive transcription factor RAP2-4-like [Helianthus annuus]	sp|Q8H1E4|RAP24_ARATH;	Ethylene-responsive transcription factor RAP2-4 OS=Arabidopsis thaliana OX=3702 GN=RAP2-4 PE=1 SV=1;	PF00847.17	AP2	AP2 domain
rna74324	gene49961	LOC110891403	ethylene-responsive transcription factor 4-like	ERF	PF00847	AP2 domain	7.21	5.06	5.52	9.58	9.28	9.5	7.03	7.58	10.06	0.34	7.97	5.57	0.38	0.65	0.29	5.93	9.45333	8.22333	4.62667	0.44	GO:0009873;GO:0006952;GO:0006355;GO:0005634;GO:0003700;GO:000367	BP:ethylene-activated signaling pathway;BP:defense response;BP:regulation of transcription, DNA-templated;CC:nucleus;MF:transcription factor activity, sequence-specific DNA binding;MF:DNA binding;	K09286	EREBP	------	------	ENOG410YQ8J;ENOG41116MF;ENOG410YQNQ	K:Transcription;	XP_021994787.1	ethylene-responsive transcription factor 4-like [Helianthus annuus]	sp|Q40477|ERF4_TOBAC;	Ethylene-responsive transcription factor 4 OS=Nicotiana tabacum OX=4097 GN=ERF4 PE=1 SV=1;	PF00847.17	AP2	AP2 domain
rna74626	gene50168	LOC110891512	ethylene-responsive transcription factor SHINE 2-like	ERF	PF00847	AP2 domain	2.03	3.43	1.64	0.61	2.24	5.83	2.06	6.39	7.76	1.7	1.85	3.63	0.1	0	0.09	2.36667	2.89333	5.40333	2.39333	0.063333	------	------	------	------	------	------	ENOG410ZK8V;ENOG4111RRZ	K:Transcription;	XP_021994905.1	ethylene-responsive transcription factor SHINE 2-like [Helianthus annuus]	sp|Q9XI33|WIN1_ARATH;	Ethylene-responsive transcription factor WIN1 OS=Arabidopsis thaliana OX=3702 GN=WIN1 PE=2 SV=1;	PF00847.17	AP2	AP2 domain
rna78344	gene52677	LOC110896749	ethylene-responsive transcription factor ESR2-like	ERF	PF00847	AP2 domain	0.12	0.39	0.18	0	0.16	0.12	0	0.06	0.12	0	0	0	0	0	0	0.23	0.093333	0.06	0	0	------	------	------	------	------	------	ENOG4111WS3;ENOG410YQHU;ENOG410ZNCN	K:Transcription;S:Function unknown	XP_021999585.1	ethylene-responsive transcription factor ESR2-like [Helianthus annuus]	sp|Q9FYK5|ESR2_ARATH;	Ethylene-responsive transcription factor ESR2 OS=Arabidopsis thaliana OX=3702 GN=ESR2 PE=1 SV=1;	PF00847.17	AP2	AP2 domain
rna7738	gene5316	LOC110913693	dehydration-responsive element-binding protein 1D-like	ERF	PF00847	AP2 domain	0.34	1.37	0.56	0	0.1	0.62	0	0	0	0	0	0	0.12	1.84	0	0.756667	0.24	0	0	0.653333	------	------	K09286	EREBP	------	------	ENOG410YK37;ENOG4111DNV	K:Transcription;	XP_022014212.1	dehydration-responsive element-binding protein 1D-like [Helianthus annuus]	sp|Q9FJ93|DRE1D_ARATH;	Dehydration-responsive element-binding protein 1D OS=Arabidopsis thaliana OX=3702 GN=DREB1D PE=2 SV=1;	PF00847.17	AP2	AP2 domain
rna7747	gene5318	LOC110913730	dehydration-responsive element-binding protein 1D-like	ERF	PF00847	AP2 domain	0.57	2.55	1.03	0	0	0.86	0	0	0	0	0	0	0	0.76	0	1.38333	0.286667	0	0	0.253333	------	------	K09286	EREBP	------	------	ENOG410YK37;ENOG4111DNV	K:Transcription;	XP_022014247.1	dehydration-responsive element-binding protein 1D-like [Helianthus annuus]	sp|Q9FJ93|DRE1D_ARATH;	Dehydration-responsive element-binding protein 1D OS=Arabidopsis thaliana OX=3702 GN=DREB1D PE=2 SV=1;	PF00847.17	AP2	AP2 domain
rna7754	gene5327	LOC110913783	dehydration-responsive element-binding protein 1D-like	ERF	PF00847	AP2 domain	0.31	1.32	0.2	0	0	0.1	0	0	0	0	0	0	0	1.42	0	0.61	0.033333	0	0	0.473333	------	------	K09286	EREBP	------	------	ENOG410YK37;ENOG4111DNV	K:Transcription;	XP_022014296.1	dehydration-responsive element-binding protein 1D-like [Helianthus annuus]	sp|Q9FJ93|DRE1D_ARATH;	Dehydration-responsive element-binding protein 1D OS=Arabidopsis thaliana OX=3702 GN=DREB1D PE=2 SV=1;	PF00847.17	AP2	AP2 domain
rna7999	gene5502	LOC110914564	dehydration-responsive element-binding protein 1A-like	ERF	PF00847	AP2 domain	0.41	1.26	0.6	0.1	0	0.56	0	0	0	0	0	0	0	4.83	0.21	0.756667	0.22	0	0	1.68	------	------	K09286	EREBP	------	------	ENOG410YK37;ENOG4111DNV	K:Transcription;	XP_022015047.1	dehydration-responsive element-binding protein 1A-like [Helianthus annuus]	sp|P93835|DRE1B_ARATH;	Dehydration-responsive element-binding protein 1B OS=Arabidopsis thaliana OX=3702 GN=DREB1B PE=1 SV=2;	PF00847.17	AP2	AP2 domain
rna8115	gene5580	LOC110915055	ethylene-responsive transcription factor ERF118-like	ERF	PF00847	AP2 domain	17.61	11.48	14.21	13.59	16.38	18.7	6.64	9.49	10.27	25.11	23.44	23.19	114.14	47.73	48.93	14.4333	16.2233	8.8	23.9133	70.2667	------	------	------	------	------	------	ENOG410Z04J;ENOG410YM3E	K:Transcription;	XP_022015375.1	ethylene-responsive transcription factor ERF118-like [Helianthus annuus]	sp|Q9CA27|EF118_ARATH;	Ethylene-responsive transcription factor ERF118 OS=Arabidopsis thaliana OX=3702 GN=ERF118 PE=2 SV=1;	PF00847.17	AP2	AP2 domain
rna83056	gene55875	LOC110902632	ethylene-responsive transcription factor ERF105-like	ERF	PF00847	AP2 domain	0	0	0	0	0	0	0	0	0	0.5	0.06	0.19	1.9	0.39	0.45	0	0	0	0.25	0.913333	------	------	K09286	EREBP	------	------	ENOG41105IE;ENOG41116MA;ENOG41116MW;ENOG41105TY;ENOG411057F;ENOG410YIK7	K:Transcription;	XP_022004831.1	ethylene-responsive transcription factor ERF105-like [Helianthus annuus]	sp|Q8L9K1|ERF99_ARATH;	Ethylene-responsive transcription factor 13 OS=Arabidopsis thaliana OX=3702 GN=ERF13 PE=2 SV=2;	PF00847.17	AP2	AP2 domain
rna83827	gene56377	LOC110900987	ethylene-responsive transcription factor ABI4-like	ERF	PF00847	AP2 domain	0.41	0.79	0.94	0.82	0.54	0.82	0.22	0.19	0.26	0	0.12	0.07	0	0.06	0	0.713333	0.726667	0.223333	0.063333	0.02	------	------	K09286	EREBP	------	------	ENOG410YPH3	K:Transcription	XP_022003533.1	ethylene-responsive transcription factor ABI4-like [Helianthus annuus]	sp|A0MES8|ABI4_ARATH;	Ethylene-responsive transcription factor ABI4 OS=Arabidopsis thaliana OX=3702 GN=ABI4 PE=1 SV=2;	PF00847.17	AP2	AP2 domain
rna85170	gene57344	LOC110898603	ethylene-responsive transcription factor ERF003-like	ERF	PF00847	AP2 domain	0.26	0.28	0.41	0	0.14	0	0	0.05	0	0	0	0	0	0	0	0.316667	0.046667	0.016667	0	0	------	------	------	------	------	------	ENOG4111RRZ	S:Function unknown	XP_022001099.1	ethylene-responsive transcription factor ERF003-like [Helianthus annuus]	sp|Q94AW5|ERF03_ARATH;	Ethylene-responsive transcription factor ERF003 OS=Arabidopsis thaliana OX=3702 GN=ERF003 PE=2 SV=1;	PF00847.17	AP2	AP2 domain
rna88089	gene59252	LOC110899673	ethylene-responsive transcription factor 1A-like	ERF	PF00847	AP2 domain	0.61	0.4	0.07	0.08	0.13	0.38	0	0.28	0.07	0.15	0	0	0	0	0	0.36	0.196667	0.116667	0.05	0	------	------	K09286	EREBP	------	------	ENOG410YJV7;ENOG410YRS5	K:Transcription;	XP_022002253.1	ethylene-responsive transcription factor 1A-like [Helianthus annuus]	sp|O80337|EF100_ARATH;	Ethylene-responsive transcription factor 1A OS=Arabidopsis thaliana OX=3702 GN=ERF1A PE=1 SV=2;	PF00847.17	AP2	AP2 domain
rna88091	gene59254	LOC110899675	ethylene-responsive transcription factor 1A-like	ERF	PF00847	AP2 domain	1.38	0.68	0.27	2.93	0.73	3.23	1.5	5.41	3.21	6.65	3.14	4.16	8.85	13.58	15.39	0.776667	2.29667	3.37333	4.65	12.6067	------	------	K09286	EREBP	------	------	ENOG410YJV7;ENOG410YRS5	K:Transcription;	XP_022002256.1	ethylene-responsive transcription factor 1A-like [Helianthus annuus]	sp|O80337|EF100_ARATH;	Ethylene-responsive transcription factor 1A OS=Arabidopsis thaliana OX=3702 GN=ERF1A PE=1 SV=2;	PF00847.17	AP2	AP2 domain
rna9184	gene6323	LOC110918938	ethylene-responsive transcription factor RAP2-4-like	ERF	PF00847	AP2 domain	1.61	1.3	0.53	0.49	1.01	1.37	0.86	0.83	2.07	20.49	6.75	13.72	18.65	25.14	40.31	1.14667	0.956667	1.25333	13.6533	28.0333	------	------	K09286	EREBP	------	------	ENOG4111XTC;ENOG410YGN6;ENOG41114DE	K:Transcription;	XP_022018910.1	ethylene-responsive transcription factor RAP2-4-like [Helianthus annuus]	sp|Q8H1E4|RAP24_ARATH;	Ethylene-responsive transcription factor RAP2-4 OS=Arabidopsis thaliana OX=3702 GN=RAP2-4 PE=1 SV=1;	PF00847.17	AP2	AP2 domain
rna9213	gene6350	LOC110919056	ethylene-responsive transcription factor ERF110-like	ERF	PF00847	AP2 domain	0.37	0.53	0.42	1.33	0.87	1.81	1.34	3.43	5.59	4.35	2.8	5.11	0.54	5.12	29.48	0.44	1.33667	3.45333	4.08667	11.7133	------	------	------	------	------	------	ENOG411198J;ENOG410YY7D;ENOG410YYVP	K:Transcription;	XP_022019027.1	ethylene-responsive transcription factor ERF110-like [Helianthus annuus]	sp|Q70II3|EF110_ARATH;	Ethylene-responsive transcription factor ERF110 OS=Arabidopsis thaliana OX=3702 GN=ERF110 PE=2 SV=2;	PF00847.17	AP2	AP2 domain
rna9254	gene6387	LOC110904763	ethylene-responsive transcription factor ERF071-like	ERF	PF00847	AP2 domain	23.24	18.08	5.56	34.06	29.88	40.73	62.89	101.91	103.81	51.59	73.98	89.59	13.36	11.72	8.61	15.6267	34.89	89.5367	71.72	11.23	GO:0006355;GO:0005634;GO:0003700;GO:000367	BP:regulation of transcription, DNA-templated;CC:nucleus;MF:transcription factor activity, sequence-specific DNA binding;MF:DNA binding;	------	------	------	------	ENOG410YTDQ;ENOG410YNYN	K:Transcription;	XP_022006311.1	ethylene-responsive transcription factor ERF071-like [Helianthus annuus]	sp|Q9LQZ2|DRE2D_ARATH;	Dehydration-responsive element-binding protein 2D OS=Arabidopsis thaliana OX=3702 GN=DREB2D PE=2 SV=1;	PF00847.17	AP2	AP2 domain
rna96029	gene64611	LOC110904536	ethylene-responsive transcription factor 1B-like	ERF	PF00847	AP2 domain	0.21	0.3	0	0	0.06	0.28	0.22	0	0.34	2.2	0.44	0.28	9.14	4.98	12.69	0.17	0.113333	0.186667	0.973333	8.93667	------	------	K14516	ERF1	map04016;map04075	MAPK signaling pathway - plant;Plant hormone signal transduction	ENOG410YJVW;ENOG410YJNR;ENOG4111E8T	K:Transcription;	XP_022006072.1	ethylene-responsive transcription factor 1B-like [Helianthus annuus]	sp|Q8LDC8|ERF92_ARATH;	Ethylene-responsive transcription factor 1B OS=Arabidopsis thaliana OX=3702 GN=ERF1B PE=1 SV=2;	PF00847.17	AP2	AP2 domain
rna97006	gene65318	LOC110904998	ethylene-responsive transcription factor 2-like	ERF	PF00847	AP2 domain	0	0.2	0	0.06	0	0.12	0	0.11	0.18	10.4	3.64	8.34	17.62	6.81	2.48	0.066667	0.06	0.096667	7.46	8.97	------	------	K13432;K09286	PTI4;EREBP	map04626	Plant-pathogen interaction	ENOG410YJV7	S:Function unknown	XP_022006559.1	ethylene-responsive transcription factor 2-like [Helianthus annuus]	sp|Q9LW50|ERF2_NICSY;	Ethylene-responsive transcription factor 2 OS=Nicotiana sylvestris OX=4096 GN=ERF2 PE=2 SV=1;	PF00847.17	AP2	AP2 domain
rna97173	gene65426	LOC110905077	dehydration-responsive element-binding protein 1D-like	ERF	PF00847	AP2 domain	0.56	4.93	0.74	0.09	0.25	1.13	0	0	0.09	0	0	0	0	1.12	0	2.07667	0.49	0.03	0	0.373333	------	------	------	------	------	------	ENOG410YK37;ENOG4111DNV	K:Transcription;	XP_022006654.1	dehydration-responsive element-binding protein 1D-like [Helianthus annuus]	sp|Q9FJ93|DRE1D_ARATH;	Dehydration-responsive element-binding protein 1D OS=Arabidopsis thaliana OX=3702 GN=DREB1D PE=2 SV=1;	PF00847.17	AP2	AP2 domain
rna97311	gene65528	LOC110905154	ethylene-responsive transcription factor CRF4-like	ERF	PF00847	AP2 domain	0.24	0.29	0.23	0.12	0.03	0.04	0	0	0	0	0.31	0	0.04	0.34	0.24	0.253333	0.063333	0	0.103333	0.206667	------	------	------	------	------	------	ENOG410YM3E;ENOG41124AA	K:Transcription;	XP_022006738.1	ethylene-responsive transcription factor CRF4-like [Helianthus annuus]	sp|Q9SUE3|CRF4_ARATH;	Ethylene-responsive transcription factor CRF4 OS=Arabidopsis thaliana OX=3702 GN=CRF4 PE=1 SV=2;	PF00847.17	AP2	AP2 domain
rna99578	gene66962	LOC110911103	ethylene-responsive transcription factor ERF008-like	ERF	PF00847	AP2 domain	4.01	2.47	1.69	2.33	2.48	2.63	1.36	2.96	1.78	9.65	4.05	6.92	12.73	12.93	23.5	2.72333	2.48	2.03333	6.87333	16.3867	GO:0006355;GO:0005634;GO:0003700;GO:000367	BP:regulation of transcription, DNA-templated;CC:nucleus;MF:transcription factor activity, sequence-specific DNA binding;MF:DNA binding;	K09286	EREBP	------	------	ENOG41116MV;ENOG410YR77;ENOG41117TK	K:Transcription;	XP_022011371.1	ethylene-responsive transcription factor ERF008-like [Helianthus annuus]	sp|O22174|ERF08_ARATH;	Ethylene-responsive transcription factor ERF008 OS=Arabidopsis thaliana OX=3702 GN=ERF008 PE=2 SV=1;	PF00847.17	AP2	AP2 domain
rna10004	gene6850	LOC110921832	ethylene-responsive transcription factor CRF2-like	ERF	PF00847	AP2 domain	0.86	1.4	0.57	1.71	2.01	1.69	1	0.82	1.74	17.44	8.53	12.22	8.32	6.9	10.58	0.943333	1.80333	1.18667	12.73	8.6	------	------	------	------	------	------	ENOG410YM3E	K:Transcription	XP_022021857.1	ethylene-responsive transcription factor CRF2-like [Helianthus annuus]	sp|Q9SUQ2|CRF2_ARATH;	Ethylene-responsive transcription factor CRF2 OS=Arabidopsis thaliana OX=3702 GN=CRF2 PE=1 SV=1;	PF00847.17	AP2	AP2 domain
rna102130	gene68573	LOC110912086	ethylene-responsive transcription factor ERF013-like	ERF	PF00847	AP2 domain	0.19	1.56	2	0.31	0.11	0.31	0.05	0	0.12	0	0.22	0	0.34	0.16	0	1.25	0.243333	0.056667	0.073333	0.166667	GO:0044238;GO:0010467;GO:0044271;GO:003464	BP:primary metabolic process;BP:gene expression;BP:cellular nitrogen compound biosynthetic process;BP:cellular macromolecule biosynthetic process;	------	------	------	------	ENOG410YX49	K:Transcription	XP_022012446.1	ethylene-responsive transcription factor ERF013-like [Helianthus annuus]	sp|Q9SFE4|ERF12_ARATH;	Ethylene-responsive transcription factor ERF012 OS=Arabidopsis thaliana OX=3702 GN=ERF012 PE=2 SV=1;	PF00847.17	AP2	AP2 domain
rna103377	gene69427	LOC110912541	ethylene-responsive transcription factor ERF011-like	ERF	PF00847	AP2 domain	0.59	1.05	0.66	0.58	0.51	2.43	1.31	2.2	1.98	13	6.73	9.82	9.4	24.61	18.64	0.766667	1.17333	1.83	9.85	17.55	GO:000635	BP:transcription, DNA-templated;	K09286	EREBP	------	------	ENOG41116MV;ENOG410YR77;ENOG41117TK	K:Transcription;	XP_022012986.1	ethylene-responsive transcription factor ERF011-like [Helianthus annuus]	sp|Q9SNE1|ERF11_ARATH;	Ethylene-responsive transcription factor ERF011 OS=Arabidopsis thaliana OX=3702 GN=ERF011 PE=2 SV=1;	PF00847.17	AP2	AP2 domain
rna103661	gene69615	LOC110912626	ethylene-responsive transcription factor RAP2-4-like	ERF	PF00847	AP2 domain	1.95	1.31	1.65	1.17	1.09	2.14	1.09	1.32	1.53	24.43	9.66	15.19	17.97	31.75	10.74	1.63667	1.46667	1.31333	16.4267	20.1533	------	------	K09286	EREBP	------	------	ENOG410YGN6;ENOG4111XTC	K:Transcription;	XP_022013086.1	ethylene-responsive transcription factor RAP2-4-like [Helianthus annuus]	sp|Q8H1E4|RAP24_ARATH;	Ethylene-responsive transcription factor RAP2-4 OS=Arabidopsis thaliana OX=3702 GN=RAP2-4 PE=1 SV=1;	PF00847.17	AP2	AP2 domain
rna104638	gene70319	LOC110912968	dehydration-responsive element-binding protein 2B-like	ERF	PF00847	AP2 domain	4.38	2.48	0.43	4.6	6.7	7.71	11.85	25.12	27.62	227.58	62.74	182.67	119.64	99.71	153.01	2.43	6.33667	21.53	157.663	124.12	------	------	K09286	EREBP	------	------	ENOG410YKCQ	K:Transcription	OTF96605.1	putative DNA-binding domain-containing protein [Helianthus annuus]	sp|O82132|DRE2A_ARATH;	Dehydration-responsive element-binding protein 2A OS=Arabidopsis thaliana OX=3702 GN=DREB2A PE=1 SV=1;	PF00847.17	AP2	AP2 domain
rna104860	gene70476	LOC110914664	ethylene-responsive transcription factor ERF071-like	ERF	PF00847	AP2 domain	0.04	0.54	0.26	0	0.55	0.07	0.5	0.35	0.83	0.26	0.8	0	4.05	2.34	4.68	0.28	0.206667	0.56	0.353333	3.69	------	------	K09286	EREBP	------	------	ENOG410YERP;ENOG410YR4U;ENOG410ZNB5	S:Function unknown;K:Transcription;K:Transcription	XP_022015139.1	ethylene-responsive transcription factor ERF071-like [Helianthus annuus]	sp|Q9LUM4|RAP22_ARATH;	Ethylene-responsive transcription factor RAP2-2 OS=Arabidopsis thaliana OX=3702 GN=RAP2-2 PE=1 SV=2;	PF00847.17	AP2	AP2 domain
rna105125	gene70663	LOC110917506	ethylene-responsive transcription factor ERF114-like	ERF	PF00847	AP2 domain	3.72	3.89	2.8	5.58	5.7	9.81	12.16	6.66	12.74	0.56	10.15	7.72	0.53	1.32	1.54	3.47	7.03	10.52	6.14333	1.13	------	------	------	------	------	------	ENOG410YY7D	K:Transcription	XP_022017737.1	ethylene-responsive transcription factor ERF114-like [Helianthus annuus]	sp|Q9FH54|EF114_ARATH;	Ethylene-responsive transcription factor ERF114 OS=Arabidopsis thaliana OX=3702 GN=ERF114 PE=1 SV=1;	PF00847.17	AP2	AP2 domain
rna10415	gene7136	LOC110906321	ethylene-responsive transcription factor ERF003-like	ERF	PF00847	AP2 domain	1.03	0.54	0.9	0.71	0.18	0.31	0.32	0.18	0.1	0	0	0.1	0	0	0	0.823333	0.4	0.2	0.033333	0	------	------	------	------	------	------	ENOG4111RRZ	K:Transcription	XP_022007169.1	ethylene-responsive transcription factor ERF003-like [Helianthus annuus]	sp|Q94AW5|ERF03_ARATH;	Ethylene-responsive transcription factor ERF003 OS=Arabidopsis thaliana OX=3702 GN=ERF003 PE=2 SV=1;	PF00847.17	AP2	AP2 domain
rna107100	gene72005	LOC110919266	ethylene-responsive transcription factor 3-like	ERF	PF00847	AP2 domain	29.59	25.57	27.09	25.22	31.34	32.03	30.79	30.49	42.8	174.61	69.71	125.14	154.97	256.67	138.98	27.4167	29.53	34.6933	123.153	183.54	------	------	K09286	EREBP	------	------	ENOG410ZNW8;ENOG41108ER;ENOG410YQNQ	K:Transcription;	XP_022019230.1	ethylene-responsive transcription factor 3-like, partial [Helianthus annuus]	sp|Q9SXS8|ERF3_TOBAC;	Ethylene-responsive transcription factor 3 OS=Nicotiana tabacum OX=4097 GN=ERF3 PE=2 SV=1;	PF00847.17	AP2	AP2 domain
rna107564	gene72358	LOC110919366	ethylene-responsive transcription factor ERF039-like	ERF	PF00847	AP2 domain	0.67	0.4	0.47	3.2	3.33	0.66	3.46	7.89	5.28	1.1	2.16	1.81	0.1	0.4	0.29	0.513333	2.39667	5.54333	1.69	0.263333	------	------	K09286	EREBP	------	------	ENOG410YM26;ENOG411144I;ENOG410YK37	K:Transcription;	XP_022019332.1	ethylene-responsive transcription factor ERF039-like [Helianthus annuus]	sp|Q39127|TINY_ARATH;	Ethylene-responsive transcription factor TINY OS=Arabidopsis thaliana OX=3702 GN=TINY PE=2 SV=1;	PF00847.17	AP2	AP2 domain
MSTRG.39891.1	gene72954	LOC110915679	uncharacterized LOC110915679, transcript variant X3	ERF	PF00847	AP2 domain	1.9	1.56	1.39	0.97	1.51	1.1	0.82	1.01	1.96	3.8	2.2	2.6	4.69	6.89	6.44	1.61667	1.19333	1.26333	2.86667	6.00667	------	------	------	------	------	------	ENOG410YIK7;ENOG410Z37D;ENOG4111416	K:Transcription;	XP_022016099.1	uncharacterized protein LOC110915679 isoform X1 [Helianthus annuus]	sp|O80341|EF102_ARATH;	Ethylene-responsive transcription factor 5 OS=Arabidopsis thaliana OX=3702 GN=ERF5 PE=2 SV=1;	PF00847.17;PF12776.4	AP2;Myb_DNA-bind_3	AP2 domain;Myb/SANT-like DNA-binding domain
MSTRG.39892.2	gene72955	LOC110915349	uncharacterized LOC110915349	ERF	PF00847	AP2 domain	3.47	2.49	4.01	2.9	3.18	3.44	3.11	3.4	3.39	7.71	5.75	6.82	13.02	10.7	12.44	3.32333	3.17333	3.3	6.76	12.0533	------	------	K09286	EREBP	------	------	ENOG410Z37D;ENOG4111416;ENOG410YIK7;ENOG41108W0	K:Transcription;	XP_022015720.1	uncharacterized protein LOC110915349 [Helianthus annuus]	sp|O80341|EF102_ARATH;	Ethylene-responsive transcription factor 5 OS=Arabidopsis thaliana OX=3702 GN=ERF5 PE=2 SV=1;	PF00847.17;PF12776.4	AP2;Myb_DNA-bind_3	AP2 domain;Myb/SANT-like DNA-binding domain
rna10712	gene7315	LOC110924075	ethylene-responsive transcription factor TINY-like	ERF	PF00847	AP2 domain	2.82	3.27	2.76	1.13	2.2	2.58	0.35	0.77	1	0.91	2.59	0.84	0.86	0.42	0.54	2.95	1.97	0.706667	1.44667	0.606667	GO:000367	MF:DNA binding;	K09338	HD-ZIP	------	------	ENOG410Z2UE	K:Transcription	XP_022015813.1	homeobox-leucine zipper protein ATHB-13-like isoform X1 [Helianthus annuus]	sp|Q8LC03|ATB13_ARATH;	Homeobox-leucine zipper protein ATHB-13 OS=Arabidopsis thaliana OX=3702 GN=ATHB-13 PE=2 SV=2;	PF00046.26;PF02183.15;PF05920.8	Homeobox;HALZ;Homeobox_KN	Homeobox domain;Homeobox associated leucine zipper;Homeobox KN domain
rna109112	gene73391	LOC110915870	ethylene-responsive transcription factor 12-like	ERF	PF00847	AP2 domain	3.52	2.07	4.68	4.08	6.65	1.76	3.04	2.12	4.56	7.41	4.89	5.16	17.08	7.06	16.09	3.42333	4.16333	3.24	5.82	13.41	------	------	------	------	------	------	------	------	------	------	------	------	------	------	------
rna109307	gene73517	LOC110915843	ethylene-responsive transcription factor 4-like	ERF	PF00847	AP2 domain	0.26	0.41	0.51	0.13	0.46	0.53	0.05	0.36	0.37	0.38	0.46	0.59	0.14	0.11	0	0.393333	0.373333	0.26	0.476667	0.083333	------	------	------	------	------	------	ENOG4111564	K:Transcription	XP_022017742.1	cyclic dof factor 4-like [Helianthus annuus]	sp|P68350|DOF15_ARATH;	Dof zinc finger protein DOF1.5 OS=Arabidopsis thaliana OX=3702 GN=DOF1.5 PE=1 SV=1;	PF02701.12	zf-Dof	Dof domain, zinc finger
rna111479	gene75109	LOC110915110	ethylene-responsive transcription factor ERF118-like	ERF	PF00847	AP2 domain	3	3.14	1.8	1.32	0.85	3.29	0.64	1.47	1.82	2.13	0.96	1.84	1.25	0.98	0.92	2.64667	1.82	1.31	1.64333	1.05	------	------	K09422	MYBP	------	------	COG5147	K:Transcription	XP_022015561.1	transcription factor MYB44-like [Helianthus annuus]	sp|O23160|MYB73_ARATH;	Transcription factor MYB73 OS=Arabidopsis thaliana OX=3702 GN=MYB73 PE=1 SV=1;	PF00249.28;PF13921.3	Myb_DNA-binding;Myb_DNA-bind_6	Myb-like DNA-binding domain;Myb-like DNA-binding domain
rna112722	gene75912	LOC110922317	ethylene-responsive transcription factor CRF2-like	ERF	PF00847	AP2 domain	2.67	2.78	1.07	1.09	2.09	1.93	0.64	0.34	0.99	1.44	1.96	1.43	7.51	17.01	22.76	2.17333	1.70333	0.656667	1.61	15.76	------	------	K13422	MYC2	map04016;map04075	MAPK signaling pathway - plant;Plant hormone signal transduction	ENOG410YCJJ	L:Replication, recombination and repair	XP_022025238.1	transcription factor MYC2-like [Helianthus annuus]	sp|Q39204|MYC2_ARATH;	Transcription factor MYC2 OS=Arabidopsis thaliana OX=3702 GN=MYC2 PE=1 SV=2;	PF14215.3;PF00010.23	bHLH-MYC_N;HLH	bHLH-MYC and R2R3-MYB transcription factors N-terminal;Helix-loop-helix DNA-binding domain
rna113759	gene76630	LOC110922905	ethylene-responsive transcription factor ERF113-like	ERF	PF00847	AP2 domain	0.14	0.14	0	0.27	0.24	0	0.51	0.85	1.76	1.55	0.59	1.1	0.15	0.8	0.55	0.093333	0.17	1.04	1.08	0.5	------	------	------	------	------	------	ENOG410YED8;ENOG41107S8	K:Transcription;	XP_022023549.1	NAC domain-containing protein 83-like [Helianthus annuus]	sp|Q9FY93|NAC83_ARATH;	NAC domain-containing protein 83 OS=Arabidopsis thaliana OX=3702 GN=NAC083 PE=1 SV=1;	PF02365.12	NAM	No apical meristem
rna115626	gene77832	LOC110925586	ethylene-responsive transcription factor ERF039-like	ERF	PF00847	AP2 domain	1.23	0.99	1.58	0.88	0.83	1.12	0.57	0.51	0.85	7.91	3.69	7.06	6.11	3.85	2.77	1.26667	0.943333	0.643333	6.22	4.24333	GO:000727	BP:multicellular organism development;	------	------	------	------	ENOG410YG5N;ENOG41104RE	K:Transcription;	XP_022022911.1	axial regulator YABBY 5-like [Helianthus annuus]	sp|Q9XFB1|YAB3_ARATH;	Axial regulator YABBY 3 OS=Arabidopsis thaliana OX=3702 GN=YAB3 PE=1 SV=1;	PF04690.10;PF09011.7	YABBY;HMG_box_2	YABBY protein;HMG-box domain
rna116769	gene78638	LOC110922706	ethylene-responsive transcription factor 4-like	ERF	PF00847	AP2 domain	0.97	0.89	0.98	1.42	0.95	1.92	0.8	1.26	1.35	4.75	3.47	3.99	6.82	4.92	7.21	0.946667	1.43	1.13667	4.07	6.31667	------	------	------	------	------	------	ENOG410YG8I;ENOG410YB3T	K:Transcription;	XP_022022088.1	transcription repressor KAN1-like isoform X1 [Helianthus annuus]	sp|Q93WJ9|KAN1_ARATH;	Transcription repressor KAN1 OS=Arabidopsis thaliana OX=3702 GN=KAN1 PE=1 SV=1;	PF00249.28	Myb_DNA-binding	Myb-like DNA-binding domain
rna118485	gene79847	LOC110921271	ethylene-responsive transcription factor 4-like	ERF	PF00847	AP2 domain	1.51	1.16	0.91	1.93	2.16	2.25	1.81	2.93	3.91	0.95	1.36	1.7	0.68	3.71	6.14	1.19333	2.11333	2.88333	1.33667	3.51	------	------	K13425	WRKY22	map04016;map04626	MAPK signaling pathway - plant;Plant-pathogen interaction	ENOG410YMDW;ENOG410YINN	K:Transcription;	OTF87471.1	putative WRKY domain-containing protein [Helianthus annuus]	sp|O04609|WRK22_ARATH;	WRKY transcription factor 22 OS=Arabidopsis thaliana OX=3702 GN=WRKY22 PE=2 SV=1;	PF03106.12	WRKY	WRKY DNA -binding domain
rna16882	gene11479	LOC110932210	protein FAR1-RELATED SEQUENCE 5-like	FAR1	PF03101	FAR1 DNA-binding domain	0.21	0	0.96	0.15	0	0.24	0.13	0.17	0.26	0.31	0.66	0.24	0	0	0	0.39	0.13	0.186667	0.403333	0	------	------	------	------	------	------	ENOG410Y5S3;ENOG410ZJSX;ENOG410ZHR7	S:Function unknown;	XP_021999226.1	protein FAR1-RELATED SEQUENCE 5-like isoform X2 [Helianthus annuus]	sp|Q9SZL8|FRS5_ARATH;	Protein FAR1-RELATED SEQUENCE 5 OS=Arabidopsis thaliana OX=3702 GN=FRS5 PE=1 SV=1;	PF10551.6;PF03101.12	MULE;FAR1	MULE transposase domain;FAR1 DNA-binding domain
MSTRG.7148.1	gene12980	LOC110930901	protein FAR1-RELATED SEQUENCE 3	FAR1	PF03101	FAR1 DNA-binding domain	2.77	2.67	2.32	2.81	3.82	3.35	3.54	3.69	4.24	10.26	8.77	11.59	14.44	9.72	13.86	2.58667	3.32667	3.82333	10.2067	12.6733	------	------	------	------	------	------	ENOG410ZPZY;ENOG410Y5S3;ENOG410ZJSX	S:Function unknown;	XP_022029987.1	protein FAR1-RELATED SEQUENCE 3 [Helianthus annuus]	sp|Q9ZVC9|FRS3_ARATH;	Protein FAR1-RELATED SEQUENCE 3 OS=Arabidopsis thaliana OX=3702 GN=FRS3 PE=1 SV=2;	PF10551.6;PF03101.12;PF04434.14	MULE;FAR1;SWIM	MULE transposase domain;FAR1 DNA-binding domain;SWIM zinc finger
rna23417	gene15941	LOC110936834	protein FAR1-RELATED SEQUENCE 5-like, transcript variant X1	FAR1	PF03101	FAR1 DNA-binding domain	1.76	2.63	7.99	0.9	0	2.62	4.25	3.89	2.15	1.15	6.07	7.02	0	0	0.03	4.12667	1.17333	3.43	4.74667	0.01	------	------	------	------	------	------	ENOG410Y5S3;ENOG410ZJSX	S:Function unknown;	XP_022034934.1	protein FAR1-RELATED SEQUENCE 5-like isoform X1 [Helianthus annuus]	sp|Q9SZL8|FRS5_ARATH;	Protein FAR1-RELATED SEQUENCE 5 OS=Arabidopsis thaliana OX=3702 GN=FRS5 PE=1 SV=1;	PF10551.6;PF03101.12	MULE;FAR1	MULE transposase domain;FAR1 DNA-binding domain
MSTRG.9833.1	gene17982	LOC110938108	putative protein FAR1-RELATED SEQUENCE 10, transcript variant X3	FAR1	PF03101	FAR1 DNA-binding domain	1.38	1.51	1.17	1.45	1.45	1.43	1.49	1.78	1.47	5.38	3.73	3.98	5.91	3.83	6.06	1.35333	1.44333	1.58	4.36333	5.26667	GO:0006355;GO:000827	BP:regulation of transcription, DNA-templated;MF:zinc ion binding;	------	------	------	------	ENOG411183B;ENOG410YDZ2;ENOG410Y6IJ	S:Function unknown;	XP_022036275.1	putative protein FAR1-RELATED SEQUENCE 10 [Helianthus annuus]	sp|Q9LKR4|FRS10_ARATH;	Putative protein FAR1-RELATED SEQUENCE 10 OS=Arabidopsis thaliana OX=3702 GN=FRS10 PE=2 SV=2;	PF10551.6;PF03101.12;PF04434.14	MULE;FAR1;SWIM	MULE transposase domain;FAR1 DNA-binding domain;SWIM zinc finger
rna34384	gene23244	LOC110942300	protein FAR1-RELATED SEQUENCE 5-like, transcript variant X3	FAR1	PF03101	FAR1 DNA-binding domain	0.58	0.65	0.39	0.74	0.86	0.84	0.54	0.61	1.28	1.89	0.99	2.13	1.22	0.7	0.49	0.54	0.813333	0.81	1.67	0.803333	------	------	------	------	------	------	ENOG410Y5S3;ENOG410ZJSX	S:Function unknown;	XP_022014743.1	protein FAR1-RELATED SEQUENCE 5-like [Helianthus annuus]	sp|Q9SZL8|FRS5_ARATH;	Protein FAR1-RELATED SEQUENCE 5 OS=Arabidopsis thaliana OX=3702 GN=FRS5 PE=1 SV=1;	PF10551.6;PF03101.12	MULE;FAR1	MULE transposase domain;FAR1 DNA-binding domain
rna34930	gene23587	LOC110866051	protein FAR1-RELATED SEQUENCE 5-like	FAR1	PF03101	FAR1 DNA-binding domain	0.35	0.42	0.34	0.54	0.44	0.35	0.15	0	0	0.16	0.08	0	0	0.03	0	0.37	0.443333	0.05	0.08	0.01	------	------	------	------	------	------	ENOG410Y5S3;ENOG41106YH;ENOG410ZJSX;ENOG410YB4A	S:Function unknown;	XP_021971097.1	protein FAR1-RELATED SEQUENCE 5-like [Helianthus annuus]	sp|Q9LIE5|FHY3_ARATH;	Protein FAR-RED ELONGATED HYPOCOTYL 3 OS=Arabidopsis thaliana OX=3702 GN=FHY3 PE=1 SV=1;	PF10551.6;PF03101.12	MULE;FAR1	MULE transposase domain;FAR1 DNA-binding domain
MSTRG.13810.2	gene25131	LOC110865313	uncharacterized LOC110865313, transcript variant X2	FAR1	PF03101	FAR1 DNA-binding domain	0.67	0.95	0.61	1.36	1.92	3.06	6.09	10.24	15.85	223.47	21.6	35.91	73.14	81.69	45.03	0.743333	2.11333	10.7267	93.66	66.62	------	------	------	------	------	------	------	------	XP_021970250.1	uncharacterized protein LOC110865313 isoform X1 [Helianthus annuus]	------	------	PF03101.12	FAR1	FAR1 DNA-binding domain
rna46940	gene31475	LOC110872816	protein FAR1-RELATED SEQUENCE 5-like, transcript variant X1	FAR1	PF03101	FAR1 DNA-binding domain	0.33	0	0	0	0	0.1	0.18	0.13	0	0	0	0	0	0	0	0.11	0.033333	0.103333	0	0	------	------	------	------	------	------	ENOG410Y5S3;ENOG410ZJSX	S:Function unknown;	XP_021977383.1	protein FAR1-RELATED SEQUENCE 5-like isoform X1 [Helianthus annuus]	sp|Q9SZL8|FRS5_ARATH;	Protein FAR1-RELATED SEQUENCE 5 OS=Arabidopsis thaliana OX=3702 GN=FRS5 PE=1 SV=1;	PF10551.6;PF03101.12	MULE;FAR1	MULE transposase domain;FAR1 DNA-binding domain
MSTRG.1895.1	gene3276	LOC110931191	protein FAR1-RELATED SEQUENCE 5-like	FAR1	PF03101	FAR1 DNA-binding domain	0	0	0	0	0	0.02	0.02	0	0.04	0.43	0.04	0.43	0.07	0.21	0.02	0	0.006667	0.02	0.3	0.1	------	------	------	------	------	------	ENOG410Y5S3;ENOG410ZJSX	S:Function unknown;	XP_022030289.1	protein FAR1-RELATED SEQUENCE 5-like [Helianthus annuus]	sp|Q9SZL8|FRS5_ARATH;	Protein FAR1-RELATED SEQUENCE 5 OS=Arabidopsis thaliana OX=3702 GN=FRS5 PE=1 SV=1;	PF10551.6;PF03101.12;PF04434.14	MULE;FAR1;SWIM	MULE transposase domain;FAR1 DNA-binding domain;SWIM zinc finger
rna5242	gene3620	LOC110879535	protein FAR1-RELATED SEQUENCE 7-like, transcript variant X2	FAR1	PF03101	FAR1 DNA-binding domain	4.25	3.09	1.7	3.45	5.74	6	3.99	5.22	6.18	22.07	9.17	17.74	28.4	27.68	27.91	3.01333	5.06333	5.13	16.3267	27.9967	GO:000635	BP:regulation of transcription, DNA-templated;	------	------	------	------	ENOG4111CH8;ENOG411181W;ENOG41114E4;ENOG410ZMIB	S:Function unknown;	XP_021983698.1	protein FAR1-RELATED SEQUENCE 5-like isoform X1 [Helianthus annuus]	sp|Q9SZL8|FRS5_ARATH;	Protein FAR1-RELATED SEQUENCE 5 OS=Arabidopsis thaliana OX=3702 GN=FRS5 PE=1 SV=1;	PF03101.12	FAR1	FAR1 DNA-binding domain
rna5311	gene3662	LOC110932270	protein FAR1-RELATED SEQUENCE 5-like	FAR1	PF03101	FAR1 DNA-binding domain	1.07	1.91	1.34	2.36	4.08	7.14	3.44	1.84	3.57	4.6	4.3	3.66	0.86	3.14	0.89	1.44	4.52667	2.95	4.18667	1.63	------	------	------	------	------	------	ENOG410Y5S3;ENOG410ZJSX	S:Function unknown;	XP_022031313.1	protein FAR1-RELATED SEQUENCE 5-like [Helianthus annuus]	sp|Q9SZL8|FRS5_ARATH;	Protein FAR1-RELATED SEQUENCE 5 OS=Arabidopsis thaliana OX=3702 GN=FRS5 PE=1 SV=1;	PF10551.6;PF03101.12	MULE;FAR1	MULE transposase domain;FAR1 DNA-binding domain
rna54530	gene36676	LOC110878583	protein FAR1-RELATED SEQUENCE 5-like	FAR1	PF03101	FAR1 DNA-binding domain	3.57	3.4	2.09	3.27	3.4	3.3	2.69	3.71	2.63	9.77	5.32	7.28	14.56	10.69	11.06	3.02	3.32333	3.01	7.45667	12.1033	------	------	------	------	------	------	ENOG41116VQ;ENOG410ZMIB;ENOG41113A0	S:Function unknown;	XP_021982616.1	protein FAR1-RELATED SEQUENCE 5-like [Helianthus annuus]	sp|Q9SZL8|FRS5_ARATH;	Protein FAR1-RELATED SEQUENCE 5 OS=Arabidopsis thaliana OX=3702 GN=FRS5 PE=1 SV=1;	PF03101.12	FAR1	FAR1 DNA-binding domain
rna54936	gene36962	LOC110876390	protein FAR1-RELATED SEQUENCE 5-like	FAR1	PF03101	FAR1 DNA-binding domain	0.39	0.04	0.08	0.32	0.14	0.2	0.23	0.11	0.08	0	0.04	0.04	0.26	0.21	0.08	0.17	0.22	0.14	0.026667	0.183333	------	------	------	------	------	------	ENOG410Y5S3;ENOG410ZJSX	S:Function unknown;	XP_021980255.1	protein FAR1-RELATED SEQUENCE 5-like [Helianthus annuus]	sp|Q9SZL8|FRS5_ARATH;	Protein FAR1-RELATED SEQUENCE 5 OS=Arabidopsis thaliana OX=3702 GN=FRS5 PE=1 SV=1;	PF03101.12;PF10551.6	FAR1;MULE	FAR1 DNA-binding domain;MULE transposase domain
MSTRG.20271.2	gene36992	LOC110874700	uncharacterized LOC110874700	FAR1	PF03101	FAR1 DNA-binding domain	13.84	7.84	10.66	12.98	6.19	5.75	5.31	7.49	8.53	0	4.01	1.53	0	0.08	0	10.78	8.30667	7.11	1.84667	0.026667	------	------	------	------	------	------	------	------	------	------	------	------	------	------	------
MSTRG.20271.1	gene36994	LOC110876404	protein FAR1-RELATED SEQUENCE 5-like	FAR1	PF03101	FAR1 DNA-binding domain	9.18	4.94	8.27	6.94	5.04	2.13	2.88	2.39	2.55	0.07	1.41	0.36	0	0	0	7.46333	4.70333	2.60667	0.613333	0	------	------	------	------	------	------	ENOG410Y5S3;ENOG4111ADB;ENOG410ZJSX;ENOG410Y5UH;ENOG410YB4A	S:Function unknown;	XP_021980270.1	protein FAR1-RELATED SEQUENCE 5-like [Helianthus annuus]	sp|Q9SZL8|FRS5_ARATH;	Protein FAR1-RELATED SEQUENCE 5 OS=Arabidopsis thaliana OX=3702 GN=FRS5 PE=1 SV=1;	PF04434.14	SWIM	SWIM zinc finger
rna55467	gene37316	LOC110878978	protein FAR1-RELATED SEQUENCE 5-like, transcript variant X1	FAR1	PF03101	FAR1 DNA-binding domain	0	0.08	0.18	0	0	0.19	0.51	0.43	0.21	0.1	0.16	0.76	0.02	0	0	0.086667	0.063333	0.383333	0.34	0.006667	------	------	------	------	------	------	ENOG410Y5S3;ENOG410ZJSX	S:Function unknown;	XP_021983073.1	protein FAR1-RELATED SEQUENCE 5-like isoform X1 [Helianthus annuus]	sp|Q9SZL8|FRS5_ARATH;	Protein FAR1-RELATED SEQUENCE 5 OS=Arabidopsis thaliana OX=3702 GN=FRS5 PE=1 SV=1;	PF10551.6;PF03101.12	MULE;FAR1	MULE transposase domain;FAR1 DNA-binding domain
MSTRG.23150.1	gene42212	LOC110882037	protein FAR1-RELATED SEQUENCE 5-like, transcript variant X2	FAR1	PF03101	FAR1 DNA-binding domain	1.13	1.54	0.32	1.03	1.29	2.88	2.77	4.5	5.53	16.75	10.9	15.93	15.75	17.87	20.51	0.996667	1.73333	4.26667	14.5267	18.0433	------	------	------	------	------	------	ENOG41116VQ;ENOG4111ADB;ENOG410Y5UH;ENOG410Y5S3;ENOG41113A0	S:Function unknown;	XP_021985832.1	protein FAR1-RELATED SEQUENCE 5-like isoform X1 [Helianthus annuus]	sp|Q3E7I5|FRS12_ARATH;	Protein FAR1-RELATED SEQUENCE 12 OS=Arabidopsis thaliana OX=3702 GN=FRS12 PE=2 SV=1;	PF03101.12	FAR1	FAR1 DNA-binding domain
rna70883	gene47649	LOC110890201	protein FAR1-RELATED SEQUENCE 5-like, transcript variant X1	FAR1	PF03101	FAR1 DNA-binding domain	0	0.23	0.21	0.12	0	0.29	0.21	0.09	0.09	0.06	0.22	0.6	0	0	0	0.146667	0.136667	0.13	0.293333	0	------	------	------	------	------	------	ENOG410Y5S3;ENOG410ZJSX	S:Function unknown;	XP_021993473.1	protein FAR1-RELATED SEQUENCE 5-like isoform X1 [Helianthus annuus]	sp|Q9SZL8|FRS5_ARATH;	Protein FAR1-RELATED SEQUENCE 5 OS=Arabidopsis thaliana OX=3702 GN=FRS5 PE=1 SV=1;	PF10551.6;PF03101.12	MULE;FAR1	MULE transposase domain;FAR1 DNA-binding domain
rna71728	gene48229	LOC110890497	protein FAR1-RELATED SEQUENCE 5-like, transcript variant X3	FAR1	PF03101	FAR1 DNA-binding domain	2.1	1.92	3.14	1.78	2	1.9	0.98	1.4	1.07	1.3	1.95	1.67	2.76	0.1	0.48	2.38667	1.89333	1.15	1.64	1.11333	------	------	------	------	------	------	ENOG410Y5S3;ENOG410ZJSX	S:Function unknown;	XP_021977383.1	protein FAR1-RELATED SEQUENCE 5-like isoform X1 [Helianthus annuus]	sp|Q9SZL8|FRS5_ARATH;	Protein FAR1-RELATED SEQUENCE 5 OS=Arabidopsis thaliana OX=3702 GN=FRS5 PE=1 SV=1;	PF10551.6;PF03101.12	MULE;FAR1	MULE transposase domain;FAR1 DNA-binding domain
rna81208	gene54612	LOC110896100	protein FAR1-RELATED SEQUENCE 5-like, transcript variant X1	FAR1	PF03101	FAR1 DNA-binding domain	0.13	0	0.17	0	0	0.06	0.08	0.02	0	0.09	0.4	0.59	0	0	0.08	0.1	0.02	0.033333	0.36	0.026667	------	------	------	------	------	------	ENOG410Y5S3;ENOG410ZJSX	S:Function unknown;	XP_021999225.1	protein FAR1-RELATED SEQUENCE 5-like isoform X1 [Helianthus annuus]	sp|Q9SZL8|FRS5_ARATH;	Protein FAR1-RELATED SEQUENCE 5 OS=Arabidopsis thaliana OX=3702 GN=FRS5 PE=1 SV=1;	PF10551.6;PF03101.12	MULE;FAR1	MULE transposase domain;FAR1 DNA-binding domain
rna86203	gene58010	LOC110898978	protein FAR1-RELATED SEQUENCE 5-like, transcript variant X1	FAR1	PF03101	FAR1 DNA-binding domain	0.15	0	0.03	0.01	0	0.08	0	0.03	0	0.03	0.23	0.31	0	0	0	0.06	0.03	0.01	0.19	0	------	------	------	------	------	------	ENOG410Y5S3;ENOG410ZJSX	S:Function unknown;	XP_022001527.1	protein FAR1-RELATED SEQUENCE 5-like isoform X1 [Helianthus annuus]	sp|Q9SZL8|FRS5_ARATH;	Protein FAR1-RELATED SEQUENCE 5 OS=Arabidopsis thaliana OX=3702 GN=FRS5 PE=1 SV=1;	PF10551.6;PF03101.12	MULE;FAR1	MULE transposase domain;FAR1 DNA-binding domain
rna86599	gene58270	LOC110899129	protein FAR1-RELATED SEQUENCE 7-like	FAR1	PF03101	FAR1 DNA-binding domain	4.61	4.58	5.66	4.64	4.86	5.37	3.48	3.3	3.23	5.71	6.04	6.36	6.38	3.1	3.26	4.95	4.95667	3.33667	6.03667	4.24667	GO:0006355;GO:000827	BP:regulation of transcription, DNA-templated;MF:zinc ion binding;	------	------	------	------	ENOG4111ADB;ENOG410ZJSX	S:Function unknown;	OTG02154.1	putative FAR1-related sequence 7 [Helianthus annuus]	sp|Q9M8J3|FRS7_ARATH;	Protein FAR1-RELATED SEQUENCE 7 OS=Arabidopsis thaliana OX=3702 GN=FRS7 PE=2 SV=1;	PF03101.12;PF10551.6;PF04434.14	FAR1;MULE;SWIM	FAR1 DNA-binding domain;MULE transposase domain;SWIM zinc finger
rna86601	gene58272	LOC110901580	protein FAR1-RELATED SEQUENCE 5-like	FAR1	PF03101	FAR1 DNA-binding domain	0.27	0.05	0.11	0.07	0	0.02	0.01	0	0	0.32	0.05	0	0.84	4.03	1.76	0.143333	0.03	0.003333	0.123333	2.21	------	------	------	------	------	------	ENOG410Y5S3;ENOG410ZJSX	S:Function unknown;	XP_022004087.1	protein FAR1-RELATED SEQUENCE 5-like [Helianthus annuus]	sp|Q9SZL8|FRS5_ARATH;	Protein FAR1-RELATED SEQUENCE 5 OS=Arabidopsis thaliana OX=3702 GN=FRS5 PE=1 SV=1;	PF10551.6;PF03101.12	MULE;FAR1	MULE transposase domain;FAR1 DNA-binding domain
MSTRG.31806.1	gene58331	LOC110903173	uncharacterized LOC110903173, transcript variant X2	FAR1	PF03101	FAR1 DNA-binding domain	16.37	26.07	9.48	15.81	25.19	14.88	13.81	19.42	21.72	7.69	17.57	22.03	9.49	7.75	4.27	17.3067	18.6267	18.3167	15.7633	7.17	------	------	------	------	------	------	------	------	------	------	------	------	------	------	------
MSTRG.32251.1	gene59141	LOC110903335	uncharacterized LOC110903335	FAR1	PF03101	FAR1 DNA-binding domain	0	0	0	0	0	0	0	0	0.06	0.59	0.14	0.41	2.26	1.45	1.65	0	0	0.02	0.38	1.78667	------	------	------	------	------	------	------	------	------	------	------	------	------	------	------
rna93685	gene63010	LOC110909175	protein FAR1-RELATED SEQUENCE 5-like	FAR1	PF03101	FAR1 DNA-binding domain	0	0.01	0.46	0	0	0.02	0.21	0.09	0	0.11	0	0	0	0	0	0.156667	0.006667	0.1	0.036667	0	------	------	------	------	------	------	ENOG410Y5S3;ENOG410ZJSX	S:Function unknown;	XP_022009890.1	protein FAR1-RELATED SEQUENCE 5-like [Helianthus annuus]	sp|Q9SZL8|FRS5_ARATH;	Protein FAR1-RELATED SEQUENCE 5 OS=Arabidopsis thaliana OX=3702 GN=FRS5 PE=1 SV=1;	PF10551.6;PF03101.12	MULE;FAR1	MULE transposase domain;FAR1 DNA-binding domain
rna94393	gene63475	LOC110903753	protein FAR1-RELATED SEQUENCE 5-like	FAR1	PF03101	FAR1 DNA-binding domain	0	0	0	0	0	0	0.05	0	0	0.3	0.05	0.11	0.37	0.16	0.25	0	0	0.016667	0.153333	0.26	------	------	------	------	------	------	ENOG410Y5S3;ENOG410ZJSX	S:Function unknown;	XP_022005234.1	protein FAR1-RELATED SEQUENCE 5-like [Helianthus annuus]	sp|Q9SZL8|FRS5_ARATH;	Protein FAR1-RELATED SEQUENCE 5 OS=Arabidopsis thaliana OX=3702 GN=FRS5 PE=1 SV=1;	PF10551.6;PF03101.12	MULE;FAR1	MULE transposase domain;FAR1 DNA-binding domain
rna94903	gene63832	LOC110904003	protein FAR1-RELATED SEQUENCE 5-like, transcript variant X2	FAR1	PF03101	FAR1 DNA-binding domain	1.15	1.01	0.63	0.17	0.63	0.77	0.56	0.48	0.42	0.05	0.17	0.32	0.34	0.24	0.16	0.93	0.523333	0.486667	0.18	0.246667	------	------	------	------	------	------	ENOG410Y5S3;ENOG410ZJSX	S:Function unknown;	XP_022005501.1	protein FAR1-RELATED SEQUENCE 5-like isoform X1 [Helianthus annuus]	sp|Q9SZL8|FRS5_ARATH;	Protein FAR1-RELATED SEQUENCE 5 OS=Arabidopsis thaliana OX=3702 GN=FRS5 PE=1 SV=1;	PF10551.6;PF03101.12;PF04434.14	MULE;FAR1;SWIM	MULE transposase domain;FAR1 DNA-binding domain;SWIM zinc finger
MSTRG.36549.1	gene66875	LOC110913444	protein FAR1-RELATED SEQUENCE 1-like	FAR1	PF03101	FAR1 DNA-binding domain	0.8	0.12	0.09	0.3	0.77	0.36	1.64	0.47	1.21	0.41	1.86	1.38	0.2	0.6	0.22	0.336667	0.476667	1.10667	1.21667	0.34	------	------	------	------	------	------	ENOG410Y5S3;ENOG410ZJSX;ENOG410YB4A;ENOG410Y5UH;ENOG410ZD4W	S:Function unknown;	XP_022013967.1	protein FAR1-RELATED SEQUENCE 1-like [Helianthus annuus]	sp|Q5UBY2|FRS1_ARATH;	Protein FAR1-RELATED SEQUENCE 1 OS=Arabidopsis thaliana OX=3702 GN=FRS1 PE=1 SV=1;	------	------	------
rna103788	gene69706	LOC110914355	protein FAR1-RELATED SEQUENCE 5-like	FAR1	PF03101	FAR1 DNA-binding domain	0.6	0.64	1.32	0.39	2.06	3.21	0.81	2.23	1.99	9.21	2.79	5.73	0.05	0.33	0.05	0.853333	1.88667	1.67667	5.91	0.143333	------	------	------	------	------	------	ENOG410ZJSX	S:Function unknown	XP_022014844.1	protein FAR1-RELATED SEQUENCE 5-like [Helianthus annuus]	sp|Q9SZL8|FRS5_ARATH;	Protein FAR1-RELATED SEQUENCE 5 OS=Arabidopsis thaliana OX=3702 GN=FRS5 PE=1 SV=1;	PF10551.6;PF03101.12;PF04434.14	MULE;FAR1;SWIM	MULE transposase domain;FAR1 DNA-binding domain;SWIM zinc finger
rna108630	gene73044	LOC110917036	protein FAR-RED ELONGATED HYPOCOTYL 3, transcript variant X5	FAR1	PF03101	FAR1 DNA-binding domain	2.61	2.31	2.77	2.79	3.23	2.88	2.72	3.3	2.84	8.54	7.08	9.1	13.62	12.23	17.08	2.56333	2.96667	2.95333	8.24	14.31	GO:0009585;GO:0010218;GO:0042753;GO:0045893;GO:0005634;GO:0003700;GO:000827	BP:red, far-red light phototransduction;BP:response to far red light;BP:positive regulation of circadian rhythm;BP:positive regulation of transcription, DNA-templated;CC:nucleus;MF:transcription factor activity, sequence-specific DNA binding;MF:zinc ion binding;	------	------	------	------	ENOG410ZJSX;ENOG410YB4A	S:Function unknown;	XP_022017340.1	protein FAR-RED ELONGATED HYPOCOTYL 3 isoform X1 [Helianthus annuus]	sp|Q9LIE5|FHY3_ARATH;	Protein FAR-RED ELONGATED HYPOCOTYL 3 OS=Arabidopsis thaliana OX=3702 GN=FHY3 PE=1 SV=1;	PF10551.6;PF03101.12;PF04434.14;PF00872.15	MULE;FAR1;SWIM;Transposase_mut	MULE transposase domain;FAR1 DNA-binding domain;SWIM zinc finger;Transposase, Mutator family
rna10771	gene7361	LOC110898277	protein FAR1-RELATED SEQUENCE 5-like	FAR1	PF03101	FAR1 DNA-binding domain	29.91	15.05	2.09	3.25	6.3	5.21	0.14	0.79	0.54	0.29	1.36	0.55	0	0	0	15.6833	4.92	0.49	0.733333	0	GO:0006355;GO:0005634;GO:0003700;GO:0046983;GO:000367	BP:regulation of transcription, DNA-templated;CC:nucleus;MF:transcription factor activity, sequence-specific DNA binding;MF:protein dimerization activity;MF:DNA binding;	K09264	K09264	------	------	COG5068	K:Transcription	XP_022017231.1	floral homeotic protein AGAMOUS-like isoform X1 [Helianthus annuus]	sp|Q40872|AG_PANGI;	Floral homeotic protein AGAMOUS OS=Panax ginseng OX=4054 GN=AG2 PE=2 SV=1;	PF00319.15;PF01486.14	SRF-TF;K-box	SRF-type transcription factor;K-box region
MSTRG.40718.1	gene74598	LOC110920129	protein FAR1-RELATED SEQUENCE 5-like	FAR1	PF03101	FAR1 DNA-binding domain	0	0	0.19	0.96	0	0	0	0.72	0	0	0	8.64	41.15	16.74	9.52	0.063333	0.32	0.24	2.88	22.47	------	------	------	------	------	------	ENOG4111K1M;ENOG4111S0I;ENOG4111MC5;COG2816;ENOG4111KH4	S:Function unknown;L:Replication, recombination and repair;S:Function unknown	XP_022020098.1	protein FAR-RED IMPAIRED RESPONSE 1-like [Helianthus annuus]	sp|Q2HEW5|CHG2_CHAGB;	PKS-NRPS hybrid synthetase CHGG_01239 OS=Chaetomium globosum;	PF10551.6;PF03101.12	MULE;FAR1	MULE transposase domain;FAR1 DNA-binding domain
rna110947	gene74709	LOC110920177	protein FAR-RED IMPAIRED RESPONSE 1-like	FAR1	PF03101	FAR1 DNA-binding domain	0.97	0.97	0.79	0.97	1.35	1.28	0.66	0.47	1.13	0.8	1.42	1.16	0.47	0.71	0.62	0.91	1.2	0.753333	1.12667	0.6	GO:000998	BP:cellular process;	------	------	------	------	ENOG410ZZ2C	K:Transcription	XP_022024452.1	auxin response factor 18-like [Helianthus annuus]	sp|Q653H7|ARFR_ORYSJ;	Auxin response factor 18 OS=Oryza sativa subsp. japonica OX=39947 GN=ARF18 PE=2 SV=1;	PF06507.10;PF02362.18;PF02309.13	Auxin_resp;B3;AUX_IAA	Auxin response factor;B3 DNA binding domain;AUX/IAA family
rna13263	gene8984	LOC110931280	protein FAR1-RELATED SEQUENCE 5-like	FAR1	PF03101	FAR1 DNA-binding domain	4.82	5.12	7.38	3.87	5.37	4.12	2.93	3.45	4.54	2.45	5.04	3.09	4.39	1.49	1.34	5.77333	4.45333	3.64	3.52667	2.40667	------	------	------	------	------	------	ENOG4110TCK	K:Transcription	XP_022039520.1	protein SCARECROW-like [Helianthus annuus]	sp|Q2Z2E9|SCR_IPONI;	Protein SCARECROW OS=Ipomoea nil OX=35883 GN=SCR PE=1 SV=1;	PF03514.11	GRAS	GRAS domain family
rna14485	gene9859	LOC110929169	uncharacterized LOC110929169, transcript variant X1	FAR1	PF03101	FAR1 DNA-binding domain	1.77	0.67	0.29	0.29	0.34	0.74	0.27	1.26	0.94	10.49	4.38	4.9	14.16	16.19	18.15	0.91	0.456667	0.823333	6.59	16.1667	------	------	------	------	------	------	ENOG410YIAM;ENOG410ZKKD	S:Function unknown;	XP_022028013.1	B-box zinc finger protein 21-like [Helianthus annuus]	sp|Q9LQZ7|BBX21_ARATH;	B-box zinc finger protein 21 OS=Arabidopsis thaliana OX=3702 GN=BBX21 PE=1 SV=1;	PF00643.21;PF10080.6	zf-B_box;DUF2318	B-box zinc finger;Predicted membrane protein
MSTRG.7025.2	gene12752	LOC110930749	GATA transcription factor 26-like	GATA	PF00320	GATA zinc finger	4.33	1.85	2.16	2.27	3.44	2.8	1.41	1.14	1.17	4.15	2.93	4.03	4.74	2.23	2.12	2.78	2.83667	1.24	3.70333	3.03	------	------	------	------	------	------	COG5641	K:Transcription	XP_022029808.1	GATA transcription factor 26-like [Helianthus annuus]	sp|Q8W4H1|GAT26_ARATH;	GATA transcription factor 26 OS=Arabidopsis thaliana OX=3702 GN=GATA26 PE=2 SV=1;	PF00320.24;PF13919.3;PF16550.2	GATA;ASXH;RPN13_C	GATA zinc finger;Asx homology domain;UCH-binding domain
rna35484	gene23970	LOC110864579	GATA transcription factor 15-like	GATA	PF00320	GATA zinc finger	0.97	0.94	1.35	0.16	0.43	0.16	0.06	0	0.38	0.55	1.42	0.49	0.27	0.21	0.73	1.08667	0.25	0.146667	0.82	0.403333	------	------	------	------	------	------	COG5641	K:Transcription	XP_021969370.1	GATA transcription factor 15-like [Helianthus annuus]	sp|Q9FJ10|GAT16_ARATH;	GATA transcription factor 16 OS=Arabidopsis thaliana OX=3702 GN=GATA16 PE=2 SV=1;	PF00320.24	GATA	GATA zinc finger
rna41089	gene27545	LOC110868133	GATA transcription factor 19-like	GATA	PF00320	GATA zinc finger	0.48	0.65	0.94	0.61	0.3	0.76	0.11	0.44	0.26	0.13	0.36	0	0	0	0.07	0.69	0.556667	0.27	0.163333	0.023333	------	------	------	------	------	------	COG5641	K:Transcription	XP_021972918.1	GATA transcription factor 19-like [Helianthus annuus]	sp|Q8LC79|GAT18_ARATH;	GATA transcription factor 18 OS=Arabidopsis thaliana OX=3702 GN=GATA18 PE=2 SV=2;	PF00320.24	GATA	GATA zinc finger
rna41181	gene27582	LOC110868160	GATA transcription factor 12-like	GATA	PF00320	GATA zinc finger	1.9	2.92	5.24	1.35	1.54	2.1	0.32	1.05	0.77	2.04	4.2	1.63	1.33	0.87	1.21	3.35333	1.66333	0.713333	2.62333	1.13667	------	------	------	------	------	------	COG5641	K:Transcription	XP_021972950.1	GATA transcription factor 12-like [Helianthus annuus]	sp|O82632|GATA9_ARATH;	GATA transcription factor 9 OS=Arabidopsis thaliana OX=3702 GN=GATA9 PE=2 SV=1;	PF00320.24	GATA	GATA zinc finger
rna41758	gene27944	LOC110868384	GATA transcription factor 11-like, transcript variant X1	GATA	PF00320	GATA zinc finger	4.27	3.83	2.6	3.83	4.41	5.23	3.97	4.81	6.1	0.91	3	2.39	1.02	1.02	0.72	3.56667	4.49	4.96	2.1	0.92	------	------	------	------	------	------	COG5641;ENOG410Y9MH	K:Transcription;S:Function unknown	XP_021973226.1	GATA transcription factor 11-like isoform X1 [Helianthus annuus]	sp|Q6DBP8|GAT11_ARATH;	GATA transcription factor 11 OS=Arabidopsis thaliana OX=3702 GN=GATA11 PE=2 SV=1;	PF00320.24	GATA	GATA zinc finger
MSTRG.1655.1	gene2876	LOC110875469	GATA transcription factor 11-like	GATA	PF00320	GATA zinc finger	2.63	4.36	3.93	2.67	3.73	3.74	2.88	3.12	2.95	24.36	5.47	20.82	16.55	17.44	24.2	3.64	3.38	2.98333	16.8833	19.3967	------	------	------	------	------	------	COG5641;ENOG410Y9MH	K:Transcription;	XP_021979361.1	GATA transcription factor 11-like [Helianthus annuus]	sp|Q9SV30|GATA8_ARATH;	GATA transcription factor 8 OS=Arabidopsis thaliana OX=3702 GN=GATA8 PE=2 SV=1;	PF00320.24	GATA	GATA zinc finger
rna46026	gene30876	LOC110872465	GATA transcription factor 8-like	GATA	PF00320	GATA zinc finger	2.44	3.42	2.15	1.58	4.01	2.94	2.05	3.21	2.98	1.55	1.53	2.07	1.06	0.84	1.13	2.67	2.84333	2.74667	1.71667	1.01	------	------	------	------	------	------	COG5641;ENOG410Y9MH	K:Transcription;S:Function unknown	XP_021976958.1	GATA transcription factor 8-like [Helianthus annuus]	sp|Q9SV30|GATA8_ARATH;	GATA transcription factor 8 OS=Arabidopsis thaliana OX=3702 GN=GATA8 PE=2 SV=1;	PF00320.24	GATA	GATA zinc finger
rna50124	gene33681	LOC110877042	GATA transcription factor 21-like	GATA	PF00320	GATA zinc finger	5.28	7.16	5.3	2.97	5.74	6.61	1.86	2.43	1.48	0.14	1.14	0.14	0.41	0.04	0.19	5.91333	5.10667	1.92333	0.473333	0.213333	GO:0009987;GO:000548	BP:cellular process;MF:binding;	------	------	------	------	COG5641	K:Transcription	XP_021980891.1	GATA transcription factor 21-like [Helianthus annuus]	sp|Q9SZI6|GAT22_ARATH;	Putative GATA transcription factor 22 OS=Arabidopsis thaliana OX=3702 GN=GATA22 PE=3 SV=1;	PF00320.24	GATA	GATA zinc finger
rna52077	gene35112	LOC110877732	GATA transcription factor 8-like, transcript variant X2	GATA	PF00320	GATA zinc finger	10.64	16.82	10.82	11.78	10.63	17.78	21.71	21.73	28.6	3.51	12.89	10.93	4.98	2.79	2.7	12.76	13.3967	24.0133	9.11	3.49	------	------	------	------	------	------	COG5641;ENOG410Y9MH	K:Transcription;S:Function unknown	XP_021981619.1	GATA transcription factor 8-like [Helianthus annuus]	sp|Q9SV30|GATA8_ARATH;	GATA transcription factor 8 OS=Arabidopsis thaliana OX=3702 GN=GATA8 PE=2 SV=1;	PF00320.24	GATA	GATA zinc finger
rna58121	gene39000	LOC110880051	GATA transcription factor 19-like	GATA	PF00320	GATA zinc finger	0.21	0.96	1.66	0.21	0.25	0.07	0	0	0	0	0.12	0	0	0.24	0.56	0.943333	0.176667	0	0.04	0.266667	------	------	------	------	------	------	COG5641	K:Transcription	XP_021984301.1	GATA transcription factor 19-like [Helianthus annuus]	sp|Q6QPM2|GAT19_ARATH;	GATA transcription factor 19 OS=Arabidopsis thaliana OX=3702 GN=GATA19 PE=2 SV=2;	PF00320.24	GATA	GATA zinc finger
rna58366	gene39155	LOC110880169	GATA transcription factor 12-like	GATA	PF00320	GATA zinc finger	1.31	3.32	1.99	2.33	2.25	3.04	1.3	3.39	4.96	19.94	17.21	16.17	19.65	15.21	10.09	2.20667	2.54	3.21667	17.7733	14.9833	------	------	------	------	------	------	COG5641	K:Transcription	XP_021984441.1	GATA transcription factor 12-like [Helianthus annuus]	sp|P69781|GAT12_ARATH;	GATA transcription factor 12 OS=Arabidopsis thaliana OX=3702 GN=GATA12 PE=2 SV=1;	PF00320.24	GATA	GATA zinc finger
MSTRG.23219.2	gene42378	LOC110885331	GATA transcription factor 24-like, transcript variant X2	GATA	PF00320	GATA zinc finger	9.09	12.12	11.86	8.27	10.76	10.84	8.06	11.9	14.1	12.71	12.51	14.95	9.98	10.59	11.85	11.0233	9.95667	11.3533	13.39	10.8067	GO:0030154;GO:0006355;GO:0006366;GO:0005634;GO:0005667;GO:0001085;GO:0001228;GO:0000977;GO:000368	BP:cell differentiation;BP:regulation of transcription, DNA-templated;BP:transcription from RNA polymerase II promoter;CC:nucleus;CC:transcription factor complex;MF:RNA polymerase II transcription factor binding;MF:transcriptional activator activity, RNA polymerase II transcription regulatory region sequence-specific binding;MF:RNA polymerase II regulatory region sequence-specific DNA binding;MF:…	------	------	------	------	COG5641	K:Transcription	XP_021988707.1	GATA transcription factor 24-like isoform X1 [Helianthus annuus]	sp|Q8GXL7|GAT24_ARATH;	GATA transcription factor 24 OS=Arabidopsis thaliana OX=3702 GN=GATA24 PE=1 SV=2;	PF06203.11;PF00320.24;PF06200.11;PF09425.7	CCT;GATA;tify;CCT_2	CCT motif;GATA zinc finger;tify domain;Divergent CCT motif
rna74867	gene50308	LOC110893740	GATA transcription factor 21-like	GATA	PF00320	GATA zinc finger	4.51	5.23	3.41	2.82	5.58	3.54	2.19	2.6	1.95	8.98	6.38	14.81	8.22	2.83	2.26	4.38333	3.98	2.24667	10.0567	4.43667	GO:000548	MF:binding;	------	------	------	------	COG5641	S:Function unknown	XP_021996547.1	GATA transcription factor 21-like [Helianthus annuus]	sp|Q9SZI6|GAT22_ARATH;	Putative GATA transcription factor 22 OS=Arabidopsis thaliana OX=3702 GN=GATA22 PE=3 SV=1;	PF00320.24	GATA	GATA zinc finger
rna88229	gene59334	LOC110899732	GATA transcription factor 27-like	GATA	PF00320	GATA zinc finger	5.94	4.97	4.51	3.55	5.02	5.59	2.71	4.1	3.54	5.32	5.3	5.3	3.77	2.4	3.29	5.14	4.72	3.45	5.30667	3.15333	------	------	------	------	------	------	COG5641	S:Function unknown	XP_022002313.1	GATA transcription factor 27-like [Helianthus annuus]	sp|Q8W4H1|GAT26_ARATH;	GATA transcription factor 26 OS=Arabidopsis thaliana OX=3702 GN=GATA26 PE=2 SV=1;	PF00320.24;PF13919.3;PF16550.2	GATA;ASXH;RPN13_C	GATA zinc finger;Asx homology domain;UCH-binding domain
rna89168	gene59984	LOC110900082	GATA transcription factor 4-like	GATA	PF00320	GATA zinc finger	1.48	1.86	2.37	1.52	1.03	1.77	1.86	3.77	4.91	65.78	100.67	51.39	83.65	41.65	29.22	1.90333	1.44	3.51333	72.6133	51.5067	GO:0030154;GO:0006355;GO:0006366;GO:0045893;GO:0005634;GO:0005667;GO:0001085;GO:0001228;GO:0000977;GO:0003682;GO:000367	BP:cell differentiation;BP:regulation of transcription, DNA-templated;BP:transcription from RNA polymerase II promoter;BP:positive regulation of transcription, DNA-templated;CC:nucleus;CC:transcription factor complex;MF:RNA polymerase II transcription factor binding;MF:transcriptional activator activity, RNA polymerase II transcription regulatory region sequence-specific binding;MF:RNA polymerase…	------	------	------	------	COG5641	S:Function unknown	XP_022002674.1	GATA transcription factor 4-like [Helianthus annuus]	sp|O49743|GATA4_ARATH;	GATA transcription factor 4 OS=Arabidopsis thaliana OX=3702 GN=GATA4 PE=2 SV=1;	PF00320.24	GATA	GATA zinc finger
MSTRG.35025.1	gene64256	LOC110904290	GATA transcription factor 11-like	GATA	PF00320	GATA zinc finger	17.65	11.59	8.63	16.44	16.44	18.66	13.04	12.04	16.12	9.85	13.75	11.44	16.58	13.26	10.99	12.6233	17.18	13.7333	11.68	13.61	------	------	------	------	------	------	COG5641	S:Function unknown	XP_022005823.1	GATA transcription factor 11-like [Helianthus annuus]	sp|Q6DBP8|GAT11_ARATH;	GATA transcription factor 11 OS=Arabidopsis thaliana OX=3702 GN=GATA11 PE=2 SV=1;	PF00320.24	GATA	GATA zinc finger
rna100723	gene67695	LOC110911594	GATA transcription factor 7-like	GATA	PF00320	GATA zinc finger	3.76	2.72	1.54	2.37	3.14	2.6	1.9	1.85	1.87	14.98	7.45	11.56	19.42	11.43	8.58	2.67333	2.70333	1.87333	11.33	13.1433	GO:0009987;GO:000367	BP:cellular process;MF:DNA binding;	------	------	------	------	COG5641	K:Transcription	XP_022011907.1	GATA transcription factor 7-like [Helianthus annuus]	sp|Q9FH57|GATA5_ARATH;	GATA transcription factor 5 OS=Arabidopsis thaliana OX=3702 GN=GATA5 PE=2 SV=1;	PF00320.24	GATA	GATA zinc finger
rna10198	gene6974	LOC110922470	GATA transcription factor 16-like	GATA	PF00320	GATA zinc finger	12.2	10.83	10.72	8.87	11.75	9.16	10.88	9.2	10.55	6.44	11.32	7.27	11.01	21.4	13.94	11.25	9.92667	10.21	8.34333	15.45	------	------	------	------	------	------	COG5641	S:Function unknown	XP_022022458.1	GATA transcription factor 16-like [Helianthus annuus]	sp|Q9FJ10|GAT16_ARATH;	GATA transcription factor 16 OS=Arabidopsis thaliana OX=3702 GN=GATA16 PE=2 SV=1;	PF00320.24	GATA	GATA zinc finger
rna104461	gene70185	LOC110912904	GATA transcription factor 16-like	GATA	PF00320	GATA zinc finger	6.44	8.59	5.75	8.32	10.01	12.31	15.65	29.29	31.74	155.71	61.46	121.91	121.88	209.43	211.76	6.92667	10.2133	25.56	113.027	181.023	------	------	------	------	------	------	COG5641	K:Transcription	XP_022013427.1	GATA transcription factor 16-like [Helianthus annuus]	sp|Q9FJ10|GAT16_ARATH;	GATA transcription factor 16 OS=Arabidopsis thaliana OX=3702 GN=GATA16 PE=2 SV=1;	PF00320.24	GATA	GATA zinc finger
rna111777	gene75326	LOC110915378	GATA transcription factor 6-like	GATA	PF00320	GATA zinc finger	0.5	0.89	0.68	0.08	0	0	0	0	0	0	0.07	0	0.09	0.07	0.09	0.69	0.026667	0	0.023333	0.083333	------	------	------	------	------	------	ENOG4111P6E	K:Transcription	XP_022015954.1	WUSCHEL-related homeobox 8-like isoform X1 [Helianthus annuus]	sp|Q5QMM3|WOX8_ORYSJ;	WUSCHEL-related homeobox 8 OS=Oryza sativa subsp. japonica OX=39947 GN=WOX8 PE=2 SV=1;	PF00046.26	Homeobox	Homeobox domain
rna11322	gene7692	LOC110926171	GATA transcription factor 9-like	GATA	PF00320	GATA zinc finger	8.63	8.3	5.6	9.67	10.25	11.25	13.22	14.25	14.63	9.09	13.04	13.13	4.28	6.93	10.06	7.51	10.39	14.0333	11.7533	7.09	------	------	------	------	------	------	COG5641	K:Transcription	XP_022020634.1	GATA transcription factor 5-like [Helianthus annuus]	sp|Q9FH57|GATA5_ARATH;	GATA transcription factor 5 OS=Arabidopsis thaliana OX=3702 GN=GATA5 PE=2 SV=1;	PF00320.24	GATA	GATA zinc finger
MSTRG.42149.1	gene77095	LOC110920743	GATA transcription factor 5-like	GATA	PF00320	GATA zinc finger	0.49	0.39	0.06	0.49	0.21	0.55	0.05	0.39	1.11	3.69	2.2	2.76	2.6	4.61	3.6	0.313333	0.416667	0.516667	2.88333	3.60333	------	------	K09422	MYBP	------	------	COG5147	K:Transcription	XP_022021102.1	myb-related protein 308-like [Helianthus annuus]	sp|P81393|MYB08_ANTMA;	Myb-related protein 308 OS=Antirrhinum majus OX=4151 GN=MYB308 PE=2 SV=1;	PF00249.28;PF13921.3	Myb_DNA-binding;Myb_DNA-bind_6	Myb-like DNA-binding domain;Myb-like DNA-binding domain
rna12296	gene8377	LOC110927363	GATA transcription factor 1-like	GATA	PF00320	GATA zinc finger	0.29	1.21	0.51	1.88	0.75	1.27	0.45	0.52	1.15	2.46	1.2	0.4	0	0	0	0.67	1.3	0.706667	1.35333	0	------	------	------	------	------	------	------	------	XP_021978710.1	uncharacterized protein LOC110874109 [Helianthus annuus]	------	------	PF02362.18	B3	B3 DNA binding domain
rna12476	gene8493	LOC110928464	GATA transcription factor 21-like	GATA	PF00320	GATA zinc finger	0.32	0.19	0.16	0.64	0.13	0.26	0.43	0.36	0.18	1.18	0.73	0.76	0.67	6.32	6.74	0.223333	0.343333	0.323333	0.89	4.57667	------	------	K09419	HSFF	------	------	COG5169	K:Transcription	XP_021968928.1	heat stress transcription factor A-7a-like [Helianthus annuus]	sp|Q6VBB2|HFA2B_ORYSJ;	Heat stress transcription factor A-2b OS=Oryza sativa subsp. japonica OX=39947 GN=HSFA2B PE=2 SV=1;	PF00447.14	HSF_DNA-bind	HSF-type DNA-binding
MSTRG.6862.1	gene12472	LOC110930560	probable transcription factor At1g61730	GeBP	PF04504	Protein of unknown function, DUF573	9.77	9.1	10.06	9.06	11.16	10.83	6.86	9.25	8.93	10.69	13.52	12.78	10.82	4.5	4.75	9.64333	10.35	8.34667	12.33	6.69	------	------	------	------	------	------	ENOG410YYUR	K:Transcription	XP_022029564.1	probable transcription factor At1g61730 [Helianthus annuus]	sp|O23063|STKLP_ARATH;	Probable transcription factor At4g00390 OS=Arabidopsis thaliana OX=3702 GN=At4g00390 PE=1 SV=1;	PF04504.11	DUF573	Protein of unknown function, DUF573
rna27174	gene18497	LOC110939726	GLABROUS1 enhancer-binding protein-like	GeBP	PF04504	Protein of unknown function, DUF573	25.83	26.24	30.53	23.15	28.7	25.87	26.1	27.1	28.31	21.89	27.93	23.61	17.98	16.94	23.5	27.5333	25.9067	27.17	24.4767	19.4733	------	------	------	------	------	------	ENOG410YYUR	K:Transcription	XP_022036990.1	GLABROUS1 enhancer-binding protein-like [Helianthus annuus]	sp|C0SUU6|STKLA_ARATH;	Probable transcription factor At1g11510 OS=Arabidopsis thaliana OX=3702 GN=At1g11510 PE=1 SV=1;	PF04504.11	DUF573	Protein of unknown function, DUF573
rna3171	gene2195	LOC110871217	probable transcription factor At5g28040	GeBP	PF04504	Protein of unknown function, DUF573	4.14	3.26	3.41	3.27	4.57	4.46	3.58	6.35	5.47	9.62	8.69	8.16	10.89	18.03	28.75	3.60333	4.1	5.13333	8.82333	19.2233	------	------	------	------	------	------	ENOG410YGHJ;ENOG411072X	K:Transcription;S:Function unknown	XP_021975797.1	probable transcription factor At5g28040 [Helianthus annuus]	sp|F4K5T4|STKLU_ARATH;	Probable transcription factor At5g28040 OS=Arabidopsis thaliana OX=3702 GN=At5g28040 PE=1 SV=1;	PF04504.11	DUF573	Protein of unknown function, DUF573
rna93898	gene63143	LOC110909249	uncharacterized LOC110909249	GeBP	PF04504	Protein of unknown function, DUF573	0.85	1.36	0.7	0.89	1.33	1.93	1.85	2.87	2.24	7.65	3.68	6.87	6.08	11.77	15.73	0.97	1.38333	2.32	6.06667	11.1933	------	------	------	------	------	------	ENOG410YKYF;ENOG410YGHJ	S:Function unknown;K:Transcription	XP_022009976.1	uncharacterized protein LOC110909249 [Helianthus annuus]	sp|F4K5T4|STKLU_ARATH;	Probable transcription factor At5g28040 OS=Arabidopsis thaliana OX=3702 GN=At5g28040 PE=1 SV=1;	PF04504.11	DUF573	Protein of unknown function, DUF573
rna19369	gene13171	LOC110931037	scarecrow-like protein 6	GRAS	PF03514	GRAS domain family	3.93	2.1	2.01	1.27	2.46	1.7	0.87	0.67	0.62	1.46	2.16	2.3	2.35	0.44	0.53	2.68	1.81	0.72	1.97333	1.10667	------	------	------	------	------	------	ENOG410YANM	S:Function unknown	XP_022030126.1	scarecrow-like protein 6 [Helianthus annuus]	sp|O81316|SCL6_ARATH;	Scarecrow-like protein 6 OS=Arabidopsis thaliana OX=3702 GN=SCL6 PE=1 SV=1;	PF03514.11	GRAS	GRAS domain family
MSTRG.8475.1	gene15530	LOC110936647	scarecrow-like protein 1, transcript variant X1	GRAS	PF03514	GRAS domain family	6.04	6.49	6.22	4.33	6.09	5.28	4.16	4.52	4.48	13.39	9.15	10.83	16.47	20.79	23.66	6.25	5.23333	4.38667	11.1233	20.3067	GO:000635	BP:transcription, DNA-templated;	------	------	------	------	ENOG4111XPA	S:Function unknown	XP_022034752.1	scarecrow-like protein 1 [Helianthus annuus]	sp|Q9SDQ3|SCL1_ARATH;	Scarecrow-like protein 1 OS=Arabidopsis thaliana OX=3702 GN=SCL1 PE=2 SV=1;	PF03514.11	GRAS	GRAS domain family
rna25778	gene17529	LOC110937783	scarecrow-like protein 6	GRAS	PF03514	GRAS domain family	6.06	4.32	4.36	3.93	5.31	4.23	2.82	2.5	2.2	0.83	2.69	1.48	0.2	0	0.2	4.91333	4.49	2.50667	1.66667	0.133333	------	------	------	------	------	------	ENOG410YANM	S:Function unknown	XP_022035929.1	scarecrow-like protein 6 [Helianthus annuus]	sp|O81316|SCL6_ARATH;	Scarecrow-like protein 6 OS=Arabidopsis thaliana OX=3702 GN=SCL6 PE=1 SV=1;	PF03514.11	GRAS	GRAS domain family
MSTRG.9827.2	gene17972	LOC110938100	scarecrow-like protein 21	GRAS	PF03514	GRAS domain family	2.97	1.6	1.26	1.84	2.79	2.75	1.93	1.9	2.73	3.87	3.02	2.23	1.88	0.91	0.76	1.94333	2.46	2.18667	3.04	1.18333	GO:0050896;GO:0006355;GO:0044699;GO:0005634;GO:0043565;GO:000370	BP:response to stimulus;BP:regulation of transcription, DNA-templated;BP:single-organism process;CC:nucleus;MF:sequence-specific DNA binding;MF:transcription factor activity, sequence-specific DNA binding;	------	------	------	------	ENOG4111JS8;ENOG411049W	K:Transcription;	XP_022036263.1	scarecrow-like protein 21 [Helianthus annuus]	sp|Q9LDL7|PAT1_ARATH;	Scarecrow-like transcription factor PAT1 OS=Arabidopsis thaliana OX=3702 GN=PAT1 PE=2 SV=1;	PF03514.11	GRAS	GRAS domain family
MSTRG.11891.1	gene21895	LOC110941493	scarecrow-like protein 23	GRAS	PF03514	GRAS domain family	0.72	0.8	1.39	2.77	2.26	1.6	3.67	3.3	3.11	6.21	8.23	5.79	12.88	20.65	13.69	0.97	2.21	3.36	6.74333	15.74	GO:000635	BP:transcription, DNA-templated;	------	------	------	------	ENOG4110TCK	K:Transcription	XP_022038824.1	scarecrow-like protein 23 [Helianthus annuus]	sp|Q9FHZ1|SCL23_ARATH;	Scarecrow-like protein 23 OS=Arabidopsis thaliana OX=3702 GN=SCL23 PE=1 SV=1;	PF03514.11	GRAS	GRAS domain family
rna32534	gene22029	LOC110941560	scarecrow-like transcription factor PAT1, transcript variant X2	GRAS	PF03514	GRAS domain family	0	0	0	0.04	0	0.04	0.03	0	0.04	0.94	0.84	0.23	0.13	0.23	0.04	0	0.026667	0.023333	0.67	0.133333	GO:0050896;GO:0050794;GO:0006355;GO:0006351;GO:0044699;GO:0005634;GO:0043565;GO:000370	BP:response to stimulus;BP:regulation of cellular process;BP:regulation of transcription, DNA-templated;BP:transcription, DNA-templated;BP:single-organism process;CC:nucleus;MF:sequence-specific DNA binding;MF:transcription factor activity, sequence-specific DNA binding;	------	------	------	------	ENOG4111JS8	K:Transcription	OTG25957.1	putative transcription factor GRAS [Helianthus annuus]	sp|Q9LDL7|PAT1_ARATH;	Scarecrow-like transcription factor PAT1 OS=Arabidopsis thaliana OX=3702 GN=PAT1 PE=2 SV=1;	PF03514.11	GRAS	GRAS domain family
rna35783	gene24162	LOC110864705	scarecrow-like protein 6	GRAS	PF03514	GRAS domain family	2.53	1.88	1.64	2.35	2.37	2.43	2.3	2.28	2.05	0.08	1.87	1.34	0	0	0	2.01667	2.38333	2.21	1.09667	0	GO:000635	BP:regulation of transcription, DNA-templated;	------	------	------	------	ENOG410YANM	S:Function unknown	XP_021969518.1	scarecrow-like protein 6 [Helianthus annuus]	sp|O81316|SCL6_ARATH;	Scarecrow-like protein 6 OS=Arabidopsis thaliana OX=3702 GN=SCL6 PE=1 SV=1;	PF03514.11	GRAS	GRAS domain family
rna35977	gene24283	LOC110864791	scarecrow-like protein 15	GRAS	PF03514	GRAS domain family	2.49	1.51	0.4	1.52	2.12	1.77	0.38	0.73	0.26	0.92	0.87	1.25	1.75	7.95	3.57	1.46667	1.80333	0.456667	1.01333	4.42333	GO:000998	BP:cellular process;	------	------	------	------	ENOG410YA9T	K:Transcription	XP_021969629.1	scarecrow-like protein 15 [Helianthus annuus]	sp|O23210|SCL15_ARATH;	Scarecrow-like protein 15 OS=Arabidopsis thaliana OX=3702 GN=SCL15 PE=1 SV=3;	PF03514.11	GRAS	GRAS domain family
rna38872	gene26143	LOC110865844	scarecrow-like protein 3	GRAS	PF03514	GRAS domain family	8.7	10.23	10.74	7.48	9.39	8.3	4.39	4.82	7.07	0.31	3.98	1.45	0.07	0.22	0.03	9.89	8.39	5.42667	1.91333	0.106667	------	------	------	------	------	------	ENOG410XRSH	K:Transcription	XP_021970866.1	scarecrow-like protein 3 [Helianthus annuus]	sp|Q9LPR8|SCL3_ARATH;	Scarecrow-like protein 3 OS=Arabidopsis thaliana OX=3702 GN=SCL3 PE=1 SV=1;	PF03514.11	GRAS	GRAS domain family
rna40054	gene26905	LOC110867795	scarecrow-like protein 28	GRAS	PF03514	GRAS domain family	2.17	1.61	4.01	0.63	0.94	0.59	0.3	0.37	0.49	0.23	0.37	0.29	0.95	0.39	0.21	2.59667	0.72	0.386667	0.296667	0.516667	------	------	------	------	------	------	ENOG410XNT4	K:Transcription	OTG20038.1	putative GRAS family transcription factor [Helianthus annuus]	sp|Q9CAN3|SCL28_ARATH;	Scarecrow-like protein 28 OS=Arabidopsis thaliana OX=3702 GN=SCL28 PE=1 SV=1;	PF03514.11	GRAS	GRAS domain family
rna43813	gene29357	LOC110869277	scarecrow-like protein 8	GRAS	PF03514	GRAS domain family	0.26	0.54	0.03	0.25	0.12	0.63	0	0.08	0.03	0.06	0.05	0	0.03	0	0	0.276667	0.333333	0.036667	0.036667	0.01	------	------	------	------	------	------	ENOG410YA1H	S:Function unknown	XP_021974264.1	scarecrow-like protein 8 [Helianthus annuus]	sp|Q9FYR7|SCL8_ARATH;	Scarecrow-like protein 8 OS=Arabidopsis thaliana OX=3702 GN=SCL8 PE=2 SV=1;	PF03514.11	GRAS	GRAS domain family
rna44643	gene29959	LOC110871923	DELLA protein GAI1-like	GRAS	PF03514	GRAS domain family	4.22	2.21	1.12	1.97	3.51	2.81	1.44	2.64	2.36	36.81	11.45	23.92	23.71	54.11	82.09	2.51667	2.76333	2.14667	24.06	53.3033	GO:0048519;GO:0031323;GO:0006351;GO:0009740;GO:004858	BP:negative regulation of biological process;BP:regulation of cellular metabolic process;BP:transcription, DNA-templated;BP:gibberellic acid mediated signaling pathway;BP:regulation of post-embryonic development;	K14494	DELLA	map04075	Plant hormone signal transduction	ENOG410YBFY	K:Transcription	XP_021976370.1	DELLA protein GAI1-like [Helianthus annuus]	sp|Q8S4W7|GAI1_VITVI;	DELLA protein GAI1 OS=Vitis vinifera OX=29760 GN=GAI1 PE=2 SV=1;	PF03514.11;PF12041.5	GRAS;DELLA	GRAS domain family;Transcriptional regulator DELLA protein N terminal
MSTRG.17119.3	gene31123	LOC110872602	scarecrow-like protein 14	GRAS	PF03514	GRAS domain family	3.04	3.06	1.35	2.31	3.35	3.07	3.62	3.04	3.18	7.01	5.25	7.17	19.24	20.47	28.63	2.48333	2.91	3.28	6.47667	22.78	------	------	------	------	------	------	ENOG410YMPH;ENOG4111942	K:Transcription;S:Function unknown	XP_021977110.1	scarecrow-like protein 14 [Helianthus annuus]	sp|Q9XE58|SCL14_ARATH;	Scarecrow-like protein 14 OS=Arabidopsis thaliana OX=3702 GN=SCL14 PE=2 SV=2;	PF03514.11	GRAS	GRAS domain family
rna46428	gene31148	LOC110869859	scarecrow-like protein 30	GRAS	PF03514	GRAS domain family	0.04	0	0	0.05	0.05	0.11	0.1	0.18	0.48	0.05	0.23	0.34	0.31	0.6	0.21	0.013333	0.07	0.253333	0.206667	0.373333	------	------	------	------	------	------	ENOG410YMPH;ENOG4111942	K:Transcription;S:Function unknown	XP_021974758.1	scarecrow-like protein 30 [Helianthus annuus]	sp|P0C883|SCL33_ARATH;	Scarecrow-like protein 33 OS=Arabidopsis thaliana OX=3702 GN=SCL33 PE=1 SV=1;	PF03514.11	GRAS	GRAS domain family
rna48016	gene32272	LOC110873219	scarecrow-like protein 6	GRAS	PF03514	GRAS domain family	0.15	0.61	0.34	0.18	0.25	0	0.4	0.2	0	0	0.06	0.13	0	0	0.07	0.366667	0.143333	0.2	0.063333	0.023333	------	------	------	------	------	------	ENOG410YANM	S:Function unknown	XP_022030126.1	scarecrow-like protein 6 [Helianthus annuus]	sp|O81316|SCL6_ARATH;	Scarecrow-like protein 6 OS=Arabidopsis thaliana OX=3702 GN=SCL6 PE=1 SV=1;	PF03514.11	GRAS	GRAS domain family
rna48465	gene32577	LOC110873401	scarecrow-like transcription factor PAT1	GRAS	PF03514	GRAS domain family	0.95	1.26	1.07	1.57	1.59	0.92	2.03	1.84	3.13	4.51	3.62	4.76	5.57	5.66	5.47	1.09333	1.36	2.33333	4.29667	5.56667	GO:0006355;GO:0007165;GO:0009640;GO:0005737;GO:0005634;GO:0043565;GO:0003700;GO:000487	BP:regulation of transcription, DNA-templated;BP:signal transduction;BP:photomorphogenesis;CC:cytoplasm;CC:nucleus;MF:sequence-specific DNA binding;MF:transcription factor activity, sequence-specific DNA binding;MF:signal transducer activity;	------	------	------	------	ENOG4111JS8	K:Transcription	XP_021978011.1	scarecrow-like transcription factor PAT1 [Helianthus annuus]	sp|Q9LDL7|PAT1_ARATH;	Scarecrow-like transcription factor PAT1 OS=Arabidopsis thaliana OX=3702 GN=PAT1 PE=2 SV=1;	PF03514.11	GRAS	GRAS domain family
rna54202	gene36472	LOC110876238	DELLA protein RGL1-like	GRAS	PF03514	GRAS domain family	0	0	0	0	0	0	0	0	0	0	0	0	0.12	0.19	0.35	0	0	0	0	0.22	------	------	------	------	------	------	ENOG410Y52Z	S:Function unknown	KVH92859.1	Transcription factor GRAS [Cynara cardunculus var. scolymus]	sp|Q8S4W7|GAI1_VITVI;	DELLA protein GAI1 OS=Vitis vinifera OX=29760 GN=GAI1 PE=2 SV=1;	PF03514.11	GRAS	GRAS domain family
rna58587	gene39292	LOC110880273	nodulation-signaling pathway 1 protein-like	GRAS	PF03514	GRAS domain family	0.13	0.03	0.05	0.08	0.23	0.13	0.13	0.17	0.23	2.09	0.94	1.6	2.46	1.92	1.41	0.07	0.146667	0.176667	1.54333	1.93	GO:0050789;GO:000635	BP:regulation of biological process;BP:transcription, DNA-templated;	------	------	------	------	ENOG4111HIA	S:Function unknown	XP_021984546.1	nodulation-signaling pathway 1 protein-like [Helianthus annuus]	sp|Q4VYC8|NSP1_MEDTR;	Nodulation-signaling pathway 1 protein OS=Medicago truncatula OX=3880 GN=NSP1 PE=1 SV=1;	PF03514.11	GRAS	GRAS domain family
rna60037	gene40284	LOC110884245	DELLA protein GAI-like	GRAS	PF03514	GRAS domain family	9.85	11.29	7.71	16.52	17.24	18.96	21.54	23.51	31.11	122.45	83.19	121.43	113.17	67.34	81.72	9.61667	17.5733	25.3867	109.023	87.41	------	------	K14494	DELLA	map04075	Plant hormone signal transduction	ENOG410YBFY	K:Transcription	XP_021987625.1	DELLA protein GAI-like [Helianthus annuus]	sp|Q7Y1B6|GAI_SOLLC;	DELLA protein GAI OS=Solanum lycopersicum OX=4081 GN=GAI PE=2 SV=1;	PF03514.11;PF12041.5	GRAS;DELLA	GRAS domain family;Transcriptional regulator DELLA protein N terminal
rna67194	gene45116	LOC110886812	DELLA protein GAI-like	GRAS	PF03514	GRAS domain family	7.97	5.72	5.77	10.54	11.43	14.48	11.32	12.47	14.6	18.17	18.01	19.63	10.36	7.93	5.81	6.48667	12.15	12.7967	18.6033	8.03333	GO:000635	BP:transcription, DNA-templated;	K14494	DELLA	map04075	Plant hormone signal transduction	ENOG410YBFY	K:Transcription	XP_021990357.1	DELLA protein GAI-like [Helianthus annuus]	sp|Q9LQT8|GAI_ARATH;	DELLA protein GAI OS=Arabidopsis thaliana OX=3702 GN=GAI PE=1 SV=1;	PF03514.11;PF12041.5	GRAS;DELLA	GRAS domain family;Transcriptional regulator DELLA protein N terminal
rna68556	gene46118	LOC110889406	scarecrow-like protein 15	GRAS	PF03514	GRAS domain family	2.64	1.09	0.94	1.01	1.92	1.56	0.53	0.56	0.47	0.45	1.26	0.98	0.19	0.17	0.03	1.55667	1.49667	0.52	0.896667	0.13	------	------	------	------	------	------	ENOG410YA9T	K:Transcription	XP_021992615.1	scarecrow-like protein 15 [Helianthus annuus]	sp|O23210|SCL15_ARATH;	Scarecrow-like protein 15 OS=Arabidopsis thaliana OX=3702 GN=SCL15 PE=1 SV=3;	PF03514.11	GRAS	GRAS domain family
MSTRG.25322.1	gene46337	LOC110887732	scarecrow-like protein 15	GRAS	PF03514	GRAS domain family	1.39	1.72	1.39	1.21	1.16	2.29	3.84	4.23	4.93	0.41	2.91	3.55	0.4	0.41	0.92	1.5	1.55333	4.33333	2.29	0.576667	------	------	------	------	------	------	ENOG410YA9T	K:Transcription	XP_021990996.1	scarecrow-like protein 15 [Helianthus annuus]	sp|O23210|SCL15_ARATH;	Scarecrow-like protein 15 OS=Arabidopsis thaliana OX=3702 GN=SCL15 PE=1 SV=3;	PF03514.11	GRAS	GRAS domain family
rna69183	gene46501	LOC110889617	scarecrow-like transcription factor PAT1, transcript variant X1	GRAS	PF03514	GRAS domain family	3.19	3.32	1.42	2.44	3.17	4.31	3.16	4	4.38	5.11	6.35	4.37	5.19	2.7	2.65	2.64333	3.30667	3.84667	5.27667	3.51333	------	------	------	------	------	------	ENOG4111JS8	K:Transcription	XP_021992871.1	scarecrow-like protein 21 isoform X1 [Helianthus annuus]	sp|Q9LDL7|PAT1_ARATH;	Scarecrow-like transcription factor PAT1 OS=Arabidopsis thaliana OX=3702 GN=PAT1 PE=2 SV=1;	PF03514.11	GRAS	GRAS domain family
rna69419	gene46666	LOC110889704	protein SCARECROW-like	GRAS	PF03514	GRAS domain family	0.55	0.76	0.91	0.36	0.21	0.24	0.07	0.06	0	0.54	0.49	0.56	2.7	1.08	1.52	0.74	0.27	0.043333	0.53	1.76667	GO:000635	BP:regulation of transcription, DNA-templated;	------	------	------	------	ENOG4110TCK	K:Transcription	XP_021992956.1	protein SCARECROW-like [Helianthus annuus]	sp|Q2Z2E9|SCR_IPONI;	Protein SCARECROW OS=Ipomoea nil OX=35883 GN=SCR PE=1 SV=1;	PF03514.11	GRAS	GRAS domain family
rna70145	gene47148	LOC110889951	chitin-inducible gibberellin-responsive protein 1-like	GRAS	PF03514	GRAS domain family	1.54	1.86	1.64	1.78	1.44	2.07	3.86	6.44	5.17	13.81	9.71	11.81	11.6	10.56	9.8	1.68	1.76333	5.15667	11.7767	10.6533	GO:0006355;GO:0005634;GO:0003700;GO:004356	BP:regulation of transcription, DNA-templated;CC:nucleus;MF:transcription factor activity, sequence-specific DNA binding;MF:sequence-specific DNA binding;	------	------	------	------	ENOG4111JS8	S:Function unknown	XP_021993211.1	chitin-inducible gibberellin-responsive protein 1-like [Helianthus annuus]	sp|Q69VG1|CIGR1_ORYSJ;	Chitin-inducible gibberellin-responsive protein 1 OS=Oryza sativa subsp. japonica OX=39947 GN=CIGR1 PE=2 SV=1;	PF03514.11	GRAS	GRAS domain family
rna76604	gene51555	LOC110894452	DELLA protein GAI1-like	GRAS	PF03514	GRAS domain family	2.66	1.2	0.22	0.5	1.1	1.07	0.1	0.14	0.17	3.53	1.97	2.69	3.6	3.39	4.93	1.36	0.89	0.136667	2.73	3.97333	GO:0042538;GO:0010187;GO:0009863;GO:0009737;GO:0009867;GO:2000377;GO:0009723;GO:0006355;GO:2000033;GO:0009938;GO:0005634;GO:0043565;GO:0003700;GO:000098	BP:hyperosmotic salinity response;BP:negative regulation of seed germination;BP:salicylic acid mediated signaling pathway;BP:response to abscisic acid;BP:jasmonic acid mediated signaling pathway;BP:regulation of reactive oxygen species metabolic process;BP:response to ethylene;BP:regulation of transcription, DNA-templated;BP:regulation of seed dormancy process;BP:negative regulation of gibberelli…	K14494	DELLA	map04075	Plant hormone signal transduction	ENOG410YBFY	S:Function unknown	XP_021997373.1	DELLA protein GAI1-like [Helianthus annuus]	sp|Q8S4W7|GAI1_VITVI;	DELLA protein GAI1 OS=Vitis vinifera OX=29760 GN=GAI1 PE=2 SV=1;	PF03514.11;PF12041.5	GRAS;DELLA	GRAS domain family;Transcriptional regulator DELLA protein N terminal
rna78815	gene53017	LOC110895269	scarecrow-like protein 30	GRAS	PF03514	GRAS domain family	0.52	0.8	0.37	0.54	0.64	0.79	0.2	0.45	0.71	1.41	0.95	0.89	0.27	0.68	0.13	0.563333	0.656667	0.453333	1.08333	0.36	------	------	------	------	------	------	ENOG410YMPH;ENOG411152I	S:Function unknown;	XP_021998242.1	scarecrow-like protein 30 [Helianthus annuus]	sp|Q9XE58|SCL14_ARATH;	Scarecrow-like protein 14 OS=Arabidopsis thaliana OX=3702 GN=SCL14 PE=2 SV=2;	PF03514.11	GRAS	GRAS domain family
rna78817	gene53019	LOC110895272	scarecrow-like protein 14	GRAS	PF03514	GRAS domain family	0.34	0.05	0.13	0.16	0.25	0.39	0.08	0.6	0.35	2.49	1.14	1.32	0.25	1.14	0.75	0.173333	0.266667	0.343333	1.65	0.713333	------	------	------	------	------	------	ENOG411152I;ENOG410YMPH;ENOG41103Y3	S:Function unknown;K:Transcription;S:Function unknown	XP_021998245.1	scarecrow-like protein 14 [Helianthus annuus]	sp|Q9XE58|SCL14_ARATH;	Scarecrow-like protein 14 OS=Arabidopsis thaliana OX=3702 GN=SCL14 PE=2 SV=2;	PF03514.11	GRAS	GRAS domain family
rna79251	gene53301	LOC110895414	scarecrow-like protein 9	GRAS	PF03514	GRAS domain family	0.91	0.59	0.66	0.72	0.65	0.8	0.4	0.82	0.91	0.28	0.9	0.63	0.23	0.42	0.44	0.72	0.723333	0.71	0.603333	0.363333	------	------	------	------	------	------	ENOG410YMPH	K:Transcription	XP_021998417.1	scarecrow-like protein 9 [Helianthus annuus]	sp|O80933|SCL9_ARATH;	Scarecrow-like protein 9 OS=Arabidopsis thaliana OX=3702 GN=SCL9 PE=2 SV=1;	PF03514.11	GRAS	GRAS domain family
rna79441	gene53445	LOC110895484	scarecrow-like protein 32	GRAS	PF03514	GRAS domain family	1.51	1.83	2.26	1.7	2.39	2.9	1.85	1.88	1.49	1.22	2.14	1.8	0.44	1.32	1.73	1.86667	2.33	1.74	1.72	1.16333	GO:0006355;GO:0005634;GO:0003700;GO:004356	BP:regulation of transcription, DNA-templated;CC:nucleus;MF:transcription factor activity, sequence-specific DNA binding;MF:sequence-specific DNA binding;	------	------	------	------	ENOG410XRRT	S:Function unknown	XP_021998498.1	scarecrow-like protein 32 [Helianthus annuus]	sp|Q9SN22|SCL32_ARATH;	Scarecrow-like protein 32 OS=Arabidopsis thaliana OX=3702 GN=SCL32 PE=1 SV=1;	PF03514.11	GRAS	GRAS domain family
rna80923	gene54428	LOC110895997	scarecrow-like protein 23	GRAS	PF03514	GRAS domain family	0.54	0.99	0.81	0.6	1.19	1.69	1.19	1.6	1.91	3.36	2.42	2.67	5.48	6.02	5.22	0.78	1.16	1.56667	2.81667	5.57333	GO:0048366;GO:0090610;GO:0044767;GO:0006355;GO:0006351;GO:0005634;GO:0043565;GO:000370	BP:leaf development;BP:bundle sheath cell fate specification;BP:single-organism developmental process;BP:regulation of transcription, DNA-templated;BP:transcription, DNA-templated;CC:nucleus;MF:sequence-specific DNA binding;MF:transcription factor activity, sequence-specific DNA binding;	------	------	------	------	ENOG4110TCK	S:Function unknown	XP_021999095.1	scarecrow-like protein 23 [Helianthus annuus]	sp|Q9FHZ1|SCL23_ARATH;	Scarecrow-like protein 23 OS=Arabidopsis thaliana OX=3702 GN=SCL23 PE=1 SV=1;	PF03514.11	GRAS	GRAS domain family
rna83769	gene56326	LOC110898018	scarecrow-like protein 8	GRAS	PF03514	GRAS domain family	2.74	2.8	2.46	1.46	1.65	2.1	0.74	1.19	1.45	0.29	0.76	0.67	0.19	0.06	0.07	2.66667	1.73667	1.12667	0.573333	0.106667	------	------	------	------	------	------	ENOG410YA1H	S:Function unknown	XP_022000448.1	scarecrow-like protein 8 [Helianthus annuus]	sp|Q9FYR7|SCL8_ARATH;	Scarecrow-like protein 8 OS=Arabidopsis thaliana OX=3702 GN=SCL8 PE=2 SV=1;	PF03514.11	GRAS	GRAS domain family
rna8584	gene5913	LOC110916677	scarecrow-like protein 1	GRAS	PF03514	GRAS domain family	0.66	0.86	1.01	0.44	0.33	0.44	0.08	0.09	0.15	0.06	0.38	0.09	0.14	0.05	0.28	0.843333	0.403333	0.106667	0.176667	0.156667	GO:0006355;GO:0006351;GO:0005634;GO:0003700;GO:004356	BP:regulation of transcription, DNA-templated;BP:transcription, DNA-templated;CC:nucleus;MF:transcription factor activity, sequence-specific DNA binding;MF:sequence-specific DNA binding;	------	------	------	------	ENOG4111XPA	L:Replication, recombination and repair	XP_022017064.1	scarecrow-like protein 1 [Helianthus annuus]	sp|Q9SDQ3|SCL1_ARATH;	Scarecrow-like protein 1 OS=Arabidopsis thaliana OX=3702 GN=SCL1 PE=2 SV=1;	PF03514.11	GRAS	GRAS domain family
rna88474	gene59509	LOC110899816	protein SHORT-ROOT-like	GRAS	PF03514	GRAS domain family	0.35	0.4	0.71	0.31	0.33	0.22	0.05	0.06	0.09	0.62	1.02	0.76	0.55	0.14	0.28	0.486667	0.286667	0.066667	0.8	0.323333	GO:0006355;GO:0005634;GO:0003700;GO:004356	BP:regulation of transcription, DNA-templated;CC:nucleus;MF:transcription factor activity, sequence-specific DNA binding;MF:sequence-specific DNA binding;	------	------	------	------	ENOG41116YR	K:Transcription	XP_022002397.1	protein SHORT-ROOT-like [Helianthus annuus]	sp|Q9SZF7|SHR_ARATH;	Protein SHORT-ROOT OS=Arabidopsis thaliana OX=3702 GN=SHR PE=1 SV=1;	PF03514.11	GRAS	GRAS domain family
rna91494	gene61488	LOC110908391	scarecrow-like protein 3	GRAS	PF03514	GRAS domain family	15.6	16.87	12.52	19.26	19.45	17.67	9.57	10.31	10.08	7.07	11.69	8.44	2.93	11.19	13.84	14.9967	18.7933	9.98667	9.06667	9.32	------	------	------	------	------	------	ENOG410XRSH	K:Transcription	XP_022009018.1	scarecrow-like protein 3 [Helianthus annuus]	sp|Q9LPR8|SCL3_ARATH;	Scarecrow-like protein 3 OS=Arabidopsis thaliana OX=3702 GN=SCL3 PE=1 SV=1;	PF03514.11	GRAS	GRAS domain family
rna97236	gene65476	LOC110905105	scarecrow-like protein 8	GRAS	PF03514	GRAS domain family	1.26	1.44	0.14	0.17	0.3	0.76	0.07	0.13	0.06	0.4	0.25	0.12	0.22	0.13	0.12	0.946667	0.41	0.086667	0.256667	0.156667	------	------	------	------	------	------	ENOG410YA1H	S:Function unknown	XP_022006680.1	scarecrow-like protein 8 [Helianthus annuus]	sp|Q9FYR7|SCL8_ARATH;	Scarecrow-like protein 8 OS=Arabidopsis thaliana OX=3702 GN=SCL8 PE=2 SV=1;	PF03514.11	GRAS	GRAS domain family
rna104577	gene70271	LOC110912949	chitin-inducible gibberellin-responsive protein 1-like	GRAS	PF03514	GRAS domain family	1.37	1.94	1.21	1.61	2.29	2.06	1.42	2.06	1.87	4.29	2.52	2.9	3.83	4.59	9.56	1.50667	1.98667	1.78333	3.23667	5.99333	GO:000635	BP:transcription, DNA-templated;	------	------	------	------	ENOG4111JS8	K:Transcription	XP_022013483.1	chitin-inducible gibberellin-responsive protein 1-like [Helianthus annuus]	sp|Q69VG1|CIGR1_ORYSJ;	Chitin-inducible gibberellin-responsive protein 1 OS=Oryza sativa subsp. japonica OX=39947 GN=CIGR1 PE=2 SV=1;	PF03514.11	GRAS	GRAS domain family
MSTRG.38747.1	gene70894	LOC110918300	scarecrow-like protein 30, transcript variant X2	GRAS	PF03514	GRAS domain family	4.61	3.58	3.41	6.84	5.27	7.59	8.98	9.32	10.01	24.38	17.57	21.6	22.12	24.65	22.84	3.86667	6.56667	9.43667	21.1833	23.2033	------	------	------	------	------	------	ENOG410YMPH;ENOG4111942	K:Transcription;S:Function unknown	XP_022018328.1	scarecrow-like protein 30 [Helianthus annuus]	sp|Q9XE58|SCL14_ARATH;	Scarecrow-like protein 14 OS=Arabidopsis thaliana OX=3702 GN=SCL14 PE=2 SV=2;	PF03514.11	GRAS	GRAS domain family
rna10375	gene7110	LOC110923082	scarecrow-like protein 6, transcript variant X1	GRAS	PF03514	GRAS domain family	6.66	5.84	4.88	5.8	6.07	6	4.21	3.84	3.71	5.41	8.45	7.69	4.59	2.96	2.6	5.79333	5.95667	3.92	7.18333	3.38333	------	------	------	------	------	------	ENOG410YANM;ENOG41106HR	S:Function unknown;	XP_022022958.1	scarecrow-like protein 6 [Helianthus annuus]	sp|O81316|SCL6_ARATH;	Scarecrow-like protein 6 OS=Arabidopsis thaliana OX=3702 GN=SCL6 PE=1 SV=1;	PF03514.11	GRAS	GRAS domain family
rna108936	gene73264	LOC110917258	scarecrow-like protein 13	GRAS	PF03514	GRAS domain family	3.21	3.13	4.35	1.33	0.73	1.28	0	0.03	0.58	0.66	2.02	0.07	0	0.4	0.6	3.56333	1.11333	0.203333	0.916667	0.333333	GO:000367	MF:DNA binding;	------	------	------	------	ENOG410XPMQ	K:Transcription	XP_022017103.1	homeobox protein SBH1-like [Helianthus annuus]	sp|P46608|HSBH1_SOYBN;	Homeobox protein SBH1 OS=Glycine max OX=3847 GN=H1 PE=2 SV=1;	PF03790.10;PF03791.10;PF05920.8;PF03789.10;PF00046.26	KNOX1;KNOX2;Homeobox_KN;ELK;Homeobox	KNOX1 domain;KNOX2 domain;Homeobox KN domain;ELK domain;Homeobox domain
rna118880	gene80110	LOC110926048	scarecrow-like protein 15	GRAS	PF03514	GRAS domain family	0.13	0.13	0.56	0	0.06	0.13	0	0	0	0	0	0	0	0	0	0.273333	0.063333	0	0	0	GO:000635	BP:transcription, DNA-templated;	------	------	------	------	ENOG410Y9PK	K:Transcription	XP_022003017.1	AP2-like ethylene-responsive transcription factor At1g79700 [Helianthus annuus]	sp|Q6X5Y6|WRI1_ARATH;	Ethylene-responsive transcription factor WRI1 OS=Arabidopsis thaliana OX=3702 GN=WRI1 PE=2 SV=1;	PF00847.17	AP2	AP2 domain
rna119554	gene80573	LOC110921425	DELLA protein GAI1-like	GRAS	PF03514	GRAS domain family	126.53	70.88	91.94	116.75	71.59	13.68	72.2	52.55	55.24	64.14	88.09	63.65	38.29	22.32	58.01	96.45	67.34	59.9967	71.96	39.54	------	------	K15030	EIF3M	------	------	ENOG410XNP7	J:Translation, ribosomal structure and biogenesis	XP_022020428.1	uncharacterized protein LOC110920574 [Helianthus annuus]	------	------	------	------	------
rna141	gene91	LOC110942106	protein SCARECROW-like	GRAS	PF03514	GRAS domain family	4.18	3.4	2.4	2.27	2.18	2.12	1.79	1.97	1.91	2.11	2.26	2.15	2.86	1.81	2.31	3.32667	2.19	1.89	2.17333	2.32667	------	------	------	------	------	------	ENOG4111MVP;ENOG4111CIP	K:Transcription;	XP_022027547.1	transcription factor bHLH82-like [Helianthus annuus]	sp|Q9ZUG9|BH066_ARATH;	Transcription factor bHLH66 OS=Arabidopsis thaliana OX=3702 GN=BHLH66 PE=1 SV=1;	PF00010.23	HLH	Helix-loop-helix DNA-binding domain
rna14417	gene9807	LOC110929142	scarecrow-like protein 15	GRAS	PF03514	GRAS domain family	0.26	0.18	0.47	0.35	0.45	0.41	0.38	0.62	0.54	1.52	1.32	1.66	2.53	1.17	1.36	0.303333	0.403333	0.513333	1.5	1.68667	------	------	K10875	RAD54L, RAD54	map03440	Homologous recombination	COG0553	L:Replication, recombination and repair	XP_022027981.1	uncharacterized protein LOC110929169 [Helianthus annuus]	sp|Q9SIW2|CHR35_ARATH;	Protein CHROMATIN REMODELING 35 OS=Arabidopsis thaliana OX=3702 GN=DRD1 PE=1 SV=1;	PF00176.20;PF03101.12;PF04851.12;PF00271.28;PF08731.8	SNF2_N;FAR1;ResIII;Helicase_C;AFT	SNF2 family N-terminal domain;FAR1 DNA-binding domain;Type III restriction enzyme, res subunit;Helicase conserved C-terminal domain;Transcription factor AFT
MSTRG.6431.1	gene11717	LOC110930131	uncharacterized LOC110930131, transcript variant X4	GRF	PF08879	WRC	0	0.04	0.05	0.24	0.14	0.26	0.08	0.05	0.19	0.22	0.24	0.16	84.59	51.03	106.07	0.03	0.213333	0.106667	0.206667	80.5633	------	------	------	------	------	------	------	------	------	------	------	------	------	------	------
rna17253	gene11721	LOC110930127	growth-regulating factor 3-like, transcript variant X1	GRF	PF08879	WRC	0.18	0.14	0.17	0.26	0.08	0.22	0.04	0.04	0.13	2.97	0.46	1.1	0.67	2.6	3.54	0.163333	0.186667	0.07	1.51	2.27	------	------	------	------	------	------	ENOG410Y9TR;COG0816	K:Transcription;	XP_022029045.1	growth-regulating factor 3-like isoform X1 [Helianthus annuus]	sp|Q8L8A7|GRF4_ARATH;	Growth-regulating factor 4 OS=Arabidopsis thaliana OX=3702 GN=GRF4 PE=1 SV=1;	PF08879.7;PF08880.8	WRC;QLQ	WRC;QLQ
rna17875	gene12143	LOC110930380	growth-regulating factor 8-like	GRF	PF08879	WRC	1.34	1.09	0.46	0.98	0.83	1.64	0.82	1.18	1.37	2.86	2.63	3	4.77	3.95	3.72	0.963333	1.15	1.12333	2.83	4.14667	------	------	------	------	------	------	ENOG41113EA;ENOG4111821;ENOG4111S3M;ENOG410YFT7	K:Transcription;	XP_022029374.1	growth-regulating factor 8-like [Helianthus annuus]	sp|Q6ZIK5|GRF4_ORYSJ;	Growth-regulating factor 4 OS=Oryza sativa subsp. japonica OX=39947 GN=GRF4 PE=2 SV=1;	PF08879.7;PF08880.8	WRC;QLQ	WRC;QLQ
rna27663	gene18826	LOC110939897	growth-regulating factor 6-like, transcript variant X2	GRF	PF08879	WRC	1.01	0.74	1.35	0.57	0.64	0.81	0.57	0.46	0.78	0.1	0.5	0.37	0.04	0.09	0.13	1.03333	0.673333	0.603333	0.323333	0.086667	------	------	------	------	------	------	ENOG4111S3M	K:Transcription	XP_022037167.1	growth-regulating factor 6-like isoform X1 [Helianthus annuus]	sp|O81001|GRF1_ARATH;	Growth-regulating factor 1 OS=Arabidopsis thaliana OX=3702 GN=GRF1 PE=1 SV=1;	PF08879.7;PF08880.8	WRC;QLQ	WRC;QLQ
rna35250	gene23826	LOC110864487	growth-regulating factor 8-like	GRF	PF08879	WRC	0.71	0.39	0.4	1.3	0.78	0.49	0.27	0.31	0.72	0.4	0.68	0.22	0.4	0.22	0	0.5	0.856667	0.433333	0.433333	0.206667	------	------	------	------	------	------	ENOG41113EA;ENOG4111821;ENOG4111S3M;ENOG410YFT7	K:Transcription;	XP_021969256.1	growth-regulating factor 8-like [Helianthus annuus]	sp|Q8L8A8|GRF2_ARATH;	Growth-regulating factor 2 OS=Arabidopsis thaliana OX=3702 GN=GRF2 PE=1 SV=1;	PF08879.7;PF08880.8	WRC;QLQ	WRC;QLQ
MSTRG.13911.1	gene25358	LOC110865443	growth-regulating factor 3-like	GRF	PF08879	WRC	11.51	14.21	12.68	7.33	7.61	11.05	7.16	8.92	7.76	2.37	9.82	5.37	1.66	1.26	1.09	12.8	8.66333	7.94667	5.85333	1.33667	------	------	------	------	------	------	ENOG410YGVC;ENOG411087F;ENOG410YFT7	K:Transcription;	XP_021970380.1	growth-regulating factor 3-like [Helianthus annuus]	sp|Q8L8A6|GRF5_ARATH;	Growth-regulating factor 5 OS=Arabidopsis thaliana OX=3702 GN=GRF5 PE=1 SV=1;	PF08879.7;PF08880.8	WRC;QLQ	WRC;QLQ
MSTRG.15101.1	gene27457	LOC110868091	growth-regulating factor 8-like, transcript variant X2	GRF	PF08879	WRC	30.48	29.92	26.54	20.88	34.26	25.19	13.22	13.18	21.09	18.42	16.65	19.49	12.47	12.88	12.21	28.98	26.7767	15.83	18.1867	12.52	------	------	------	------	------	------	ENOG41113EA;ENOG4111821;ENOG411087F;ENOG410YFT7	K:Transcription;	XP_021972864.1	growth-regulating factor 8-like isoform X1 [Helianthus annuus]	sp|Q9FRG8|GRF9_ORYSJ;	Growth-regulating factor 9 OS=Oryza sativa subsp. japonica OX=39947 GN=GRF9 PE=2 SV=1;	PF08879.7;PF08880.8	WRC;QLQ	WRC;QLQ
MSTRG.21659.1	gene39295	LOC110880275	growth-regulating factor 6-like, transcript variant X1	GRF	PF08879	WRC	19.19	17.5	5.98	34.67	27.09	45	66	49.2	49.76	31.41	61.06	60.03	34.18	36.3	36.87	14.2233	35.5867	54.9867	50.8333	35.7833	------	------	------	------	------	------	ENOG410YGVC;ENOG410YFT7;ENOG411087F	K:Transcription;	XP_021984547.1	growth-regulating factor 5-like isoform X1 [Helianthus annuus]	sp|Q6AWY6|GRF3_ORYSJ;	Growth-regulating factor 3 OS=Oryza sativa subsp. japonica OX=39947 GN=GRF3 PE=3 SV=2;	PF08879.7;PF08880.8	WRC;QLQ	WRC;QLQ
rna68292	gene45922	LOC110889297	growth-regulating factor 1-like	GRF	PF08879	WRC	2.05	1.17	0.79	4.91	4.6	6.15	12.04	6.61	9.37	8.96	18.12	18.11	0.55	1.5	1.03	1.33667	5.22	9.34	15.0633	1.02667	------	------	------	------	------	------	ENOG410YFT7;ENOG4111S3M	J:Translation, ribosomal structure and biogenesis;K:Transcription	XP_021992493.1	growth-regulating factor 1-like [Helianthus annuus]	sp|O81001|GRF1_ARATH;	Growth-regulating factor 1 OS=Arabidopsis thaliana OX=3702 GN=GRF1 PE=1 SV=1;	PF08879.7;PF08880.8	WRC;QLQ	WRC;QLQ
MSTRG.27415.1	gene50221	LOC110893666	growth-regulating factor 1-like, transcript variant X2	GRF	PF08879	WRC	7.2	4.71	5.79	5.96	4.43	9.99	3.58	5.65	4.81	15.21	15.79	18.51	26.84	11.63	22.51	5.9	6.79333	4.68	16.5033	20.3267	------	------	------	------	------	------	ENOG410YGVC;ENOG410YFT7;ENOG411087F	K:Transcription;	XP_021996438.1	growth-regulating factor 1-like isoform X1 [Helianthus annuus]	sp|A2XA73|GRF1_ORYSI;	Growth-regulating factor 1 OS=Oryza sativa subsp. indica OX=39946 GN=GRF1 PE=2 SV=1;	PF08879.7;PF08880.8	WRC;QLQ	WRC;QLQ
MSTRG.31367.1	gene57535	LOC110898722	growth-regulating factor 5-like, transcript variant X1	GRF	PF08879	WRC	31.09	32.13	35.25	26.02	38.22	33.36	31.53	31.63	34.89	122.36	72.9	84.8	239.02	235.58	204.52	32.8233	32.5333	32.6833	93.3533	226.373	------	------	------	------	------	------	ENOG410YFT7	K:Transcription	XP_022001244.1	growth-regulating factor 5-like [Helianthus annuus]	sp|Q6ZIK5|GRF4_ORYSJ;	Growth-regulating factor 4 OS=Oryza sativa subsp. japonica OX=39947 GN=GRF4 PE=2 SV=1;	PF08879.7;PF08880.8	WRC;QLQ	WRC;QLQ
rna87548	gene58861	LOC110899441	growth-regulating factor 8-like	GRF	PF08879	WRC	5.53	6.13	4.15	9.92	8.55	13.61	16.73	22.21	20.55	69.24	39.04	60.75	64.79	67.57	128.51	5.27	10.6933	19.83	56.3433	86.9567	------	------	------	------	------	------	ENOG41113EA;ENOG4111821;ENOG410YFT7	K:Transcription;	XP_022002024.1	growth-regulating factor 8-like [Helianthus annuus]	sp|Q8L8A8|GRF2_ARATH;	Growth-regulating factor 2 OS=Arabidopsis thaliana OX=3702 GN=GRF2 PE=1 SV=1;	PF08879.7;PF08880.8	WRC;QLQ	WRC;QLQ
rna103930	gene69790	LOC110912715	growth-regulating factor 1-like, transcript variant X2	GRF	PF08879	WRC	5.23	3.01	3.62	7.48	4.77	10.72	13.95	16.91	16.91	16.25	21.05	22.49	12.73	15.14	16.81	3.95333	7.65667	15.9233	19.93	14.8933	------	------	------	------	------	------	ENOG4111S3M	K:Transcription	XP_022013206.1	growth-regulating factor 1-like isoform X1 [Helianthus annuus]	sp|O81001|GRF1_ARATH;	Growth-regulating factor 1 OS=Arabidopsis thaliana OX=3702 GN=GRF1 PE=1 SV=1;	PF08879.7;PF08880.8	WRC;QLQ	WRC;QLQ
rna120411	gene81186	LOC110926670	growth-regulating factor 1-like	GRF	PF08879	WRC	1.15	0.98	0.92	0.28	0.63	0.16	0.31	0.65	0.23	0.89	1.05	0.98	1.21	0.36	0.21	1.01667	0.356667	0.396667	0.973333	0.593333	GO:000367	MF:DNA binding;	K09420	MYB, C-MYB	------	------	COG5147	S:Function unknown	XP_022026095.1	transcription factor MYB3R-4-like [Helianthus annuus]	sp|Q9S7G7|MB3R1_ARATH;	Transcription factor MYB3R-1 OS=Arabidopsis thaliana OX=3702 GN=MYB3R1 PE=2 SV=1;	PF00249.28;PF13921.3;PF15963.2	Myb_DNA-binding;Myb_DNA-bind_6;Myb_DNA-bind_7	Myb-like DNA-binding domain;Myb-like DNA-binding domain;Myb DNA-binding like
rna15228	gene10361	LOC110927857	homeobox-DDT domain protein RLT1-like	HB-other	PF00046	Homeobox domain	1.34	0.64	0.18	0.06	0.32	0.12	0	0.11	0.28	0.06	0.21	0.12	0.07	0.05	0.18	0.72	0.166667	0.13	0.13	0.1	------	------	------	------	------	------	ENOG4111F53;ENOG4111XIJ;ENOG4111Y4N;ENOG41108M5;ENOG4110NII	I:Lipid transport and metabolism;K:Transcription;K:Transcription;S:Function unknown;K:Transcription	XP_022026908.1	homeobox-DDT domain protein RLT1-like [Helianthus annuus]	sp|F4HY56|RLT1_ARATH;	Homeobox-DDT domain protein RLT1 OS=Arabidopsis thaliana OX=3702 GN=RLT1 PE=1 SV=1;	PF00046.26;PF05920.8	Homeobox;Homeobox_KN	Homeobox domain;Homeobox KN domain
rna18701	gene12656	LOC110930675	homeobox-leucine zipper protein HAT4-like	HB-other	PF00046	Homeobox domain	1.25	0.47	0.49	0.35	0.66	0.9	0.64	0.37	1.11	1.71	1.14	1.1	2.94	10.84	3.38	0.736667	0.636667	0.706667	1.31667	5.72	------	------	K09338	HD-ZIP	------	------	ENOG410Z2UE	K:Transcription	XP_022029719.1	homeobox-leucine zipper protein HAT4-like [Helianthus annuus]	sp|Q05466|HAT4_ARATH;	Homeobox-leucine zipper protein HAT4 OS=Arabidopsis thaliana OX=3702 GN=HAT4 PE=1 SV=1;	PF04618.9;PF00046.26;PF02183.15	HD-ZIP_N;Homeobox;HALZ	HD-ZIP protein N terminus;Homeobox domain;Homeobox associated leucine zipper
rna19363	gene13165	LOC110931033	homeobox-leucine zipper protein HAT3-like	HB-other	PF00046	Homeobox domain	3.09	3.05	4.15	2.58	2.83	2.69	2.07	3.01	1.59	1.68	3.74	2.66	1.58	1.31	0.45	3.43	2.7	2.22333	2.69333	1.11333	------	------	K09338	HD-ZIP	------	------	ENOG410Z2UE	K:Transcription	XP_022030122.1	homeobox-leucine zipper protein HAT3-like [Helianthus annuus]	sp|Q05466|HAT4_ARATH;	Homeobox-leucine zipper protein HAT4 OS=Arabidopsis thaliana OX=3702 GN=HAT4 PE=1 SV=1;	PF04618.9;PF00046.26;PF02183.15	HD-ZIP_N;Homeobox;HALZ	HD-ZIP protein N terminus;Homeobox domain;Homeobox associated leucine zipper
rna20550	gene13992	LOC110935807	BEL1-like homeodomain protein 3, transcript variant X4	HB-other	PF00046	Homeobox domain	0.47	0.29	0.07	0.13	0.2	0.17	0.03	0.21	0	0.07	0.52	0.07	0	0.03	0	0.276667	0.166667	0.08	0.22	0.01	------	------	------	------	------	------	ENOG410XPMQ	K:Transcription	XP_022033852.1	BEL1-like homeodomain protein 3 [Helianthus annuus]	sp|Q9SIW1|BLH7_ARATH;	BEL1-like homeodomain protein 7 OS=Arabidopsis thaliana OX=3702 GN=BLH7 PE=1 SV=1;	PF07526.8;PF05920.8;PF00046.26	POX;Homeobox_KN;Homeobox	Associated with HOX;Homeobox KN domain;Homeobox domain
rna20782	gene14139	LOC110935899	homeobox-leucine zipper protein ATHB-12-like	HB-other	PF00046	Homeobox domain	0.7	0.45	0	0.43	0.89	0.16	0	0	0	0.16	0.14	0	0.06	0.05	0.21	0.383333	0.493333	0	0.1	0.106667	GO:0006355;GO:0005634;GO:0003700;GO:004356	BP:regulation of transcription, DNA-templated;CC:nucleus;MF:transcription factor activity, sequence-specific DNA binding;MF:sequence-specific DNA binding;	K09338	HD-ZIP	------	------	ENOG410Z2UE	K:Transcription	XP_022033938.1	homeobox-leucine zipper protein ATHB-12-like [Helianthus annuus]	sp|P46897|ATHB7_ARATH;	Homeobox-leucine zipper protein ATHB-7 OS=Arabidopsis thaliana OX=3702 GN=ATHB-7 PE=1 SV=2;	PF00046.26;PF02183.15	Homeobox;HALZ	Homeobox domain;Homeobox associated leucine zipper
rna24544	gene16719	LOC110937271	homeobox-DDT domain protein RLT1-like	HB-other	PF00046	Homeobox domain	1.28	1.56	2.25	1.73	1.56	1.6	1.68	1.34	1.34	5.99	5.02	6.53	7.6	4.41	6.85	1.69667	1.63	1.45333	5.84667	6.28667	------	------	------	------	------	------	ENOG4111F53;ENOG4110NII	K:Transcription;	XP_022035357.1	homeobox-DDT domain protein RLT1-like [Helianthus annuus]	sp|F4HY56|RLT1_ARATH;	Homeobox-DDT domain protein RLT1 OS=Arabidopsis thaliana OX=3702 GN=RLT1 PE=1 SV=1;	PF02791.14;PF00046.26;PF15613.3;PF05066.10;PF15612.3	DDT;Homeobox;WSD;HARE-HTH;WHIM1	DDT domain;Homeobox domain;Williams-Beuren syndrome DDT;HB1, ASXL, restriction endonuclease HTH domain;WSTF, HB1, Itc1p, MBD9 motif 1
rna27601	gene18773	LOC110939861	BEL1-like homeodomain protein 1, transcript variant X2	HB-other	PF00046	Homeobox domain	6.77	1.79	0.41	1.44	3.63	3.01	0	0.6	0.3	0.57	0.55	0.26	0	0.43	0.29	2.99	2.69333	0.3	0.46	0.24	------	------	------	------	------	------	ENOG410XPMQ	K:Transcription	XP_022037131.1	BEL1-like homeodomain protein 1 [Helianthus annuus]	sp|Q9SJ56|BLH1_ARATH;	BEL1-like homeodomain protein 1 OS=Arabidopsis thaliana OX=3702 GN=BLH1 PE=1 SV=1;	PF07526.8;PF05920.8;PF00046.26	POX;Homeobox_KN;Homeobox	Associated with HOX;Homeobox KN domain;Homeobox domain
rna32138	gene21748	LOC110941421	BEL1-like homeodomain protein 11	HB-other	PF00046	Homeobox domain	5.05	5.98	6	2.76	5.22	3.55	1.18	0.99	1.5	0.32	1.2	0.5	0.59	0.28	0	5.67667	3.84333	1.22333	0.673333	0.29	------	------	------	------	------	------	ENOG410XPMQ	C:Energy production and conversion	XP_022038748.1	BEL1-like homeodomain protein 11 [Helianthus annuus]	sp|Q1PFD1|BLH11_ARATH;	BEL1-like homeodomain protein 11 OS=Arabidopsis thaliana OX=3702 GN=BLH11 PE=2 SV=1;	PF07526.8;PF05920.8;PF00046.26	POX;Homeobox_KN;Homeobox	Associated with HOX;Homeobox KN domain;Homeobox domain
rna35103	gene23729	LOC110864419	homeobox protein BEL1 homolog	HB-other	PF00046	Homeobox domain	1.13	1.44	1.08	0.76	1.76	0.59	0.18	0.31	0.09	2.64	1.06	3.11	2.54	1.99	3.38	1.21667	1.03667	0.193333	2.27	2.63667	------	------	------	------	------	------	ENOG410XPMQ	K:Transcription	XP_021969168.1	homeobox protein BEL1 homolog [Helianthus annuus]	sp|Q38897|BEL1_ARATH;	Homeobox protein BEL1 homolog OS=Arabidopsis thaliana OX=3702 GN=BEL1 PE=1 SV=2;	PF07526.8;PF05920.8;PF00046.26	POX;Homeobox_KN;Homeobox	Associated with HOX;Homeobox KN domain;Homeobox domain
rna38492	gene25887	LOC110864098	putative homeobox-leucine zipper protein ATHB-51	HB-other	PF00046	Homeobox domain	0.61	0.78	0.13	0.07	0.12	0.61	2.39	0.55	0.52	0	1.42	0.2	0	0	0	0.506667	0.266667	1.15333	0.54	0	------	------	------	------	------	------	ENOG410Z2UE	K:Transcription	XP_021968899.1	putative homeobox-leucine zipper protein ATHB-51 [Helianthus annuus]	sp|Q9LZR0|ATB51_ARATH;	Putative homeobox-leucine zipper protein ATHB-51 OS=Arabidopsis thaliana OX=3702 GN=ATHB-51 PE=2 SV=2;	PF00046.26;PF02183.15;PF05920.8	Homeobox;HALZ;Homeobox_KN	Homeobox domain;Homeobox associated leucine zipper;Homeobox KN domain
rna4004	gene2783	LOC110874707	homeobox-leucine zipper protein HOX11-like, transcript variant X2	HB-other	PF00046	Homeobox domain	2.88	2.93	2.25	2.15	2.79	2.53	2.29	2.06	3.34	0.75	2.71	4.85	0.49	1.23	2.68	2.68667	2.49	2.56333	2.77	1.46667	------	------	K09338	HD-ZIP	------	------	ENOG410Z2UE	K:Transcription	XP_021978888.1	homeobox-leucine zipper protein HOX11-like isoform X1 [Helianthus annuus]	sp|P46665|HAT14_ARATH;	Homeobox-leucine zipper protein HAT14 OS=Arabidopsis thaliana OX=3702 GN=HAT14 PE=2 SV=3;	PF00046.26;PF02183.15	Homeobox;HALZ	Homeobox domain;Homeobox associated leucine zipper
MSTRG.15951.1	gene28952		-	HB-other	PF00046	Homeobox domain	0.84	0.25	0.12	0.81	0.62	0.83	1.08	1.48	1.4	3.64	3.03	2.36	1.84	2.23	2.11	0.403333	0.753333	1.32	3.01	2.06	------	------	------	------	------	------	------	------	------	------	------	------	------	------	------
rna52422	gene35343	LOC110877858	homeobox-leucine zipper protein ATHB-16-like	HB-other	PF00046	Homeobox domain	0.52	0.54	0.14	0.28	0.12	0.09	0.3	0.69	0.32	5.49	6.14	15.24	1.83	2.29	3.07	0.4	0.163333	0.436667	8.95667	2.39667	GO:0006355;GO:0005634;GO:0003700;GO:004356	BP:regulation of transcription, DNA-templated;CC:nucleus;MF:transcription factor activity, sequence-specific DNA binding;MF:sequence-specific DNA binding;	K09338	HD-ZIP	------	------	ENOG410Z2UE	K:Transcription	XP_021981772.1	homeobox-leucine zipper protein ATHB-16-like [Helianthus annuus]	sp|P46667|ATHB5_ARATH;	Homeobox-leucine zipper protein ATHB-5 OS=Arabidopsis thaliana OX=3702 GN=ATHB-5 PE=1 SV=1;	PF00046.26;PF02183.15;PF13094.3	Homeobox;HALZ;CENP-Q	Homeobox domain;Homeobox associated leucine zipper;CENP-Q, a CENPA-CAD centromere complex subunit
MSTRG.20510.1	gene37387	LOC110879034	homeobox-leucine zipper protein HOX21-like	HB-other	PF00046	Homeobox domain	3.66	3.24	2.16	5.75	5.77	7.43	3.94	5.18	7.76	29.54	13.74	29.18	44.53	36.01	19.27	3.02	6.31667	5.62667	24.1533	33.27	------	------	K09338	HD-ZIP	------	------	ENOG410Z2UE	K:Transcription	XP_021983130.1	homeobox-leucine zipper protein HOX21-like [Helianthus annuus]	sp|A2XD08|HOX21_ORYSI;	Homeobox-leucine zipper protein HOX21 OS=Oryza sativa subsp. indica OX=39946 GN=HOX21 PE=2 SV=2;	PF00046.26;PF02183.15;PF05920.8	Homeobox;HALZ;Homeobox_KN	Homeobox domain;Homeobox associated leucine zipper;Homeobox KN domain
MSTRG.20730.1	gene37800	LOC110879283	homeobox-leucine zipper protein HAT5-like	HB-other	PF00046	Homeobox domain	8.55	6.92	6.18	5.48	5.21	4.13	4.34	4.01	3.84	1.42	4.84	2.56	7.12	9.38	9.08	7.21667	4.94	4.06333	2.94	8.52667	GO:000548	MF:binding;	K09338	HD-ZIP	------	------	ENOG410Z2UE	K:Transcription	XP_021983401.1	homeobox-leucine zipper protein HAT5-like [Helianthus annuus]	sp|Q02283|HAT5_ARATH;	Homeobox-leucine zipper protein HAT5 OS=Arabidopsis thaliana OX=3702 GN=HAT5 PE=1 SV=1;	PF00046.26;PF02183.15;PF05920.8	Homeobox;HALZ;Homeobox_KN	Homeobox domain;Homeobox associated leucine zipper;Homeobox KN domain
MSTRG.24615.2	gene45039	LOC110886768	BEL1-like homeodomain protein 2	HB-other	PF00046	Homeobox domain	0.95	0.95	1.47	1.87	1.77	1.71	2.57	3.44	2.27	5.42	3.91	6.47	2.96	3.89	2.14	1.12333	1.78333	2.76	5.26667	2.99667	------	------	------	------	------	------	ENOG410XPMQ;ENOG41121YV	L:Replication, recombination and repair;S:Function unknown	XP_021990302.1	BEL1-like homeodomain protein 2 [Helianthus annuus]	sp|Q94KL5|BLH4_ARATH;	BEL1-like homeodomain protein 4 OS=Arabidopsis thaliana OX=3702 GN=BLH4 PE=1 SV=2;	PF07526.8;PF05920.8;PF00046.26	POX;Homeobox_KN;Homeobox	Associated with HOX;Homeobox KN domain;Homeobox domain
rna68344	gene45956	LOC110889319	homeobox-leucine zipper protein HAT22-like, transcript variant X1	HB-other	PF00046	Homeobox domain	2.75	1.57	0.28	0.34	0.15	0.58	0	0.1	0	0.33	0.15	0	0.25	0.25	0	1.53333	0.356667	0.033333	0.16	0.166667	------	------	K09338	HD-ZIP	------	------	ENOG410Z2UE	K:Transcription	XP_021992521.1	homeobox-leucine zipper protein HAT22-like isoform X1 [Helianthus annuus]	sp|P46604|HAT22_ARATH;	Homeobox-leucine zipper protein HAT22 OS=Arabidopsis thaliana OX=3702 GN=HAT22 PE=1 SV=1;	PF00046.26;PF02183.15;PF05920.8	Homeobox;HALZ;Homeobox_KN	Homeobox domain;Homeobox associated leucine zipper;Homeobox KN domain
rna68942	gene46393	LOC110889563	BEL1-like homeodomain protein 4	HB-other	PF00046	Homeobox domain	2.64	3.19	2.37	2.14	1.32	1.48	1.98	1.89	2.01	1.29	2.74	2.69	2.38	1.88	0.89	2.73333	1.64667	1.96	2.24	1.71667	------	------	------	------	------	------	ENOG410XPMQ;ENOG41121YV	K:Transcription;S:Function unknown	XP_021992809.1	BEL1-like homeodomain protein 4 [Helianthus annuus]	sp|Q94KL5|BLH4_ARATH;	BEL1-like homeodomain protein 4 OS=Arabidopsis thaliana OX=3702 GN=BLH4 PE=1 SV=2;	PF07526.8;PF05920.8;PF00046.26	POX;Homeobox_KN;Homeobox	Associated with HOX;Homeobox KN domain;Homeobox domain
rna80185	gene53971	LOC110895736	homeobox-leucine zipper protein ATHB-40-like	HB-other	PF00046	Homeobox domain	0.28	0.58	0.18	0.09	0.08	0.37	0	0	0.09	0	0	0	0	0.16	0.28	0.346667	0.18	0.03	0	0.146667	------	------	K09338	HD-ZIP	------	------	ENOG410Z2UE	K:Transcription	XP_021998781.1	homeobox-leucine zipper protein ATHB-40-like [Helianthus annuus]	sp|O23208|ATB40_ARATH;	Homeobox-leucine zipper protein ATHB-40 OS=Arabidopsis thaliana OX=3702 GN=ATHB-40 PE=2 SV=3;	PF00046.26;PF02183.15;PF05920.8	Homeobox;HALZ;Homeobox_KN	Homeobox domain;Homeobox associated leucine zipper;Homeobox KN domain
rna80453	gene54155	LOC110895832	WUSCHEL-related homeobox 1-like	HB-other	PF00046	Homeobox domain	0.05	0.28	0.67	0	0.18	0	0	0	0	0	0	0.11	0	0	0.05	0.333333	0.06	0	0.036667	0.016667	------	------	------	------	------	------	ENOG4111DVK	K:Transcription	XP_021998889.1	WUSCHEL-related homeobox 1-like [Helianthus annuus]	sp|Q6X7K0|WOX1_ARATH;	WUSCHEL-related homeobox 1 OS=Arabidopsis thaliana OX=3702 GN=WOX1 PE=2 SV=2;	PF00046.26	Homeobox	Homeobox domain
rna80517	gene54204	LOC110895861	homeobox-leucine zipper protein ATHB-12-like	HB-other	PF00046	Homeobox domain	2.71	1.79	0.39	0.9	0.62	1	0	0.09	0.09	0.1	0.18	0.3	0.66	0.77	0.3	1.63	0.84	0.06	0.193333	0.576667	GO:000367	MF:DNA binding;	K09338	HD-ZIP	------	------	ENOG410Z2UE	S:Function unknown	XP_021998916.1	homeobox-leucine zipper protein ATHB-12-like [Helianthus annuus]	sp|P46897|ATHB7_ARATH;	Homeobox-leucine zipper protein ATHB-7 OS=Arabidopsis thaliana OX=3702 GN=ATHB-7 PE=1 SV=2;	PF02183.15;PF00046.26	HALZ;Homeobox	Homeobox associated leucine zipper;Homeobox domain
rna83384	gene56070	LOC110897903	homeobox protein BEL1 homolog	HB-other	PF00046	Homeobox domain	0.88	0.61	0.04	0.31	0.35	0.27	0	0.02	0.02	0	0.04	0	0	0	0.02	0.51	0.31	0.013333	0.013333	0.006667	------	------	------	------	------	------	ENOG410XPMQ	S:Function unknown	XP_022000329.1	homeobox protein BEL1 homolog [Helianthus annuus]	sp|Q38897|BEL1_ARATH;	Homeobox protein BEL1 homolog OS=Arabidopsis thaliana OX=3702 GN=BEL1 PE=1 SV=2;	PF07526.8;PF05920.8;PF00046.26	POX;Homeobox_KN;Homeobox	Associated with HOX;Homeobox KN domain;Homeobox domain
rna83859	gene56404	LOC110898050	BEL1-like homeodomain protein 8	HB-other	PF00046	Homeobox domain	0.12	0.25	0.45	0.1	0.06	0.19	0.02	0	0.07	0.05	0.17	0	0	0	0.1	0.273333	0.116667	0.03	0.073333	0.033333	------	------	------	------	------	------	ENOG410XPMQ	L:Replication, recombination and repair	XP_022000478.1	BEL1-like homeodomain protein 8 [Helianthus annuus]	sp|Q9SJJ3|BLH8_ARATH;	BEL1-like homeodomain protein 8 OS=Arabidopsis thaliana OX=3702 GN=BLH8 PE=1 SV=1;	PF07526.8;PF05920.8;PF00046.26	POX;Homeobox_KN;Homeobox	Associated with HOX;Homeobox KN domain;Homeobox domain
rna84207	gene56666	LOC110898210	BEL1-like homeodomain protein 1, transcript variant X2	HB-other	PF00046	Homeobox domain	3.33	1.07	0.38	1.61	2.48	2.95	0.06	0.23	0.04	1.2	0.83	0.88	1.93	1.84	1.47	1.59333	2.34667	0.11	0.97	1.74667	------	------	------	------	------	------	ENOG410XPMQ	K:Transcription	XP_022000660.1	BEL1-like homeodomain protein 1 [Helianthus annuus]	sp|Q9SJ56|BLH1_ARATH;	BEL1-like homeodomain protein 1 OS=Arabidopsis thaliana OX=3702 GN=BLH1 PE=1 SV=1;	PF07526.8;PF05920.8;PF00046.26	POX;Homeobox_KN;Homeobox	Associated with HOX;Homeobox KN domain;Homeobox domain
rna88098	gene59260	LOC110899678	homeobox-leucine zipper protein HAT4-like	HB-other	PF00046	Homeobox domain	6.61	5.9	4.32	4.94	6.13	4.62	3.64	4.28	7.73	11.7	8.59	10.78	30.16	26.12	20.3	5.61	5.23	5.21667	10.3567	25.5267	GO:0044767;GO:0009987;GO:0048856;GO:000548	BP:single-organism developmental process;BP:cellular process;BP:anatomical structure development;MF:binding;	K09338	HD-ZIP	------	------	ENOG410Z2UE	S:Function unknown	XP_022002260.1	homeobox-leucine zipper protein HAT4-like [Helianthus annuus]	sp|Q05466|HAT4_ARATH;	Homeobox-leucine zipper protein HAT4 OS=Arabidopsis thaliana OX=3702 GN=HAT4 PE=1 SV=1;	PF04618.9;PF00046.26;PF02183.15	HD-ZIP_N;Homeobox;HALZ	HD-ZIP protein N terminus;Homeobox domain;Homeobox associated leucine zipper
rna89277	gene60058	LOC110900129	homeobox-leucine zipper protein HAT3-like	HB-other	PF00046	Homeobox domain	1.97	1.24	2.02	0.65	0.97	1.25	0.32	0.42	0.38	0.32	1	0.2	0.71	0.22	0.62	1.74333	0.956667	0.373333	0.506667	0.516667	------	------	K09338	HD-ZIP	------	------	ENOG410Z2UE	K:Transcription	XP_022002722.1	homeobox-leucine zipper protein HAT3-like [Helianthus annuus]	sp|P46602|HAT3_ARATH;	Homeobox-leucine zipper protein HAT3 OS=Arabidopsis thaliana OX=3702 GN=HAT3 PE=1 SV=2;	PF04618.9;PF00046.26;PF02183.15	HD-ZIP_N;Homeobox;HALZ	HD-ZIP protein N terminus;Homeobox domain;Homeobox associated leucine zipper
MSTRG.33443.2	gene61403	LOC110908338	uncharacterized LOC110908338	HB-other	PF00046	Homeobox domain	15	15.04	14.8	12.19	16.49	18.5	13.65	16.19	18.31	13.94	20.2	18.8	15.51	9.76	12.97	14.9467	15.7267	16.05	17.6467	12.7467	------	------	------	------	------	------	ENOG4111A04	K:Transcription	XP_022008955.1	uncharacterized protein LOC110908338 [Helianthus annuus]	sp|F4HY56|RLT1_ARATH;	Homeobox-DDT domain protein RLT1 OS=Arabidopsis thaliana OX=3702 GN=RLT1 PE=1 SV=1;	PF00046.26;PF05920.8	Homeobox;Homeobox_KN	Homeobox domain;Homeobox KN domain
MSTRG.3522.2	gene6412	LOC110919400	homeobox-leucine zipper protein HAT5-like	HB-other	PF00046	Homeobox domain	13.78	12.77	13.87	4.59	6.69	5.93	1.63	4.75	3.57	10.27	11.23	7.97	13.09	10.82	14.52	13.4733	5.73667	3.31667	9.82333	12.81	------	------	K09338	HD-ZIP	------	------	ENOG410Z2UE	S:Function unknown	XP_022019366.1	homeobox-leucine zipper protein HAT5-like [Helianthus annuus]	sp|Q02283|HAT5_ARATH;	Homeobox-leucine zipper protein HAT5 OS=Arabidopsis thaliana OX=3702 GN=HAT5 PE=1 SV=1;	PF00046.26;PF02183.15;PF05920.8;PF04977.12	Homeobox;HALZ;Homeobox_KN;DivIC	Homeobox domain;Homeobox associated leucine zipper;Homeobox KN domain;Septum formation initiator
rna95541	gene64265	LOC110904296	BEL1-like homeodomain protein 8	HB-other	PF00046	Homeobox domain	0.7	0.77	0.67	0.58	0.35	0.35	0.17	0.11	0.3	0.09	0.41	0.12	0.03	0	0.02	0.713333	0.426667	0.193333	0.206667	0.016667	------	------	------	------	------	------	ENOG410XPMQ	K:Transcription	XP_022005831.1	BEL1-like homeodomain protein 8 [Helianthus annuus]	sp|Q9SJJ3|BLH8_ARATH;	BEL1-like homeodomain protein 8 OS=Arabidopsis thaliana OX=3702 GN=BLH8 PE=1 SV=1;	PF07526.8;PF05920.8;PF00046.26	POX;Homeobox_KN;Homeobox	Associated with HOX;Homeobox KN domain;Homeobox domain
rna98293	gene66149	LOC110910424	BEL1-like homeodomain protein 9	HB-other	PF00046	Homeobox domain	1	0.92	1.17	0.55	0.7	0.71	0.21	0.74	0.81	1.03	1.27	0.9	0.32	0.72	0.86	1.03	0.653333	0.586667	1.06667	0.633333	------	------	------	------	------	------	ENOG410XPMQ;COG3104	K:Transcription;	XP_022010761.1	BEL1-like homeodomain protein 9 [Helianthus annuus]	sp|Q9LZM8|BLH9_ARATH;	BEL1-like homeodomain protein 9 OS=Arabidopsis thaliana OX=3702 GN=BLH9 PE=1 SV=1;	PF07526.8;PF05920.8;PF00046.26	POX;Homeobox_KN;Homeobox	Associated with HOX;Homeobox KN domain;Homeobox domain
rna98647	gene66374	LOC110910633	homeobox-DDT domain protein RLT1-like, transcript variant X1	HB-other	PF00046	Homeobox domain	2.55	2.16	3.08	3.9	3.66	4.25	2.91	2.69	3.05	9.65	8.03	8.95	12.91	9.7	15.72	2.59667	3.93667	2.88333	8.87667	12.7767	------	------	------	------	------	------	ENOG4111F53;ENOG4110NII	K:Transcription;	XP_022010940.1	homeobox-DDT domain protein RLT1-like isoform X1 [Helianthus annuus]	sp|Q9FFH1|RLT2_ARATH;	Homeobox-DDT domain protein RLT2 OS=Arabidopsis thaliana OX=3702 GN=RLT2 PE=1 SV=1;	PF02791.14;PF00046.26;PF15613.3;PF05066.10;PF15612.3	DDT;Homeobox;WSD;HARE-HTH;WHIM1	DDT domain;Homeobox domain;Williams-Beuren syndrome DDT;HB1, ASXL, restriction endonuclease HTH domain;WSTF, HB1, Itc1p, MBD9 motif 1
rna98718	gene66424	LOC110910677	homeobox-leucine zipper protein ATHB-6-like	HB-other	PF00046	Homeobox domain	15.88	11.84	10.53	5.74	5.94	6.51	2.28	2.28	2.21	5.5	13.17	4.17	3.57	2.17	0.56	12.75	6.06333	2.25667	7.61333	2.1	------	------	K09338	HD-ZIP	------	------	ENOG410Z2UE	E:Amino acid transport and metabolism	XP_022010972.1	homeobox-leucine zipper protein ATHB-6-like [Helianthus annuus]	sp|P46668|ATHB6_ARATH;	Homeobox-leucine zipper protein ATHB-6 OS=Arabidopsis thaliana OX=3702 GN=ATHB-6 PE=1 SV=1;	PF02183.15;PF00046.26;PF05920.8	HALZ;Homeobox;Homeobox_KN	Homeobox associated leucine zipper;Homeobox domain;Homeobox KN domain
MSTRG.36555.2	gene66886	LOC110911053	BEL1-like homeodomain protein 4	HB-other	PF00046	Homeobox domain	6.14	5.68	4.9	5.33	8.83	6.91	9.55	7.36	6.85	8.73	8.41	11.18	12.25	7.2	5.65	5.57333	7.02333	7.92	9.44	8.36667	------	------	------	------	------	------	ENOG410XPMQ;ENOG41121YV	K:Transcription;S:Function unknown	XP_022011311.1	BEL1-like homeodomain protein 4 [Helianthus annuus]	sp|Q94KL5|BLH4_ARATH;	BEL1-like homeodomain protein 4 OS=Arabidopsis thaliana OX=3702 GN=BLH4 PE=1 SV=2;	PF07526.8;PF05920.8;PF00046.26	POX;Homeobox_KN;Homeobox	Associated with HOX;Homeobox KN domain;Homeobox domain
rna99731	gene67027	LOC110911139	homeobox-leucine zipper protein ATHB-13-like	HB-other	PF00046	Homeobox domain	0.41	0.58	0.15	0.6	0.22	0.3	0	0.05	0.05	0	0.31	0	0	0	0	0.38	0.373333	0.033333	0.103333	0	------	------	K09338	HD-ZIP	------	------	ENOG410Z2UE	L:Replication, recombination and repair	XP_022011410.1	homeobox-leucine zipper protein ATHB-13-like [Helianthus annuus]	sp|Q8LC03|ATB13_ARATH;	Homeobox-leucine zipper protein ATHB-13 OS=Arabidopsis thaliana OX=3702 GN=ATHB-13 PE=2 SV=2;	PF00046.26;PF02183.15;PF05920.8	Homeobox;HALZ;Homeobox_KN	Homeobox domain;Homeobox associated leucine zipper;Homeobox KN domain
rna99982	gene67209	LOC110911278	homeobox-leucine zipper protein HAT22-like, transcript variant X1	HB-other	PF00046	Homeobox domain	0.41	0.19	0.09	0.05	0.12	0.09	0.04	0	0	0	0.04	0	0.05	0	0	0.23	0.086667	0.013333	0.013333	0.016667	------	------	K09338	HD-ZIP	------	------	ENOG410Z2UE	K:Transcription	XP_022011572.1	homeobox-leucine zipper protein HAT22-like isoform X1 [Helianthus annuus]	sp|P46604|HAT22_ARATH;	Homeobox-leucine zipper protein HAT22 OS=Arabidopsis thaliana OX=3702 GN=HAT22 PE=1 SV=1;	PF00046.26;PF02183.15;PF05920.8	Homeobox;HALZ;Homeobox_KN	Homeobox domain;Homeobox associated leucine zipper;Homeobox KN domain
MSTRG.36877.1	gene67460	LOC110911448	homeobox-leucine zipper protein ATHB-13-like	HB-other	PF00046	Homeobox domain	16.22	14.87	17.73	9.88	14.16	12.9	3.38	6.44	9.49	24.22	28.88	18.18	34.21	19.66	13.67	16.2733	12.3133	6.43667	23.76	22.5133	GO:0006355;GO:0005634;GO:0003700;GO:0003677;GO:004356	BP:regulation of transcription, DNA-templated;CC:nucleus;MF:transcription factor activity, sequence-specific DNA binding;MF:DNA binding;MF:sequence-specific DNA binding;	K09338	HD-ZIP	------	------	ENOG410Z2UE	K:Transcription	XP_022011762.1	homeobox-leucine zipper protein ATHB-13-like [Helianthus annuus]	sp|Q8LC03|ATB13_ARATH;	Homeobox-leucine zipper protein ATHB-13 OS=Arabidopsis thaliana OX=3702 GN=ATHB-13 PE=2 SV=2;	PF02183.15;PF00046.26;PF04977.12;PF05920.8	HALZ;Homeobox;DivIC;Homeobox_KN	Homeobox associated leucine zipper;Homeobox domain;Septum formation initiator;Homeobox KN domain
rna100455	gene67567	LOC110911528	homeobox-leucine zipper protein HAT5-like, transcript variant X1	HB-other	PF00046	Homeobox domain	3.23	0.59	0.73	0.89	0.78	0.3	0.09	0.07	0.39	5.63	4.46	3.69	7.29	2.6	2.74	1.51667	0.656667	0.183333	4.59333	4.21	------	------	K09338	HD-ZIP	------	------	ENOG410Z2UE	K:Transcription	XP_022011849.1	homeobox-leucine zipper protein HAT5-like isoform X1 [Helianthus annuus]	sp|Q02283|HAT5_ARATH;	Homeobox-leucine zipper protein HAT5 OS=Arabidopsis thaliana OX=3702 GN=HAT5 PE=1 SV=1;	PF00046.26;PF02183.15;PF05920.8	Homeobox;HALZ;Homeobox_KN	Homeobox domain;Homeobox associated leucine zipper;Homeobox KN domain
MSTRG.37356.1	gene68301	LOC110911924	WUSCHEL-related homeobox 8-like, transcript variant X1	HB-other	PF00046	Homeobox domain	8.01	9.9	8.99	4.74	6.98	6.08	3.46	4.87	5.92	3.24	5.01	3.86	1.66	5.34	5.65	8.96667	5.93333	4.75	4.03667	4.21667	GO:0005634;GO:000367	CC:nucleus;MF:DNA binding;	------	------	------	------	ENOG4111P6E	K:Transcription	XP_022012271.1	WUSCHEL-related homeobox 8-like isoform X1 [Helianthus annuus]	sp|Q5QMM3|WOX8_ORYSJ;	WUSCHEL-related homeobox 8 OS=Oryza sativa subsp. japonica OX=39947 GN=WOX8 PE=2 SV=1;	PF00046.26	Homeobox	Homeobox domain
rna107239	gene72097	LOC110917230	WUSCHEL-related homeobox 4-like	HB-other	PF00046	Homeobox domain	0.21	0.15	0.77	0	0	0.14	0	0	0	0	0	0	0	0	0	0.376667	0.046667	0	0	0	------	------	------	------	------	------	ENOG410YND1	K:Transcription	XP_022017513.1	WUSCHEL-related homeobox 4-like [Helianthus annuus]	sp|Q6X7J9|WOX4_ARATH;	WUSCHEL-related homeobox 4 OS=Arabidopsis thaliana OX=3702 GN=WOX4 PE=1 SV=1;	PF00046.26	Homeobox	Homeobox domain
rna108807	gene73167	LOC110915423	homeobox-leucine zipper protein ATHB-13-like, transcript variant X2	HB-other	PF00046	Homeobox domain	3.99	3.9	3.17	3.83	2.53	3.1	2.11	3.63	3.28	1.13	2.65	1.51	1.8	2.64	2.6	3.68667	3.15333	3.00667	1.76333	2.34667	------	------	------	------	------	------	ENOG4111M4Q	K:Transcription	XP_022016697.1	transcription factor bHLH115-like isoform X1 [Helianthus annuus]	sp|Q9C682|BH115_ARATH;	Transcription factor bHLH115 OS=Arabidopsis thaliana OX=3702 GN=BHLH115 PE=1 SV=1;	PF00010.23;PF11932.5	HLH;DUF3450	Helix-loop-helix DNA-binding domain;Protein of unknown function
rna112018	gene75476	LOC110915545	WUSCHEL-related homeobox 8-like, transcript variant X1	HB-other	PF00046	Homeobox domain	2.62	1.89	3.1	1.43	1.52	1.44	0.2	0.46	0.57	1.56	2.99	0.86	1.92	2.82	5.15	2.53667	1.46333	0.41	1.80333	3.29667	------	------	------	------	------	------	ENOG410YA3R	K:Transcription	XP_022016074.1	auxin response factor 8 [Helianthus annuus]	sp|Q9FGV1|ARFH_ARATH;	Auxin response factor 8 OS=Arabidopsis thaliana OX=3702 GN=ARF8 PE=1 SV=2;	PF06507.10;PF02362.18;PF02309.13	Auxin_resp;B3;AUX_IAA	Auxin response factor;B3 DNA binding domain;AUX/IAA family
rna11117	gene7577	LOC110925283	BEL1-like homeodomain protein 1, transcript variant X1	HB-other	PF00046	Homeobox domain	1.12	3.52	2.09	0.91	0.18	1.52	0.47	0	0	0	0	0	0.33	4.24	0.31	2.24333	0.87	0.156667	0	1.62667	GO:0006355;GO:0005634;GO:0003700;GO:004356	BP:regulation of transcription, DNA-templated;CC:nucleus;MF:transcription factor activity, sequence-specific DNA binding;MF:sequence-specific DNA binding;	K09338	HD-ZIP	------	------	ENOG410Z2UE	K:Transcription	XP_022022563.1	homeobox-leucine zipper protein ATHB-7-like [Helianthus annuus]	sp|P46897|ATHB7_ARATH;	Homeobox-leucine zipper protein ATHB-7 OS=Arabidopsis thaliana OX=3702 GN=ATHB-7 PE=1 SV=2;	PF00046.26;PF02183.15;PF05920.8	Homeobox;HALZ;Homeobox_KN	Homeobox domain;Homeobox associated leucine zipper;Homeobox KN domain
rna112549	gene75779	LOC110922604	homeobox-leucine zipper protein ATHB-7-like	HB-other	PF00046	Homeobox domain	0.22	0.12	0.07	0.48	0.45	0.6	0.77	0.68	1	1.16	3.4	2.14	0.44	0.64	1.03	0.136667	0.51	0.816667	2.23333	0.703333	------	------	K08064	NFYA	------	------	COG5224	K:Transcription	OTG35115.1	putative nuclear transcription factor Y subunit A [Helianthus annuus]	sp|Q9M9X4|NFYA2_ARATH;	Nuclear transcription factor Y subunit A-2 OS=Arabidopsis thaliana OX=3702 GN=NFYA2 PE=2 SV=1;	PF02045.12	CBFB_NFYA	CCAAT-binding transcription factor
MSTRG.41702.2	gene76348	LOC110926522	homeobox protein ATH1-like	HB-other	PF00046	Homeobox domain	34.44	31.96	28.11	28.48	36.15	33.06	21.26	27.96	32	34.51	20.5	32.92	26.82	18.8	13.79	31.5033	32.5633	27.0733	29.31	19.8033	------	------	K09264	K09264	------	------	COG5068	K:Transcription	XP_022022056.1	agamous-like MADS-box protein AGL27 [Helianthus annuus]	sp|Q9AT76|AGL27_ARATH;	Agamous-like MADS-box protein AGL27 OS=Arabidopsis thaliana OX=3702 GN=AGL27 PE=1 SV=1;	PF00319.15;PF01486.14	SRF-TF;K-box	SRF-type transcription factor;K-box region
rna114626	gene77175	LOC110926043	homeobox-leucine zipper protein HAT5-like	HB-other	PF00046	Homeobox domain	10.59	13.59	13.11	9.01	11.67	9.88	5.35	9.01	10.5	9.79	17.89	10.17	19.03	8.26	6.99	12.43	10.1867	8.28667	12.6167	11.4267	GO:0006355;GO:0005634;GO:0003700;GO:0003677;GO:004356	BP:regulation of transcription, DNA-templated;CC:nucleus;MF:transcription factor activity, sequence-specific DNA binding;MF:DNA binding;MF:sequence-specific DNA binding;	K09338	HD-ZIP	------	------	ENOG410Z2UE	K:Transcription	XP_022025927.1	homeobox-leucine zipper protein ATHB-13-like isoform X1 [Helianthus annuus]	sp|Q8LC03|ATB13_ARATH;	Homeobox-leucine zipper protein ATHB-13 OS=Arabidopsis thaliana OX=3702 GN=ATHB-13 PE=2 SV=2;	PF02183.15;PF00046.26;PF04977.12	HALZ;Homeobox;DivIC	Homeobox associated leucine zipper;Homeobox domain;Septum formation initiator
MSTRG.42226.1	gene77260	LOC110926471	homeobox-leucine zipper protein ATHB-13-like, transcript variant X2	HB-other	PF00046	Homeobox domain	0.2	0	0.13	0.26	0.06	0.27	0.37	0.3	0.7	2.26	0.47	0.47	1.09	2.68	1.73	0.11	0.196667	0.456667	1.06667	1.83333	------	------	------	------	------	------	ENOG410YKTX	S:Function unknown	XP_022021516.1	zinc-finger homeodomain protein 9-like [Helianthus annuus]	sp|Q9LHF0|ZHD9_ARATH;	Zinc-finger homeodomain protein 9 OS=Arabidopsis thaliana OX=3702 GN=ZHD9 PE=1 SV=1;	PF04770.9	ZF-HD_dimer	ZF-HD protein dimerisation region
MSTRG.42425.2	gene77603	LOC110922183	homeobox-leucine zipper protein ATHB-13-like	HB-other	PF00046	Homeobox domain	14.86	18.59	12.7	18.16	12.4	16.34	11.75	21.8	21.16	45.11	25.74	30.62	55.97	50.62	68.71	15.3833	15.6333	18.2367	33.8233	58.4333	------	------	------	------	------	------	ENOG410YE96	S:Function unknown	XP_022025321.1	NAC domain-containing protein 2-like [Helianthus annuus]	sp|Q39013|NAC2_ARATH;	NAC domain-containing protein 2 OS=Arabidopsis thaliana OX=3702 GN=NAC002 PE=2 SV=2;	PF02365.12	NAM	No apical meristem
rna11647	gene7928	LOC110927075	BEL1-like homeodomain protein 9, transcript variant X3	HB-other	PF00046	Homeobox domain	0.58	0.19	0.28	0.07	0.19	0.07	0	0.03	0.04	0	0.03	0	0.16	0.19	0	0.35	0.11	0.023333	0.01	0.116667	GO:004687	MF:metal ion binding;	------	------	------	------	ENOG410ZQFM;COG5063	S:Function unknown;	XP_022025965.1	zinc finger CCCH domain-containing protein ZFN-like [Helianthus annuus]	sp|Q9SWF9|ZFNL_PEA;	Zinc finger CCCH domain-containing protein ZFN-like OS=Pisum sativum OX=3888 PE=2 SV=1;	PF00642.21;PF14608.3	zf-CCCH;zf-CCCH_2	Zinc finger C-x8-C-x5-C-x3-H type;RNA-binding, Nab2-type zinc finger
rna118465	gene79830	LOC110922699	WUSCHEL-related homeobox 9-like	HB-other	PF00046	Homeobox domain	7.07	10.42	8.48	3.71	3.43	6.74	4.46	6.16	8.9	10.92	6.56	7.14	7.42	2.07	1.02	8.65667	4.62667	6.50667	8.20667	3.50333	------	------	------	------	------	------	ENOG410Z2UE	K:Transcription	XP_022022503.1	homeobox-leucine zipper protein ATHB-52-like [Helianthus annuus]	sp|O23208|ATB40_ARATH;	Homeobox-leucine zipper protein ATHB-40 OS=Arabidopsis thaliana OX=3702 GN=ATHB-40 PE=2 SV=3;	PF00046.26	Homeobox	Homeobox domain
rna118479	gene79841	LOC110922521	homeobox-leucine zipper protein ATHB-52-like	HB-other	PF00046	Homeobox domain	2.15	5.71	2.63	2.25	2.66	3.41	0.71	1.03	0.63	2.67	1.77	2.09	5.72	9.6	7.25	3.49667	2.77333	0.79	2.17667	7.52333	------	------	K09286	EREBP	------	------	ENOG410YQ8J;ENOG41116MF	K:Transcription;	XP_022021255.1	ethylene-responsive transcription factor 4-like [Helianthus annuus]	sp|Q9FE67|ERF80_ARATH;	Ethylene-responsive transcription factor 9 OS=Arabidopsis thaliana OX=3702 GN=ERF9 PE=2 SV=1;	PF00847.17	AP2	AP2 domain
rna119723	gene80697	LOC110921362	homeobox-leucine zipper protein HAT9-like, transcript variant X1	HB-other	PF00046	Homeobox domain	1.35	0.86	0.44	0.08	0.43	0.2	0.03	0	0	0	0	0	0.09	0.03	0	0.883333	0.236667	0.01	0	0.04	------	------	------	------	------	------	ENOG4111TKR	K:Transcription	XP_022021627.1	transcription factor HHO3-like [Helianthus annuus]	sp|Q9FPE8|HHO3_ARATH;	Transcription factor HHO3 OS=Arabidopsis thaliana OX=3702 GN=HHO3 PE=2 SV=1;	PF00249.28	Myb_DNA-binding	Myb-like DNA-binding domain
MSTRG.19527.3	gene35682	LOC110878020	homeobox protein HAT3.1-like, transcript variant X2	HB-PHD	PF00628	PHD-finger	2.85	2.7	2.91	2.95	3.12	3.26	2.82	2.45	3.05	9.66	7.99	8.62	14.81	12.17	12.53	2.82	3.11	2.77333	8.75667	13.17	GO:0046872;GO:000367	MF:metal ion binding;MF:DNA binding;	------	------	------	------	ENOG410XQQA	S:Function unknown	XP_021981965.1	homeobox protein HAT3.1-like isoform X1 [Helianthus annuus]	sp|P48786|PRH_PETCR;	Pathogenesis-related homeodomain protein OS=Petroselinum crispum OX=4043 GN=PRH PE=2 SV=1;	PF00046.26;PF05920.8;PF00628.26	Homeobox;Homeobox_KN;PHD	Homeobox domain;Homeobox KN domain;PHD-finger
rna13655	gene9263	LOC110928870	pathogenesis-related homeodomain protein, transcript variant X2	HB-PHD	PF00628	PHD-finger	1.41	2.23	1.58	0.65	1.6	0.66	0.56	0.32	0.55	0.3	0.22	0.37	0.84	0.19	0.06	1.74	0.97	0.476667	0.296667	0.363333	------	------	------	------	------	------	ENOG411216Z	K:Transcription	XP_022027712.1	transcription factor BIM1-like [Helianthus annuus]	sp|Q9LEZ3|BIM1_ARATH;	Transcription factor BIM1 OS=Arabidopsis thaliana OX=3702 GN=BIM1 PE=1 SV=2;	PF00010.23	HLH	Helix-loop-helix DNA-binding domain
MSTRG.5379.1	gene9753	LOC110929109	pathogenesis-related homeodomain protein	HB-PHD	PF00628	PHD-finger	2.71	2.33	3.39	5.12	4.35	6.17	4.93	4.14	6.66	13.82	10.84	10.51	5.08	8.63	14.91	2.81	5.21333	5.24333	11.7233	9.54	------	------	K09285	OVM, ANT	------	------	ENOG410Y90A	K:Transcription	XP_022027953.1	AP2-like ethylene-responsive transcription factor AIL5 [Helianthus annuus]	sp|Q6PQQ3|AIL5_ARATH;	AP2-like ethylene-responsive transcription factor AIL5 OS=Arabidopsis thaliana OX=3702 GN=AIL5 PE=2 SV=2;	PF00847.17	AP2	AP2 domain
rna26984	gene18371	LOC110939662	homeobox-leucine zipper protein MERISTEM L1-like, transcript variant X1	HD-ZIP	PF01852	START domain	1.86	1.52	1.57	1.7	2.35	1.86	1.02	0.44	0.63	1.1	1.19	1.54	0.43	0.36	0.21	1.65	1.97	0.696667	1.27667	0.333333	GO:0006355;GO:0005634;GO:0008289;GO:004356	BP:regulation of transcription, DNA-templated;CC:nucleus;MF:lipid binding;MF:sequence-specific DNA binding;	K09338	HD-ZIP	------	------	ENOG411107H	K:Transcription	XP_022036928.1	homeobox-leucine zipper protein MERISTEM L1-like [Helianthus annuus]	sp|Q8RWU4|ATML1_ARATH;	Homeobox-leucine zipper protein MERISTEM L1 OS=Arabidopsis thaliana OX=3702 GN=ATML1 PE=2 SV=1;	PF01852.16;PF00046.26	START;Homeobox	START domain;Homeobox domain
rna29629	gene20112	LOC110940541	homeobox-leucine zipper protein HDG11	HD-ZIP	PF01852	START domain	0.68	1.6	1.82	0.7	1.3	1.18	0.35	0.58	0.7	0.21	0.6	0.32	0.02	0.03	0.02	1.36667	1.06	0.543333	0.376667	0.023333	GO:000367	MF:DNA binding;	K09338	HD-ZIP	------	------	ENOG410YFS8	K:Transcription	XP_022037776.1	homeobox-leucine zipper protein HDG11 [Helianthus annuus]	sp|Q9FX31|HDG11_ARATH;	Homeobox-leucine zipper protein HDG11 OS=Arabidopsis thaliana OX=3702 GN=HDG11 PE=1 SV=1;	PF01852.16;PF00046.26	START;Homeobox	START domain;Homeobox domain
rna36464	gene24631	LOC110864989	homeobox-leucine zipper protein HDG5-like	HD-ZIP	PF01852	START domain	0.9	1.12	1.22	0.54	1.36	1.31	0.44	0.83	0.65	0	0.56	0.16	0	0	0	1.08	1.07	0.64	0.24	0	GO:000367	MF:DNA binding;	------	------	------	------	ENOG410YCQU	K:Transcription	XP_021969857.1	homeobox-leucine zipper protein HDG5-like [Helianthus annuus]	sp|Q9FJS2|HDG5_ARATH;	Homeobox-leucine zipper protein HDG5 OS=Arabidopsis thaliana OX=3702 GN=HDG5 PE=2 SV=3;	PF01852.16;PF00046.26	START;Homeobox	START domain;Homeobox domain
MSTRG.24409.2	gene44672	LOC110886549	homeobox-leucine zipper protein ATHB-15-like	HD-ZIP	PF01852	START domain	1.64	2.09	3.13	0.79	0.96	0.8	0.17	0.21	0.24	0.28	0.55	0.2	0.29	0.11	0.1	2.28667	0.85	0.206667	0.343333	0.166667	GO:0005634;GO:0008289;GO:000367	CC:nucleus;MF:lipid binding;MF:DNA binding;	K09338	HD-ZIP	------	------	ENOG410XQ3R	S:Function unknown	XP_021990052.1	homeobox-leucine zipper protein ATHB-15-like [Helianthus annuus]	sp|Q9ZU11|ATB15_ARATH;	Homeobox-leucine zipper protein ATHB-15 OS=Arabidopsis thaliana OX=3702 GN=ATHB-15 PE=1 SV=1;	PF01852.16;PF08670.8;PF00046.26	START;MEKHLA;Homeobox	START domain;MEKHLA domain;Homeobox domain
rna71521	gene48074	LOC110890421	homeobox-leucine zipper protein MERISTEM L1-like, transcript variant X2	HD-ZIP	PF01852	START domain	5.08	5.14	5.89	4.68	7.19	7.33	3.29	3.26	3.72	7.05	5.99	7.36	5.08	4.22	6.17	5.37	6.4	3.42333	6.8	5.15667	GO:0006355;GO:0005634;GO:0008289;GO:004356	BP:regulation of transcription, DNA-templated;CC:nucleus;MF:lipid binding;MF:sequence-specific DNA binding;	K09338	HD-ZIP	------	------	ENOG411107H	K:Transcription	XP_021993721.1	homeobox-leucine zipper protein MERISTEM L1-like [Helianthus annuus]	sp|Q8RWU4|ATML1_ARATH;	Homeobox-leucine zipper protein MERISTEM L1 OS=Arabidopsis thaliana OX=3702 GN=ATML1 PE=2 SV=1;	PF01852.16;PF00046.26	START;Homeobox	START domain;Homeobox domain
rna76074	gene51159	LOC110894241	homeobox-leucine zipper protein ATHB-15-like	HD-ZIP	PF01852	START domain	9.47	11.59	15.85	7.08	11.67	8.99	3.47	3.73	2.85	4.58	6.51	4.8	8.13	2.71	3.63	12.3033	9.24667	3.35	5.29667	4.82333	GO:0005634;GO:0008289;GO:000367	CC:nucleus;MF:lipid binding;MF:DNA binding;	K09338	HD-ZIP	------	------	ENOG410XQ3R	K:Transcription	XP_021997125.1	homeobox-leucine zipper protein ATHB-15-like [Helianthus annuus]	sp|Q9ZU11|ATB15_ARATH;	Homeobox-leucine zipper protein ATHB-15 OS=Arabidopsis thaliana OX=3702 GN=ATHB-15 PE=1 SV=1;	PF08670.8;PF01852.16;PF00046.26	MEKHLA;START;Homeobox	MEKHLA domain;START domain;Homeobox domain
rna83089	gene55898	LOC110897811	homeobox-leucine zipper protein ANTHOCYANINLESS 2-like, transcript variant X2	HD-ZIP	PF01852	START domain	1.13	1.96	1.4	0.98	1.05	0.97	0.74	0.16	0.38	1.09	1.04	0.84	0.28	0.43	0.71	1.49667	1	0.426667	0.99	0.473333	------	------	K09338	HD-ZIP	------	------	ENOG411107H;ENOG410ZTUH;ENOG410YIJ3;ENOG410YCQU	K:Transcription;S:Function unknown;K:Transcription;K:Transcription	XP_022000229.1	homeobox-leucine zipper protein ANTHOCYANINLESS 2-like isoform X1 [Helianthus annuus]	sp|Q0WV12|ANL2_ARATH;	Homeobox-leucine zipper protein ANTHOCYANINLESS 2 OS=Arabidopsis thaliana OX=3702 GN=ANL2 PE=2 SV=1;	PF01852.16;PF00046.26;PF05920.8	START;Homeobox;Homeobox_KN	START domain;Homeobox domain;Homeobox KN domain
MSTRG.30758.2	gene56418	LOC110898062	homeobox-leucine zipper protein REVOLUTA-like	HD-ZIP	PF01852	START domain	2.4	3.18	4.22	2.15	3.19	2.68	1.38	1.22	1.01	3.47	3.78	3.61	4.9	2.71	3.17	3.26667	2.67333	1.20333	3.62	3.59333	GO:0009956;GO:0009855;GO:0009944;GO:0010051;GO:0010089;GO:0030154;GO:0010014;GO:0005634;GO:0044212;GO:0008289;GO:000367	BP:radial pattern formation;BP:determination of bilateral symmetry;BP:polarity specification of adaxial/abaxial axis;BP:xylem and phloem pattern formation;BP:xylem development;BP:cell differentiation;BP:meristem initiation;CC:nucleus;MF:transcription regulatory region DNA binding;MF:lipid binding;MF:DNA binding;	K09338	HD-ZIP	------	------	ENOG410ZJBV	K:Transcription	XP_022000486.1	homeobox-leucine zipper protein REVOLUTA-like [Helianthus annuus]	sp|Q9SE43|REV_ARATH;	Homeobox-leucine zipper protein REVOLUTA OS=Arabidopsis thaliana OX=3702 GN=REV PE=1 SV=2;	PF08670.8;PF01852.16;PF00046.26	MEKHLA;START;Homeobox	MEKHLA domain;START domain;Homeobox domain
MSTRG.31149.2	gene57145	LOC110898490	homeobox-leucine zipper protein ATHB-8-like	HD-ZIP	PF01852	START domain	2.3	2.01	2.1	1.66	1.8	1.55	0.73	0.88	0.55	0.5	1.34	0.82	0.51	0.19	0.17	2.13667	1.67	0.72	0.886667	0.29	------	------	K09338	HD-ZIP	------	------	ENOG410XQ3R	K:Transcription	XP_022000974.1	homeobox-leucine zipper protein ATHB-8-like [Helianthus annuus]	sp|Q39123|ATHB8_ARATH;	Homeobox-leucine zipper protein ATHB-8 OS=Arabidopsis thaliana OX=3702 GN=ATHB-8 PE=1 SV=1;	PF01852.16;PF08670.8;PF00046.26	START;MEKHLA;Homeobox	START domain;MEKHLA domain;Homeobox domain
MSTRG.35029.1	gene64260	LOC110904293	homeobox-leucine zipper protein REVOLUTA-like	HD-ZIP	PF01852	START domain	23.73	23.33	26.22	23.17	25.11	26.86	19.46	19.08	15.32	12.26	23.96	18.23	12.09	7.38	10.02	24.4267	25.0467	17.9533	18.15	9.83	GO:0005634;GO:0008289;GO:000367	CC:nucleus;MF:lipid binding;MF:DNA binding;	K09338	HD-ZIP	------	------	ENOG410ZJBV	K:Transcription	XP_022005829.1	homeobox-leucine zipper protein REVOLUTA-like [Helianthus annuus]	sp|Q9SE43|REV_ARATH;	Homeobox-leucine zipper protein REVOLUTA OS=Arabidopsis thaliana OX=3702 GN=REV PE=1 SV=2;	PF01852.16;PF08670.8;PF00046.26	START;MEKHLA;Homeobox	START domain;MEKHLA domain;Homeobox domain
rna99040	gene66643	LOC110910886	homeobox-leucine zipper protein MERISTEM L1-like	HD-ZIP	PF01852	START domain	1.52	1.74	1.98	2.98	3.48	2.92	1.52	1.35	1.92	1.44	1.47	2.22	0.26	0.79	0.93	1.74667	3.12667	1.59667	1.71	0.66	------	------	K09338	HD-ZIP	------	------	ENOG411107H	K:Transcription	XP_022011155.1	homeobox-leucine zipper protein MERISTEM L1-like [Helianthus annuus]	sp|Q8RWU4|ATML1_ARATH;	Homeobox-leucine zipper protein MERISTEM L1 OS=Arabidopsis thaliana OX=3702 GN=ATML1 PE=2 SV=1;	PF01852.16;PF00046.26	START;Homeobox	START domain;Homeobox domain
MSTRG.38758.2	gene70923	LOC110917831	homeobox-leucine zipper protein GLABRA 2-like	HD-ZIP	PF01852	START domain	1.12	0.8	0.57	1.4	1.19	1.81	3.03	1.68	1.76	2.98	3.57	3.42	4.39	2.27	1.82	0.83	1.46667	2.15667	3.32333	2.82667	GO:0006355;GO:0005634;GO:0008289;GO:004356	BP:regulation of transcription, DNA-templated;CC:nucleus;MF:lipid binding;MF:sequence-specific DNA binding;	K09338	HD-ZIP	------	------	ENOG410XSUD;ENOG4111I89	S:Function unknown;K:Transcription	XP_022017964.1	homeobox-leucine zipper protein GLABRA 2-like [Helianthus annuus]	sp|P46607|HGL2_ARATH;	Homeobox-leucine zipper protein GLABRA 2 OS=Arabidopsis thaliana OX=3702 GN=GL2 PE=2 SV=3;	PF01852.16;PF00046.26;PF05920.8	START;Homeobox;Homeobox_KN	START domain;Homeobox domain;Homeobox KN domain
rna105534	gene70975	LOC110915761	homeobox-leucine zipper protein ATHB-15-like, transcript variant X1	HD-ZIP	PF01852	START domain	2.84	4.11	3.98	4.29	4.98	4.46	2.09	2.6	2.29	0.84	2.31	2.65	0.65	0.37	0.56	3.64333	4.57667	2.32667	1.93333	0.526667	GO:0005634;GO:0008289;GO:000367	CC:nucleus;MF:lipid binding;MF:DNA binding;	K09338	HD-ZIP	------	------	ENOG410XQ3R	K:Transcription	XP_022016207.1	homeobox-leucine zipper protein ATHB-15-like isoform X1 [Helianthus annuus]	sp|Q9ZU11|ATB15_ARATH;	Homeobox-leucine zipper protein ATHB-15 OS=Arabidopsis thaliana OX=3702 GN=ATHB-15 PE=1 SV=1;	PF08670.8;PF01852.16;PF00046.26	MEKHLA;START;Homeobox	MEKHLA domain;START domain;Homeobox domain
rna108728	gene73109	LOC110918223	homeobox-leucine zipper protein PROTODERMAL FACTOR 2-like, transcript variant X1	HD-ZIP	PF01852	START domain	3.74	4.2	4.01	3.9	5.35	4.18	2.47	2.35	1.72	2.75	4.8	3.9	1.76	1.91	1.97	3.98333	4.47667	2.18	3.81667	1.88	GO:0006355;GO:0005634;GO:0043565;GO:0008289;GO:000367	BP:regulation of transcription, DNA-templated;CC:nucleus;MF:sequence-specific DNA binding;MF:lipid binding;MF:DNA binding;	K09338	HD-ZIP	------	------	ENOG411107H	K:Transcription	XP_022018253.1	homeobox-leucine zipper protein PROTODERMAL FACTOR 2-like [Helianthus annuus]	sp|Q93V99|PDF2_ARATH;	Homeobox-leucine zipper protein PROTODERMAL FACTOR 2 OS=Arabidopsis thaliana OX=3702 GN=PDF2 PE=2 SV=1;	PF01852.16;PF00046.26	START;Homeobox	START domain;Homeobox domain
rna113272	gene76300	LOC110922021	homeobox-leucine zipper protein HDG5-like, transcript variant X1	HD-ZIP	PF01852	START domain	4.41	5.02	4.04	2.3	3.18	3.67	1.73	2.21	2.71	3.27	4.25	3.8	5.65	2.72	3.13	4.49	3.05	2.21667	3.77333	3.83333	GO:0006351;GO:000367	BP:transcription, DNA-templated;MF:DNA binding;	------	------	------	------	ENOG410YB3T	K:Transcription	XP_022020680.1	probable transcription factor KAN2 [Helianthus annuus]	sp|Q9C616|KAN2_ARATH;	Probable transcription factor KAN2 OS=Arabidopsis thaliana OX=3702 GN=KAN2 PE=2 SV=1;	PF00249.28	Myb_DNA-binding	Myb-like DNA-binding domain
rna11637	gene7921	LOC110927068	homeobox-leucine zipper protein REVOLUTA-like	HD-ZIP	PF01852	START domain	0.49	0.48	0.43	0.17	0.49	0.1	0	0	0.02	0	0.05	0	0	0	0	0.466667	0.253333	0.006667	0.016667	0	------	------	------	------	------	------	ENOG410XPMQ	K:Transcription	XP_022026362.1	BEL1-like homeodomain protein 9 isoform X1 [Helianthus annuus]	sp|Q9SJJ3|BLH8_ARATH;	BEL1-like homeodomain protein 8 OS=Arabidopsis thaliana OX=3702 GN=BLH8 PE=1 SV=1;	PF07526.8;PF05920.8;PF00046.26	POX;Homeobox_KN;Homeobox	Associated with HOX;Homeobox KN domain;Homeobox domain
rna16798	gene11431	LOC110929937	heat shock factor protein HSF30-like, transcript variant X1	HSF	PF00447	HSF-type DNA-binding	0.51	0.09	0.65	0.64	0.12	0.91	0.07	0.35	0.44	0.65	1.04	0.71	5.55	16.91	1.26	0.416667	0.556667	0.286667	0.8	7.90667	------	------	K09419	HSFF	------	------	COG5169	K:Transcription	XP_022028820.1	heat shock factor protein HSF30-like isoform X1 [Helianthus annuus]	sp|P41152|HSF30_SOLPE;	Heat shock factor protein HSF30 OS=Solanum peruvianum OX=4082 GN=HSF30 PE=2 SV=1;	PF00447.14	HSF_DNA-bind	HSF-type DNA-binding
rna21363	gene14560	LOC110936100	heat stress transcription factor B-4-like	HSF	PF00447	HSF-type DNA-binding	4.23	4.87	6.54	3.76	2.91	5.23	3.19	5.06	2.44	7	7.7	8.57	6.15	3.81	4.38	5.21333	3.96667	3.56333	7.75667	4.78	------	------	K09419	HSFF	------	------	COG5169	K:Transcription	XP_022034130.1	heat stress transcription factor B-4-like [Helianthus annuus]	sp|Q9C635|HSFB4_ARATH;	Heat stress transcription factor B-4 OS=Arabidopsis thaliana OX=3702 GN=HSFB4 PE=2 SV=1;	PF00447.14	HSF_DNA-bind	HSF-type DNA-binding
rna23734	gene16151	LOC110936939	heat stress transcription factor A-2b, transcript variant X2	HSF	PF00447	HSF-type DNA-binding	0.38	0.3	0.03	0.37	0.44	0.48	0.06	0.29	0.28	1.83	0.53	0.79	2.86	2.39	2.91	0.236667	0.43	0.21	1.05	2.72	------	------	K09419	HSFF	------	------	COG5169	K:Transcription	XP_022035037.1	heat stress transcription factor A-2b [Helianthus annuus]	sp|Q9LUH8|HFA6B_ARATH;	Heat stress transcription factor A-6b OS=Arabidopsis thaliana OX=3702 GN=HSFA6b PE=2 SV=1;	PF00447.14	HSF_DNA-bind	HSF-type DNA-binding
rna24364	gene16584	LOC110937202	heat stress transcription factor A-4c-like, transcript variant X2	HSF	PF00447	HSF-type DNA-binding	0.15	0	0.05	0.1	0.15	0.05	0.12	0.18	0.12	0.39	0.37	0.76	0.7	0.55	1.11	0.066667	0.1	0.14	0.506667	0.786667	------	------	K09419	HSFF	------	------	COG5169	K:Transcription	OTG28893.1	putative winged helix-turn-helix DNA-binding domain, Heat shock transcription factor family [Helianthus annuus]	sp|Q9FK72|HFA4C_ARATH;	Heat stress transcription factor A-4c OS=Arabidopsis thaliana OX=3702 GN=HSFA4C PE=2 SV=1;	PF00447.14	HSF_DNA-bind	HSF-type DNA-binding
MSTRG.12922.1	gene23664	LOC110864371	heat stress transcription factor B-2b-like, transcript variant X2	HSF	PF00447	HSF-type DNA-binding	2.48	3.69	5.79	2.46	2.62	3.68	13.63	20.51	11.69	47.76	29.73	28.91	28.64	52.32	41.65	3.98667	2.92	15.2767	35.4667	40.87	------	------	K09419	HSFF	------	------	COG5169	K:Transcription	XP_021969108.1	heat stress transcription factor B-2b-like [Helianthus annuus]	sp|Q9T0D3|HFB2B_ARATH;	Heat stress transcription factor B-2b OS=Arabidopsis thaliana OX=3702 GN=HSFB2B PE=2 SV=1;	PF00447.14	HSF_DNA-bind	HSF-type DNA-binding
MSTRG.13489.2	gene24603	LOC110864970	heat shock factor protein HSF8	HSF	PF00447	HSF-type DNA-binding	8.91	7.43	7.6	8.21	9.78	13.41	9.53	14.09	13.35	20.13	19.27	17.9	15.88	10.05	11.95	7.98	10.4667	12.3233	19.1	12.6267	------	------	K09419	HSFF	------	------	COG5169	K:Transcription	XP_021969834.1	heat shock factor protein HSF8 [Helianthus annuus]	sp|P41153|HSF8_SOLPE;	Heat shock factor protein HSF8 OS=Solanum peruvianum OX=4082 GN=HSF8 PE=2 SV=1;	PF00447.14	HSF_DNA-bind	HSF-type DNA-binding
rna47084	gene31588	LOC110872863	heat stress transcription factor A-8-like, transcript variant X2	HSF	PF00447	HSF-type DNA-binding	2.25	1.89	2.45	1.75	1.61	1.83	1.37	2.04	2.07	6.66	4.52	6.7	12.92	24.86	28.47	2.19667	1.73	1.82667	5.96	22.0833	------	------	K09419	HSFF	------	------	COG5169	K:Transcription	XP_021977446.1	heat stress transcription factor A-8-like isoform X1 [Helianthus annuus]	sp|Q9S7U5|HSFA8_ARATH;	Heat stress transcription factor A-8 OS=Arabidopsis thaliana OX=3702 GN=HSFA8 PE=2 SV=1;	PF00447.14	HSF_DNA-bind	HSF-type DNA-binding
rna4688	gene3229	LOC110877317	heat stress transcription factor A-5	HSF	PF00447	HSF-type DNA-binding	2.34	3.1	3.54	2.86	3.06	3.17	2.07	2.54	3.57	8.2	5.7	6.93	14.88	19.59	29.47	2.99333	3.03	2.72667	6.94333	21.3133	------	------	K09419	HSFF	------	------	COG5169;ENOG410YHTU	K:Transcription;	XP_021981163.1	heat stress transcription factor A-5 [Helianthus annuus]	sp|Q94BZ5|HSFA5_ARATH;	Heat stress transcription factor A-5 OS=Arabidopsis thaliana OX=3702 GN=HSFA5 PE=2 SV=1;	PF00447.14;PF03962.12	HSF_DNA-bind;Mnd1	HSF-type DNA-binding;Mnd1 family
rna54759	gene36822	LOC110878680	heat shock factor protein HSF24-like	HSF	PF00447	HSF-type DNA-binding	3.51	2.24	1.02	1.08	1.65	1.52	0.41	0.91	0.68	6.23	3.43	4.01	1.6	16.57	13.53	2.25667	1.41667	0.666667	4.55667	10.5667	------	------	K09419	HSFF	------	------	COG5169	K:Transcription	XP_021982728.1	heat shock factor protein HSF24-like [Helianthus annuus]	sp|P22335|HSF24_SOLPE;	Heat shock factor protein HSF24 OS=Solanum peruvianum OX=4082 GN=HSF24 PE=2 SV=1;	PF00447.14;PF04849.10	HSF_DNA-bind;HAP1_N	HSF-type DNA-binding;HAP1 N-terminal conserved region
rna56618	gene38077	LOC110879465	heat stress transcription factor B-4-like	HSF	PF00447	HSF-type DNA-binding	0.71	1.03	1.04	0.75	0.27	0.45	0.14	0.24	0.21	0.43	0.62	0.53	0.19	0.11	0.04	0.926667	0.49	0.196667	0.526667	0.113333	------	------	K09419	HSFF	------	------	COG5169	K:Transcription	XP_021983621.1	heat stress transcription factor B-4-like [Helianthus annuus]	sp|Q9C635|HSFB4_ARATH;	Heat stress transcription factor B-4 OS=Arabidopsis thaliana OX=3702 GN=HSFB4 PE=2 SV=1;	PF00447.14	HSF_DNA-bind	HSF-type DNA-binding
rna63981	gene42833	LOC110885556	heat stress transcription factor B-3-like	HSF	PF00447	HSF-type DNA-binding	1.03	0.6	0.06	0.11	0.2	0.23	0	0	0	0	0	0	0	0	0	0.563333	0.18	0	0	0	GO:0006355;GO:0005634;GO:0003700;GO:004356	BP:regulation of transcription, DNA-templated;CC:nucleus;MF:transcription factor activity, sequence-specific DNA binding;MF:sequence-specific DNA binding;	K09419	HSFF	------	------	COG5169	L:Replication, recombination and repair	XP_021988950.1	heat stress transcription factor B-3-like [Helianthus annuus]	sp|O22230|HSFB3_ARATH;	Heat stress transcription factor B-3 OS=Arabidopsis thaliana OX=3702 GN=HSFB3 PE=1 SV=1;	PF00447.14	HSF_DNA-bind	HSF-type DNA-binding
MSTRG.24809.2	gene45409	LOC110886977	heat shock factor protein HSF30-like	HSF	PF00447	HSF-type DNA-binding	47.9	43.92	35.74	63.42	54.57	75.7	101.35	139.9	146.25	175.43	148.21	192.03	159.18	216.32	347.23	42.52	64.5633	129.167	171.89	240.91	GO:0006355;GO:0005634;GO:0003700;GO:004356	BP:regulation of transcription, DNA-templated;CC:nucleus;MF:transcription factor activity, sequence-specific DNA binding;MF:sequence-specific DNA binding;	K09419	HSFF	------	------	COG5169;COG0496	J:Translation, ribosomal structure and biogenesis;	XP_021990559.1	heat shock factor protein HSF30-like [Helianthus annuus]	sp|P41152|HSF30_SOLPE;	Heat shock factor protein HSF30 OS=Solanum peruvianum OX=4082 GN=HSF30 PE=2 SV=1;	PF00447.14	HSF_DNA-bind	HSF-type DNA-binding
rna72762	gene48919	LOC110890855	heat stress transcription factor A-5-like	HSF	PF00447	HSF-type DNA-binding	0.43	0.4	0.08	0.42	0.45	0.34	0.14	0.66	0.98	3.7	2.6	1.65	2.41	2.81	3.93	0.303333	0.403333	0.593333	2.65	3.05	------	------	K09419	HSFF	------	------	COG5169;ENOG410YHTU	G:Carbohydrate transport and metabolism;K:Transcription	XP_021994199.1	heat stress transcription factor A-5-like [Helianthus annuus]	sp|Q94BZ5|HSFA5_ARATH;	Heat stress transcription factor A-5 OS=Arabidopsis thaliana OX=3702 GN=HSFA5 PE=2 SV=1;	PF00447.14	HSF_DNA-bind	HSF-type DNA-binding
rna79873	gene53755	LOC110895633	heat shock factor protein HSF24-like	HSF	PF00447	HSF-type DNA-binding	0.17	0.09	0.21	0.26	0.19	0.61	0.79	0.64	0.17	1.31	2.08	2.51	1.37	0.67	0.3	0.156667	0.353333	0.533333	1.96667	0.78	------	------	K09419	HSFF	------	------	COG5169	S:Function unknown	XP_021998640.1	heat shock factor protein HSF24-like [Helianthus annuus]	sp|Q96320|HSFB1_ARATH;	Heat stress transcription factor B-1 OS=Arabidopsis thaliana OX=3702 GN=HSFB1 PE=2 SV=2;	PF00447.14	HSF_DNA-bind	HSF-type DNA-binding
rna8035	gene5524	LOC110914710	heat stress transcription factor B-4-like	HSF	PF00447	HSF-type DNA-binding	5.93	6.59	6.58	6.68	6.59	7.94	7.44	8.57	8.14	6.1	9.56	8.7	7.31	3	2.64	6.36667	7.07	8.05	8.12	4.31667	------	------	K09419	HSFF	------	------	COG5169	U:Intracellular trafficking, secretion, and vesicular transport	XP_022015168.1	heat stress transcription factor B-4-like [Helianthus annuus]	sp|Q9C635|HSFB4_ARATH;	Heat stress transcription factor B-4 OS=Arabidopsis thaliana OX=3702 GN=HSFB4 PE=2 SV=1;	PF00447.14	HSF_DNA-bind	HSF-type DNA-binding
rna83546	gene56186	LOC110897958	heat shock factor protein HSF8-like, transcript variant X3	HSF	PF00447	HSF-type DNA-binding	1.43	1.95	1.8	2.14	1.59	1.87	2.72	2.56	2.44	4.15	4	5.5	5.77	6.78	10.7	1.72667	1.86667	2.57333	4.55	7.75	------	------	K09419	HSFF	------	------	COG5169	G:Carbohydrate transport and metabolism	XP_022000384.1	heat shock factor protein HSF8-like [Helianthus annuus]	sp|P41153|HSF8_SOLPE;	Heat shock factor protein HSF8 OS=Solanum peruvianum OX=4082 GN=HSF8 PE=2 SV=1;	PF00447.14	HSF_DNA-bind	HSF-type DNA-binding
MSTRG.30669.1	gene56213	LOC110897973	heat stress transcription factor B-2a-like, transcript variant X2	HSF	PF00447	HSF-type DNA-binding	3.29	4.57	10.93	4.95	2.47	5.76	9.45	7.84	4.36	5.33	3.98	3.92	5.31	20.41	33.49	6.26333	4.39333	7.21667	4.41	19.7367	------	------	K09419	HSFF	------	------	COG5169	S:Function unknown	XP_022000402.1	heat stress transcription factor B-2a-like [Helianthus annuus]	sp|Q9SCW4|HFB2A_ARATH;	Heat stress transcription factor B-2a OS=Arabidopsis thaliana OX=3702 GN=HSFB2A PE=2 SV=1;	PF00447.14	HSF_DNA-bind	HSF-type DNA-binding
MSTRG.31779.1	gene58275	LOC110899133	heat shock factor protein HSF30-like, transcript variant X3	HSF	PF00447	HSF-type DNA-binding	0.28	0.19	0.25	0.08	0.05	0.1	0.23	0.03	0.18	0.19	0	0.07	6.36	6.82	5.94	0.24	0.076667	0.146667	0.086667	6.37333	------	------	K09419	HSFF	------	------	COG5169	K:Transcription	XP_022001701.1	heat shock factor protein HSF30-like isoform X1 [Helianthus annuus]	sp|P41152|HSF30_SOLPE;	Heat shock factor protein HSF30 OS=Solanum peruvianum OX=4082 GN=HSF30 PE=2 SV=1;	PF00447.14	HSF_DNA-bind	HSF-type DNA-binding
MSTRG.35731.1	gene65464	LOC110905101	heat stress transcription factor B-2a-like	HSF	PF00447	HSF-type DNA-binding	6.09	5.93	6.71	8.93	3.58	9.24	15.75	9.13	15.27	22.59	16.47	17.42	19.59	41.64	46.8	6.24333	7.25	13.3833	18.8267	36.01	------	------	K09419	HSFF	------	------	COG5169	K:Transcription	XP_022006676.1	heat stress transcription factor B-2a-like [Helianthus annuus]	sp|Q9T0D3|HFB2B_ARATH;	Heat stress transcription factor B-2b OS=Arabidopsis thaliana OX=3702 GN=HSFB2B PE=2 SV=1;	PF00447.14	HSF_DNA-bind	HSF-type DNA-binding
rna109560	gene73709	LOC110915567	heat stress transcription factor A-4c-like	HSF	PF00447	HSF-type DNA-binding	2.61	2.5	2.5	2.6	3.22	2.84	2.11	2.9	2.46	21.71	9.72	16.57	27.59	24.99	20.29	2.53667	2.88667	2.49	16	24.29	------	------	------	------	------	------	ENOG410YWTN;ENOG410YDYN	K:Transcription;	XP_022018620.1	transcription factor bHLH130-like [Helianthus annuus]	sp|Q66GR3|BH130_ARATH;	Transcription factor bHLH130 OS=Arabidopsis thaliana OX=3702 GN=BHLH130 PE=1 SV=1;	PF00010.23	HLH	Helix-loop-helix DNA-binding domain
rna113289	gene76312	LOC110920671	heat shock factor protein HSF8-like	HSF	PF00447	HSF-type DNA-binding	3.27	4.21	4.55	1.78	3.47	2.21	0.74	0.67	0.85	0.18	0.34	0.57	0.41	0.12	0.04	4.01	2.48667	0.753333	0.363333	0.19	------	------	------	------	------	------	ENOG410XPMQ	U:Intracellular trafficking, secretion, and vesicular transport	XP_022025999.1	homeobox protein ATH1-like [Helianthus annuus]	sp|P48731|ATH1_ARATH;	Homeobox protein ATH1 OS=Arabidopsis thaliana OX=3702 GN=ATH1 PE=1 SV=1;	PF07526.8;PF05920.8;PF00046.26	POX;Homeobox_KN;Homeobox	Associated with HOX;Homeobox KN domain;Homeobox domain
MSTRG.43876.2	gene80373	LOC110921095	heat stress transcription factor A-4c-like	HSF	PF00447	HSF-type DNA-binding	3.14	3.05	4.3	2.58	2.71	2.84	0.53	0.91	1.24	3.22	5.5	2.35	1.14	1.52	1.04	3.49667	2.71	0.893333	3.69	1.23333	------	------	------	------	------	------	COG5048	S:Function unknown	XP_022021649.1	protein SHOOT GRAVITROPISM 5-like [Helianthus annuus]	sp|Q9C9X7|IDD14_ARATH;	Protein indeterminate-domain 14 OS=Arabidopsis thaliana OX=3702 GN=IDD14 PE=1 SV=1;	PF00096.23;PF02321.15	zf-C2H2;OEP	Zinc finger, C2H2 type;Outer membrane efflux protein
MSTRG.561.3	gene851	LOC110864192	heat stress transcription factor A-7a-like, transcript variant X1	HSF	PF00447	HSF-type DNA-binding	0.33	0.17	0	0.11	0.29	0.39	0	0.15	0	0.05	0.1	0.11	0	0	0	0.166667	0.263333	0.05	0.086667	0	------	------	K09419	HSFF	------	------	COG5169	K:Transcription	XP_022027280.1	heat stress transcription factor C-1-like [Helianthus annuus]	sp|Q9LV52|HSFC1_ARATH;	Heat stress transcription factor C-1 OS=Arabidopsis thaliana OX=3702 GN=HSFC1 PE=1 SV=1;	PF00447.14	HSF_DNA-bind	HSF-type DNA-binding
rna12782	gene8692	LOC110928576	heat stress transcription factor C-1-like	HSF	PF00447	HSF-type DNA-binding	0.65	0.73	0.25	0.35	0.2	0.39	0.44	0.3	0.44	0.19	0.31	0.23	0.25	0.03	0.03	0.543333	0.313333	0.393333	0.243333	0.103333	GO:0044238;GO:004426	BP:primary metabolic process;BP:cellular macromolecule metabolic process;	------	------	------	------	ENOG410Y953	S:Function unknown	XP_022027337.1	myb family transcription factor EFM-like [Helianthus annuus]	sp|Q9ZQ85|EFM_ARATH;	Myb family transcription factor EFM OS=Arabidopsis thaliana OX=3702 GN=EFM PE=1 SV=2;	PF00249.28	Myb_DNA-binding	Myb-like DNA-binding domain
rna25633	gene17439	LOC110937725	LOB domain-containing protein 30-like	LBD (AS2/LOB)	PF03195	Protein of unknown function DUF260	1.04	0.78	0.8	0.44	0.39	0.07	0	0	0	0.07	0	0	0.24	0	0.07	0.873333	0.3	0	0.023333	0.103333	------	------	K21994	LBD18	------	------	ENOG410YA3N	S:Function unknown	XP_022035871.1	LOB domain-containing protein 30-like [Helianthus annuus]	sp|O22131|LBD18_ARATH;	LOB domain-containing protein 18 OS=Arabidopsis thaliana OX=3702 GN=LBD18 PE=1 SV=2;	PF03195.11	DUF260	Protein of unknown function DUF260
rna30526	gene20699	LOC110938957	LOB domain-containing protein 21-like	LBD (AS2/LOB)	PF03195	Protein of unknown function DUF260	0.32	0.25	0.55	0.08	0	0	0	0	0.08	0.08	0.21	0	0	0	0	0.373333	0.026667	0.026667	0.096667	0	------	------	------	------	------	------	ENOG4111BIH;ENOG410YGE6	S:Function unknown;	XP_022036600.1	LOB domain-containing protein 21-like [Helianthus annuus]	sp|Q9SRL8|LBD21_ARATH;	LOB domain-containing protein 21 OS=Arabidopsis thaliana OX=3702 GN=LBD21 PE=2 SV=1;	PF03195.11	DUF260	Protein of unknown function DUF260
rna35853	gene24213	LOC110863760	LOB domain-containing protein 31-like	LBD (AS2/LOB)	PF03195	Protein of unknown function DUF260	0.19	0.11	0.55	0.28	0.08	0.1	0.08	0.29	0.69	1.37	0.79	1.17	0	0.18	0	0.283333	0.153333	0.353333	1.11	0.06	------	------	K21994	LBD18	------	------	ENOG4111981;ENOG410YA3N	S:Function unknown;	XP_021968769.1	LOB domain-containing protein 31-like [Helianthus annuus]	sp|O81323|LBD30_ARATH;	LOB domain-containing protein 30 OS=Arabidopsis thaliana OX=3702 GN=LBD30 PE=1 SV=1;	PF03195.11	DUF260	Protein of unknown function DUF260
rna38900	gene26163	LOC110865856	LOB domain-containing protein 1-like	LBD (AS2/LOB)	PF03195	Protein of unknown function DUF260	0.47	0.31	0	0.7	0.97	1.76	0.74	3.57	4.42	15.41	4.19	6.37	4.96	6.4	5.82	0.26	1.14333	2.91	8.65667	5.72667	------	------	------	------	------	------	ENOG410YHTF	S:Function unknown	XP_021970875.1	LOB domain-containing protein 1-like [Helianthus annuus]	sp|Q9LQR0|LBD1_ARATH;	LOB domain-containing protein 1 OS=Arabidopsis thaliana OX=3702 GN=LBD1 PE=2 SV=1;	PF03195.11	DUF260	Protein of unknown function DUF260
rna43351	gene28976	LOC110869050	LOB domain-containing protein 37-like	LBD (AS2/LOB)	PF03195	Protein of unknown function DUF260	2.86	1.79	0.33	1.28	1.73	1.36	0	0.06	0	0.07	0.65	0.14	0	0.17	0	1.66	1.45667	0.02	0.286667	0.056667	------	------	------	------	------	------	ENOG4111JGS	S:Function unknown	XP_021974040.1	LOB domain-containing protein 37-like [Helianthus annuus]	sp|Q9FN11|LBD37_ARATH;	LOB domain-containing protein 37 OS=Arabidopsis thaliana OX=3702 GN=LBD37 PE=2 SV=1;	PF03195.11	DUF260	Protein of unknown function DUF260
rna56343	gene37892	LOC110879338	LOB domain-containing protein 39-like	LBD (AS2/LOB)	PF03195	Protein of unknown function DUF260	15.57	14.44	17.6	9.18	9.93	6.77	0.88	0.48	0.57	0.07	0.33	0.15	0	0	0	15.87	8.62667	0.643333	0.183333	0	------	------	------	------	------	------	ENOG411190X;ENOG4111JGS;ENOG41106Y1	S:Function unknown;	XP_021983470.1	LOB domain-containing protein 39-like [Helianthus annuus]	sp|Q9SZE8|LBD39_ARATH;	LOB domain-containing protein 39 OS=Arabidopsis thaliana OX=3702 GN=LBD39 PE=2 SV=1;	PF03195.11	DUF260	Protein of unknown function DUF260
rna59555	gene39944	LOC110880616	LOB domain-containing protein 37-like	LBD (AS2/LOB)	PF03195	Protein of unknown function DUF260	4.99	2.36	2.21	2.07	1.42	2.4	0.84	3.28	3.68	0.61	0.56	0.49	0	0	0	3.18667	1.96333	2.6	0.553333	0	------	------	------	------	------	------	ENOG4111JGS;ENOG411190X	S:Function unknown;	XP_021984800.1	LOB domain-containing protein 37-like [Helianthus annuus]	sp|Q9FN11|LBD37_ARATH;	LOB domain-containing protein 37 OS=Arabidopsis thaliana OX=3702 GN=LBD37 PE=2 SV=1;	PF03195.11	DUF260	Protein of unknown function DUF260
rna71038	gene47737	LOC110892000	LOB domain-containing protein 16-like	LBD (AS2/LOB)	PF03195	Protein of unknown function DUF260	1.09	0.83	0.19	0.39	0.7	1.19	0.15	0	0.37	0.19	0.26	0	0	0.08	0.3	0.703333	0.76	0.173333	0.15	0.126667	------	------	K13944	LBD16	------	------	ENOG410YA3N	S:Function unknown	XP_021995101.1	LOB domain-containing protein 16-like [Helianthus annuus]	sp|Q9SLB7|LBD16_ARATH;	LOB domain-containing protein 16 OS=Arabidopsis thaliana OX=3702 GN=LBD16 PE=1 SV=1;	PF03195.11	DUF260	Protein of unknown function DUF260
rna79360	gene53379	LOC110895452	LOB domain-containing protein 41-like	LBD (AS2/LOB)	PF03195	Protein of unknown function DUF260	8.51	20.18	11.55	4.1	3.26	5.18	0.47	0.99	1.42	0.43	1.55	0.44	1.34	2.27	2.73	13.4133	4.18	0.96	0.806667	2.11333	------	------	------	------	------	------	ENOG410YBK4;ENOG410YB85;ENOG411150B	S:Function unknown;	OTG05702.1	putative LOB domain-containing protein [Helianthus annuus]	sp|Q9M886|LBD41_ARATH;	LOB domain-containing protein 41 OS=Arabidopsis thaliana OX=3702 GN=LBD41 PE=2 SV=1;	PF03195.11	DUF260	Protein of unknown function DUF260
rna89628	gene60307	LOC110900273	LOB domain-containing protein 30-like	LBD (AS2/LOB)	PF03195	Protein of unknown function DUF260	4.79	4.02	0.59	1.07	1.51	2.04	0.28	0.11	0.11	0.41	0.21	0.36	0.26	0.31	0.65	3.13333	1.54	0.166667	0.326667	0.406667	------	------	K21994	LBD18	------	------	ENOG410YA3N	S:Function unknown	XP_022002868.1	LOB domain-containing protein 30-like [Helianthus annuus]	sp|O81323|LBD30_ARATH;	LOB domain-containing protein 30 OS=Arabidopsis thaliana OX=3702 GN=LBD30 PE=1 SV=1;	PF03195.11	DUF260	Protein of unknown function DUF260
rna90767	gene61102	LOC110905359	LOB domain-containing protein 36-like	LBD (AS2/LOB)	PF03195	Protein of unknown function DUF260	0	0.21	0.29	0	0	0	0.08	0	0.05	1.01	0.3	0	0.38	0.54	0.34	0.166667	0	0.043333	0.436667	0.42	------	------	------	------	------	------	ENOG410YGE6	S:Function unknown	XP_022006858.1	LOB domain-containing protein 36-like [Helianthus annuus]	sp|Q9FKZ3|LBD36_ARATH;	LOB domain-containing protein 36 OS=Arabidopsis thaliana OX=3702 GN=LBD36 PE=2 SV=1;	PF03195.11	DUF260	Protein of unknown function DUF260
rna92653	gene62294	LOC110908796	LOB domain-containing protein 41-like	LBD (AS2/LOB)	PF03195	Protein of unknown function DUF260	308.89	365.07	357.25	258.4	300.15	266.09	238.83	142.16	167.57	34.91	68.77	56.69	65.1	78.26	37.07	343.737	274.88	182.853	53.4567	60.1433	------	------	------	------	------	------	ENOG410YBK4;ENOG410YB85	S:Function unknown;	XP_022009468.1	LOB domain-containing protein 41-like [Helianthus annuus]	sp|Q9M886|LBD41_ARATH;	LOB domain-containing protein 41 OS=Arabidopsis thaliana OX=3702 GN=LBD41 PE=2 SV=1;	PF03195.11	DUF260	Protein of unknown function DUF260
rna94871	gene63805	LOC110903985	LOB domain-containing protein 39-like	LBD (AS2/LOB)	PF03195	Protein of unknown function DUF260	0.46	1.28	0.07	0.3	0.07	0.31	0	0	0	0	0.27	0	0	0.07	0	0.603333	0.226667	0	0.09	0.023333	------	------	------	------	------	------	ENOG4111JGS;ENOG41106Y1	S:Function unknown;	XP_022005483.1	LOB domain-containing protein 39-like [Helianthus annuus]	sp|Q9SZE8|LBD39_ARATH;	LOB domain-containing protein 39 OS=Arabidopsis thaliana OX=3702 GN=LBD39 PE=2 SV=1;	PF03195.11	DUF260	Protein of unknown function DUF260
rna98281	gene66137	LOC110914732	LOB domain-containing protein 29-like	LBD (AS2/LOB)	PF03195	Protein of unknown function DUF260	0.15	1.5	0	0	0.07	0	0	4.97	0	0	1.84	0	0	0	0	0.55	0.023333	1.65667	0.613333	0	------	------	K13945	LBD29	------	------	ENOG410YGW0	S:Function unknown	XP_022015179.1	LOB domain-containing protein 29-like [Helianthus annuus]	sp|Q9M2J7|LBD29_ARATH;	LOB domain-containing protein 29 OS=Arabidopsis thaliana OX=3702 GN=LBD29 PE=2 SV=1;	PF03195.11	DUF260	Protein of unknown function DUF260
rna17638	gene11964	LOC110930292	protein LOL1-like, transcript variant X1	LSD	PF06943	LSD1 zinc finger	3.05	0.76	0.89	0.54	1.14	1.66	0.5	1.32	0.69	1.41	3.14	2.58	0.41	0.47	0.09	1.56667	1.11333	0.836667	2.37667	0.323333	------	------	------	------	------	------	ENOG410YHD1	S:Function unknown	XP_022029270.1	protein LOL1-like [Helianthus annuus]	sp|Q93ZB1|LOL1_ARATH;	Protein LOL1 OS=Arabidopsis thaliana OX=3702 GN=LOL1 PE=2 SV=1;	PF06943.9	zf-LSD1	LSD1 zinc finger
[truncated: 347 more rows]

## Sheet: Family Number
Family	Unigene number
[truncated: 46 more rows]
